# Supplementary material for: Characterizing changes in soil microbiome abundance and diversity due to different cover crop techniques
Source: PLoS One. 2020 May 5;15(5):e0232453. doi: 10.1371/journal.pone.0232453 (PMC7199946; doi:10.1371/journal.pone.0232453)
Supplement: S1 File — ANOVA (S1 File -> anova_ocs.txt) ad Kruskal-Wallis (S1 File -> kw_ocs.txt) tests were performed for the control treatment to find bacterial types that significantly differed in ASV counts across time points. The list of significantly changing bacterial types was included (S1 File -> control_sig.csv) as well as summary statistics (average and standard deviation of abundance) of significantly changing bacteria categorized by their phyla classifications (S1 File -> control_significant_taxa_stats.csv). (ZIP) [file pone.0232453.s005.zip]

Archive with 11 entries (10 files):
- S1_File/
- S1_File/kw_ocs.txt
- __MACOSX/S1_File/._kw_ocs.txt
- S1_File/._kw_ocs.txt
- S1_File/anova_ocs.txt
- __MACOSX/S1_File/._anova_ocs.txt
- S1_File/._anova_ocs.txt
- S1_File/control_sig.csv
- S1_File/control_significant_taxa_stats.csv
- __MACOSX/S1_File/._control_significant_taxa_stats.csv
- S1_File/._control_significant_taxa_stats.csv
