# Supplementary material for: Characterizing changes in soil microbiome abundance and diversity due to different cover crop techniques
Source: PLoS One. 2020 May 5;15(5):e0232453. doi: 10.1371/journal.pone.0232453 (PMC7199946; doi:10.1371/journal.pone.0232453)
Supplement: S1 File — ANOVA (S1 File -> anova_ocs.txt) ad Kruskal-Wallis (S1 File -> kw_ocs.txt) tests were performed for the control treatment to find bacterial types that significantly differed in ASV counts across time points. The list of significantly changing bacterial types was included (S1 File -> control_sig.csv) as well as summary statistics (average and standard deviation of abundance) of significantly changing bacteria categorized by their phyla classifications (S1 File -> control_significant_taxa_stats.csv). (ZIP) [file pone.0232453.s005.zip › S1_File/anova_ocs.txt]

OTU	Test-Statistic	P	FDR_P	Bonferroni_P	TP3_mean	TP2_mean	TP1_mean
434fe2257dd9bd1c5329426f758ba7cd	665.3635204	1.11E-16	1.90E-13	1.33E-12	0	0	31.66666667
0a64524dcdc578e5f0287f07675b6063	1868.496154	1.11E-16	1.90E-13	1.33E-12	0	0	27.33333333
dcd003add71d94b1d954fa6f6fb217b0	1034.008654	1.11E-16	1.90E-13	1.33E-12	0	0	20.33333333
db9660f52c13b62db49bccac55cf02b6	840.6009615	1.11E-16	1.90E-13	1.33E-12	0	0	18.33333333
2ed2d00848e04c071a1412b7f44f02f3	3132.0375	1.11E-16	1.90E-13	1.33E-12	0	0	17
ee07a4392e1a5150c6bf7ae1c06f7401	1092.007143	1.11E-16	1.90E-13	1.33E-12	0	0	15.33333333
33a267bb03cf6715ef219ef0e3fe054c	610.5125	1.11E-16	1.90E-13	1.33E-12	0	0	8.666666667
57ce2dbc1bbf0da646184de12373cd2f	596.5785714	2.22E-16	3.33E-13	2.66E-12	0	0	11.33333333
c1b4dce5277a5d22313d62e2e6a7e678	513.8086538	6.66E-16	8.87E-13	7.98E-12	0	0	14.33333333
9f185a5492509bc58e7da6e255884ac5	380.4240385	7.66E-15	9.18E-12	9.18E-11	0	0	12.33333333
45f6dea5f50131a48e4b6c35d5468326	308.2666667	4.41E-14	4.80E-11	5.28E-10	0	0	16
bf38aec7c3ebe779f1b50796fbecbc74	299.9351351	5.52E-14	5.51E-11	6.61E-10	0	0	32
025b5eae703e238ef28e311e67c724af	249.7785714	2.50E-13	2.30E-10	2.99E-09	0	0	14.66666667
fe08a6ee7812f782954ddf9b10801dfa	146.0210526	1.97E-11	1.68E-08	2.36E-07	0	0	16
0a4066c9b69f713fb479dd98d0387270	139.7263393	2.80E-11	2.07E-08	3.36E-07	0	0	19
50d7366e7df5bec469516e688d437d69	138.9496689	2.93E-11	2.07E-08	3.51E-07	0	0	44
738f62fe39c91f7a660be7d91c01141a	138.8645	2.94E-11	2.07E-08	3.53E-07	0	0	10.33333333
61d94a1c74f140abf7ff6bc265baeb70	137.3139202	3.22E-11	2.14E-08	3.86E-07	0	0	65.66666667
0a19e59bb4566e73ee8e900920621913	134.8506645	3.72E-11	2.28E-08	4.46E-07	0	0	35.33333333
e207ed0d8397b0b1776f1f840b3cb6b4	134.4961538	3.80E-11	2.28E-08	4.56E-07	0	0	22
c5da5f2a57780671f37c7d69d90c4d6f	128.9134831	5.33E-11	3.04E-08	6.39E-07	0	0.375	10.66666667
5dcae9a5ee5c3563d391906e9aa9ce85	123.4458984	7.53E-11	4.10E-08	9.02E-07	0	0	27
71a88a15db1b1f4790e612ac62c0fbaa	121.3127907	8.65E-11	4.51E-08	1.04E-06	0	0	12.66666667
f939a3c1f19a3e3f7d900b8422e94969	113.7995938	1.44E-10	7.17E-08	1.72E-06	1.555555556	0	22.33333333
10cc0b5605c066789744129885b01cf0	113.0671827	1.51E-10	7.24E-08	1.81E-06	0	1.625	47.66666667
e68d14ac4af9adf7c833075f5ca399c6	101.7260797	3.47E-10	1.60E-07	4.16E-06	0	0.75	15.66666667
de5f38329d8b78dff39b6e323429c67c	97.79696133	4.73E-10	2.10E-07	5.67E-06	0	0	23.33333333
b5cf63d33a4871c87361e2dc6658bd9c	92.55294471	7.27E-10	3.11E-07	8.71E-06	0	0	24.33333333
523294f73efc2ed6a4c955863b044f4d	92.02368421	7.60E-10	3.14E-07	9.11E-06	0	0	7.333333333
9ac0389158f155e662c977c74bc8e97e	90.3125	8.79E-10	3.51E-07	1.05E-05	0	0	6.666666667
71f23ff0bc022a61469cf8fb48453d14	83.0092805	1.69E-09	6.53E-07	2.02E-05	0	1.375	22
a1b0e6bb2fd27936ba66c20df173411b	81.69200092	1.91E-09	7.16E-07	2.29E-05	2.111111111	0	38
0c625d2befe8a6630f98bc6609dff4ce	79.75531915	2.30E-09	8.35E-07	2.75E-05	0	2.625	63
836a98e7468ada600a35a0dde269f617	78.74204675	2.53E-09	8.94E-07	3.04E-05	3	5.25	93.33333333
387605e9fa31a5664fa69daeea09a71b	78.12327681	2.69E-09	9.22E-07	3.23E-05	1.111111111	0	19.66666667
d13a654a012e78608b8a074101ea087c	76.05263158	3.31E-09	1.10E-06	3.96E-05	0	0	6.666666667
180066c463febf44ca657f6d5701929b	75.66243902	3.44E-09	1.11E-06	4.12E-05	2	0	44.66666667
b8d3adc8f0f8238a30464a3dd8aa6a4c	73.26714345	4.40E-09	1.35E-06	5.27E-05	2	1.25	65.33333333
edbf2f0e7da95a035dc7aaafd4bc30aa	73.2615	4.40E-09	1.35E-06	5.27E-05	0	0	13
2b5570f1e2815db5b781d821896b8ad4	70.38492807	5.97E-09	1.79E-06	7.15E-05	1.666666667	0	50.66666667
547fe0b0e8620bfa0dc1f9508e68350f	67.734375	7.98E-09	2.33E-06	9.56E-05	0	0	5
cc9dc930894adfed1ffad83a7b08784e	66.8525	8.81E-09	2.51E-06	0.000105546	0.333333333	0	7.333333333
450ed21e9dad7a1559e70ceee01baa1c	63.41309335	1.31E-08	3.65E-06	0.000157001	0	0	43
afff9f10de9ed997c7a3424ac218a953	63.01220534	1.37E-08	3.74E-06	0.000164642	0	1.125	15.66666667
c7346cfdd93c9f8d523dd720d9157cde	60.31272681	1.90E-08	5.07E-06	0.000228343	0	0	30.33333333
a9de4d2e4ad88e0d89362005dd808b97	59.17611219	2.19E-08	5.72E-06	0.000263069	1.333333333	0	31.33333333
7879d68f76800574f042077cfc8277ad	57.89768145	2.58E-08	6.58E-06	0.000309365	1	0	15.33333333
3427ea5c770e9034514992c7cca6b54e	57.47406015	2.73E-08	6.81E-06	0.000326662	0	0	15.33333333
9a82c7cca4ddce1f27301a8c8402efde	54.91686461	3.81E-08	9.33E-06	0.000457121	0	0	26.66666667
a730016adafc0cd7d297009de065a197	54.0885274	4.26E-08	1.02E-05	0.000511171	1.888888889	0	26.33333333
bf898eddf5eb5bb9fb93bfe7c2e63730	53.25998112	4.78E-08	1.12E-05	0.00057248	0	1.125	26
12092ae47215aea00f761237997be170	53.11761787	4.87E-08	1.12E-05	0.000583821	1.111111111	0	15.33333333
e3ad22c35aaa9a71b4da24edff53c46d	52.59526066	5.24E-08	1.18E-05	0.000627635	0	0	32
8d0977a05fb918e18dadd3c39a0e5b4d	51.60714286	6.01E-08	1.34E-05	0.000720941	0	0	10
208261bc91ea6d1a7f738b6590464788	51.30708383	6.28E-08	1.37E-05	0.000752271	0	0.375	16
08cc6a358fb888004430f72a77aa703d	50.42797965	7.12E-08	1.52E-05	0.000853175	0	0	32.66666667
1ac58bcfd11b1c39cf67a12d7daf2ff1	50.15713619	7.40E-08	1.56E-05	0.000887246	0	0	20.33333333
13afe0bd78976ae18734c2e11bcddf08	49.77921135	7.82E-08	1.62E-05	0.000937357	1.666666667	1.875	39.66666667
d2ac9a3014bab3bf6ffbe541cd840a2c	49.47074236	8.18E-08	1.66E-05	0.000980609	0	0	18.66666667
9da7a152d00c0dfe49449445ee4ba080	48.54153846	9.39E-08	1.87E-05	0.001124983	1.333333333	0	22.66666667
04aca7cd921c8ea6a9feeaa607d8ccfe	47.63736264	1.08E-07	2.11E-05	0.001288633	0	0	20
f729070039b8fb64c7e5a42ceb4ad39b	44.0092718	1.90E-07	3.67E-05	0.002273869	0	2.25	45.66666667
32abec211c4809643ff308c28df08dd7	43.41947115	2.09E-07	3.97E-05	0.002503019	0	0	16.66666667
19b608a3b3a2c3ff29ff05dbdf3a4f84	43.16119274	2.18E-07	4.08E-05	0.002611402	0	3.125	41.66666667
e1d7474a1fafc56b70a9891cba41719d	42.95507692	2.25E-07	4.16E-05	0.002701664	0.777777778	0	12.33333333
37506484ff3089e81f504db6a827ade6	40.75627775	3.27E-07	5.93E-05	0.003916047	1.444444444	5	47.33333333
7e19deb5e15ff22c5b4657399e09c1db	40.04618938	3.70E-07	6.61E-05	0.004430499	0	0	40
0d09261828e12e6f4b76b33426431193	39.68474341	3.94E-07	6.94E-05	0.004721067	0	1.25	15.33333333
2e775636fb10d2ca6fbc680c67b79b41	39.54900041	4.03E-07	7.01E-05	0.004835644	1.777777778	0	23
79038f627e435ac2cdbffed2b9956b6c	38.46522974	4.90E-07	8.39E-05	0.005870452	4	0	36.33333333
cacc34deeed58a3da9f2d16b2bacd198	37.71997596	5.61E-07	9.46E-05	0.00672541	4.222222222	1	53.66666667
e020493555af6bc548eb7406c3b3f9bc	37.65162029	5.68E-07	9.46E-05	0.006810551	2.444444444	3.625	44.66666667
ca1d744166fc8c93ae8d4458dd3054df	36.85152155	6.59E-07	0.000108247	0.007902064	0	2.125	42.66666667
372d7a8a63c5224daacca4794be12aac	35.95625	7.81E-07	0.000126506	0.009361433	0	1	12.66666667
b684b458d938d690e36c9ae18ab88be8	35.15188917	9.12E-07	0.000145775	0.010933155	0	0.75	10.66666667
8aecca0908fa37ff462a96f00736e285	35.00252333	9.39E-07	0.00014811	0.011256375	5.111111111	3.375	58.33333333
b7df02821fb7c776382870adb2cd9adc	34.8068609	9.76E-07	0.000151897	0.011696054	0	1	12.33333333
15be4f8a2a1510c78db507b3b8a04edd	34.64098361	1.01E-06	0.000152113	0.012083869	0.777777778	0	9.666666667
06d729cac7f2055c857a5d7773914e22	34.60809399	1.01E-06	0.000152113	0.012162459	0	1.25	18
1cce4171fab1f40cc7fa490e3883f6a5	34.60534201	1.02E-06	0.000152113	0.012169061	5.333333333	0	31.66666667
5976933d0d752ded4fabd7bf9d0f9fb2	34.45769231	1.05E-06	0.000154681	0.0125292	0	0	20.66666667
3c81c285b05f36bf0d0c4b56e92aa706	34.25185185	1.09E-06	0.000158858	0.013051321	0	0	16
1d21967a1bd7d06a16c5b65abfff844e	34.20053906	1.10E-06	0.000158858	0.013185234	1.555555556	5.5	74
1f5671078c8a08791e09f847e1c87dbd	33.1237943	1.37E-06	0.000195024	0.016382011	86.11111111	22.625	248.6666667
2f5a779f84c0af4ae83f8e606f169db5	32.80131018	1.46E-06	0.000205902	0.017501643	16.11111111	14.75	208.3333333
df42720d611009c4b8701374ad78e4e1	32.59134505	1.52E-06	0.000212518	0.018276513	0	1.75	26.33333333
8943dce6ac1a530bdfdceecaf9244fe2	32.42008166	1.58E-06	0.000217667	0.018937001	0.444444444	0.625	18
8ae1a3a1b5a66c1bd645d589ff758aa7	32.25932203	1.63E-06	0.000222515	0.019581334	1.333333333	1.625	22.33333333
9334a15e5e4cb31e609c7c9ba2c7be44	32.02393805	1.72E-06	0.000227806	0.020569437	0	5.5	84
f07cd033d08a9f53a7897fe6ce4868e7	31.99143627	1.73E-06	0.000227806	0.020710202	1.888888889	5	63.66666667
d1f518f67462cf1e962a79804e042b09	31.97146607	1.73E-06	0.000227806	0.020797226	1.777777778	0	15
1454d0921ef45b809ace251de9885377	31.93477842	1.75E-06	0.000227806	0.020958167	4.333333333	0	41
0144ffa9b859718eaad46bf8ca77a8b8	31.51781915	1.91E-06	0.000246113	0.0228885	4.333333333	0	25
32c89210d0597fd08f3075516952eb80	31.29388299	2.00E-06	0.000255391	0.024006711	4.333333333	5.125	69.66666667
aa690cae4f42452aae996751f61d1bd5	31.05302314	2.11E-06	0.000266085	0.025278079	3	3.75	57
7f1f95bb06a877601c95b6a508cd5dde	30.89645777	2.18E-06	0.000272342	0.026144804	4.666666667	0	39.33333333
17256d2253828aeb84ed51adcb3e0c1a	30.22038835	2.53E-06	0.000312257	0.030288927	1.666666667	0	20.33333333
75604f09ca9394cafb2b620a137759f2	30.05945558	2.62E-06	0.000320208	0.031380422	72.22222222	20.625	227
a6c3908a64afa1d5fc644578965892e7	29.70032468	2.83E-06	0.000343215	0.033978282	1.444444444	0	14.33333333
4a281846581047531d2a2ecd30cd5916	29.58521003	2.91E-06	0.000348612	0.034861202	7.111111111	1	59.33333333
e5f2602e2fa62fa99082fc2ef48cb004	29.47962923	2.98E-06	0.000353402	0.035693591	0	0	32.33333333
9ba9260fa1bf18ffcb95d9eef48e08c8	29.08631081	3.25E-06	0.000382313	0.038995897	1.111111111	1	17.66666667
53abb04ee5a4d162368a6ecda476eab5	28.36950014	3.83E-06	0.000445926	0.04593035	1.888888889	0	33
d7e683be9f1a6c1b1dd99bca0a1776c3	28.2411058	3.95E-06	0.00045493	0.047312672	0	1.375	22.66666667
75816667cf66ee1be420dd11244136d3	27.87861343	4.29E-06	0.000490219	0.051472963	4	0.5	35.66666667
fc3eca42e7a974072e0174ecc71a615e	27.33172401	4.88E-06	0.000552319	0.058545819	0	1.625	24.66666667
d0d0dc212d858ffa93da7e153b379850	27.19615501	5.04E-06	0.000565074	0.060462924	0	0	26.33333333
142780fbac260293ec79cd2fee4cf8d2	26.61078423	5.81E-06	0.000644322	0.069586801	0	3.375	57.33333333
e40e77de5ef68b0dac15d5ede643a786	25.95950812	6.81E-06	0.000746634	0.081591374	0	1.25	29.66666667
eeb94bff21000cc1c7104a41aadadc6f	25.93285801	6.85E-06	0.000746634	0.082129705	3.555555556	4	50.66666667
9371581f08cb68fed505712117ea3a9c	25.476231	7.67E-06	0.000828818	0.091998801	2.111111111	0	21.66666667
e867695e9b0b224ec8b6d62c49480521	24.82990442	9.04E-06	0.000967083	0.108313302	0	3.375	32
ef6ab6d401d2953afb3a64bc44e6e390	24.78168137	9.15E-06	0.000970394	0.109654555	25.55555556	0	77
501d65ec8e9eb8b12a4a0e889f267285	24.55696171	9.69E-06	0.001014929	0.116154604	0.777777778	0	20
eaae3321d07168e452e7315cdad3f15a	24.53818793	9.74E-06	0.001014929	0.116716837	440.3333333	148	302.6666667
a42e150fc7a8c40ef014d5b66a2ef8c4	24.26739114	1.04E-05	0.001077628	0.1251744	20.11111111	6.375	73.66666667
cd79ed980fa49d48ac9ad642eb391f43	24.23953722	1.05E-05	0.001077628	0.126082501	6.111111111	0	33.66666667
5f502090e8ee0ad1a7aaeec64f378b09	23.96649485	1.13E-05	0.00114733	0.135384967	0	0.25	4.333333333
10c5632164cbee9e2a801ee7883da389	23.45293815	1.29E-05	0.001302815	0.15503494	1.555555556	3.625	40.66666667
f06940d960cc82b076933941c2d76c22	23.21802047	1.38E-05	0.001375588	0.165070602	3.333333333	3.5	50.66666667
fe192306bce0320385e5a306a1c2dd7b	22.55818752	1.65E-05	0.001631132	0.197366963	0	1.125	13.33333333
f9bc39d0f995d9042d6524214ef247fd	22.51103228	1.67E-05	0.001638791	0.199932537	5.888888889	5.875	55.66666667
556bf60cc553d86bdabfd5dcb911e804	22.24333646	1.80E-05	0.001745558	0.215222608	1.888888889	1.75	36.66666667
082defd788740bcb851f0bd5fd42b420	22.22278835	1.81E-05	0.001745558	0.216449221	45.33333333	11.5	63.33333333
386efc14227681aa95c58911639f1e1f	22.02172151	1.91E-05	0.001813328	0.22887305	2.666666667	1.5	28.33333333
0aac47bb0f070f6e45d188baebd856e7	22.01029538	1.92E-05	0.001813328	0.229602636	0	2.625	22
d20fb55021407b0c821aed03e1a54971	21.97549729	1.93E-05	0.001813328	0.231840639	0	0	19.33333333
e846808c1a3abdab4eecce5c7e4f7825	21.97139679	1.94E-05	0.001813328	0.232105961	0	1.625	13.66666667
719ff9a3cbc6e7f4289c2eaa05add695	21.85591486	2.00E-05	0.00185703	0.239719356	3.666666667	0	48
3348830293ac4fb4e6d3882ddf80f601	21.83076923	2.01E-05	0.00185703	0.241413895	3	1	23
3c8f39746da234ccde95acf41a6e6a1f	21.79768041	2.03E-05	0.001860032	0.243664153	2.666666667	1	46
532b21423ca71658a058232ec79ca145	21.73962433	2.07E-05	0.001876282	0.247669225	0	0	19.33333333
82dd466beea5469b05c2e4d8b4797664	21.41228125	2.27E-05	0.002042672	0.271675403	3	1.125	30
dc03245fc4d6848be06c17c3a3204999	21.24958577	2.37E-05	0.002123629	0.28456634	6.333333333	0	34
a50406ce659e03b96ca1098a39384926	21.16684783	2.43E-05	0.002158394	0.291383154	0.666666667	0	7
9188341b95111a7b11d4bc587006bcb9	21.01153184	2.54E-05	0.002240281	0.304678266	0	2.75	22.66666667
9df0cb28cc8ab6a7a54b161f6f6cd5c7	20.88879241	2.63E-05	0.002304125	0.315665103	70.88888889	10.875	112.6666667
9dcdc95c08f512b983663aac9af1f50b	20.77018692	2.73E-05	0.002367421	0.326704156	3	0	19.66666667
6f3c94c984e01861785137227a9668ec	20.39635063	3.04E-05	0.002621749	0.364423091	7.888888889	7	68
d02005eb16dce18515dd32c5363cc9c3	20.18260625	3.24E-05	0.002772587	0.388162145	0	0.625	14.66666667
c27e20bd2f13cdf27667f0103e3becfd	19.67943053	3.76E-05	0.003199841	0.451177641	0	1.875	20.66666667
e9ab9f18c61cdd9a965c815b4a959df9	19.53946245	3.93E-05	0.003314673	0.470683598	1.444444444	1.375	34.66666667
473f41e42b1ac1721bc4bf0e23595b8d	18.66612512	5.14E-05	0.004307248	0.615936517	6.111111111	0	26.66666667
f35d4a53b862f9fb66e0c8d4709faa49	18.50753499	5.40E-05	0.004495591	0.647365157	290.2222222	284.75	1447.666667
1553638860185a76dc0d4b03b1a1916a	18.34793235	5.68E-05	0.004695277	0.68081512	6.111111111	0	58.33333333
d434ba8e8288f824d1c0ff812ed98619	17.99349741	6.36E-05	0.00522077	0.762232357	8.111111111	0	46
5645f041f7e5eeae44372bfb9d0b02ab	17.95380521	6.44E-05	0.005235526	0.77200851	9.555555556	2.5	31
c4dba81598014e1fde1f10eb1dd44907	17.94234198	6.46E-05	0.005235526	0.774857915	77.66666667	21.875	79
ac9027cd77977fc1384d743bb95fe547	17.86008065	6.64E-05	0.005339958	0.795653779	7	0	40.66666667
c42ec2132f877ec5012a7b1c3580a4a9	17.70986058	6.97E-05	0.005568395	0.835259324	38.22222222	9.375	116
32e87f5054db9ba2e561071fb837847b	17.55745373	7.32E-05	0.005812629	0.877707046	2.444444444	0	20
56f6497438897d6d1e3a5263929932f8	17.45147563	7.58E-05	0.005977923	0.908644259	1.444444444	1.625	43
27c06221ec3d7462979ce1829c72070c	17.1240632	8.44E-05	0.006615642	1	13.44444444	2.5	34
f24d7965bc1e8fee2d2bb8e88d282663	16.94044164	8.98E-05	0.006987007	1	11.66666667	1.875	53.33333333
8986dd89dd205582e80268d5cdfb088b	16.64148432	9.93E-05	0.007675681	1	2.666666667	2	30.33333333
0331db75468e1eab659de74a22ea97a4	16.38621465	0.000108246	0.008317573	1	8.777777778	0	36
bae39fe11ad4abae3835e5f9032f93c6	16.30512249	0.000111291	0.00848146	1	1.222222222	0	36.33333333
ba8f956dcc6bc3fc06c60e51189edb34	16.29196898	0.000111794	0.00848146	1	2.777777778	1.375	20.66666667
5d32802c0c11db7089c6cafc2d8e1eca	16.26128889	0.000112977	0.008517294	1	7.555555556	9.625	80
10b36dad7303dd6bc1ffb49577aaab11	16.09987983	0.000119435	0.008947898	1	10.44444444	0	34.66666667
5a4d6365beef0be0e01debf3abb3ba74	15.9984153	0.000123705	0.009210274	1	0	7	62.33333333
f494ec734c24a8e7592ceef20b85f2d3	15.94627123	0.000125966	0.009320711	1	0	6.875	97.66666667
9a949ab185a6740cfa0858f5762eb942	15.7858137	0.000133218	0.009796843	1	0	6.5	70.33333333
d592e699e72e410c19e6e79b369e3877	15.75905323	0.000134472	0.009828785	1	2.777777778	4.375	28
15ede6b044f1e8e93b703c5e9417b6c2	15.6438704	0.000140024	0.010172527	1	0	1.75	15
9cd14c57ed0c9e6405b0870f3f6d4258	15.52372037	0.000146089	0.010477293	1	0	1.5	21.66666667
03df58ff5cfc5f172205af2fe1673373	15.51916075	0.000146325	0.010477293	1	8.555555556	7.125	64
5b59c7fa7dce1447c8208ef7438093b7	15.50921708	0.000146841	0.010477293	1	70	7.25	158.6666667
7788af1916647adc8fc23228bcf8604e	15.4593116	0.000149461	0.010601146	1	151	56.625	355.3333333
1010b7f86f03edffd6c64fc4ac3a7aa7	15.44215731	0.000150374	0.010603142	1	2.777777778	0	22
7a808566243dd3a795ad7db8f6d89079	15.29409938	0.000158516	0.011111852	1	1.333333333	2.25	19.66666667
a833cd522c01bfe2014e702f327f44ce	15.25266089	0.000160882	0.011212143	1	3	0	18
e738204176638989f23a50060dd718c0	15.19502489	0.000164238	0.011316483	1	6.444444444	0.875	18.66666667
6cb19065436bc4bc42dcd7aab11f9aa7	15.19454173	0.000164267	0.011316483	1	217.6666667	91.375	289.6666667
cca769104fbdf7b4f418a1245e239f51	14.7388498	0.000193748	0.012849152	1	18.55555556	10.375	99.66666667
d444a505de3aa8925cfc51707e2d02f6	14.52282637	0.000209755	0.012849152	1	155.2222222	47.25	109.6666667
de180f8bfbbb40e756a50650975aa783	14.45835339	0.000214815	0.012849152	1	3.222222222	5.375	33.66666667
469610dccab5688e522effd7b0ae5979	14.45	0.000215481	0.012849152	1	0	0	16.66666667
efcb9af6cdb2afa703435452c2933388	14.45	0.000215481	0.012849152	1	0	0	12.66666667
04ff14077e7d389910ee3a3ffd3fc55e	14.45	0.000215481	0.012849152	1	0	0	10.66666667
fc988cb83f2de5e0545d79c0878e8057	14.45	0.000215481	0.012849152	1	0	0	9.333333333
4c9402f5046813d4b06c52582ab629a6	14.45	0.000215481	0.012849152	1	0	0	8
10513155b0342f3028e0e4f1545bd2ef	14.45	0.000215481	0.012849152	1	0	0	8
595c9c1263b9b7e7b787457a92a69445	14.45	0.000215481	0.012849152	1	0	0	7.333333333
615b3bc6f41724ebc35ff5b9b99a0d12	14.45	0.000215481	0.012849152	1	0	0	6
cd9d2a267d0634ee3262b5b8ae50863e	14.45	0.000215481	0.012849152	1	0	0	5.333333333
ae3714ac14ffb8559ccdaded1686971e	14.45	0.000215481	0.012849152	1	0	0	4.666666667
82dae8173e634c0969d3b93f1cea5c1e	14.45	0.000215481	0.012849152	1	0	0	4
037551c544f6ac399f9971b225293655	14.45	0.000215481	0.012849152	1	0	0	3.333333333
86e6fd401947dbdd7c13b454044cb180	14.45	0.000215481	0.012849152	1	0	0	2.666666667
6bfc9ebe95b7485bcfff6440128cda21	14.45	0.000215481	0.012849152	1	0	0	2
c45edab6019d3434baa86820066057a3	14.45	0.000215481	0.012849152	1	0	0	2
e78c574b96aa2fdaf22d87e2822c0c71	14.43568362	0.000216626	0.012849152	1	0	0	18.33333333
631cc51522c884c12be5bcf0d7f36669	14.42225861	0.000217707	0.012849152	1	0	2.125	28
a3ff76aca3e0cc4f4734509cf8586373	14.4146987	0.000218319	0.012849152	1	0	0	35
5749d42f4177f2cbc15215255881155f	14.4146987	0.000218319	0.012849152	1	0	0	11.66666667
4b5da8c288b342009c4b469b64612fc9	14.4103022	0.000218675	0.012849152	1	0	0	11
58f6a73d08344a4e8231cde4a0961b0c	14.39863744	0.000219624	0.012849152	1	0	0	9.666666667
0feff3a795492676da783c687653e392	14.39077869	0.000220265	0.012849152	1	0	0	9
bda2bbccb70498a11220ad6358b56a4f	14.38615611	0.000220644	0.012849152	1	0	0	17.33333333
f0d29a162874828ac123b8800d4743bb	14.38097134	0.000221069	0.012849152	1	0	0	8.333333333
c4b8e6c4bb5059cbac30c14f19c3392d	14.38097134	0.000221069	0.012849152	1	0	0	8.333333333
53c5cf86847534b7559facbdb9e197c6	14.36851504	0.000222095	0.012849152	1	0	0	15.33333333
8ed40a71c9f85863bfacbc5d19bc609b	14.36851504	0.000222095	0.012849152	1	0	0	7.666666667
29a7eb35c211be8678001593b574de1e	14.35236486	0.000223432	0.012849152	1	0	0	7
211302451c231ff24b3a62f0f0111f20	14.33090659	0.000225224	0.012849152	1	0	0	6.333333333
a4a9552fceedcb6344f9d73ebaaee706	14.31743119	0.000226357	0.012849152	1	0	0	12
ebf75a39bebffa9fb67e12e0c4837253	14.3015411	0.000227701	0.012849152	1	0	0	28.33333333
13c9af68a91d980d9cc446e1e0f4adb8	14.3015411	0.000227701	0.012849152	1	0	0	11.33333333
2bf6fb71bf77e76f46126b6c58cb3c6f	14.3015411	0.000227701	0.012849152	1	0	0	5.666666667
86f1a70bfb8acf917c0c78a90e5c3395	14.3015411	0.000227701	0.012849152	1	0	0	5.666666667
89aaf5191f2742405b8899577cd711c5	14.26211284	0.000231076	0.012849152	1	6.777777778	2	34
4813c855d5287b9a5cff6e1edf352b83	14.25986842	0.000231269	0.012849152	1	0	0	10
89c90858f70e6a5b50f019e2585e2ac6	14.25986842	0.000231269	0.012849152	1	0	0	10
ecc16f223984a0773ce079b0a45d0458	14.25986842	0.000231269	0.012849152	1	0	0	5
a00d50ecb13416425b88a3f42dee94f0	14.25678769	0.000231536	0.012849152	1	0.111111111	0	13.66666667
c646629a03c5740dab598fac32bbdcc6	14.21006531	0.000235616	0.012896438	1	56.88888889	9.625	49.66666667
29a59a23a68999d1b18894d7893eb679	14.19796512	0.000236686	0.012896438	1	0	0	4.333333333
52d6fce097776d7d5b82343709ed8ba7	14.19796512	0.000236686	0.012896438	1	0	0	4.333333333
714c350d8c71a5268b6b055522f9efaf	14.15510204	0.000240519	0.012896438	1	0	0	8
bf619f8f072a023b52ffa51cdf2565db	14.15510204	0.000240519	0.012896438	1	0	0	8
dab66887ec30d3c17bbfffb6d6e6ecda	14.15510204	0.000240519	0.012896438	1	0	0	8
d9d86187d3a2d37a613deb8e63084763	14.1441586	0.000241509	0.012896438	1	0	3.125	20.66666667
6d9c0363b0edf360088dd9cbb571f4a8	14.10040323	0.000245512	0.012896438	1	0	0	7.333333333
3d3e680fafd4b1983f47b7ef77f25a8a	14.10040323	0.000245512	0.012896438	1	0	0	7.333333333
afbda85ba5a964861ff718c0cfc02e58	14.10040323	0.000245512	0.012896438	1	0	0	3.666666667
bf0143492551ed4427aa5ee6e0f2d4f4	14.08530079	0.000246911	0.012896438	1	2.888888889	1.75	21
8f45892fa72036c58605b4a86d4ae7f0	14.07878211	0.000247518	0.012896438	1	0	0	21.33333333
a85f4618aa70949e8ce2c3db24e49b56	14.07819144	0.000247573	0.012896438	1	4	2.375	33.66666667
7a463318d3591c1627b0c3db1dff3e89	14.06721854	0.000248598	0.012896438	1	0	0	14
f078fe42f6824eb33c38624e73900b8b	14.05511134	0.000249735	0.012896438	1	0	0	10.33333333
7bdeba051170dfffc1f42876ebaac03e	14.00051843	0.000254932	0.012896438	1	0	0	9.666666667
0f7b265c75171ad2264bb4a688300a54	14.00051843	0.000254932	0.012896438	1	0	0	9.666666667
71736e0149759c6c023dfe897f4bb087	14.00051843	0.000254932	0.012896438	1	0	0	9.666666667
0220954a23c2ffb44cd098b090e7c512	14.00051843	0.000254932	0.012896438	1	0	0	9.666666667
5563f05a43aa58973c622bd8bd7462a8	13.9933682	0.000255622	0.012896438	1	0	0	54.33333333
9c3fce0b4c07ee57c04967f5d0c1e785	13.96892725	0.000257995	0.012896438	1	0	0	18.66666667
05b08c644812edb4eb7cfd5c2d03a25c	13.93392857	0.000261436	0.012896438	1	0	0	9
034e46ae654bc62487b01c9afc8bd2a4	13.93392857	0.000261436	0.012896438	1	0	0	9
52b577d92c3e8b4352be69d9a107c069	13.93392857	0.000261436	0.012896438	1	0	0	6
b0358f4e48f042edc9842ae2785d54c1	13.93392857	0.000261436	0.012896438	1	0	0	6
bfaae1c2f7b6c7fd5330dfcd32d905c2	13.93392857	0.000261436	0.012896438	1	0	0	3
ea92065d7bb7c5b896d0fcb762a12ce3	13.93392857	0.000261436	0.012896438	1	0	0	3
579ace8573f3ca4535cdd3374b0fd349	13.87778	0.000267065	0.013085718	1	0	0	32.66666667
cd92e9194e07805846f7179329e2ed74	13.87392027	0.000267456	0.013085718	1	0	0	11.33333333
0e3ce01c27f36fc93b8ecac915978cfb	13.85161043	0.000269734	0.013143508	1	0	0	8.333333333
1217deabe7ea4c3dc6c30b891e094550	13.8279992	0.000272168	0.013208426	1	0	0	32.66666667
d3d996cf6f45c836a0dff4bb6352c50d	13.80298507	0.000274774	0.013281106	1	0	0	5.333333333
6c38004916e09960176055c2b4dfa11a	13.71835443	0.000283798	0.013399967	1	0	0	20
8c51b83d04080cc24cca6b5c772be454	13.71835443	0.000283798	0.013399967	1	0	0	10
91327752c59286b46cb23a6282247f78	13.71761381	0.000283879	0.013399967	1	111	29.25	86
3f5a0e0baa50cd08fbd4349b337d7362	13.66979753	0.000289125	0.013399967	1	0	0	19.33333333
0096df140bf046c6070214f47b6ccc3f	13.63472912	0.000293042	0.013399967	1	4.444444444	2.125	43.66666667
fcd50992224cd3e5c7a2116b0b91c9a8	13.61634615	0.000295119	0.013399967	1	0	0	23.33333333
37c692a310422e4a69c60880dbd026a6	13.61634615	0.000295119	0.013399967	1	0	0	11.66666667
4b5c5f7b9e67ca761d8ad423091bb0c5	13.61634615	0.000295119	0.013399967	1	0	0	11.66666667
c5e1203aea60ad9027a6b55828089e3e	13.61634615	0.000295119	0.013399967	1	0	0	11.66666667
bc2f7363decc531538e9ece3a44edcc2	13.61634615	0.000295119	0.013399967	1	0	0	9.333333333
309eb41bbfd10c994e5fc70278fe892a	13.61634615	0.000295119	0.013399967	1	0	0	9.333333333
800f1cf325afe82f6bddd752249b6eac	13.61634615	0.000295119	0.013399967	1	0	0	9.333333333
281826506bd90cbcc8d2b8ea34deaf8f	13.61634615	0.000295119	0.013399967	1	0	0	7
00d0448a6f6f61b7ce34a964fc710bc3	13.61634615	0.000295119	0.013399967	1	0	0	7
338d6d427ca3c26b4bd93d7f67c1d5ab	13.61634615	0.000295119	0.013399967	1	0	0	4.666666667
d3c15bc05d0daf0ffd1b7bd6347ef9b2	13.61634615	0.000295119	0.013399967	1	0	0	2.333333333
d6953a694b161b916999bef39f3aa7f1	13.49198895	0.000309608	0.013954409	1	0	0	8.666666667
fe632ebfe7e09910b5dd3248e0a103ad	13.49157175	0.000309658	0.013954409	1	0.333333333	0	13.66666667
7059c91fbf42fe664a138d6868c51a14	13.44445876	0.000315355	0.014157895	1	0	0	6.333333333
d0ee9d074501819ea9c5dcfced91a671	13.41939079	0.000318434	0.014189824	1	0	0	16.66666667
b1fbe92cc5a07ec4ac5d9adea18de320	13.41939079	0.000318434	0.014189824	1	0	0	16.66666667
1f5bf3208b2701c6faed91709eac2f02	13.33846154	0.000328605	0.01453499	1	0	0	8
371f9c9555ede168707752e06a42587c	13.33846154	0.000328605	0.01453499	1	0	0	4
2b14062bcdc044ee7ad787b0a3b38046	13.30054429	0.000333494	0.014697048	1	30.66666667	0	6.666666667
212a998b9e08006a16a95d12e597f5e0	13.26686681	0.000337906	0.014709832	1	0	0	9.666666667
13dfee7a851a1a77f53d6e03aa54d026	13.26686681	0.000337906	0.014709832	1	0	0	9.666666667
b2ef333c7782a136d0df6c414311ed61	13.26686681	0.000337906	0.014709832	1	0	0	9.666666667
c74e9b6405d53215a18c837d835f9dba	13.26090777	0.000338693	0.014709832	1	2.222222222	0	19.66666667
4a276b70135238e452457e48b3be7cc8	13.24792028	0.000340416	0.014731293	1	0	0	15.33333333
104f14c574353385d30636f6854d0ee3	13.2153481	0.000344781	0.014866503	1	0	0	5.666666667
858eb8f860d7b72983cafc9601019271	13.18530051	0.000348863	0.014988594	1	0	7.5	50.33333333
e8aaf28f70d81801e72fa362ccd21b7c	13.1462406	0.00035425	0.015111722	1	0	0	7.333333333
8bad58e48a1dcd375b82dafcf353e76d	13.1462406	0.00035425	0.015111722	1	0	0	7.333333333
eb10f6cbde7a5cbf63eb939d6634a399	13.10205224	0.000360457	0.015193044	1	0	0	9
cf19ccd1eecd1475deb41ebadd0a7878	13.10205224	0.000360457	0.015193044	1	0	0	9
c8c76f6dd1b99c2c79e8daa7f7602b6b	13.0972774	0.000361135	0.015193044	1	3	1.5	19.33333333
6e8823b71be03709d7b28b3f485d4bae	13.09663482	0.000361226	0.015193044	1	45	7.625	40.66666667
d778d3e02fccba081d708d1c4f523f74	13.07137809	0.000364837	0.0152178	1	0	0	10.66666667
33bc6b0235ab6f2716fcc116a27c1ff1	13.07137809	0.000364837	0.0152178	1	0	0	10.66666667
4c2e667a79f8dd92f781af89e382df99	13.06346767	0.000365976	0.0152178	1	7.444444444	2.625	42.33333333
2d5556cb216dcf026e9d11513fb5d5a8	13.05712218	0.000366893	0.0152178	1	8.444444444	0	68.33333333
2bc73f04082a4cb07bbc730b50df3f41	12.97305421	0.000379283	0.015677467	1	0	0	25.66666667
91ef2ea52d1b689b2fcc219bfcfb02be	12.90178571	0.000390154	0.015693869	1	0	0	6.666666667
eea0850c6176d25506f6541ea57a7aa8	12.90178571	0.000390154	0.015693869	1	0	0	5
fdefc0b613f5114ca99db2b98c6e870a	12.90178571	0.000390154	0.015693869	1	0	0	5
c40bb6b26bf8017eccda4dbfe41da03b	12.90178571	0.000390154	0.015693869	1	0	0	5
77621dbacad2485dc8c481cf78f3a0c3	12.90178571	0.000390154	0.015693869	1	0	0	5
3ee78636de04377997eeb2ab796c28bb	12.90178571	0.000390154	0.015693869	1	0	0	3.333333333
7e279ddefeab901d2a8d5a30076b83d2	12.90178571	0.000390154	0.015693869	1	0	0	3.333333333
e9a421972f3f66cc04db065763a1f438	12.90178571	0.000390154	0.015693869	1	0	0	1.666666667
66c346d05f8fdf3c99196712aac62540	12.82545803	0.000402184	0.016123676	1	0	0	24.33333333
6a2d76ede015c1d42a0504191ccda6d8	12.77722188	0.00041	0.016352256	1	5.777777778	0	31.33333333
c5914ce4500005f6bfa32c0dba4f4200	12.77347772	0.000410614	0.016352256	1	2.888888889	2.375	32
3a1ed25176df72e3852191f8f54ec496	12.73497961	0.000416985	0.01655098	1	0	1.25	26
f2490d5472fcce5db01ef57a75a8d4c0	12.7119558	0.000420848	0.016649174	1	0	0	29.66666667
8109d20657d23caad1ad62aefd044882	12.70044843	0.000422793	0.016671124	1	0	0	9.333333333
ff4f22abf1a057d81d9ea33ae9301a92	12.65571192	0.000430453	0.016917514	1	0	0	7.666666667
c7054d6ff86cce30855182a33e3f220d	12.62497401	0.000435806	0.017071921	1	0	0	13.66666667
021ce88e397124fae099615f2f0d861f	12.60374237	0.000439547	0.017162377	1	130.5555556	40.75	216.6666667
6e0363f7abc82a06805722c96ff38c51	12.58548387	0.000442793	0.017232977	1	0	0	6
15c8270f34938a7a2bdcd41bec0a9a39	12.57029071	0.000445514	0.017282772	1	0	1.25	45
d09931ca47e8936cf0412f2f9e8a05eb	12.49348316	0.00045956	0.017718096	1	9.444444444	2.5	44.33333333
7b43e97752503f2945d6f8f2dd274a42	12.49277611	0.000459692	0.017718096	1	30.33333333	8.375	87
60f321d752012dceed4151603132f9a3	12.45943878	0.000465944	0.017901514	1	0	0	4.333333333
daaa735588becb7932074b8c6e20c043	12.42685368	0.000472147	0.018072568	1	3.777777778	1.75	29
6351a17a1bf520ef907caf9db7d06a22	12.42026964	0.000473412	0.018072568	1	5.333333333	2.25	32.33333333
fde182920546c5c7228bde4939e81dd5	12.39183976	0.000478916	0.018224641	1	0	0	11.33333333
3bd129e7ed7dbc8118a6fee9abebd3af	12.3497093	0.000487204	0.018473539	1	0	0	7
cbc7dc2a1a5e997ceb81cb0de20d9d63	12.34300037	0.000488539	0.018473539	1	21.66666667	0	53.33333333
1300e6c1d3c7c78eae1acdc35812912a	12.30005061	0.00049718	0.018624047	1	0	0	9.666666667
34481e1d3b53736f72db63d8320ee924	12.30005061	0.00049718	0.018624047	1	0	0	9.666666667
2da165e02bfe3cc4107ba808071e01e7	12.30005061	0.00049718	0.018624047	1	0	0	9.666666667
51db01518d48b2a94e7475cf7a55a8e9	12.27174318	0.000502969	0.018782194	1	0	0	12.33333333
49880737ad8c8b2f13403662b2aae6c7	12.24066647	0.00050941	0.018963674	1	0	0	17.66666667
f45b82f9bc9ffd66442a3d29d2e2e236	12.16842105	0.000524746	0.019354233	1	0	0	8
de0b94ccca2001a0859356d04d102298	12.16842105	0.000524746	0.019354233	1	0	0	8
30c07f6757967e4f43572c34a89d5689	12.16842105	0.000524746	0.019354233	1	0	0	2.666666667
f0602f3e762e3e7998fc7b35cacd2f47	12.13954545	0.000531019	0.019525523	1	3.333333333	0	12
cfa753c98247ac42e030866583358ba6	12.09557692	0.000540732	0.019784042	1	0.666666667	2.5	21.66666667
39af0ee832578950c63f86c0dc30a753	12.09280888	0.00054135	0.019784042	1	0	0	17
97aca60e4892d4f748e17f824898603d	12.05807221	0.000549175	0.020008991	1	0	0	11.66666667
c0b29532705b24ade0bc27696f491ea8	12.02517123	0.000556702	0.020221796	1	0	0	18
9e256c2bd4f9de38090648dbc7a77bc2	11.96433486	0.000570928	0.020675856	1	0	0	12.66666667
24d0239579451400fb421f88b0bda064	11.94010007	0.000576707	0.020822249	1	0	0	22.66666667
967241b0ff02229536023c5081e20ff3	11.9306912	0.000578968	0.020841124	1	0	0	16.33333333
7f1479d6581fd090c7a35ce1d5d03814	11.91406835	0.000582988	0.020922983	1	31.33333333	4.125	125.3333333
682a9ee256c94b0e1dc6e8081087b9d7	11.86677198	0.000594596	0.021275896	1	18.88888889	0	30.33333333
a56110df54b2f6b51b6a1450bb97085f	11.81617913	0.0006073	0.021494997	1	0	3	18.33333333
839d8f89b85ec88ab79678cead3b36c7	11.81385135	0.000607892	0.021494997	1	0	0	14.66666667
56c559b1594f3fe4f0061ed5ecde413d	11.81385135	0.000607892	0.021494997	1	0	0	11
bedeeb8263d2ed06a7017dfeafbf82e9	11.81385135	0.000607892	0.021494997	1	0	0	11
6bfe31bdc311f0189198dfde6563e43e	11.79023558	0.000613932	0.02153367	1	6	3.625	34
137ecc5291d9610a10d1332fc54580eb	11.78957622	0.000614102	0.02153367	1	63.55555556	7.875	53
e4fe93fb8d689b42c8fdf29a3b233235	11.78851503	0.000614375	0.02153367	1	11.77777778	6.875	49.33333333
35293ef140b8de15b2bec03cfeff5e5a	11.72267774	0.000631586	0.022072353	1	0.222222222	0	15.33333333
4c1cd4c7707629c9c1172064340abda1	11.69851036	0.000638038	0.022233024	1	0	0	8.333333333
72f8f4c0622bcbecfe016c77431dd41b	11.68551275	0.000641538	0.022290207	1	6.888888889	0	25.66666667
4343373f78ad09571bb4f83c2d552f68	11.60737705	0.00066304	0.022970698	1	0	0	4.666666667
773c7c8e089a0df9edcde176a0f0f7fd	11.56864075	0.000673997	0.023283017	1	0	0	19.66666667
e0191f15925be51945005e1c40a47b5d	11.53359635	0.000684085	0.023563582	1	0	0	10.33333333
140fa15704cc488f10465358596080c9	11.51258418	0.000690214	0.023706584	1	31	7.75	37.33333333
f17636e230ab17c8316e7202719aecf4	11.47266484	0.000702029	0.023839138	1	0	0	11.33333333
4e505f62213d0cf52f19854383977bdd	11.47266484	0.000702029	0.023839138	1	0	0	5.666666667
e3834599add09b82d984416dc76e1fee	11.47266484	0.000702029	0.023839138	1	0	0	5.666666667
cf97c928362afa087cb926a16f277b3f	11.47266484	0.000702029	0.023839138	1	0	0	5.666666667
e29d462a622fcba33babce8ecd7d3740	11.42150693	0.000717501	0.024295706	1	0	0	12.33333333
5232b97df398319c2b899823d301f4ea	11.30776627	0.000753285	0.025435557	1	0	0	7.666666667
b59a8d1f92755f860264b9a5a06b9102	11.25700893	0.000769894	0.025923355	1	42.88888889	18.25	125.3333333
8bf5aa757070a1c9957490b621d591cc	11.25007496	0.000772194	0.025927987	1	1	0	15.66666667
7119d56e2dce4bc3402d993758f9811c	11.21074723	0.000785389	0.02624083	1	0	0	9.666666667
feeb10eeae16261d3736e57e6154b90a	11.20926882	0.00078589	0.02624083	1	17.11111111	2.75	38
7490b111fce8c0f6cace40b3de68fd56	11.16690796	0.000800395	0.026650916	1	2.444444444	0	11.33333333
dd2d4209c68778ee700088371c7d6b75	11.14983632	0.000806325	0.026773997	1	38	8.375	28
90b1550689b71d7d1f77d34f70c65643	11.09177533	0.000826863	0.027365317	1	0	0.125	4.666666667
c079314847678cbd8c3b015aa58351a7	11.08666531	0.000828699	0.027365317	1	19.66666667	6.5	70.66666667
c2c295aef46966d7f71b282cc038a76c	11.04190696	0.000844971	0.027826013	1	0	0	17.66666667
9c8355ba537750076c18a6c31963399c	10.95202109	0.000878741	0.028858801	1	55.77777778	16.375	90
34eaef8fe0b1a6fc1ef121fb61257967	10.85455553	0.000917072	0.029456473	1	62.55555556	13.625	25
45c3f1bfa98cfac4502b4619a03b0cb7	10.8375	0.00092397	0.029456473	1	0	0	10
217cabe035e5e285aef4772773d73c4c	10.8375	0.00092397	0.029456473	1	0	0	7
e7fcd4507dc3fd604eac8ce8b94e571f	10.8375	0.00092397	0.029456473	1	0	0	5
1439d144f5134d9814da49fad5c9dd56	10.8375	0.00092397	0.029456473	1	0	0	5
787dbb9d396e92f623c7cac198c81233	10.8375	0.00092397	0.029456473	1	0	0	5
552eb8824f0644d6f531f4f657527190	10.8375	0.00092397	0.029456473	1	0	0	4
4c8b7a5e29f0e396c3704666107c80fa	10.8375	0.00092397	0.029456473	1	0	0	4
67ea4b5205dff9f43a97525e67d9c247	10.8375	0.00092397	0.029456473	1	0	0	2
86e1cb11810ba1f947fc3f17f47c079b	10.8375	0.00092397	0.029456473	1	0	0	2
716f4fedb9120e38b89aabce09e998e4	10.8375	0.00092397	0.029456473	1	0	0	1
d6861a1da5a4e96c7d47c0e5ac1053d0	10.79285466	0.000942303	0.029961244	1	3.555555556	1.375	14
90ee5d4930812de6f5c710567aa07fdd	10.70033816	0.000981602	0.031128208	1	0	0	26.33333333
ddf88dcaa3e8f086765ed6ccaab7348e	10.68469026	0.000988428	0.031261977	1	2.444444444	0	19.66666667
e1900378a6e37094d26a048406ce7a71	10.66828145	0.000995643	0.031407312	1	5	1.125	49
19be25ecbdbb4852587cb1185bdc11b9	10.64269013	0.001007014	0.031547588	1	0.777777778	0	10.66666667
3aadbfa6ecf0bb8acbe23882e8727246	10.64078673	0.001007866	0.031547588	1	2.444444444	4.5	58
d3e4ed015f97ea0de151971c5af24982	10.6405185	0.001007986	0.031547588	1	0	0	18.33333333
8d75ed93462caa5496ee32cdd8176989	10.61850594	0.001017893	0.031774708	1	0	0.625	3.666666667
7f8139de6d7052a9a51baca914a2254a	10.60367831	0.001024628	0.031901872	1	7.111111111	3.25	48.33333333
d6c767a8f6e5f26ef7a7e3bd1d05b5ef	10.5114726	0.001067645	0.033155083	1	3.333333333	0	9
664f5069501f858a9ba91e082696357c	10.50395008	0.001071243	0.033180843	1	107.2222222	32.5	115.3333333
fc758cafad38502e892b6c8086a32760	10.46729011	0.00108897	0.033566357	1	4.888888889	0	18.33333333
1de4e46b41b8ac45405aabdd46c28b66	10.46663564	0.001089289	0.033566357	1	19.77777778	5.875	40.66666667
6cd5a26175ca89903f44916c91645c5b	10.4046659	0.001120016	0.034336661	1	0	0	8.333333333
a43249b9d0611795f3bc688e8dd6c306	10.4046659	0.001120016	0.034336661	1	0	0	8.333333333
4a862a2c1b80ce122a38b3d1dfc71c4b	10.34585799	0.001150074	0.035168192	1	0	0	7.333333333
5c45bd12cd1624aafd1ecd68ba5a0083	10.32738324	0.001159701	0.035342331	1	14.33333333	3	48
48057ed195d73b27973b30b8fc8b196d	10.32363636	0.001161665	0.035342331	1	0.666666667	0	8.666666667
d8e101d9b7d4fd743cb420deb9456145	10.28034452	0.001184624	0.035868802	1	0.444444444	0	5.666666667
44d12f4f36c5dcc46cf8e7fbb663cb00	10.27018092	0.001190088	0.035868802	1	2.444444444	0	9.666666667
1a2a4e247ceae118e104bbe606e73356	10.26860236	0.001190939	0.035868802	1	0	0	6.333333333
7bc238447f0db43e650bb79a7b0046ea	10.26860236	0.001190939	0.035868802	1	0	0	6.333333333
a0764749b903d97ca79c902d9213c079	10.20641509	0.001225014	0.036783057	1	0	0.5	9.333333333
e8488a8b6b74a41778d22128940ad8a0	10.20207655	0.001227432	0.036783057	1	0	0	17
9a16d5843d84969522cb07b5ee3173ab	10.17772177	0.001241103	0.037099994	1	1.222222222	0	7.666666667
fcf6e1d2872b7b852c2fb2cb1255bd80	10.16263736	0.001249655	0.03726273	1	0	0	5.333333333
2fd0169969253935a6104bcaa63928a2	10.12646005	0.001270437	0.037788405	1	2.111111111	1.625	30.33333333
c305319a0aff2a189d050ec1e0ad14b8	10.11943941	0.001274514	0.037815853	1	21.11111111	5.375	38.66666667
dad46af502f639a5c3aa84fd40ff9623	10.09339701	0.001289768	0.038173945	1	0	0	9.666666667
0d449d69d41ebbd50a78daa6a6133915	10.06627653	0.00130587	0.038555329	1	11.55555556	2.125	33.66666667
615ae1e424dd36fd7264da544f12609c	10.04461816	0.001318891	0.038844081	1	0	0	22.66666667
bf269e67c91f408999c74407b4f190bc	10.03496539	0.00132474	0.03892074	1	2.333333333	6.75	41
5c63906fb3e7c23640cb67a030064db0	10.02734375	0.00132938	0.038961549	1	1.222222222	0	14.66666667
4ba841fe5ee8312f8bb7938ffc5088a0	10.00840164	0.001340989	0.039058658	1	0	0	4.333333333
63a8fe2a645a3566d573687e2f0df62b	10.00840164	0.001340989	0.039058658	1	0	0	4.333333333
ead7b20cd6d5aa2f3e808d07cc8b6b40	10.00022358	0.001346036	0.039058658	1	12.33333333	3	59.66666667
4c5ee7ec4a96dca816c2790ad15cc168	9.991984777	0.001351142	0.039058658	1	0.888888889	0.875	8.333333333
a02eb131ada386a4946f6f5c2ac9aaf2	9.991744341	0.001351291	0.039058658	1	1	0	15.66666667
00d41cb6733a7a8a4858b688b4839949	9.990211422	0.001352244	0.039058658	1	25.55555556	15.875	94.66666667
f6e1fc960b0285ec0411ea07249c06a6	9.957142857	0.001372976	0.039562162	1	22	1.5	22
f8f88b5a4fd47e6e1612935dc7675b8b	9.895597628	0.001412514	0.040603844	1	1.444444444	0	17.33333333
48c74091bec58db48bc3f44581e91539	9.88649298	0.00141847	0.040677517	1	5.111111111	2.375	21.33333333
1b51a3628dcaab48f5bbf1e8776991f6	9.880914037	0.001422134	0.040685248	1	2	1.125	32.66666667
aab461cbaac8fd10ba8f6eb93475b0b7	9.872977057	0.001427364	0.040737658	1	0	0	48.33333333
e485894a6620e4c13113843ee1c75739	9.863608795	0.001433566	0.040817463	1	0	0.875	9
32491f883516bbca9c7bbfda8d3c71c3	9.837279087	0.001451157	0.041168105	1	0	0	14.33333333
66affb93e19d257160350e7b4834586f	9.83491236	0.00145275	0.041168105	1	71.88888889	29.5	90.33333333
b8cace66531b56934a29e2f96cb08898	9.827099714	0.001458022	0.041220068	1	1.666666667	0	21.33333333
249e22d59041c1d14b5dd50a07d3cd15	9.813571382	0.001467202	0.041382008	1	163.2222222	50.25	122.6666667
b4d698d00e1c6c0fdc1df5142893befe	9.77126852	0.001496328	0.04196114	1	169.8888889	58.75	262
236807c1eccaa20ee9bdd36512d359b4	9.767169088	0.001499185	0.04196114	1	4.555555556	1.75	31
280638fcc8c8462174de24b2fb09f046	9.763513514	0.001501738	0.04196114	1	0	0	10
395548e6cba2c4b263361924d4ed21f1	9.763513514	0.001501738	0.04196114	1	0	0	6.666666667
efa1a44bf635323f279d4b66c7479234	9.757865086	0.001505691	0.041973769	1	19	3.75	45.66666667
f16b8bbf8258fe708484dbb4e114a816	9.748352882	0.001512376	0.042062289	1	180.2222222	59.875	137.6666667
37f1ca8a20fbc5dcf1bf3b9cf3c313da	9.702383777	0.00154515	0.042874331	1	0.777777778	2.25	38.33333333
46a908731a83c8f79a1402d27cb68cef	9.678059979	0.001562812	0.043264277	1	0	1.375	14.33333333
b54c5b1e431d5edae6b1089e5ce450cb	9.608372051	0.001614678	0.044597105	1	0	0	20.33333333
176e2931ddf108925f3e68421e7e8d5d	9.57809633	0.001637808	0.045028447	1	0	0	11.33333333
114224eaeea8883e554ce6a0e3e75e55	9.57809633	0.001637808	0.045028447	1	0	0	11.33333333
e330afecb5097fd2cbbfe689071b3fb9	9.557208388	0.001653982	0.045369057	1	0.777777778	0	9
3d4a64b43b7fa1f38d27adead321c8c3	9.543510182	0.001664685	0.045558406	1	34	9	87
5ec715190d6621fdc6b29e096e012d12	9.533143642	0.001672837	0.045677213	1	0	0	13.66666667
fd90cf2e9ae30bbfca612c636ea580ed	9.518101962	0.001684744	0.045897799	1	5.555555556	0	36.66666667
24b2cfad1193c7db15e354e0e0f3cd1e	9.483758849	0.001712288	0.046542401	1	7	1.75	28.66666667
ed16a7599526704e8e9d99ebe3766bf4	9.466029085	0.001726705	0.046828071	1	68.77777778	9.375	92.66666667
f4df1965cfa868787c703404652b696e	9.44123826	0.00174709	0.047273976	1	24.11111111	4.75	60.66666667
4773c03407e2bff19b6a306759f267da	9.429922013	0.001756485	0.047421141	1	26.66666667	4	41
14da688eb8cddbf413d374a2f8c711c3	9.420213274	0.00176459	0.047532908	1	0	0	42.66666667
e8c37e5d398056ca7d30e0a48a491e1f	9.40472837	0.001777604	0.047583463	1	0	4	22
15bd812367ba99a2bf05ce5688ac3b89	9.403942308	0.001778268	0.047583463	1	0	0.5	6.333333333
8c35f9e32d4784da83ef894e38c289b3	9.403814358	0.001778376	0.047583463	1	57.44444444	6.875	53
1236624b03dbcddd6f33236c559d0b82	9.38484367	0.001794474	0.047907253	1	44.77777778	1	85.66666667
3c06058c000abc0d6472ea7856797ccf	9.347295633	0.001826818	0.048662376	1	11.66666667	5.125	48.66666667
2bdd8d5bdde075ac8b29f945a48b6f00	9.318861753	0.001851745	0.049056182	1	2.111111111	0	15.66666667
01d3056e7c68a9a068b08555bcf14645	9.316447368	0.001853879	0.049056182	1	0	0	9.333333333
0a69f039ea1de401ef75d3535d7ac91c	9.316447368	0.001853879	0.049056182	1	0	0	9.333333333
9f1d0822fbf405aef3d1152ad5ca35b8	9.306438164	0.001862756	0.049182494	1	10.44444444	0	29.66666667
6b679ace045c8a7466ce013a2e531ef8	9.278617784	0.001887678	0.049730982	1	2.666666667	0	28.33333333
f01b0e3113c6b82b8363d03948bf9487	9.227260105	0.001934671	0.05085724	1	0	1.25	15.66666667
53c35cd666d408a9a580968884fe8c74	9.20370603	0.00195666	0.051284887	1	0	0	13
763e95f32aa1db19e362ea445f49974c	9.20068916	0.001959496	0.051284887	1	17.77777778	1.875	43.33333333
127f57fdbb6ae30b886a501516a5b535	9.185298171	0.001974038	0.051552936	1	15.88888889	0	28
a946daff25febaff136c7f74449ca1fd	9.131770223	0.002025562	0.052783507	1	0.888888889	0	9.333333333
a59074cf3bcdaaf6c02383a5e2f3aa7a	9.122312821	0.002034821	0.052909754	1	83.11111111	31.875	59
52f3b89bf6ae94afe5649aba4860b267	9.109137577	0.002047798	0.052960039	1	0.555555556	0	7
b9df101ad0655dadd7bb2cbff759049b	9.107679333	0.00204924	0.052960039	1	100	24.125	98.66666667
fc4e56a710794dd2f0e35453259564c2	9.106902212	0.002050009	0.052960039	1	2.777777778	0	29.33333333
3ae5260cb646d2edabd2d3f00ec2ea90	9.071950272	0.002084928	0.053746318	1	7.666666667	2	37
fdacd6be73386e5a13e3345f33026e3b	9.061657383	0.002095338	0.053898752	1	2.888888889	8.875	57.66666667
88bd69234f0e17d49ffd989c163e3a15	9.024904859	0.002132984	0.054749645	1	1.888888889	0	13.33333333
fb43329e127875619b3ed25401028411	8.992659676	0.002166637	0.055436751	1	4.333333333	1.375	11.66666667
7363d107b2a0b5720c66bca295adaa0f	8.987847299	0.00217171	0.055436751	1	33.11111111	3.875	43.33333333
2743983fd8a4c5742e8b116a1eea6418	8.983463679	0.002176343	0.055436751	1	7.333333333	3.125	31.33333333
5e61e3912d219ae764b20831b7309fb9	8.981660026	0.002178252	0.055436751	1	11.22222222	8.75	63.33333333
b762ec19e67a36740b762fe71b7f32a6	8.953116976	0.002208719	0.056093027	1	92.44444444	34.625	161.6666667
d88ce5d09b5ad88d6185e44117ef4cf9	8.920663265	0.002243939	0.056867011	1	0	0	11
8d2e6cb2851e52ffee987199f224fcec	8.912612108	0.002252773	0.05691847	1	1.333333333	0	8.333333333
152446a69f1d6a1ee8fb35ac6dffddcd	8.910165025	0.002255466	0.05691847	1	16.77777778	6.125	49.66666667
bd4835be10f9d0de8695ee755e9559af	8.87614323	0.00229328	0.057751148	1	0	1.375	15.66666667
5a13608cdbea8e43341a2d89e622b844	8.834060066	0.002341037	0.05883022	1	25.44444444	4.625	62
b52eda2d32edb71813c97feaa6e6967d	8.82883985	0.002347039	0.058857638	1	34.66666667	7.25	36.66666667
dc2b0d4ed7e5943232e6b0523817a7a6	8.821596948	0.002355394	0.058943845	1	16.11111111	0	48.66666667
ca1b6ea076aeae4a9f65a13235703525	8.765916166	0.002420745	0.060453061	1	24.77777778	7.25	18
c626921aa3f6402dce8ac0b35998e370	8.739919355	0.002451949	0.061105013	1	0	0	10
7863fc5502eb72a15bbbc5d6a93d4c00	8.715540852	0.002481619	0.061716122	1	17.33333333	8.5	53.33333333
56298125ebaefaeab34bf8222bbcbf4d	8.675218203	0.00253158	0.062828256	1	36.77777778	4.875	69.33333333
04cda08f8d5d267dd942e5d9d14739cd	8.632465126	0.002585783	0.064040871	1	1.444444444	0	10.66666667
5fa6693b63ddc131150870eb153de238	8.543344204	0.002702993	0.066805729	1	6.666666667	3.5	34.66666667
63a1064ce1fdba56c0255b98b187db8d	8.513160268	0.002744027	0.067495846	1	53.77777778	7.25	37.66666667
5fe4eac742a562ac1e6c0ee502e598ee	8.5130289	0.002744207	0.067495846	1	17.66666667	4.125	13
a1bad66132872476e069d0aed9a3f3d1	8.507787558	0.002751404	0.067495846	1	79.11111111	26.25	49.33333333
257e94bd808900f7871fa43d3098ec84	8.506308594	0.002753439	0.067495846	1	2.888888889	0	16
5b5d9d2ca5f38612fe8f2ca265065001	8.499031103	0.002763474	0.067603606	1	2.444444444	6.625	48.66666667
441b3f08e9641fe6fac38bf8eb20f49e	8.477347716	0.002793619	0.068201859	1	1.333333333	0	13
d30f014f3e1eb5a7d25daa52bd12662c	8.469899922	0.002804058	0.068317565	1	48.88888889	15.125	92.33333333
eabdfdde8c1b029b1e27dd6732716fc4	8.462989741	0.002813782	0.06841543	1	5.888888889	0	35
e8c5e1fbc2c50fd1f7c47140170a1483	8.45878695	0.002819715	0.068420896	1	0.777777778	0	11.33333333
a7937cceb1b71d212329ea410ef7e3ab	8.448176962	0.002834755	0.068646873	1	180.7777778	57.75	226
f95ab6da32b912ba0a7380a775527458	8.436469072	0.002851454	0.068900702	1	0.444444444	0	6
ebf3ec328c036e69448837131efb1a25	8.432784942	0.002856732	0.068900702	1	17.66666667	7.5	80
c8fa9b65d32e8eb55c2b64fdae047eeb	8.321328432	0.00302168	0.072732675	1	11.22222222	3.625	49.33333333
0d9363b96d46fa3688927b6347d2505f	8.292413295	0.003066192	0.073656208	1	8.555555556	0	17.66666667
0a21f7764bd3626377cba589f61812e8	8.269270166	0.003102348	0.074375688	1	0	0.375	3.666666667
13f7bdea9263e307b59e037dad6ac5c9	8.257142857	0.003121484	0.074536311	1	0	0	8
1cec4efc112bfb52205302ffc51c4433	8.257142857	0.003121484	0.074536311	1	0	0	2.666666667
a4a864d735d5f72d2d919b00d0a94f65	8.248869241	0.003134615	0.07470105	1	268.1111111	88	165
08ef46696ffacaea5e62e1a11e66fcc9	8.205145359	0.003205042	0.076227844	1	0	2.875	23.66666667
0f7768269a473cd386e3857a9fc49c54	8.196835361	0.003218626	0.076399338	1	27.33333333	16.75	50.33333333
ae5e3c412579a348c0d692711a539468	8.1546875	0.003288522	0.07790417	1	1	0	11.33333333
3fcdb20c105f07a4253094a17d2b1fb2	8.146234034	0.003302744	0.078086768	1	5.111111111	1.375	34
ac42ed54a6ec796f01f258d506aad726	8.128125	0.003333443	0.078657434	1	0	0	3
89e6677a67c1bce5d68158c780867e15	8.061903604	0.003448448	0.081211297	1	0	1.875	16.66666667
71f5d6041d75c65e605ec97d6a617a80	8.035202312	0.003496069	0.082067576	1	0	2	15.33333333
4bb4d6dba26efcc9e32c55fb171c5a15	8.022193318	0.003519536	0.082067576	1	1.333333333	4.125	25.33333333
e985dcdb2008d16579c55a16516c45fb	8.021875	0.003520113	0.082067576	1	1.333333333	0	16
ab22cd7377fdbd89be9a0b966dfa646a	8.021043297	0.003521619	0.082067576	1	4	2.5	25.66666667
83d3a0de23efa8290e0a84c08350e7b9	8.02006513	0.003523392	0.082067576	1	1.333333333	0	11.66666667
a7dcf0d26478fab31a201613d3e4b088	8.016659472	0.003529572	0.082067576	1	6.444444444	0	19.66666667
48b56b876853ef5fca3c9cdf58ff899c	8.01492015	0.003532733	0.082067576	1	6.111111111	0	15.33333333
cedc3529c57ee6c554bac7c43e0e7296	7.996300362	0.00356677	0.082698019	1	6.777777778	0	12.66666667
e205b78a1c7823c178243d2fee9caeb2	7.970087962	0.00361531	0.083661627	1	9.888888889	1.625	51.33333333
009fcbd61cf42021e69f1486297bbbb3	7.947232891	0.003658236	0.084491858	1	1.222222222	0	11.33333333
afee1f632efb5188c3f0216941959be8	7.917198178	0.003715515	0.085649767	1	0	2.75	21
c7f14fcf5d8b97627af2dd7a0dd1d08c	7.910520352	0.003728386	0.085781504	1	145.4444444	56	99.33333333
b60b06d28dfd1fdee3dba1e03991c84d	7.848584602	0.003850167	0.08841369	1	26.77777778	12.875	61.66666667
408427d2be578e814d07ebaa803e329d	7.814364641	0.003919354	0.08983039	1	0.444444444	0	4
0e53e0b1b4fb3c7d9a62dc041196fa94	7.800223061	0.003948351	0.090322288	1	6.222222222	1.5	18
50a29045f025b630b0dc94a63729c98b	7.770944149	0.004009151	0.091538472	1	8.333333333	0	25
b51bab7d1cfbabe9f3561590c1298f2a	7.741095973	0.004072214	0.092801565	1	2.777777778	0	23.33333333
47d096a2a063f1b85937b28761d829c2	7.734511032	0.004086275	0.092945304	1	49.66666667	22.875	91
6cba270ba91a652eea0651cd6875b1c0	7.681208791	0.004202113	0.0953991	1	3.111111111	0	26
ece1d3ab10aebb31dc07ba1f958f9e45	7.635152838	0.004305164	0.097553867	1	0	0	7.333333333
0e37a94843a5ccb0fd0bf626d4fc3b2f	7.607399764	0.004368624	0.098805083	1	0.555555556	0	6
72bd37d7b04b99c6f952d8d0600a984f	7.584348621	0.004422128	0.099826833	1	46.11111111	13.375	62.33333333
6f5a05f5d0f6db07928580886ef3310e	7.568885083	0.004458431	0.100457163	1	3.222222222	0	27
e19675c2ef9f37ade0510638308788cc	7.556730769	0.004487199	0.100915668	1	1.333333333	0	13
b2abe4bd3970f21e7db63ff40a63c5b6	7.551935862	0.004498605	0.100982724	1	0	0.625	6.333333333
d17b58ca4f84463e2c3a7f099542e226	7.543142857	0.004519606	0.101264509	1	0.666666667	0	6.666666667
9e1b097afecbc03d14515d54d0078b62	7.528191327	0.004555567	0.101879823	1	144.6666667	50.875	161.3333333
e61bf10a23b4cbfe63068d82e8b42859	7.522022472	0.004570498	0.102012871	1	0	0.375	2.666666667
bea63184365889ce021a9013b4955bfe	7.518710191	0.004578537	0.102012871	1	0.888888889	0	7.333333333
042c706788929e15e28a54b9268c9dc1	7.512275257	0.004594201	0.102114346	1	1.222222222	0	10
50d01e82aa32caa9cac2f962810731d2	7.502884615	0.004617167	0.102114346	1	0	0	6
441336c7c16c91e7fff37247719ed3f4	7.502884615	0.004617167	0.102114346	1	0	0	6
fa8d1f2f2a402df8a3b5cc1e0499e64b	7.502884615	0.004617167	0.102114346	1	0	0	3
bc2aa4f9a6f514613ed2a95be7cdc117	7.491515152	0.004645144	0.102543899	1	0	2.625	20
583a718107646cd608fe6c8e731280c1	7.485496911	0.00466003	0.102683409	1	23.88888889	5.375	50.33333333
d61f02273f74ebfd82007be99d73167a	7.48150614	0.00466993	0.102712753	1	84.11111111	33.125	155.3333333
14e62501422ce1c5e91dbb4fcb82398b	7.473752704	0.004689232	0.1029484	1	34.77777778	7.25	64
55c4decbb38a907ffc249e53100ff863	7.466242775	0.004708013	0.102983494	1	0	2.25	22
27376d4db4faf383926dbf0b37410509	7.466242775	0.004708013	0.102983494	1	0	0.75	7.333333333
d95de67ebb8cec3ca58616eb8cebab40	7.450145673	0.004748553	0.10368107	1	3.222222222	3	20.66666667
22add30cbc4423957e5048e712ccdd20	7.421513865	0.004821629	0.105085218	1	1.666666667	2.25	22.66666667
7ec6dbdc60919f725c95c5c8effa5c87	7.413226453	0.004843015	0.105359745	1	0	0	10.66666667
db4aba3a07d5f9d1d7b71b62acd94d8b	7.405107976	0.004864067	0.105619258	1	1517	554.625	1219.333333
6b6c12746297b217798b67291e74f301	7.401841746	0.004872566	0.105619258	1	4	1.5	15.33333333
330eca82ffd6bb80b304bf81e0a21d88	7.387146491	0.004911009	0.106260403	1	41	18.625	87.66666667
3cecd8dddf36e530d3f1435d2d5b3f1f	7.328193198	0.005068675	0.10947425	1	20.88888889	0	35
378f4d7dc8c60cac957a68adeda0fafb	7.309507285	0.005119824	0.110380088	1	8.111111111	1.125	17.33333333
12193f19d9daed075ba432a0516aacf9	7.295585664	0.005158306	0.111010088	1	4	0	15
5646362673d0ba738db5520b229ee19b	7.27733209	0.005209254	0.111905609	1	7.666666667	2.5	23
a1d265b49db6e8c6078d18a67d9df300	7.233887279	0.005332791	0.114354504	1	7.444444444	0	54
407d48ae4e9828cdef6f8e10c9282749	7.225575976	0.005356796	0.114664129	1	25.88888889	5	55
292326fe05a72a6691f17cf5b78f0bc1	7.221304348	0.00536918	0.114724355	1	0.666666667	0	5.333333333
8116d056eb6931814df1c93d1e8c162a	7.191845039	0.005455465	0.116360604	1	45.77777778	29	166.3333333
3065b3fc19a4c9eca5706cac1e5b494d	7.162625661	0.005542581	0.118008733	1	23.66666667	4.875	18.66666667
58205ce5fd4eb3338adff97fb1f885e8	7.143773328	0.005599613	0.119011628	1	44.11111111	10.25	42.66666667
d61da19c964366caa4e27c24cc104f2d	7.12425603	0.005659348	0.120068332	1	42	5.625	36.66666667
a6668c6d1a27a4be830cc42eaa7e4e8d	7.108206914	0.005709003	0.120907802	1	7.222222222	2.5	21
be20bacd1f774be1ef5ce63d5fff6011	7.088078035	0.005771969	0.122025743	1	2.888888889	0	15.66666667
f2a44e4d60016a4a21a92cc8b62f6eb4	7.060854276	0.005858368	0.12363426	1	69.44444444	21	113.3333333
9d0b5d38071fe158d34593d2c5c8dee7	7.051552263	0.00588822	0.124045862	1	41.22222222	9.125	69.66666667
63aed2ba5fa10dba2b31c20883aece55	7.043144442	0.005915349	0.124398749	1	29.11111111	4.625	64.66666667
572277dfa87addd9bb8d4ed9c1d50cee	7.039394425	0.005927494	0.124435844	1	27	4.25	42
de419f67ebf053d9502c966c17ca2e84	7.033516484	0.005946586	0.124618406	1	7	1.25	16
76702ed7c9175c24fb5732680382f30c	7.029129402	0.005960881	0.124699964	1	0	0	19.66666667
6b47c605be8b5131282f2b735cb0cb5b	6.994021739	0.006076668	0.126888342	1	1	0	5.333333333
e3228223a8a8408ae39aee5773f04133	6.99102706	0.00608666	0.126888342	1	4.111111111	3.125	28.33333333
841bf03fc4fa303c5f976a64a370c8f4	6.971328175	0.006152849	0.128045495	1	35.88888889	17.125	84.66666667
edefeaee27eaad1c9efcb862612162c4	6.964793667	0.006174983	0.128283398	1	2.777777778	0	17.66666667
bb1e4a596243f8f1e705fe2ccec78f70	6.948496804	0.006230572	0.129089224	1	13	4.25	32.33333333
be37ad99dec5db6725e9ffa0f9e67017	6.947115385	0.00623531	0.129089224	1	0	0	8.333333333
527d78e560fafed4b606bda237c480e2	6.923404972	0.006317258	0.130560304	1	39.22222222	1.625	18.33333333
81ef6f08b7de7a8d6509fde0afef25d6	6.912687077	0.006354696	0.131107994	1	111.4444444	44.625	81.66666667
89675136bf35851462d1296244a0b200	6.885634328	0.0064503	0.132851798	1	0.444444444	0	2.333333333
27dcaabfbb542422cf395158ba803dbe	6.85994575	0.006542573	0.134387089	1	0	0.75	5.666666667
ca30696c1fac1cc0b62dbe618c671707	6.858650453	0.006547265	0.134387089	1	1.222222222	1.125	14.33333333
1c31f6b30e55e9a9556c79c1e773128f	6.852698931	0.00656887	0.134600066	1	1.111111111	1.125	14.33333333
028d96d1da85df9eb12c6b3e072fe060	6.846950556	0.006589813	0.134798779	1	4.111111111	2.125	29
e644511c2de1061bafa7fde7759c23de	6.81695829	0.006700302	0.136825414	1	15.66666667	8.5	75.33333333
3ccf56bf33f066248020ef9730d0411f	6.802516171	0.006754243	0.137692361	1	9.888888889	0	27
04312dd4456d470bd8dd48d3698dc2ae	6.796017237	0.006778674	0.137955806	1	99.44444444	12.25	82.66666667
39b5f3e9b549f32a8e66a8e0315f2dd8	6.787286325	0.006811652	0.138391993	1	14	5	19
43cd52c463bbbf92b9222b35ebdcefb9	6.769917766	0.00687779	0.139499277	1	4.555555556	1.875	20.33333333
2cc12b06c20a730a49e0300d0de697bb	6.76468144	0.00689787	0.139670224	1	0	0	8.666666667
f9aeb31cfcc96c55d05d57ceeff48dd5	6.742208539	0.006984796	0.140924803	1	144.8888889	56.25	131
d405cee8c8346ef075380501440fde67	6.740939309	0.006989742	0.140924803	1	2.555555556	0	19
f9d0e3ec2fa891dcd4073ea3f63c9219	6.739565504	0.006995099	0.140924803	1	4.888888889	0	10.66666667
9501cf2f406de6bc4998d2d30a27f1ac	6.712047607	0.007103389	0.142676205	1	1.666666667	1.125	8.666666667
31ef3e844891a88080c737c31861caf9	6.711430524	0.007105839	0.142676205	1	128.5555556	46.625	123.3333333
7b7ab7f210f9356abdf9d1f35184e636	6.705477109	0.007129522	0.142912347	1	257.6666667	106.125	146.3333333
75f719b36b62caab1c8218fe7b4956c4	6.694232421	0.007174495	0.143411956	1	0	1.125	10.66666667
4cdf15bb4a03f871c6c49c61aecbe275	6.693266257	0.007178374	0.143411956	1	42	5	35.66666667
4015114810f36109c0434146d0b84b2a	6.683184926	0.007218989	0.143983395	1	11.33333333	1.125	29.66666667
b6824641c54048da998c637900693adb	6.673297279	0.007259073	0.144542368	1	14.55555556	2.5	21.66666667
5a665ebaca283e71e26d5a4bcb738e74	6.666154743	0.007288183	0.144696069	1	0.888888889	0	7
5b3c4bf35886fd5e7b9468365e86caf8	6.665481381	0.007290934	0.144696069	1	20.88888889	1.375	15.33333333
388ff83d18c6ad86686caf7294cbb65e	6.651119826	0.007349887	0.145624943	1	14.77777778	1.125	2
4f208c9940ce24b74b3b0219f311fa09	6.64331138	0.007382163	0.14602308	1	68.11111111	24.25	56
73245587c34e43774c578b6842002895	6.625449437	0.007456593	0.14725235	1	88.55555556	35	77.66666667
f7ce967737f56eb9427ddb6b449cb658	6.608194041	0.007529292	0.148443466	1	5.777777778	0	29.33333333
71dd918624e074ccfcace3486f510698	6.593775415	0.007590648	0.149407387	1	138.1111111	52.25	51
9ce7aabfe8852699689309246873ed76	6.578145175	0.007657792	0.150481882	1	29	0	62.66666667
d2cbb2f2b15bf98c3573cc4dd864fe04	6.545874922	0.007798527	0.152996629	1	1.555555556	0	11
3099513267b4a6411cd5b191ecd3d456	6.540359204	0.00782287	0.15322343	1	1.555555556	1.625	12.66666667
bc4611f4c42fe8e120b9f51ba243d815	6.524067164	0.00789527	0.154389233	1	0	0	3.666666667
9c20c926d27da1044d6ef9f52199e1be	6.508130586	0.007966816	0.15553456	1	9.888888889	2.25	30
c618f7531e0da3ee83fd64157caf505e	6.495471998	0.008024162	0.156386992	1	7.666666667	1.875	25.33333333
291a3fab7212ac46d7f73b10330a0fef	6.492745902	0.008036572	0.156386992	1	1.444444444	0	10.66666667
a0160e431fa207b2728eb4da4940c40d	6.480065056	0.008094582	0.157260541	1	13.22222222	0	10.66666667
e822e13347dcef143d681dea374b15fe	6.428864371	0.008333612	0.161642416	1	16.66666667	7.125	37.33333333
a1c916656eeda67d7a50248aadd26a37	6.409859754	0.008424335	0.163033495	1	9.555555556	0	3.333333333
a332d59316a5f0fd8c7b09e7259c0c78	6.407984698	0.008433345	0.163033495	1	33	15.625	65
974b648660beb488061f244921b9c40f	6.405327468	0.008446133	0.163033495	1	3.666666667	0.75	14
7ecb24ae9cf2c671c04ddf0bc0ed912f	6.362663916	0.008654446	0.166785926	1	3.222222222	0	22.33333333
a8fb72ad83e9c2beb29c8d690fb46ca2	6.354796776	0.008693483	0.167269305	1	71.11111111	26.375	84
d12b5556c3e13a9d152a72d72b4496d1	6.341591495	0.00875945	0.168029616	1	0.777777778	0	5.333333333
c268c6fe39df6b8653094be133a4ad3e	6.341275869	0.008761034	0.168029616	1	17.77777778	2.25	35.33333333
6d1538fce981351112a3228d18afa3df	6.326665495	0.008834688	0.16910461	1	1.222222222	6	21.66666667
f0f44af956d142281c524b2b8bc6debc	6.324571973	0.008845298	0.16910461	1	30.66666667	8.375	14.66666667
26ee05ad1111526990339efc3f0061ea	6.305701956	0.008941582	0.170214221	1	5.444444444	13.125	52
ac77cd975232bf8af9a6bf17efddbdbb	6.305338653	0.008943447	0.170214221	1	50.88888889	25.625	94
799e1504a7b602391ed45b60f24bf1f1	6.304853547	0.008945938	0.170214221	1	17.88888889	3	0
47529d85b63818759078d736cfc54ff8	6.297266795	0.008985	0.170424642	1	0.888888889	2.25	17
b78a1a57ed6110cba0bbc3f2d4a58891	6.297183099	0.008985432	0.170424642	1	5	0	17
8e0420f5c2f1a46e58fa74a3323726e6	6.286812144	0.009039141	0.17117248	1	28.33333333	7.5	50.33333333
7f056e65362dcce5699f171548830799	6.277675413	0.009086755	0.171802733	1	25.77777778	6.125	66.33333333
2d9a3b6b088734e078f83507a36ca70b	6.22258365	0.009379865	0.177065271	1	46	15.75	54.33333333
6c119bd1df769bc7bd39abc22da8d6aa	6.192857143	0.009542402	0.179850265	1	0	0	6
0d07d2f789e54cad85269fd9d82b8238	6.126507895	0.009916658	0.186409865	1	48.88888889	15	36.66666667
dc49e526f67225709547a30768e5e428	6.125661117	0.009921539	0.186409865	1	0	0.625	3.666666667
a34e6108e72af568588c81ce065faef8	6.111018748	0.010006372	0.187709513	1	6.222222222	4.375	27.66666667
2b7f9ca6a486f1d1f6098040c7f44b40	6.101252163	0.010063406	0.188484455	1	19.44444444	0	56.33333333
8345476cbb9ec1d49ecb3b0240202b34	6.093164495	0.010110911	0.189078776	1	50	27.25	84
6bfda7761d49d52e7754de1748e811e6	6.086886537	0.01014796	0.189475999	1	20.22222222	2.75	21.33333333
c3894722c344e8836500e6c6919257fa	6.082033079	0.010176705	0.189575889	1	15.11111111	12.25	67.33333333
b02209373619cffdda8b6f8eda05bd9e	6.080645582	0.01018494	0.189575889	1	32	1.625	38.66666667
ca88b440bdf857022dd5da8ad652a7b2	6.06723463	0.010264916	0.190768286	1	20.77777778	3	16.33333333
8cfb67de7cfa0ded7b7116f650cfa88e	6.046800805	0.010388125	0.192759226	1	0	1.75	11.33333333
151fa2bf060d165fd80f35395ddf7d1e	6.036533066	0.01045066	0.193619881	1	11.22222222	0	29.66666667
9b63a4be6c83bb4d485b2800d2293ad1	6.025675385	0.010517246	0.194552818	1	40.77777778	0	58
f34d727f894afa34de43142e31369c39	6.016880219	0.010571531	0.195255683	1	17	9.375	36.33333333
06a204f40f15620607eee1403c3e10b4	6.000139782	0.010675722	0.196876741	1	0	1.25	13.33333333
2af23ba133e38f4089c6cc759e43f7f8	5.994484801	0.010711177	0.197227163	1	27.22222222	1.875	66.66666667
8f0f136542044568ec5b9ae6d756e61b	5.986586953	0.010760915	0.197839096	1	22.22222222	6.875	7.666666667
6b0a1702c5efc836ea22b188c8228088	5.982843895	0.010784578	0.197970496	1	0	0.875	5
9277ed872bcb88a9851f3f4391c40f18	5.93349101	0.011102073	0.203487082	1	161.4444444	59.25	128.3333333
37fa06b2eca56fa963a1bcf0fa6e2913	5.929139113	0.011130567	0.203607144	1	22.77777778	3.75	33.66666667
ccf5b05490959f68798228032ecd316d	5.927305825	0.011142595	0.203607144	1	0	0	17.33333333
7be9b09c2b47a340fd3d174d50a53ba6	5.924506617	0.011160988	0.203632823	1	54.66666667	21.125	68.33333333
fd1941df2dd7df022b98cd39883121f5	5.92078549	0.011185492	0.203769738	1	167.1111111	57	125
f8c390ac5ca7a4395e5395a97ecf8c27	5.917588266	0.011206593	0.20384436	1	96	16.375	60.33333333
ec67aa7a90f249af24ef987eefec4df1	5.91153513	0.011246666	0.204073597	1	113.4444444	20.875	64.66666667
3d7b1d8162e7a9ff2f47f554f4ab4a82	5.910493728	0.011253576	0.204073597	1	4.777777778	2.5	31
7a90990a50341b43c7682fdbbd59302c	5.907980941	0.01127027	0.204073597	1	0	1.375	8
e886c5c23ae7a5420e36b09360f76042	5.901639554	0.011312521	0.204529699	1	32.88888889	5.875	19.66666667
7bb3583211f84ad46ff647ec0ed85995	5.893639167	0.011366079	0.205188539	1	0	0	15.33333333
52092b098081ec6a2cb2743c2a7b1dfd	5.87633092	0.01148292	0.206986114	1	10.66666667	1	13.66666667
77770ca2395684026b2e9d3987c2ee8d	5.872013547	0.011512274	0.207203646	1	1.222222222	0	5.333333333
be380449a1c0bb3cf59ae20cf48d682e	5.869180984	0.011531578	0.207239919	1	2.555555556	0	17
43d4f2474233a1bc55aa7074bcb00987	5.863547692	0.011570077	0.207620525	1	47.33333333	19.375	41.66666667
bd168d76e83f266bb5f81af3a2a99f46	5.85454057	0.011631932	0.208418483	1	5.333333333	0.25	9.333333333
0b42788ee212159e3e4eda7f2a3c1b2f	5.850202429	0.011661855	0.208642769	1	0	0	6.666666667
64c32f87e28941fc6dc27d868e911273	5.841253804	0.011723852	0.209230125	1	0	12.125	0
fcbe7ec9b2cd95f46204075252412076	5.837999387	0.01174649	0.209230125	1	36.22222222	6.5	32
a08db22d73c70cd65b50ada14dc66ed8	5.837919207	0.011747049	0.209230125	1	1.111111111	0	9.333333333
0c8d51fe2e0078dc54bfba278d64d2fb	5.833491597	0.011777928	0.20946888	1	0	0.625	20.66666667
ae933261835ba9bd816ca37dacea7b9a	5.825150905	0.011836345	0.210195954	1	6	1	15.33333333
f6b71482696382484c33fa37891d1cb3	5.811691224	0.011931299	0.211568758	1	2.333333333	0	17.66666667
796c9818ed89949250915853ae5ffd3f	5.803154481	0.011991964	0.21215526	1	0.777777778	0	5.333333333
b74a7fce5a33fd82c7f26caf784a90aa	5.80205928	0.011999772	0.21215526	1	4.222222222	0	20
0a6ed66e507b3c77e3cb858e923a7e9d	5.7934597	0.012061277	0.212797634	1	21.55555556	9.25	50.66666667
afb9186e60cbf3c84d8ce07d39bff884	5.792019756	0.01207161	0.212797634	1	0	14.25	20
f780f2bf8d28598fdbc430b1ff8779cd	5.785204082	0.012120654	0.213348426	1	3.777777778	0	10.66666667
36496a6c8998be66ae59f9c9e1998bfb	5.771365009	0.012220923	0.214797949	1	32.66666667	12.125	41
56a9134c223ad46aed1efc3d5fd1ce05	5.768607202	0.012241015	0.21483608	1	19.22222222	3.625	34.33333333
6aa61f265bf7cc0d9f24839e512bf414	5.749510428	0.01238116	0.216966554	1	31.88888889	12	31.66666667
6458961d836a8807c8dbc73ee7a4c3db	5.7458725	0.012408061	0.216966554	1	40.33333333	11.875	41.33333333
e70208df4a9b3185731b17814f68f991	5.744705228	0.012416706	0.216966554	1	0.888888889	0.625	9.666666667
7665dff528664c5a7e658815206b382b	5.725288988	0.012561501	0.219177165	1	3.555555556	0	22.33333333
4a6e2abc69129110c4ac97f467a6029a	5.717614052	0.012619256	0.219864853	1	110.2222222	40	163.3333333
547d3fe54160be42c6ea6b4aa7556b99	5.709345088	0.012681813	0.220634096	1	0.777777778	1.5	16.33333333
b8379bf296a9d31738ed1cefa379fd51	5.701615252	0.012740605	0.221305886	1	33.55555556	5	77.66666667
f627804d8909408b6cce726c26f55f41	5.699420836	0.012757351	0.221305886	1	0	6.875	40
1e5e158191a633e3d2be757f21631c1c	5.69482582	0.012792496	0.221429844	1	0.555555556	0	4
5d4a7b3d096f96b3800a4bf0afe432cd	5.693658477	0.012801442	0.221429844	1	26	8	17.66666667
1590cf60922366cc4d6d55b0a853d238	5.679792157	0.01290824	0.222955428	1	384.2222222	125.375	359
5ec1ada759a76b629cd74a6da987b6d6	5.659478107	0.0130665	0.225364225	1	158.6666667	77.625	97
2b10b7e9fb1d7132cdc09d592e22f31b	5.651599294	0.013128464	0.225600798	1	38.44444444	12	35.66666667
0c19b43ec0caaf2046ba68caa0919ecf	5.649701117	0.013143442	0.225600798	1	49.77777778	8.375	64
160e2dfb90f299cc2f50d04b63e512a1	5.648541863	0.013152598	0.225600798	1	1.222222222	0	8.333333333
9e2f0884378dd1f1f94ca62640055fda	5.645060865	0.013180136	0.225600798	1	15.22222222	7.25	46.66666667
76f446e1b5c988690a4a074514a256dc	5.6450552	0.013180181	0.225600798	1	33.55555556	8.125	74.66666667
6f66e03532d4332a5311965055eb154b	5.643419994	0.013193139	0.225600798	1	64.55555556	13.125	52.66666667
20a3497d162f071e236af6358d9bd894	5.633935018	0.013268585	0.226567699	1	0	0	12
2f5d7ca4d3665216b5cf297f0e6ebf15	5.624447031	0.013344537	0.227540489	1	8.777777778	1	15
969e60f047578400aed9ca69011685d2	5.599670707	0.013545175	0.230372562	1	973.4444444	380.25	978.6666667
0355aa8a60ca852d72f89125cb833ce3	5.59919427	0.013549066	0.230372562	1	0	1.25	7.333333333
308bf127f356f2c52565ce513f7653e7	5.578378473	0.013720295	0.232953513	1	10.66666667	2.625	44.66666667
48d66c56607af44d3a08b64f03bfa9a9	5.566616238	0.013818119	0.234282595	1	5.777777778	1.375	24.66666667
cecdb1f8bd722f0118becddcd72dc1a4	5.563430184	0.013844751	0.234402583	1	50.11111111	16.25	53.33333333
212427ca884507232a1aba5e0442b1c3	5.551143533	0.013947991	0.235817452	1	10.11111111	0	0
58ee6b50eb34f355d2805c9a23384708	5.537192623	0.014066261	0.237482067	1	5.666666667	0	0
10f487e2f4dac5648f3e2f65fd7577fe	5.531492291	0.014114908	0.237968211	1	238.8888889	89.75	188.6666667
fd579fcc0c9c19a1d0c5a076050fd5ba	5.526309316	0.014159303	0.238084959	1	12.55555556	2.375	19.66666667
9a1714674248e6004836848bbaee75b9	5.526046695	0.014161556	0.238084959	1	0	3.125	19
5d7813a44f9951208e65f3878b726025	5.520747194	0.014207119	0.238516437	1	15.88888889	1.875	0
75a456e162ad96fd57a720e73eff3fcc	5.513654661	0.014268354	0.239209454	1	2.333333333	8	32.33333333
18296a3d15edce75061d45eeda3b6ad4	5.499785522	0.014388951	0.240369302	1	82.33333333	32.375	87
65ef89b5982c1d60ac145edf906a46d8	5.498187508	0.014402919	0.240369302	1	16.22222222	3.25	4.333333333
aaf2a74b80004ae1baf8f26e2f9f7ab9	5.497675997	0.014407393	0.240369302	1	104.6666667	45.375	82.33333333
6c61064a0a0d35fb37d22a96cb99e935	5.495075859	0.014430161	0.240369302	1	3.555555556	0.625	25.66666667
713a68153bfa28f3076938e04739f342	5.450829764	0.014823834	0.240369302	1	11	0	0
c27043237f3a6f455a381d68736ebfc4	5.44231581	0.014900954	0.240369302	1	14.77777778	5	21.66666667
1b713c5b1baf2f4a223f56d7f67ff12d	5.433928571	0.014977366	0.240369302	1	1	0	6
24c36caa63cc22648cd8c70ed56b2cdc	5.423245528	0.015075328	0.240369302	1	25.33333333	4.75	34.66666667
2584f09db0fcc492924fc784a8116611	5.42056846	0.015099989	0.240369302	1	19.77777778	5.5	38.33333333
7925be4e7b53e7bd33b24ff64dcc7838	5.411933962	0.015179835	0.240369302	1	17.66666667	3.5	25
5bcb2ed63d43ee574283c9e003e8c5c0	5.411811843	0.015180968	0.240369302	1	18.88888889	4.125	7
0f054bcd506e417b74474717536bfb93	5.409776078	0.015199864	0.240369302	1	32.11111111	7	10.66666667
8ddaa4c0e7ad6f2c238046ff6692077d	5.394834063	0.015339361	0.240369302	1	21.33333333	10.625	67.66666667
8803fb78cc95de6b917b5d10d5dfa153	5.345346734	0.015811689	0.240369302	1	4.666666667	0.625	14
3bbd8acd6c19d8be5b2d02011322754c	5.344163831	0.015823176	0.240369302	1	58.66666667	24.625	74.66666667
8d5328fcc45ce5eff081274decce56e4	5.341246098	0.015851551	0.240369302	1	4.777777778	0	15.66666667
3cbd7e7a9faabaea51be62a8acc032e3	5.329996297	0.015961486	0.240369302	1	0	1.875	9.666666667
428a2dd2a74cd1c1e864cb6e9010f801	5.320902645	0.016050974	0.240369302	1	10.88888889	0	4
374dadc5ed185d34cd71ef1b99a6c685	5.311351351	0.01614557	0.240369302	1	1.888888889	0	7.666666667
76fcda5920776495271af5f570087982	5.308055154	0.01617836	0.240369302	1	7.777777778	2.875	25
b85172fa7297b9b0a8d9c867814a2900	5.300018509	0.01625862	0.240369302	1	2.777777778	0	11.33333333
c94b7cb7ff85640aa407f698411ef0a0	5.292443917	0.016334673	0.240369302	1	11.33333333	0	30.33333333
ce1dac0c2fff943b236b604a292f19fc	5.291183415	0.016347368	0.240369302	1	16.88888889	2.875	39
8ee0d07271d2811842bd17753fc8ca04	5.277636719	0.016484496	0.240369302	1	5.666666667	0	0
5c64c75fe5829042b1b889868979d03d	5.266955014	0.01659353	0.240369302	1	13.33333333	3.625	27.66666667
d816c6edb13ef00c69aefa8502eac3a2	5.262463054	0.016639622	0.240369302	1	2.222222222	0	8
3957b91dbab60c125b9955d2a4396963	5.253913551	0.016727745	0.240369302	1	1.777777778	0	7.333333333
d5cd64ffe05a84f042b9dded361253f6	5.248763736	0.016781078	0.240369302	1	10	6	35
1264fd13d230168742c893fba373a438	5.224622428	0.017033638	0.240369302	1	9.555555556	3	23.66666667
25dfc8eff699a41d9e0a5560f2756c96	5.194490494	0.017354851	0.240369302	1	152.6666667	33	73
90ea95d9fd82558cdac80279cd7f0fad	5.178281713	0.017530437	0.240369302	1	0	2.625	13.33333333
ea50ed6b78061c8f3485a2b235b5527e	5.16834087	0.017639106	0.240369302	1	96.77777778	31.875	62
8fc2c87f47e86c235e975be49c7517f6	5.168138587	0.017641325	0.240369302	1	0.555555556	0	3.333333333
32b7b70aacf0086d9f0b61457758c2ba	5.156948982	0.017764563	0.240369302	1	16	6.125	36.33333333
5e177d5d24a073e906739aa889524ae4	5.128332862	0.018084131	0.240369302	1	30.77777778	10.125	47
90a6193f070a06783873dc94d3249dbf	5.126019812	0.018110241	0.240369302	1	19.11111111	2.5	44
7a57f727a8dcdadf0698f54e73ec3aa2	5.116798225	0.018214756	0.240369302	1	48.66666667	16.125	76
f78b26da8b2fd2aec78b59f446d89956	5.105858157	0.018339622	0.240369302	1	45	15.125	110.6666667
4716c1f85faa3cbba8a31dc29bde8d27	5.090502793	0.018516501	0.240369302	1	2.222222222	0	9.333333333
fef75dec09cad2f96d370730a8d9df75	5.086975749	0.018557397	0.240369302	1	5.222222222	1.125	12.66666667
8a901b27354d07caa6b213a04a29e89c	5.074873085	0.018698499	0.240369302	1	19.44444444	4.25	39.33333333
0007fb3ce1be42a94ad1d57269f6eca1	5.069277108	0.018764147	0.240369302	1	10	0	0
7a17daef5bf1f643ab7011e416acb913	5.046030996	0.019039622	0.240369302	1	57.22222222	18	36.66666667
d3ab5858e40a7538c98d8ea3d3e26743	5.040711326	0.019103295	0.240369302	1	34.77777778	0	28.66666667
e87622120792b72d6372a65035ffcb00	5.007158897	0.019510428	0.240369302	1	26	3.125	25
2e696b5c38cafa1c45aff5d8cdc04f00	5.005406813	0.019531953	0.240369302	1	21.22222222	2.5	50.33333333
56b47e2bc5926861e1f6094ffd785c87	4.992343309	0.019693283	0.240369302	1	182.4444444	57.5	158.6666667
2392fc53ad6615c471d80e1f311a2d92	4.981353863	0.019830152	0.240369302	1	25.44444444	12.125	74.33333333
24f732cb26fe64343aa2613bcde49650	4.980809743	0.019836957	0.240369302	1	4	0.75	15
8e52e11c191e171a4a876e93f1dfa8a2	4.97302569	0.019934585	0.240369302	1	0.444444444	1.25	4.333333333
2285cfa117424ae3df198675daf4fcb6	4.967940133	0.019998658	0.240369302	1	28.44444444	8.625	63
5750e2a614e981ba4b07411bb362a75e	4.967798608	0.020000445	0.240369302	1	28.44444444	0.875	34.66666667
a01ec43a7d1d856c882fcbcf074abd0d	4.953834264	0.020177588	0.240369302	1	22.77777778	3.75	17.66666667
6b68d6a87da617652bb79a1420cc4b28	4.953448276	0.020182509	0.240369302	1	2.888888889	0	0
cb56824d080e274ec004f68a8325d581	4.943898548	0.020304694	0.240369302	1	1.444444444	0	11.33333333
fea17b66266525d5882ab7a01b7a8652	4.942494771	0.020322724	0.240369302	1	105.5555556	23.125	126.6666667
27c4393709bd4882688270462d9f8a81	4.942193266	0.020326599	0.240369302	1	1.888888889	0	8
746ecff148eec57b02d1d6eea15dbc81	4.929963285	0.020484476	0.240369302	1	19.33333333	0	62.33333333
ac383a11bcbb0ad1cfdc01717b011466	4.926740981	0.0205263	0.240369302	1	14.66666667	2.125	23
753b0252cc9964ce8bf50c666b1f12fd	4.908817891	0.020760685	0.240369302	1	12	3.875	13
9afbdab044db74b5b44302b492e34a7b	4.908643216	0.020762984	0.240369302	1	8.444444444	1.375	2.333333333
ffd1c0aada0fc7e1c40d6979d2f23c8f	4.90632082	0.020793577	0.240369302	1	3.666666667	0.375	12.33333333
e0fd2edca5bf98829fb05d2b13a9f344	4.905091898	0.020809786	0.240369302	1	457.7777778	171.625	253.6666667
a7cf570d5e40973cad530c20b4b64770	4.898705376	0.020894248	0.240369302	1	17.11111111	5.125	27.66666667
52a68e338593bb692a777a22fdbb33f5	4.889782764	0.021012893	0.240369302	1	0	2.75	13.33333333
2a8c5a1925cdf3d4ed0e93ba31055fca	4.869067534	0.02129126	0.240369302	1	13.66666667	0	0
5406f72be44a1fd5f480305d6f19ab68	4.852097886	0.021522368	0.240369302	1	34.33333333	5.25	53
18671f2c5ab742d29dcefefbf919b6cf	4.817595935	0.022000942	0.240369302	1	34.66666667	11.375	53.66666667
d976d5f80f051daba951579e903e8a62	4.805011747	0.022178447	0.240369302	1	77.77777778	44	196.3333333
9c30b8f211544924f7dfb24e3c8903ec	4.803260662	0.022203274	0.240369302	1	24.55555556	1.875	0
68baabacc8a2c387a9f306d903a9187a	4.802972973	0.022207355	0.240369302	1	2.444444444	0	13.33333333
ae429a48c864257fb9821b0a380e581d	4.799936115	0.022250494	0.240369302	1	178.7777778	107.625	253.3333333
83993a16a16f287286c5911b9b5a5959	4.797474168	0.022285534	0.240369302	1	1.222222222	0	7
6b8eadcfd7d8e032d1fcd8a381339f06	4.796860841	0.022294273	0.240369302	1	31.66666667	0.75	0
1896f8568578c6f2927289aa66f601d7	4.796524403	0.022299068	0.240369302	1	10.88888889	1.75	22.66666667
db1b0a0faf6fcacacf090fd486e06cda	4.783242345	0.022489306	0.240369302	1	3	4	28.33333333
274941e7d9c8464d8587c13ae34b0536	4.778894625	0.022551971	0.240369302	1	6.111111111	5.75	27
c1d36fa2deb8b4be79ea47d78f272382	4.771651786	0.022656799	0.240369302	1	2.333333333	0	12.66666667
f187103177a88c11ca0a78bbf7decc74	4.766233454	0.022735576	0.240369302	1	2.111111111	0	16
2ee9286c07327c2d71045620008e3399	4.758600858	0.022847067	0.240369302	1	15.88888889	2.5	40
66edd911b65a29a32c3e46c3b42b9e0a	4.7546875	0.022904466	0.240369302	1	0.666666667	0	4
b0562f49062aecfcdc637469f62851e7	4.754302353	0.022910124	0.240369302	1	8.555555556	0	13.66666667
caf2555a534c57f6908ef4fa5346bbac	4.753860107	0.022916623	0.240369302	1	33.66666667	4	30.66666667
e2e05a9ee8e5771ee0516e1160d4f412	4.748788511	0.022991296	0.240369302	1	0	1.5	15.66666667
8c3e6d871560b8b43fdd7d19463080e4	4.746273292	0.02302843	0.240369302	1	1.666666667	0	9
3f277087f34916dbe2627cea70bd6bb9	4.739740441	0.023125193	0.240369302	1	31.77777778	10.625	94
c03584f407087e323c8405700f5cc62d	4.732817741	0.023228227	0.240369302	1	3.222222222	0	12.33333333
b8d33fbe3a90ef8749eb9dc200a3e3e9	4.727077189	0.023314055	0.240369302	1	14.33333333	4.75	44.33333333
a24de3a9428ca958fd5abe41cb9cc051	4.71489847	0.023497319	0.240369302	1	26.33333333	7	36.33333333
21a4641289d9fbed690c1ac1b2b31b01	4.69233964	0.023841049	0.240369302	1	25.33333333	3.875	0
6e349e12397b6a502b56e60cf5d8c84f	4.687547345	0.023914791	0.240369302	1	77.88888889	24.375	136.6666667
d0cb57fcbe29ac6ca0ecb5439c5ca8c6	4.686172869	0.023935988	0.240369302	1	64.66666667	13.75	109.6666667
5fbea60aa38c3cc44cdc3a8819e574e9	4.677371801	0.024072216	0.240369302	1	11.22222222	3.375	32.66666667
356a02a46163e7ca6e302812759a96c1	4.664496198	0.024273075	0.240369302	1	9	0	29.66666667
d37240dbdceb52626d5b8b75e57399cb	4.65083612	0.024488222	0.240369302	1	1.444444444	0	9
9d64b360ecf03790cc7722d0acb1ba81	4.650706883	0.024490268	0.240369302	1	3.222222222	1.125	12
a479f52cc2d9255da225c215ae8fc24b	4.64670828	0.024553655	0.240369302	1	3.222222222	2.75	21
f6553ec40db2b4268f1a1946f385379e	4.641514114	0.024636268	0.240369302	1	313.1111111	131.5	222
18c4a0a907a5aa5bce9ac8742d6ccd84	4.640489301	0.024652604	0.240369302	1	2.888888889	1.75	15.33333333
5b1ce0c75ece73ed0321b01a79b7efb0	4.638700023	0.024681156	0.240369302	1	28.33333333	14.125	18
98d7b40f7ca68b0c88a178378d37fb4e	4.638197245	0.024689185	0.240369302	1	41	22.75	63.66666667
15f4684c5e581eb66a8e041fa36324ac	4.636055777	0.024723418	0.240369302	1	8.222222222	0	0
85997a45c093778bdb033562eca21f06	4.626019998	0.024884553	0.240369302	1	31.44444444	5.5	37.33333333
38200d91128eb701e3af26862c5221e5	4.617092723	0.025028877	0.240369302	1	0.666666667	0	60.33333333
d23d1bdbcef6bb4cab4f5000fb0532e4	4.606394537	0.025203065	0.240369302	1	23.44444444	3.375	0
51df733299b12785dbcdf113bcb9e69c	4.601329096	0.025286012	0.240369302	1	38.22222222	8.25	70.33333333
5744ae4cafac6e5484d117388b357430	4.598620734	0.025330487	0.240369302	1	8.444444444	2	19.66666667
a38a821c8fd186b8eb77af1ae8ee456a	4.597974414	0.025341114	0.240369302	1	1.333333333	0	8.666666667
68791611c18dcb44db64cd5060e84e7d	4.587609764	0.025512205	0.240369302	1	6.111111111	0	16
a296f96cd7283ce60d764259a4e0400f	4.581834652	0.025608096	0.240369302	1	30.88888889	5.625	27.33333333
3c7177930043ce422f796356d3c200b7	4.544308155	0.026241094	0.240369302	1	124.6666667	33.875	128.3333333
bf477cb6be32989921ad47fc9898a3f4	4.540435967	0.0263074	0.240369302	1	115	24	63
95abc95005587b28c87f2a53e156f4c6	4.533333333	0.026429509	0.240369302	1	8	0	0
a177c393b1e39193eebf904563e12e8e	4.518147898	0.026692709	0.240369302	1	280.4444444	119	149
ce17d7637ddb120eb937351686b80679	4.495416915	0.027092184	0.240369302	1	64.88888889	7.75	22.66666667
62cdf184b21f135c7789b7122fc31511	4.478646728	0.027391188	0.240369302	1	6.333333333	3.25	28.66666667
7d2011e27a3fc3a02002623ee93bee0d	4.460019	0.027727642	0.240369302	1	27.33333333	7.5	42.33333333
f8312fd4231edee10e017a96488d8817	4.458817472	0.027749502	0.240369302	1	6.444444444	0	13
957a2f2067c48fcf37043d3261e76acc	4.458636995	0.027752788	0.240369302	1	22.44444444	0	13.66666667
b25a9e50ea3901eaff4eefcdcde9639d	4.454481132	0.027828556	0.240369302	1	0.444444444	0	3.666666667
eb54ff500511af18dcaecc47b0546ccb	4.439727929	0.028099406	0.240369302	1	0	1.75	8.333333333
0e2592b3951c24c53a5023341e0b5a23	4.424115456	0.028389244	0.240369302	1	4.666666667	0	16
563ecbf18987fc311169148053937daa	4.413761468	0.028583303	0.240369302	1	0.555555556	1.25	7
47bca81e140945a31064a4c21dda9363	4.406570948	0.028718943	0.240369302	1	16.22222222	0	37.33333333
a1dd0dbe114e5973d9656135165101e3	4.381879808	0.029190216	0.240369302	1	19	3.75	4.333333333
593e6008c3d52f71e262c5b9ca0c2df0	4.378490916	0.029255571	0.240369302	1	5	1.875	15.66666667
ef3acfb4ef15a6f0bddcde7e6454d575	4.373970424	0.029343003	0.240369302	1	25.77777778	5	13.66666667
7fc59c0c95f82bb6cf6d6b4a082df62e	4.36923357	0.029434934	0.240369302	1	24.77777778	0	33
05af42ec8568babeb5586eb5c2def70a	4.368837732	0.02944263	0.240369302	1	3.555555556	1.75	17.33333333
1d11ce7ab1ab548061d66573cb5ba1df	4.364592275	0.029525322	0.240369302	1	8.777777778	0	11.66666667
b550d47208ae6c1c9663ebb6edfe96b4	4.353445597	0.029743672	0.240369302	1	203.3333333	76.75	106.6666667
63268be7c81807a755ab607b2c1572de	4.352318389	0.029765852	0.240369302	1	68.33333333	15.75	92.66666667
216142e4d5670abee599651974597cee	4.349168947	0.029827924	0.240369302	1	32.88888889	6.25	0
f0fa9e52c108ba7c581ebc6e4425b013	4.347838089	0.029854198	0.240369302	1	72.44444444	23	67.66666667
f306fdcb1a620b8625b250c3ecbc800d	4.334197491	0.03012498	0.240369302	1	65.66666667	22.375	88.66666667
6d5f21e83b3fe154a05c00c6dd47d159	4.308941928	0.030633611	0.240369302	1	3.111111111	0	15.66666667
e063a24573c296c8501250cbedc830fe	4.301498035	0.030785352	0.240369302	1	489.5555556	189	352
cee9e37bcd49c569d13c7a2d89a69d8e	4.299788346	0.030820322	0.240369302	1	13.88888889	1.375	26.33333333
7a6a1cc3dc0133d19bdf4d9e24a5a0ed	4.29733891	0.0308705	0.240369302	1	59.88888889	28.125	55.66666667
6df41003a7cc2c5d62ef12d4a2d8da3f	4.28728941	0.031077328	0.240369302	1	19.11111111	3.5	33.66666667
234a835dbb04e32cd862b9b7694970d2	4.281453634	0.031198144	0.240369302	1	10.66666667	0.625	6
709008ef05dbf46b6b4c713f4069ce03	4.277016646	0.031290352	0.240369302	1	18.11111111	4.625	36.66666667
745fffe6b9758ac73940a202cce67c75	4.256631358	0.031717929	0.240369302	1	8.555555556	2.125	27
78deb3d713b4b54aca1761f2dbbe5e17	4.251955122	0.03181693	0.240369302	1	11	4	31.33333333
ad63b20a8f30069c4913e596f33995aa	4.247478829	0.031912022	0.240369302	1	7.555555556	4.25	21.33333333
ac2008ec7c5afad5427a65686307b2c4	4.247336718	0.031915046	0.240369302	1	24.22222222	5.875	16.66666667
a916e7b4de03493f08693b3961710614	4.242989531	0.032007709	0.240369302	1	38.22222222	6.75	28.33333333
e93639084a92b0d5ee89940020b11575	4.239612145	0.032079908	0.240369302	1	16	1.375	25.33333333
cf43c7e512aae3c854766da60067ac7c	4.238919766	0.032094732	0.240369302	1	12.88888889	0	23
9582987f6da801888e028d0abecb6808	4.23339251	0.032213343	0.240369302	1	43.77777778	3.75	78
2f0458681b6d881d9df7332d69a8ba20	4.231386861	0.032256504	0.240369302	1	10.11111111	0	25.66666667
89edd22d310771aa373a9ffec4b8e059	4.222462203	0.032449345	0.240369302	1	1.666666667	0	8.333333333
364728578d5ffe0796f3ea11ef3ec6bf	4.220438508	0.032493251	0.240369302	1	3.111111111	0	10
fe39cd58b5fc3ca1815e95af9a01acf9	4.207893761	0.032766909	0.240369302	1	55.22222222	15.5	101.6666667
34839fcbdb6468467e4a7373278c826d	4.203480557	0.032863793	0.240369302	1	4.666666667	1.75	17
394da04e1c60724b7c805632987a3b95	4.203245731	0.032868957	0.240369302	1	2.222222222	3.125	16
109cf81c0c119590bd2abee400977f8f	4.202613895	0.032882857	0.240369302	1	19	0	30.66666667
a9e3a03bd7cbc58de386f48cf18c104d	4.20171607	0.032902619	0.240369302	1	113.4444444	27.625	41.33333333
dc631f39fac3b466879a8c139f06b402	4.200942513	0.032919656	0.240369302	1	29.88888889	2.625	21.66666667
45ccaced2f38c60c19bc3d953d8257e7	4.198001211	0.032984528	0.240369302	1	11	1.25	5
739485aa99bbf8c8d88beaf0d3a0399e	4.187893819	0.033208543	0.240369302	1	137.7777778	54.125	263.3333333
3aee46ed4fed68f8667bbaa4c7e140bf	4.180883316	0.033364918	0.240369302	1	13	2.625	17
1fda9f63851b2ab3734c77ac67b83a07	4.173060345	0.033540389	0.240369302	1	5	3	18
afddbe7d0e3fe15379a717f302721ec8	4.172511186	0.033552745	0.240369302	1	12	0	23
e2e19ead637b384e34ed408c11f204e1	4.153364856	0.033986748	0.240369302	1	12.44444444	0	21
6fc574891b1f9ac31407ff51b3a45db3	4.146153687	0.034151831	0.240369302	1	22.88888889	4.375	0
964e9d6e585685bdb43c4c814df68ead	4.141346064	0.034262389	0.240369302	1	3.444444444	0	22.66666667
49b03568ef0c1fb82cd87ec3323b6370	4.138199627	0.034334962	0.240369302	1	0.777777778	0.5	4
493c305e89d2d4e8093e334ab45bd860	4.13728004	0.034356205	0.240369302	1	44.55555556	10.125	43
3e5c0f53f6ce28711d86fb4d5c2ff74c	4.125118808	0.034638521	0.240369302	1	15.55555556	0	19.33333333
615a1939db0cd29d4ce769d7e97c3558	4.12359318	0.03467412	0.240369302	1	1.555555556	1.75	12
169455a0ec83fc7b5f956209d5bc4a7e	4.1177299	0.034811316	0.240369302	1	12.77777778	1.25	24.66666667
8ff4a42934a92806a1391ebdeadf40ed	4.113699738	0.03490597	0.240369302	1	134.4444444	45.375	77.66666667
81419b3920e573e651c53eb5b8910aa1	4.102080251	0.035180485	0.240369302	1	116.4444444	52.625	74
74250c2b10bab35bcb5c0a4cec26ec61	4.089708693	0.035475423	0.240369302	1	63	12.875	66.66666667
a37ff2014f85400d2e67d98b0d5bdf3a	4.085634785	0.035573149	0.240369302	1	2.555555556	0	10
4435cf8e0253677b882960ca8a9959d0	4.081174623	0.035680485	0.240369302	1	14.11111111	0	9
9c9920e761415f16e131faf9837ecf49	4.076604882	0.035790835	0.240369302	1	33.88888889	2.125	37.33333333
844d964a0ff4d1451a3ed1c0ac59414d	4.075675676	0.035813319	0.240369302	1	2.555555556	0	12.33333333
c001ce0ed69f4e118e77258c1e8f44d3	4.068089864	0.035997473	0.240369302	1	4.777777778	2	17
55b423f9ff449afd5b582ea5e3f954d8	4.057502024	0.036256275	0.240369302	1	13.11111111	0	23.66666667
64150d8ce04959c7d24486721f9a25a8	4.053477444	0.036355195	0.240369302	1	0	1	4.333333333
a292020186ffad384c1012ce7452c469	4.053051891	0.036365672	0.240369302	1	38.88888889	14.625	31.66666667
929931e0cf57a805ec1b2e694003601c	4.047550676	0.036501417	0.240369302	1	0.555555556	0	2.666666667
e29359cedfb1379f5ea5f5766151a80f	4.044886422	0.036567362	0.240369302	1	19.77777778	2.125	27.66666667
83baedb274bf0339f80c621522064acf	4.043696415	0.03659686	0.240369302	1	15.22222222	5.75	28
e010ba258c61bfbfd1b22f745ac8ee73	4.02897387	0.036964011	0.240369302	1	33.33333333	3.25	35
73f6bde9f0ad07cf7db05ba3357ac7ed	4.028714371	0.036970519	0.240369302	1	86	16.5	92.66666667
3b3a9be25cd13a443b72b9dc70ea6251	4.026275739	0.037031742	0.240369302	1	1.777777778	0	7.333333333
ce38961c36baf64cbacdfb65c314ee3a	4.016677119	0.037273824	0.240369302	1	7.777777778	2.75	22.33333333
ee9bafc3ce6b6c47a791a85bb78bea66	4.013842771	0.037345645	0.240369302	1	18.55555556	2.625	17.33333333
89ca1aa58e34fd19ccf6d6d0aedf38a3	4.006239267	0.037539081	0.240369302	1	12.11111111	0	13
7ec94fdb66c90cb3717ae545f0f94660	3.999229858	0.037718395	0.240369302	1	14.77777778	0	0
75a448c981daff1015939cabf20aca68	3.986938436	0.038035149	0.240369302	1	1.111111111	0	5.333333333
1bcc91ba82edd7b7b912e45dda2b780c	3.985742574	0.038066125	0.240369302	1	9.333333333	0	20
2f54fd565c82839f538a2e97271dbacb	3.978237774	0.038261165	0.240369302	1	21.33333333	5.625	37
a19a4cd41f28a1752e7fa35b7a83776a	3.972822639	0.03840259	0.240369302	1	2.222222222	4.75	25.33333333
a6390e2ec2333618547fdc0c6207c8df	3.972108049	0.038421297	0.240369302	1	131.3333333	47.25	148
44239c29243bc3049867b5996325e5c8	3.970018183	0.038476063	0.240369302	1	2.222222222	1.875	13.33333333
7a4ac122671951d7fb7f55997ecd53a2	3.969062467	0.038501138	0.240369302	1	24	4.625	20
b94ab5fb846a96375989ec2f850222e9	3.948535917	0.039044109	0.240369302	1	198.1111111	108.125	116.3333333
a443a6f7c89fac240253f03a491b4e14	3.9260019	0.039650059	0.240369302	1	17.66666667	1.5	25.33333333
b4317d1a81330d63671c701ceb35e8f7	3.918013799	0.03986738	0.240369302	1	156	24.125	194
1aacd99dea0c7e9f494bc44287658546	3.911861521	0.040035664	0.240369302	1	21.33333333	5.25	18.33333333
876dc29c642cf8df2ca5b111d11568d8	3.905405405	0.040213113	0.240369302	1	4.333333333	0	7
35a28ad8de67395d175e1c3336316afb	3.9029266	0.040281478	0.240369302	1	61.66666667	28	46.66666667
8383b302c4b06df2d96463da36e4bc80	3.900823771	0.040339575	0.240369302	1	104.8888889	55.875	114
787c292f0796ebe22761f327740ee6d9	3.87074437	0.041180943	0.240369302	1	38.33333333	0	19
820dcb318cf6f300a40c86d4cb73bd2c	3.869268236	0.041222735	0.240369302	1	63.77777778	26.625	40.66666667
e75d22ff54053585e875821a7e54fcd5	3.857704596	0.041551766	0.240369302	1	1.777777778	4.125	13.33333333
40ecf6822753bdac5343a86c59c9201e	3.839141856	0.042086105	0.240369302	1	2.111111111	0	5
655408311557f874fbcc2c725bdc68e8	3.827259248	0.042432182	0.240369302	1	6.555555556	1.375	23.66666667
9d7e8225689ab438f1961f570df4fcc8	3.825	0.042498341	0.240369302	1	0	1.5	6
86877b9d396ae3388d5b82ddf37807a6	3.812793967	0.042857779	0.240369302	1	289	129.625	226.3333333
4e281691fd0c242e1cbdfdae2f9b6b22	3.801816974	0.043183928	0.240369302	1	7	2.5	23.33333333
b398d3b11ab4835949c85464bb7d82a7	3.798112245	0.043294629	0.240369302	1	2.333333333	0	10
0a147ba6f8a0a1a9acbbac3237a622ff	3.795323578	0.043378166	0.240369302	1	262.2222222	151.25	109.6666667
f3eb825bc2734317bd93614721142d9d	3.791271733	0.043499864	0.240369302	1	2.444444444	3	11
a77e58dcbbd77d1090323699ce6767d3	3.787096175	0.043625677	0.240369302	1	11.55555556	0.75	14.66666667
76460e5e45936618fcd645657c743b0d	3.780787018	0.043816549	0.240369302	1	29.88888889	16.875	40.33333333
ceded7b9a59392801e349dd207ca58c0	3.780323795	0.0438306	0.240369302	1	5.111111111	0	17.33333333
4459c59b66490d02c82ee92e26b1b25d	3.776747935	0.043939235	0.240369302	1	5.111111111	0	17.66666667
e694f0967dd719e12c2b47ae186701fc	3.774584956	0.044005092	0.240369302	1	60.44444444	20.25	75
68c397e981d96d17bd231295d4d23cc1	3.772938215	0.044055305	0.240369302	1	13.44444444	0	25.33333333
4e6958e930e626449fa15d8b815d9626	3.766753308	0.04424447	0.240369302	1	0	2	8.333333333
b104a21b72849948f2f74f1bbe74eaa0	3.754054263	0.044635723	0.240369302	1	17	2.25	29.66666667
096d6bb2a2a37bacf03250d4ae423ec2	3.747303103	0.044845297	0.240369302	1	2.111111111	0	9.666666667
0c02acc417ad028e521d99b087ba1ad1	3.739615487	0.045085281	0.240369302	1	50.66666667	20.125	104.3333333
8f5232c96a2cc21e331be56d62168a8b	3.739194737	0.045098457	0.240369302	1	5.111111111	0	23
cf605c15980d359a5a867bac9d7fefb8	3.731735314	0.045332768	0.240369302	1	9.111111111	3.375	27.66666667
1a820cab4e390fb56835981df7f76974	3.728482496	0.045435369	0.240369302	1	122	65.75	109.6666667
d7765e7dc5492859ec04470f41264b52	3.722715352	0.045617916	0.240369302	1	0	2.75	12.66666667
b67a42de20518bbb74dacbc4a597edd2	3.715140325	0.045858934	0.240369302	1	8.777777778	0	3.666666667
22ac2d5c10843bc26f4e2bec138cf3ca	3.714630265	0.045875214	0.240369302	1	9.888888889	0	22.33333333
46d8f2e106cb61d1f3b890e87c169487	3.711139691	0.045986798	0.240369302	1	5.666666667	0	18.33333333
0845b3e08bba5ded6ee1485b08b164ad	3.705713839	0.046160851	0.240369302	1	7.555555556	0	37
bdfcd365f11a73a28c512806b6b3aa43	3.704870193	0.04618798	0.240369302	1	29.44444444	3.125	19
526f607d3457651fd84a7e417107be35	3.704673567	0.046194305	0.240369302	1	1.111111111	1.5	9
8753c0d8074e36fdb49f28a8c63f21bf	3.689930467	0.046671357	0.240369302	1	9.444444444	0	5.333333333
b4903a4423b9a9d20419821ac15f76f6	3.68956044	0.046683401	0.240369302	1	0.888888889	0	4
506fd1a7b88567f6fb55f872b5ebf2d9	3.661380293	0.04761091	0.240369302	1	13.55555556	1.625	21.66666667
5f27d3cfbf8841bf282291da56a641ac	3.660904685	0.047626739	0.240369302	1	7.222222222	0	6.333333333
28e87cc8ab49a1e506dc8fcb051b09df	3.658367017	0.0477113	0.240369302	1	4.888888889	0	0
8e1a399b144835506b34cf138c912e70	3.657306131	0.047746701	0.240369302	1	20.55555556	0	10.33333333
1c84e31b7a02e6509edae9cf373346ab	3.655166215	0.047818198	0.240369302	1	6.555555556	0	26.33333333
2f3d25168ba95eafa89da31a5289ef4b	3.647800978	0.048065193	0.240369302	1	86.22222222	62.25	156
adaaac117016a972c563f412ee4c17e1	3.641764044	0.048268707	0.240369302	1	21.11111111	0	161.6666667
0800d1e28e5af25beb3c4eb9dae830da	3.636939612	0.048432038	0.240369302	1	114.2222222	48.375	55
7012b0a77688571de505e1d3006c7504	3.62803718	0.048735054	0.240369302	1	8.777777778	0	0
09a4531aad945371b8e1527e2e9175a6	3.627741138	0.048745167	0.240369302	1	25	7	18.33333333
78533b93e24ff06d07579ef640b91b0b	3.624003119	0.04887306	0.240369302	1	225.5555556	95.375	244.6666667
178bced0ac8da49cc31ededf4682690d	3.621618129	0.048954857	0.240369302	1	16.66666667	3.75	25
e4309610256648ca2fa62b944130382f	3.6125	0.049268989	0.240369302	1	0	0	78
69fde9c44edef2696947ee7ed3c8c2da	3.6125	0.049268989	0.240369302	1	0	0	49
ed821fe5def77e15784f25483ca51fae	3.6125	0.049268989	0.240369302	1	0	0	47.66666667
49c3c3add4dceda815140a5c3f9d8440	3.6125	0.049268989	0.240369302	1	0	0	36.33333333
943620a10755b4294726a8a5e486de52	3.6125	0.049268989	0.240369302	1	0	0	35
ccf8521d16eae8cce05f408d78b95dd8	3.6125	0.049268989	0.240369302	1	0	0	33.66666667
926639732dec8ef0049cedcd06959147	3.6125	0.049268989	0.240369302	1	0	0	30.33333333
9aabed11b8a44e38f027864eca9df3d3	3.6125	0.049268989	0.240369302	1	0	0	29.66666667
9cf4d992150b63a0a8c13b7fc8bd53d2	3.6125	0.049268989	0.240369302	1	0	0	28
c7586e8893a8be3204c0c4ae63175bb5	3.6125	0.049268989	0.240369302	1	0	0	27.66666667
8d58a62fa0faa56a0c9daff39ed99719	3.6125	0.049268989	0.240369302	1	0	0	27
4d22debedc8034d09c758c595394e021	3.6125	0.049268989	0.240369302	1	0	0	24.33333333
668abfdd4bf416cec28dcc203967b52f	3.6125	0.049268989	0.240369302	1	0	0	24.33333333
04fb3c47067199f2f772ee2fb58df5a7	3.6125	0.049268989	0.240369302	1	0	0	22
ea74ff40e636f7a73724d1efcb42f2d6	3.6125	0.049268989	0.240369302	1	0	0	21.66666667
b40a966b061167c2aaffd55b156d54b5	3.6125	0.049268989	0.240369302	1	0	0	21.33333333
b9eefddc8676ea2b1b65641c317cabe1	3.6125	0.049268989	0.240369302	1	0	0	21.33333333
22c7976a06b6f0b46b7f4af32279fd8c	3.6125	0.049268989	0.240369302	1	0	0	20.66666667
22adcb435ea2cc836c40eddbd9dee0c2	3.6125	0.049268989	0.240369302	1	0	0	19.66666667
ee2c31be62ef683bd29dfabfefb9c9d5	3.6125	0.049268989	0.240369302	1	0	0	19
a8c9a7fde538ec8164ebc8f4779fb7f7	3.6125	0.049268989	0.240369302	1	0	0	18.33333333
a606a5d4ebf2f17a8dd9f06cc7c29084	3.6125	0.049268989	0.240369302	1	0	0	18.33333333
0c940d3f77ddf8b15ea5d6ab58d60194	3.6125	0.049268989	0.240369302	1	0	0	18
66e5d542cfb3a01b512f0727e4e04d4e	3.6125	0.049268989	0.240369302	1	0	0	18
c52070237533e2336a1979f8de9b4762	3.6125	0.049268989	0.240369302	1	0	0	17
16c538b985a1ed5203dac1c517be2e99	3.6125	0.049268989	0.240369302	1	0	0	17
6cba11888cf29f705357d41c33727922	3.6125	0.049268989	0.240369302	1	0	0	16.66666667
7176fff964142178e6c3861e8dbb3a95	3.6125	0.049268989	0.240369302	1	0	0	16.66666667
782121972eaa6e5165da852ad510c4fd	3.6125	0.049268989	0.240369302	1	0	0	16.66666667
d27f2d03806f33fc85120c05b0ae9ee3	3.6125	0.049268989	0.240369302	1	0	0	16.33333333
4a96b3b01495b8ba5b077832b3ab6cf7	3.6125	0.049268989	0.240369302	1	0	0	16.33333333
4f74545cc10e388043e8e9580288ced1	3.6125	0.049268989	0.240369302	1	0	0	16.33333333
f68cddb2191e0fbf5bf502880a017aab	3.6125	0.049268989	0.240369302	1	0	0	16
981d07d8b8984d211b29e00bbb02a3db	3.6125	0.049268989	0.240369302	1	0	0	16
5c89b98b4a6e10899cc932452da0d25e	3.6125	0.049268989	0.240369302	1	0	0	15.66666667
eca582d06db15bc60317f413d400e345	3.6125	0.049268989	0.240369302	1	0	0	15.66666667
6242f169132db43e3ebf4271d1d7a93a	3.6125	0.049268989	0.240369302	1	0	0	15.66666667
42f875676d4abae80e82ed1307f015de	3.6125	0.049268989	0.240369302	1	0	0	15.33333333
6a65c3ae4cd6e28b641bb56325542d89	3.6125	0.049268989	0.240369302	1	0	0	15.33333333
dc89d1fa649ebc2023547aa3eb106584	3.6125	0.049268989	0.240369302	1	0	0	15.33333333
863e314d8d4cee70690c121965444a7d	3.6125	0.049268989	0.240369302	1	0	0	15.33333333
3a0f68792e8ba0c1f0ab2560a212bd10	3.6125	0.049268989	0.240369302	1	0	0	15
526252c61a3cbca07f9f45403315095a	3.6125	0.049268989	0.240369302	1	0	0	14.66666667
3b8ec60be4f383456abdb1e17dda41fc	3.6125	0.049268989	0.240369302	1	0	0	14.66666667
94385ce5929e3568941510ec38fed64c	3.6125	0.049268989	0.240369302	1	0	0	14.66666667
44b646139ab438e30c7422f933e73136	3.6125	0.049268989	0.240369302	1	0	0	14.33333333
e76b7a23cf62bcb057a98685dddb3df8	3.6125	0.049268989	0.240369302	1	0	0	14.33333333
e431d50bd5c3979cf2a09360d5000427	3.6125	0.049268989	0.240369302	1	0	0	14
ef463132d9751e62cfca22e1d24593d6	3.6125	0.049268989	0.240369302	1	0	0	14
2b36c98af7371914e55e425e617e94ee	3.6125	0.049268989	0.240369302	1	0	0	14
567958d5e1d18095d20710fb3fa24190	3.6125	0.049268989	0.240369302	1	0	0	14
85e54c26b8402c3044431104251660cc	3.6125	0.049268989	0.240369302	1	0	0	14
a1eb5961fb3b7f682a86fcd75967ba6d	3.6125	0.049268989	0.240369302	1	0	0	14
271cd574b05b6a7e6c356bcae0794444	3.6125	0.049268989	0.240369302	1	0	0	13.66666667
6564708bf464835b20c5e181295b6d4e	3.6125	0.049268989	0.240369302	1	0	0	13.66666667
072dc9c57dc5660e4f30029cc1650211	3.6125	0.049268989	0.240369302	1	0	0	13.66666667
f0646c00fdeb46c591582f8faee6a722	3.6125	0.049268989	0.240369302	1	0	0	13.33333333
82fd061f5eec93f45dc4b5ea1647b176	3.6125	0.049268989	0.240369302	1	0	0	13.33333333
a832bc8fa12416e3e2b0a4e78e118f0c	3.6125	0.049268989	0.240369302	1	0	0	13.33333333
d10928f428340e3b6a700965bdfdb955	3.6125	0.049268989	0.240369302	1	0	0	13.33333333
a23569efac9071ed5865455951aca311	3.6125	0.049268989	0.240369302	1	0	0	13.33333333
353a593befb821bb45136ec24f7aaa2f	3.6125	0.049268989	0.240369302	1	0	0	12.66666667
317578fa0f117b18e19e6b9c10360dbc	3.6125	0.049268989	0.240369302	1	0	0	12.66666667
299298e6751b0969a74235f8b94f4cc5	3.6125	0.049268989	0.240369302	1	0	0	12.66666667
f2e230be7265ec39e7f3c6bcecb47da6	3.6125	0.049268989	0.240369302	1	0	0	12.66666667
c20ebf196bd377509cc24a3113d0875f	3.6125	0.049268989	0.240369302	1	0	0	12.33333333
7a2dcc0aaf2ed051f73d850c24743c6d	3.6125	0.049268989	0.240369302	1	0	0	12.33333333
3fa340b7d44ccc095807d4381e169368	3.6125	0.049268989	0.240369302	1	0	0	12
7d62e04905a09c12e5dacb02e41f8bc8	3.6125	0.049268989	0.240369302	1	0	0	12
32bb5950c0db180116f881160b4834c4	3.6125	0.049268989	0.240369302	1	0	0	12
45ede19a0e812bb32df98ce749ca6e4b	3.6125	0.049268989	0.240369302	1	0	0	12
fa21c69fc455a5d96c2c1009b177b1cb	3.6125	0.049268989	0.240369302	1	0	0	12
6f08bb711e89f6874e6ac83c08f051e1	3.6125	0.049268989	0.240369302	1	0	0	12
4df9e90dfcb97d36945c595483f5f9db	3.6125	0.049268989	0.240369302	1	0	0	12
2297cbb43fb6065a6a0b893ce5dbc173	3.6125	0.049268989	0.240369302	1	0	0	12
e01d6eb66e951b054eed7117e12489bd	3.6125	0.049268989	0.240369302	1	0	0	12
7ef433402a85e3e2944b327983d9b832	3.6125	0.049268989	0.240369302	1	0	0	11.66666667
f0e0e6f78b41a8a2264d0d4256e5654a	3.6125	0.049268989	0.240369302	1	0	0	11.66666667
e8775ac609fd39a171b605e84e58c550	3.6125	0.049268989	0.240369302	1	0	0	11.66666667
640aa58dc1d99cd4c43d08bbc407669b	3.6125	0.049268989	0.240369302	1	0	0	11.66666667
8d06366414cc71b076c80a9e2865aa87	3.6125	0.049268989	0.240369302	1	0	0	11.66666667
04c1a39441c647bb3d86e723faf88069	3.6125	0.049268989	0.240369302	1	0	0	11.66666667
d1c1897fe8810f596c9e15ae04302ab6	3.6125	0.049268989	0.240369302	1	0	0	11.33333333
7fca370c34afa5fbdbd8dc737588ac54	3.6125	0.049268989	0.240369302	1	0	0	11.33333333
fafcff212aa4c3f3cf5d5c1c36b9977a	3.6125	0.049268989	0.240369302	1	0	0	11.33333333
15cb56c6bc59d1a7f6a12425dcddf312	3.6125	0.049268989	0.240369302	1	0	0	11.33333333
ecfb8b0aa964322c247a32df3529239f	3.6125	0.049268989	0.240369302	1	0	0	11
bf63fb33fae2c9b150597e3dfdb5da99	3.6125	0.049268989	0.240369302	1	0	0	11
4a7a378f20de3db8e8eb12a64a17a6d0	3.6125	0.049268989	0.240369302	1	0	0	11
70a22ff2377b7ba243f7b464e44cb762	3.6125	0.049268989	0.240369302	1	0	0	10.66666667
ba0d703ab107a83c4ab42da201df193e	3.6125	0.049268989	0.240369302	1	0	0	10.66666667
2021e781a693b0702e2bf6aee3abcd4a	3.6125	0.049268989	0.240369302	1	0	0	10.66666667
6dc963549f3f873af1f44382ab083f0c	3.6125	0.049268989	0.240369302	1	0	0	10.66666667
4d4859023f4a0b39ea8e6e522cd55a4c	3.6125	0.049268989	0.240369302	1	0	0	10.66666667
b4a3976c29a2f8974e512ec4cef88042	3.6125	0.049268989	0.240369302	1	0	0	10.66666667
48ae61fe75acd7277b64cc65576a71b3	3.6125	0.049268989	0.240369302	1	0	0	10.66666667
ce13ce7fc1ef383a0df03c0b30dfe379	3.6125	0.049268989	0.240369302	1	0	0	10.66666667
8322ee29ac7f6bbaaa3ddfb69c38281b	3.6125	0.049268989	0.240369302	1	0	0	10.66666667
3dc15593d0c90877f60e622349d16ab2	3.6125	0.049268989	0.240369302	1	0	0	10.33333333
a07a6eb3be3a5fb08156bd7cf6c1ecb0	3.6125	0.049268989	0.240369302	1	0	0	10.33333333
46f0ffbcb0957318767e8966091433c9	3.6125	0.049268989	0.240369302	1	0	0	10.33333333
42fba53d18c5aa7fc2a98af36bd7ec8a	3.6125	0.049268989	0.240369302	1	0	0	10.33333333
ab177e80e8ad7f60e5f891ac9f011b85	3.6125	0.049268989	0.240369302	1	0	0	10.33333333
fc7b11cd033b13db1c78ae0d95a5b2c2	3.6125	0.049268989	0.240369302	1	0	0	10
5c3804513ba38ebe80e75d765770315e	3.6125	0.049268989	0.240369302	1	0	0	10
9c1e8b8a14e2947e4ce7e186f920c9bc	3.6125	0.049268989	0.240369302	1	0	0	10
2054de69908869eec8ced558f6edb467	3.6125	0.049268989	0.240369302	1	0	0	10
0519e707040f5ee78125fe95045a1790	3.6125	0.049268989	0.240369302	1	0	0	10
20f8ba027f50ba9fb15efdee0ff63f06	3.6125	0.049268989	0.240369302	1	0	0	10
26c74016517da66b500792db2b84160d	3.6125	0.049268989	0.240369302	1	0	0	10
35bf2c6d09a3bee195c94515765a66dd	3.6125	0.049268989	0.240369302	1	0	0	10
8fbdf978fc579dd8e3d03216683c1bd2	3.6125	0.049268989	0.240369302	1	0	0	9.666666667
0d791c01010c207a8eb1baac45033b33	3.6125	0.049268989	0.240369302	1	0	0	9.666666667
985dcd57f44704757ac3f5b1f2b3e948	3.6125	0.049268989	0.240369302	1	0	0	9.666666667
5cb9254a8513c7e360ccd14401f77e06	3.6125	0.049268989	0.240369302	1	0	0	9.666666667
339c8371cd495e3250aa279f1b63e5ce	3.6125	0.049268989	0.240369302	1	0	0	9.666666667
e9353bbc24c2a14e7a6965229cda4afa	3.6125	0.049268989	0.240369302	1	0	0	9.666666667
52f8f15d8671212458889b2f02337dfa	3.6125	0.049268989	0.240369302	1	0	0	9.666666667
b2127ea956ba182e0a5b37eda640f5ff	3.6125	0.049268989	0.240369302	1	0	0	9.666666667
b017226a27e1ac70411bcf3b0fe7929c	3.6125	0.049268989	0.240369302	1	0	0	9.666666667
2e1ee4f2227cbf9e9457e302dc6fe20d	3.6125	0.049268989	0.240369302	1	0	0	9.666666667
8c0eee164dc894f6694c6b6fa6bd87ab	3.6125	0.049268989	0.240369302	1	0	0	9.333333333
33886cf242001d814372794f95a130d7	3.6125	0.049268989	0.240369302	1	0	0	9.333333333
f65dc340b6c1dd771a8b46390fefeb09	3.6125	0.049268989	0.240369302	1	0	0	9.333333333
f0ebb271f6d29aceceee02dc398d7f3c	3.6125	0.049268989	0.240369302	1	0	0	9.333333333
ba8e2dc4cc45f655fe298bbe79bbaf86	3.6125	0.049268989	0.240369302	1	0	0	9.333333333
a23c0cf6fc53a4808b05e6ca1d2452c3	3.6125	0.049268989	0.240369302	1	0	0	9.333333333
7d7e0f9d8e111e55aa529c4b8f1e7f95	3.6125	0.049268989	0.240369302	1	0	0	9.333333333
b4ec227ae5fc963105a23e4a6eb3b509	3.6125	0.049268989	0.240369302	1	0	0	9.333333333
b7ce072326f86f4fb119cd63a0ac3a51	3.6125	0.049268989	0.240369302	1	0	0	9
f99f91b7556e742fc47e8f1902c8df58	3.6125	0.049268989	0.240369302	1	0	0	9
ce0cbea2be7622a22f4f740815aa28ac	3.6125	0.049268989	0.240369302	1	0	0	9
bd6cc3eb5030a4ff2f450ec47b30aaf9	3.6125	0.049268989	0.240369302	1	0	0	9
f0cf8a07fbff4afbb27a404313535e00	3.6125	0.049268989	0.240369302	1	0	0	9
7bc3da3314d78674fb078a6279ca88ef	3.6125	0.049268989	0.240369302	1	0	0	9
b2d4318ccd563bb9bc54188d4c0e90ab	3.6125	0.049268989	0.240369302	1	0	0	9
c6be897a5408837e592b33b628bb5d62	3.6125	0.049268989	0.240369302	1	0	0	9
f4778fa1f4ecaa4f06ff98ad77801d9d	3.6125	0.049268989	0.240369302	1	0	0	9
f7f676e3cb19e50e8fbd9d46197466f0	3.6125	0.049268989	0.240369302	1	0	0	9
c540a9bb6596cacba6c57120e172ebfc	3.6125	0.049268989	0.240369302	1	0	0	9
c4c90ddf428ea9fd09400117b1678d69	3.6125	0.049268989	0.240369302	1	0	0	9
9665f8d76cc4b175059709f52881e114	3.6125	0.049268989	0.240369302	1	0	0	9
5f88c31a54076aa385eb986647a42723	3.6125	0.049268989	0.240369302	1	0	0	9
67ee751b652cd55b3ecd0ce17ab6c035	3.6125	0.049268989	0.240369302	1	0	0	8.666666667
6bb93e2cd1038ac92b2603f86461b52a	3.6125	0.049268989	0.240369302	1	0	0	8.666666667
47eb3f397b2ac065a34b0fdcaf98400d	3.6125	0.049268989	0.240369302	1	0	0	8.666666667
70cb452c40ef0cd709fc3695c0bf5c80	3.6125	0.049268989	0.240369302	1	0	0	8.666666667
29656517889cb01b04daa9a975e8b33c	3.6125	0.049268989	0.240369302	1	0	0	8.666666667
471b7fdc6fccf44d7d7cc9bea17cbe66	3.6125	0.049268989	0.240369302	1	0	0	8.666666667
4db41bffc34316dbe561b7c67488458e	3.6125	0.049268989	0.240369302	1	0	0	8.666666667
cf21c83c29fc5828198605465ecc992c	3.6125	0.049268989	0.240369302	1	0	0	8.666666667
976a17e7743e4dca422ccba2f7b52100	3.6125	0.049268989	0.240369302	1	0	0	8.666666667
b0d8478170593aa143a2e6b2ce8fe7f7	3.6125	0.049268989	0.240369302	1	0	0	8.333333333
d1fcfe70ecac069b98fc952fa55567f6	3.6125	0.049268989	0.240369302	1	0	0	8.333333333
ee1e34b9415a9ffc71ec306763ae121b	3.6125	0.049268989	0.240369302	1	0	0	8.333333333
ee0da68cbabd02ce3d1f6b83883daa97	3.6125	0.049268989	0.240369302	1	0	0	8.333333333
1bbc8f88f207d99560b181cb210bddd7	3.6125	0.049268989	0.240369302	1	0	0	8.333333333
f845992f2a3aba6fd3c624d510894394	3.6125	0.049268989	0.240369302	1	0	0	8.333333333
bb33f7154e15facccdcf7a89d8462c25	3.6125	0.049268989	0.240369302	1	0	0	8.333333333
ae4106bd35cdcb979b351497d2be096e	3.6125	0.049268989	0.240369302	1	0	0	8.333333333
e4a153248e04b7745c8cf4c8c4bdedd7	3.6125	0.049268989	0.240369302	1	0	0	8.333333333
a3a70c1e7774afbc9bb78e5ec83a7f54	3.6125	0.049268989	0.240369302	1	0	0	8.333333333
3c71fcabf163f7c1e7bb65b3ded69ace	3.6125	0.049268989	0.240369302	1	0	0	8.333333333
5024f99bf79123e626cc164c48868484	3.6125	0.049268989	0.240369302	1	0	0	8.333333333
a427300a730852b609d87414266d0dbf	3.6125	0.049268989	0.240369302	1	0	0	8.333333333
7939560fc595137cdf559d627f18cb9a	3.6125	0.049268989	0.240369302	1	0	0	8.333333333
f2b37ebfccaca16f7d4de9127818dbd4	3.6125	0.049268989	0.240369302	1	0	0	8.333333333
edfb887d3cf05c3ecb70abbb255695c5	3.6125	0.049268989	0.240369302	1	0	0	8.333333333
45799b47fe8e391b29253cd0dfe4e18b	3.6125	0.049268989	0.240369302	1	0	0	8.333333333
7784e975f84ea999156b1248f1970876	3.6125	0.049268989	0.240369302	1	0	0	8.333333333
1473cd9bafe54ef740bcd4f044ee1f5e	3.6125	0.049268989	0.240369302	1	0	0	8
0a2108dd27e9f503062d7ca7ea5909de	3.6125	0.049268989	0.240369302	1	0	0	8
a1becedf97b68632f743479fd31fd979	3.6125	0.049268989	0.240369302	1	0	0	8
5c0da4a74d4261e1e51af7e793f8ead4	3.6125	0.049268989	0.240369302	1	0	0	8
a978235dae80f09659b4a3eb36e6d16a	3.6125	0.049268989	0.240369302	1	0	0	8
8809558c591252dc55dd2694faa4006f	3.6125	0.049268989	0.240369302	1	0	0	8
2e237840ed8b26a90f088113a500c3d7	3.6125	0.049268989	0.240369302	1	0	0	8
edd4008c516f37f3a08c9c275b2aefb7	3.6125	0.049268989	0.240369302	1	0	0	8
115236dcd6cbe8c277a76ed13c762116	3.6125	0.049268989	0.240369302	1	0	0	8
3fe35fae25aa0edac7d958606fa8f34d	3.6125	0.049268989	0.240369302	1	0	0	8
3f17776f62f0bee443c2f020687f63e3	3.6125	0.049268989	0.240369302	1	0	0	8
71719cc22911e8967e660a60592e32ef	3.6125	0.049268989	0.240369302	1	0	0	8
68fdba41220e037e259aec9b3b73e3b8	3.6125	0.049268989	0.240369302	1	0	0	8
dfe534a4498fe76e9e524219b8a24fe5	3.6125	0.049268989	0.240369302	1	0	0	8
faaafa68248a1a0293c7407bdbfecae2	3.6125	0.049268989	0.240369302	1	0	0	8
a8d93670cdb34a8be62a81285221dd82	3.6125	0.049268989	0.240369302	1	0	0	8
a775d7cfa25315f5d4000f9d1da23ea8	3.6125	0.049268989	0.240369302	1	0	0	8
45e8160f4d1a9023d50583093ee62cce	3.6125	0.049268989	0.240369302	1	0	0	8
c97bcb37f79a4c317b4a447260cd3235	3.6125	0.049268989	0.240369302	1	0	0	8
6bb1c3ef505ca48683ba5393236c75ab	3.6125	0.049268989	0.240369302	1	0	0	7.666666667
d25001a860c62a04ee5dbc6ff83bcbda	3.6125	0.049268989	0.240369302	1	0	0	7.666666667
3fd34e357e9bd685328472324140411c	3.6125	0.049268989	0.240369302	1	0	0	7.666666667
5f742a42025cefd0662aedd6d4ead163	3.6125	0.049268989	0.240369302	1	0	0	7.666666667
34123c7a0e4d5d1f49d4250497e04580	3.6125	0.049268989	0.240369302	1	0	0	7.666666667
0b43455136d7d4d3d653c5e2f52500e3	3.6125	0.049268989	0.240369302	1	0	0	7.666666667
b4cc3b2dbf95f23f08e3703fb3314f9e	3.6125	0.049268989	0.240369302	1	0	0	7.666666667
e1c5e4dcaec65405e6e84b749fdf3546	3.6125	0.049268989	0.240369302	1	0	0	7.666666667
c1063e7d4983d6af8dcdb45946d6c696	3.6125	0.049268989	0.240369302	1	0	0	7.666666667
57494519906141a49dc98bac11e7ef19	3.6125	0.049268989	0.240369302	1	0	0	7.666666667
02f604fb25ab007a4439e4eae6f94476	3.6125	0.049268989	0.240369302	1	0	0	7.666666667
5a6504dd761d45e6fdb5c56711d6007d	3.6125	0.049268989	0.240369302	1	0	0	7.666666667
c34f4f16ca9bc0b1d77655fb648ddc7e	3.6125	0.049268989	0.240369302	1	0	0	7.666666667
f0947b793465d866335f0bef0d447fb5	3.6125	0.049268989	0.240369302	1	0	0	7.666666667
7eb7b8817f00dd02a3098324978c1820	3.6125	0.049268989	0.240369302	1	0	0	7.666666667
68c095385031219330f16be2f8a672b8	3.6125	0.049268989	0.240369302	1	0	0	7.666666667
237ec0cdc6775cf797a9c6644a01b640	3.6125	0.049268989	0.240369302	1	0	0	7.666666667
bb7122b5141199c910c42ec83060d887	3.6125	0.049268989	0.240369302	1	0	0	7.333333333
462bd97f32d443dc9d46c0007a97caeb	3.6125	0.049268989	0.240369302	1	0	0	7.333333333
d4526ee4f8ead4c3593903da9d72af28	3.6125	0.049268989	0.240369302	1	0	0	7.333333333
38c9875745a8406bf7629b2d4027f561	3.6125	0.049268989	0.240369302	1	0	0	7.333333333
bc1e3f4f5194ec87df6d2262572ac28b	3.6125	0.049268989	0.240369302	1	0	0	7.333333333
78d22800e2822a77cf01de3230d22bde	3.6125	0.049268989	0.240369302	1	0	0	7.333333333
1208e8458b95896c8bae87fd93ce2689	3.6125	0.049268989	0.240369302	1	0	0	7.333333333
9f88aaa2c3290bd09a383c9acbf557a9	3.6125	0.049268989	0.240369302	1	0	0	7.333333333
a983ed11001c1e22a310094e6a434164	3.6125	0.049268989	0.240369302	1	0	0	7.333333333
73e5c578ee13e03bac26a25c2f918768	3.6125	0.049268989	0.240369302	1	0	0	7.333333333
6fc796f0ee1737a2477c1dfb3a6f9446	3.6125	0.049268989	0.240369302	1	0	0	7.333333333
84f86e5d47ae03c165ba7b0f059fa9f3	3.6125	0.049268989	0.240369302	1	0	0	7.333333333
9b3462917a940d40888b2725690501b3	3.6125	0.049268989	0.240369302	1	0	0	7.333333333
fbae1490a74fe93a8654d1fc999caf68	3.6125	0.049268989	0.240369302	1	0	0	7.333333333
70b216c3ddb051916c93cc80a074048f	3.6125	0.049268989	0.240369302	1	0	0	7.333333333
6ef3dbf087224f37101e549374fe9f00	3.6125	0.049268989	0.240369302	1	0	0	7.333333333
4626681473dfbd8caf1a03ebcff31c81	3.6125	0.049268989	0.240369302	1	0	0	7.333333333
a03556b56c41d7ab6c1b9fd15111ed43	3.6125	0.049268989	0.240369302	1	0	0	7.333333333
b7e43e149535a3c795fe3973aef5b98e	3.6125	0.049268989	0.240369302	1	0	0	7.333333333
abb646d0de97c0a63ded06759d956abb	3.6125	0.049268989	0.240369302	1	0	0	7.333333333
9f1a4ea76ea08c902b7ff8154d3fc40d	3.6125	0.049268989	0.240369302	1	0	0	7.333333333
4eff592d94c5e66863660351a15ae472	3.6125	0.049268989	0.240369302	1	0	0	7
3275bfaf46ca7d2095158f17734ef110	3.6125	0.049268989	0.240369302	1	0	0	7
52f87c04fe34d41c9c17ca00b167b8bb	3.6125	0.049268989	0.240369302	1	0	0	7
a0f29194c38de08c76a5efcf6cb274ed	3.6125	0.049268989	0.240369302	1	0	0	7
4ea718aec05a9f45ee53c7ed4c731c6f	3.6125	0.049268989	0.240369302	1	0	0	7
5ce8c70eaf2526d2f5db2cd62eeabe6c	3.6125	0.049268989	0.240369302	1	0	0	7
2608e136292eacfd76b217e7887bd14a	3.6125	0.049268989	0.240369302	1	0	0	7
074f44f5b8d2cc675d53cfc26dbab7a4	3.6125	0.049268989	0.240369302	1	0	0	7
8706abefdbcc9557ba4e45166dcfd4c1	3.6125	0.049268989	0.240369302	1	0	0	7
320a8444881701b15bf5880d7efb419f	3.6125	0.049268989	0.240369302	1	0	0	7
d56559f0576d1eda09cd6f9e95ccbc7a	3.6125	0.049268989	0.240369302	1	0	0	7
1a577a23e4766d90498b97a0d3426a0a	3.6125	0.049268989	0.240369302	1	0	0	7
6852cc8cd767242e4f08278afdbf5b2f	3.6125	0.049268989	0.240369302	1	0	0	7
eb27ba27df2a6f9d23e41230dda67f7c	3.6125	0.049268989	0.240369302	1	0	0	7
74d8b9d5b52749aa471281ecd897201b	3.6125	0.049268989	0.240369302	1	0	0	7
0bba04565e149f5d743466e4831fb4c9	3.6125	0.049268989	0.240369302	1	0	0	7
b30443423546dbd79a17f2f0a9b1fe1e	3.6125	0.049268989	0.240369302	1	0	0	7
76b2994a7b1cdaabe13f84a3ba253b4b	3.6125	0.049268989	0.240369302	1	0	0	7
b21568078c4bc3d077a3c357e57f9052	3.6125	0.049268989	0.240369302	1	0	0	7
ec141d4db03bd68ef5f33808886bc2c9	3.6125	0.049268989	0.240369302	1	0	0	7
e434f6a18ce194c7efb88c127dcc8e47	3.6125	0.049268989	0.240369302	1	0	0	7
100d6363483ef472d3c5522db9ddc646	3.6125	0.049268989	0.240369302	1	0	0	7
a3e2afaf192375c79c1a8a2fc083e149	3.6125	0.049268989	0.240369302	1	0	0	7
5d224def5058f988f5e19c04ddf0f81b	3.6125	0.049268989	0.240369302	1	0	0	7
8cb0e693b08457b9a4ff531bf235507a	3.6125	0.049268989	0.240369302	1	0	0	7
12579680371b3f2c136cfbf1b554d755	3.6125	0.049268989	0.240369302	1	0	0	6.666666667
e3622f889c7681809f955d600544377b	3.6125	0.049268989	0.240369302	1	0	0	6.666666667
7d6f66cd7b79bdbb15df389ae0c054fe	3.6125	0.049268989	0.240369302	1	0	0	6.666666667
812a6b90c4124290fe98ca043eeb6410	3.6125	0.049268989	0.240369302	1	0	0	6.666666667
8026f1940dd1c3d4bfa884f115493b8e	3.6125	0.049268989	0.240369302	1	0	0	6.666666667
95ba734ce67d22b9670ed28c66f9877e	3.6125	0.049268989	0.240369302	1	0	0	6.666666667
d45476b17d37a3f0f0e1b0b247197135	3.6125	0.049268989	0.240369302	1	0	0	6.666666667
a6ef95c5048152b5ec089c3ca5796a78	3.6125	0.049268989	0.240369302	1	0	0	6.666666667
d4637fb4c398e4ccd991727f7aeb64a7	3.6125	0.049268989	0.240369302	1	0	0	6.666666667
47ae5ad500971789bd9af45e8463f97d	3.6125	0.049268989	0.240369302	1	0	0	6.666666667
029a43a430a921588c3924523851d42a	3.6125	0.049268989	0.240369302	1	0	0	6.666666667
f5280533fe5ed4af6e50f0544a2a7b7d	3.6125	0.049268989	0.240369302	1	0	0	6.666666667
c5f2557be2e568db250c02848f076601	3.6125	0.049268989	0.240369302	1	0	0	6.666666667
2b975b345857f541fa2befe58b8e665a	3.6125	0.049268989	0.240369302	1	0	0	6.666666667
b97493e8ccfce428604789764b2877df	3.6125	0.049268989	0.240369302	1	0	0	6.666666667
37c80a35725ea841e81b5a630a93bfa8	3.6125	0.049268989	0.240369302	1	0	0	6.666666667
ee9a574b28ad36ba83ad3c1c534b4d42	3.6125	0.049268989	0.240369302	1	0	0	6.666666667
4c219fd65297262ccb22f5c9625e06f6	3.6125	0.049268989	0.240369302	1	0	0	6.666666667
51e8e4d1c0a5436234eba8dd2ec92294	3.6125	0.049268989	0.240369302	1	0	0	6.666666667
4c7a01a7fcd8b264f0b4ea2bc8d6a178	3.6125	0.049268989	0.240369302	1	0	0	6.666666667
fcbe183620552b61e3a5d59bd627ba0f	3.6125	0.049268989	0.240369302	1	0	0	6.666666667
01a423386dbf94548dc47ea72c9d9a9a	3.6125	0.049268989	0.240369302	1	0	0	6.666666667
c83b5427a4f0cab2952b32e17b6081d6	3.6125	0.049268989	0.240369302	1	0	0	6.666666667
2bcd2e674f9a75f9618db308912f7f2d	3.6125	0.049268989	0.240369302	1	0	0	6.666666667
c68d95286d4aa4b415a1097b7054dec8	3.6125	0.049268989	0.240369302	1	0	0	6.666666667
f4fabf1faa4e99c4d84d181bfcd83bd3	3.6125	0.049268989	0.240369302	1	0	0	6.666666667
bc6c915b783803d1c0432f0ee7e24892	3.6125	0.049268989	0.240369302	1	0	0	6.666666667
8f9f6fbea31522805dcf5a9cdb036793	3.6125	0.049268989	0.240369302	1	0	0	6.333333333
82e30cc8f8775e273fe9e90b98cf5cae	3.6125	0.049268989	0.240369302	1	0	0	6.333333333
66b397a9ed4f3cd30fc11d894a8b7693	3.6125	0.049268989	0.240369302	1	0	0	6.333333333
1ff7429a2eea4bef1e87934a2fae841c	3.6125	0.049268989	0.240369302	1	0	0	6.333333333
3a2d65fa1da1b0d6a59f130ebed1c16c	3.6125	0.049268989	0.240369302	1	0	0	6.333333333
4cae36950e236abf56782440625b1cc4	3.6125	0.049268989	0.240369302	1	0	0	6.333333333
c3924a6987e2902bf54b8197a7868aa0	3.6125	0.049268989	0.240369302	1	0	0	6.333333333
58c1eb1dba0802b591ed62214c17aac4	3.6125	0.049268989	0.240369302	1	0	0	6.333333333
fee29d60919a537ce1e80c88e6ad4c3d	3.6125	0.049268989	0.240369302	1	0	0	6.333333333
ee1b3ff8019b87d332e3f997b0031697	3.6125	0.049268989	0.240369302	1	0	0	6.333333333
3e06929ec47658b38dea227c750e02f3	3.6125	0.049268989	0.240369302	1	0	0	6.333333333
2bb93c8d359ef600a31477b5e805b7ee	3.6125	0.049268989	0.240369302	1	0	0	6.333333333
b23d2a68079c28f02095114c8d8f1e04	3.6125	0.049268989	0.240369302	1	0	0	6.333333333
3e972fe0c5cdece9605d4ff686a9dafa	3.6125	0.049268989	0.240369302	1	0	0	6.333333333
05c0b6fa5b1f4192f513a7c1e7bc7ac4	3.6125	0.049268989	0.240369302	1	0	0	6.333333333
ced81e99db807fe1885a1cedb4ea3908	3.6125	0.049268989	0.240369302	1	0	0	6.333333333
62c3814c1fa94c3fb5ca85ec58c74713	3.6125	0.049268989	0.240369302	1	0	0	6.333333333
b112d3e1e17badab292d6d873598214e	3.6125	0.049268989	0.240369302	1	0	0	6.333333333
c26c5ee664fa5e21bc62cc6bf357afe8	3.6125	0.049268989	0.240369302	1	0	0	6.333333333
eb0aa92128cb79a11578599f51d52a03	3.6125	0.049268989	0.240369302	1	0	0	6.333333333
21a6da38cd0b06b3d4c9a4e931a15a67	3.6125	0.049268989	0.240369302	1	0	0	6.333333333
6e8e13ffa8c2ebb732b3ce3e42f6b554	3.6125	0.049268989	0.240369302	1	0	0	6.333333333
ed513515bfbe3a00f34fd4c31e3929ce	3.6125	0.049268989	0.240369302	1	0	0	6.333333333
7221d0d552822b3a1efe7e2661cc24c2	3.6125	0.049268989	0.240369302	1	0	0	6.333333333
65a56dc9c1841925c273bd5c9fea33ec	3.6125	0.049268989	0.240369302	1	0	0	6.333333333
6d223f51313affc401228a844d607229	3.6125	0.049268989	0.240369302	1	0	0	6.333333333
9be8bc6b53958355c72ae15838786d49	3.6125	0.049268989	0.240369302	1	0	0	6.333333333
0042ad340696e5510a004efad9419707	3.6125	0.049268989	0.240369302	1	0	0	6.333333333
32e8271b14cf5d1ead587d51594fe1f7	3.6125	0.049268989	0.240369302	1	0	0	6.333333333
770d6a26c19916f683b2d17759ec6f98	3.6125	0.049268989	0.240369302	1	0	0	6
5dc803103001c760a1803cf4ec478811	3.6125	0.049268989	0.240369302	1	0	0	6
9cb4a0d6e4e9d38e9c7b9be07d4c492a	3.6125	0.049268989	0.240369302	1	0	0	6
9a33c76bad5777c933d462a49356e859	3.6125	0.049268989	0.240369302	1	0	0	6
d33bc9450bb942c8ac8cb8f6d47d2442	3.6125	0.049268989	0.240369302	1	0	0	6
bc5b21a2dcc2d90d40f5e28dff14bb6e	3.6125	0.049268989	0.240369302	1	0	0	6
501ad0de6e3974381ab34fda7772568a	3.6125	0.049268989	0.240369302	1	0	0	6
b06ce7b8d512317f6a301b8bca43613a	3.6125	0.049268989	0.240369302	1	0	0	6
c31c4083286b6e033532048e5210d1d5	3.6125	0.049268989	0.240369302	1	0	0	6
1ac838239c62a3bb7962b213d393d73b	3.6125	0.049268989	0.240369302	1	0	0	6
11ed74abb628f00d355bd4018169df79	3.6125	0.049268989	0.240369302	1	0	0	6
4282cc3cbac5a8c4c5af5ac0b66457ce	3.6125	0.049268989	0.240369302	1	0	0	6
32b56d92a7ae0756c1a02d89fb4fc843	3.6125	0.049268989	0.240369302	1	0	0	6
666407464e848df3326daf489725feb0	3.6125	0.049268989	0.240369302	1	0	0	6
2dc8d310e7c3d2685e1dd04737647641	3.6125	0.049268989	0.240369302	1	0	0	6
4588d29ebcb2f0bf4feecdf2963b1685	3.6125	0.049268989	0.240369302	1	0	0	6
ed24a59d0845c85b21962f20f728e299	3.6125	0.049268989	0.240369302	1	0	0	6
4b9ad8ea0093a49f84d35a3d450bc575	3.6125	0.049268989	0.240369302	1	0	0	6
3edca306351b651a328f07619fdab109	3.6125	0.049268989	0.240369302	1	0	0	6
971da1ba25b1d4dd1c9c504ba596fdd2	3.6125	0.049268989	0.240369302	1	0	0	6
a8e84ed0ff794e4f1f5c635c172a3df3	3.6125	0.049268989	0.240369302	1	0	0	6
fde5ab5e4bac48c093c06e6ee0dc92a8	3.6125	0.049268989	0.240369302	1	0	0	6
97b1d5bd42d7eaa3bda8b449e16749a4	3.6125	0.049268989	0.240369302	1	0	0	6
11e832ab85d68588f47d6d5ac690c155	3.6125	0.049268989	0.240369302	1	0	0	6
b5c191931d7bf495bc30aed19621a13b	3.6125	0.049268989	0.240369302	1	0	0	6
54bc3933ad2c16e738b4d00f55215b23	3.6125	0.049268989	0.240369302	1	0	0	6
596aa591ab4cad0de6a8846a75037d13	3.6125	0.049268989	0.240369302	1	0	0	5.666666667
6e782e634dc22351ee9e762139359e75	3.6125	0.049268989	0.240369302	1	0	0	5.666666667
7132dc831633db5a39a0dabc7394eba7	3.6125	0.049268989	0.240369302	1	0	0	5.666666667
4fa571eab93f983392e651f9177fea6c	3.6125	0.049268989	0.240369302	1	0	0	5.666666667
fe36abeed17dc3bb162f7de0ae30706f	3.6125	0.049268989	0.240369302	1	0	0	5.666666667
189b4defdac46e1777f8d276b1db4ecb	3.6125	0.049268989	0.240369302	1	0	0	5.666666667
6532004e828b080402083e11a5a23760	3.6125	0.049268989	0.240369302	1	0	0	5.666666667
4b2801bf0ec699f3b67771948b2fc174	3.6125	0.049268989	0.240369302	1	0	0	5.666666667
d03fbd621d8537f7f6438de9a57a7fc6	3.6125	0.049268989	0.240369302	1	0	0	5.666666667
7f5f896e4f44099a08b9395211e01029	3.6125	0.049268989	0.240369302	1	0	0	5.666666667
238025580df0a9061fd6b0eda5c5be74	3.6125	0.049268989	0.240369302	1	0	0	5.666666667
86a8f4f2b777d8aaf306c6a36ecda8f5	3.6125	0.049268989	0.240369302	1	0	0	5.666666667
b86cfd18534f5ddc714383f83cda9287	3.6125	0.049268989	0.240369302	1	0	0	5.666666667
2e4916dc6656b128b1265d304a3cacda	3.6125	0.049268989	0.240369302	1	0	0	5.666666667
b51c4f5953fd2c42bcc102b9c05fc013	3.6125	0.049268989	0.240369302	1	0	0	5.666666667
9b5b8b6889658aede9de20e5a594967e	3.6125	0.049268989	0.240369302	1	0	0	5.666666667
4d37da6a7a6efc7fcffbd28178e695cf	3.6125	0.049268989	0.240369302	1	0	0	5.666666667
2bd61533423f6d855393096ce441115e	3.6125	0.049268989	0.240369302	1	0	0	5.666666667
1ee580084a59978452c8f7a2d31e0435	3.6125	0.049268989	0.240369302	1	0	0	5.666666667
f4f52abeff7def09c05ebc6601c8098f	3.6125	0.049268989	0.240369302	1	0	0	5.666666667
d1d84dc839165102af6598141b141403	3.6125	0.049268989	0.240369302	1	0	0	5.666666667
98dabbb5156a9d772475a2f0919a55be	3.6125	0.049268989	0.240369302	1	0	0	5.666666667
a543a44415b04dcbc144f9e9e4cfb09d	3.6125	0.049268989	0.240369302	1	0	0	5.666666667
d676c346d8c5b78bf5ad577d8981fdac	3.6125	0.049268989	0.240369302	1	0	0	5.666666667
85d030bc4d253303bb2e2ed92bf89d93	3.6125	0.049268989	0.240369302	1	0	0	5.666666667
a8b332aafce2c7272b96ef482b82def7	3.6125	0.049268989	0.240369302	1	0	0	5.666666667
1d805763cf3a241a3e431cb0f59ada89	3.6125	0.049268989	0.240369302	1	0	0	5.666666667
0957cc1f16f9e70e8e10445ee12f79a1	3.6125	0.049268989	0.240369302	1	0	0	5.666666667
e1f89654c03047957e6691fe5feb18c0	3.6125	0.049268989	0.240369302	1	0	0	5.666666667
a778f6d1ecea5fd9a96c02584d741235	3.6125	0.049268989	0.240369302	1	0	0	5.666666667
224c8a372e2dc3f77b02c53f8cf6a26e	3.6125	0.049268989	0.240369302	1	0	0	5.666666667
bc6757002ef9242731a06f140e3ac037	3.6125	0.049268989	0.240369302	1	0	0	5.666666667
4b2ec0b7dbb433dbf07460f2a02b1a6f	3.6125	0.049268989	0.240369302	1	0	0	5.666666667
e6a036099ac7121af9be38251d48b8bd	3.6125	0.049268989	0.240369302	1	0	0	5.666666667
4cc7a103d1d452453450c679ef276a22	3.6125	0.049268989	0.240369302	1	0	0	5.666666667
61f1928fdcf48d4a04200decb0e4fa9f	3.6125	0.049268989	0.240369302	1	0	0	5.666666667
3ef03c2dc963a7e18373730a2348af58	3.6125	0.049268989	0.240369302	1	0	0	5.666666667
488adc27b6b10902665e73deafe2373b	3.6125	0.049268989	0.240369302	1	0	0	5.666666667
a476d79db366e56274295347efc81608	3.6125	0.049268989	0.240369302	1	0	0	5.666666667
08b3b64f6fe7bf8db62efa76d48dce4b	3.6125	0.049268989	0.240369302	1	0	0	5.666666667
3756e914048496d777634063c655d310	3.6125	0.049268989	0.240369302	1	0	0	5.333333333
f93a8cc95a157d292652b069408445b1	3.6125	0.049268989	0.240369302	1	0	0	5.333333333
3aa865e3e2c622cd7a646d84abcc8463	3.6125	0.049268989	0.240369302	1	0	0	5.333333333
a98f725c87776e0874b07e550edd0e85	3.6125	0.049268989	0.240369302	1	0	0	5.333333333
10cf346f3c166823b39b0bca9f5939f3	3.6125	0.049268989	0.240369302	1	0	0	5.333333333
3868933e4def919ed1aef9b1cd242100	3.6125	0.049268989	0.240369302	1	0	0	5.333333333
20791682c2a6eaac92551b7877b3967c	3.6125	0.049268989	0.240369302	1	0	0	5.333333333
03959fdbd8c5d3019bc62cb7fdb96db2	3.6125	0.049268989	0.240369302	1	0	0	5.333333333
948566500b03b18b26ef121942762737	3.6125	0.049268989	0.240369302	1	0	0	5.333333333
2bd2c1b56be9f501189eca5b8e9bb716	3.6125	0.049268989	0.240369302	1	0	0	5.333333333
ba81073806b659fbc43a3fa1b024d08b	3.6125	0.049268989	0.240369302	1	0	0	5.333333333
ebe0eddcf44f79240ae9d989366592c0	3.6125	0.049268989	0.240369302	1	0	0	5.333333333
e08c1ddf1a7537c1219848f00119938e	3.6125	0.049268989	0.240369302	1	0	0	5.333333333
f5dad27ca8ba79b69a6d7bc2d0dc21d6	3.6125	0.049268989	0.240369302	1	0	0	5.333333333
c5b27f9b091e7c28c5db1024a9bb1e47	3.6125	0.049268989	0.240369302	1	0	0	5.333333333
031601efd48743aa71fd388c358e5938	3.6125	0.049268989	0.240369302	1	0	0	5.333333333
745d3e81511af14068ab432005a70f12	3.6125	0.049268989	0.240369302	1	0	0	5.333333333
532e0785c45cc27ecde0864bbac55343	3.6125	0.049268989	0.240369302	1	0	0	5.333333333
e34f6d69bc5837cff7f2df4d14956166	3.6125	0.049268989	0.240369302	1	0	0	5.333333333
8226d12577bbdd940d6761e7f13d08a5	3.6125	0.049268989	0.240369302	1	0	0	5.333333333
25ddc86d7ea55ba7e5386d7ded8ea173	3.6125	0.049268989	0.240369302	1	0	0	5.333333333
42bad42748fce7a24486318aa6c9a5ad	3.6125	0.049268989	0.240369302	1	0	0	5.333333333
eb047d11285fc22bbabb4ce0e4272300	3.6125	0.049268989	0.240369302	1	0	0	5.333333333
141f1873adb7fd3ccdd7734060d3ed19	3.6125	0.049268989	0.240369302	1	0	0	5.333333333
0d93484500ca391e2cf4264215dd75d8	3.6125	0.049268989	0.240369302	1	0	0	5.333333333
f32fafc6981bebe0da74f8da6e25213f	3.6125	0.049268989	0.240369302	1	0	0	5.333333333
2f39600c8ece0b21a0c7bc3588ea006a	3.6125	0.049268989	0.240369302	1	0	0	5.333333333
10385f3df082e6431e2617cb12f55d02	3.6125	0.049268989	0.240369302	1	0	0	5.333333333
53a96c7d14acffe9df1ec1ba70d6fcd9	3.6125	0.049268989	0.240369302	1	0	0	5.333333333
73108aec709ad7a9bde685ef113b0c11	3.6125	0.049268989	0.240369302	1	0	0	5.333333333
0b821fe7c9e862c51c33348dae9054d9	3.6125	0.049268989	0.240369302	1	0	0	5.333333333
3cc9ba2701782a95e770e08bdfefaacf	3.6125	0.049268989	0.240369302	1	0	0	5.333333333
dfeee3971f6b985e459391c3f49765eb	3.6125	0.049268989	0.240369302	1	0	0	5.333333333
5ce88f0668e52a1cac3a1cf2942e37c0	3.6125	0.049268989	0.240369302	1	0	0	5.333333333
5f913976d6b4157a34098ab8472823c7	3.6125	0.049268989	0.240369302	1	0	0	5.333333333
09f117f98b18a11bd1bc2f4dd12c2432	3.6125	0.049268989	0.240369302	1	0	0	5.333333333
dc75f5c37458f2f96790eeeb16e8765d	3.6125	0.049268989	0.240369302	1	0	0	5.333333333
a039f342f6785d6f393da1bcfe4103fd	3.6125	0.049268989	0.240369302	1	0	0	5.333333333
febccb6ae4ed5ad7d3c6507e810705b7	3.6125	0.049268989	0.240369302	1	0	0	5.333333333
5f9d0ae5676909f8b746ddbf3cb72d1c	3.6125	0.049268989	0.240369302	1	0	0	5.333333333
4b273cc0a7fd6e4078bad0ae29b05ae8	3.6125	0.049268989	0.240369302	1	0	0	5.333333333
70f6587b7fc408c32dfad444509dd157	3.6125	0.049268989	0.240369302	1	0	0	5.333333333
cf082f47eca953094ea4b3a0e771f75f	3.6125	0.049268989	0.240369302	1	0	0	5.333333333
9e50495596f8831d14ec45d51588b551	3.6125	0.049268989	0.240369302	1	0	0	5.333333333
0d2d82c56f26e2fed547cc9f64e704f6	3.6125	0.049268989	0.240369302	1	0	0	5
ee354eadb55cd569226571815c00218c	3.6125	0.049268989	0.240369302	1	0	0	5
2df2088ea50446edf60842bde18fe8a0	3.6125	0.049268989	0.240369302	1	0	0	5
7a092d5480ac0ec18b7f3c89b5080b4e	3.6125	0.049268989	0.240369302	1	0	0	5
2d8880894c4e264d22d7c7dd8fa44906	3.6125	0.049268989	0.240369302	1	0	0	5
42eb5d7eb748699e62b4b5c7e292502d	3.6125	0.049268989	0.240369302	1	0	0	5
acf4757aea2ed1e3b7a4f0591f4384cd	3.6125	0.049268989	0.240369302	1	0	0	5
b45d3e15454c699b26d10a08b146d834	3.6125	0.049268989	0.240369302	1	0	0	5
25a45efb4ca8f9c7352623715dafdbfd	3.6125	0.049268989	0.240369302	1	0	0	5
0ee37eafc9fd7668bb311349e5255891	3.6125	0.049268989	0.240369302	1	0	0	5
369819972d60f6a36430ce0c7d2b5436	3.6125	0.049268989	0.240369302	1	0	0	5
830ab8cf3061cfcf9784d7c4c5da2f4a	3.6125	0.049268989	0.240369302	1	0	0	5
ad14bab156d6dcdab5c64f60e3770c20	3.6125	0.049268989	0.240369302	1	0	0	5
ef4e077057e21b8d8b2fc7ebc46e6f0c	3.6125	0.049268989	0.240369302	1	0	0	5
6d5f51452683a1a01ac84f76d534f13e	3.6125	0.049268989	0.240369302	1	0	0	5
a8bb0c5173291962ae9fc03fd7e3c383	3.6125	0.049268989	0.240369302	1	0	0	5
27ce32d38743b24d6a37a63b6c9f64af	3.6125	0.049268989	0.240369302	1	0	0	5
54ddb78eaa4ff4fc2622ee4c6062030e	3.6125	0.049268989	0.240369302	1	0	0	5
83559da0921ad81072e1c66ff99fcff8	3.6125	0.049268989	0.240369302	1	0	0	5
adfed3ce8396052ed3a96f13590700bf	3.6125	0.049268989	0.240369302	1	0	0	5
0fa16153e25a5f45e84ba90b29b26d9d	3.6125	0.049268989	0.240369302	1	0	0	5
2f60e4fae2f7be56231fc803ba1f5ea8	3.6125	0.049268989	0.240369302	1	0	0	5
1200db0d9f8c6059689b225d51ed458d	3.6125	0.049268989	0.240369302	1	0	0	5
fc0a0ae3ea5cd90d6c710e39ea06b5bf	3.6125	0.049268989	0.240369302	1	0	0	5
b23e8fb8d1ab8e3b0c947164d364128a	3.6125	0.049268989	0.240369302	1	0	0	5
d06b26e09794072fe9180da16f7a89a9	3.6125	0.049268989	0.240369302	1	0	0	5
57a4084ef6f8db4fcb17dd11d0188b17	3.6125	0.049268989	0.240369302	1	0	0	5
bc5a0374df1e66f416edb292405af261	3.6125	0.049268989	0.240369302	1	0	0	5
73e1a1830936e924743bf3bfd4898166	3.6125	0.049268989	0.240369302	1	0	0	5
60cd2f051f6c2dad7215ef6a4a01e1ce	3.6125	0.049268989	0.240369302	1	0	0	5
a17a91efea9792972a46e0eacf53647e	3.6125	0.049268989	0.240369302	1	0	0	5
8604330028dd5001adf499bb5d5d90f5	3.6125	0.049268989	0.240369302	1	0	0	5
c99dd0954d4d801187f2e2be88254446	3.6125	0.049268989	0.240369302	1	0	0	5
79f28e743964c1436ed4327fb6bea1ea	3.6125	0.049268989	0.240369302	1	0	0	5
1c4f4104ad311cdd090b15427bb8ec68	3.6125	0.049268989	0.240369302	1	0	0	5
4968731d754ec0054e170abf7519fe86	3.6125	0.049268989	0.240369302	1	0	0	5
5edd1e3128db28910e148b6e33d45d56	3.6125	0.049268989	0.240369302	1	0	0	5
0a7695bb71bc0c66e8e93bbaf510b8aa	3.6125	0.049268989	0.240369302	1	0	0	5
36c0539298cd870ab335707c4a3aea34	3.6125	0.049268989	0.240369302	1	0	0	5
81cfa57efbdf8e37d59d7268fe2bc99f	3.6125	0.049268989	0.240369302	1	0	0	5
6647851bd7826a867719ea04e94f1869	3.6125	0.049268989	0.240369302	1	0	0	5
371850d5dd78777696efb92a9b48581b	3.6125	0.049268989	0.240369302	1	0	0	5
284c67994fda31ae98a6aaa042a550ef	3.6125	0.049268989	0.240369302	1	0	0	5
345f15f97dfb3a863ae361d85e31429c	3.6125	0.049268989	0.240369302	1	0	0	5
ee17ec8a46ac38405d9b91cc95dd5233	3.6125	0.049268989	0.240369302	1	0	0	5
6f02f854716b2c8962e6afd8a297ffc7	3.6125	0.049268989	0.240369302	1	0	0	5
813d9b2a2a5492f3dde0e9f5b98d736e	3.6125	0.049268989	0.240369302	1	0	0	5
f14d70cd47e37422c4523db197590c3a	3.6125	0.049268989	0.240369302	1	0	0	5
8bcf89150f64272c1c3ae3017dd9d616	3.6125	0.049268989	0.240369302	1	0	0	5
0d47d0364d7c3b6152a323077d1c23ec	3.6125	0.049268989	0.240369302	1	0	0	5
d5ea48a157ec972a29900f5cb73595da	3.6125	0.049268989	0.240369302	1	0	0	4.666666667
0bbbf9fd01ecf41e6914d113ba5a028b	3.6125	0.049268989	0.240369302	1	0	0	4.666666667
923470d152194d878f4b408824cb8c05	3.6125	0.049268989	0.240369302	1	0	0	4.666666667
2092ebbd8683267c3e3374efec4f4f06	3.6125	0.049268989	0.240369302	1	0	0	4.666666667
c35d05b0e88cd9bf1f90cc850a19b67c	3.6125	0.049268989	0.240369302	1	0	0	4.666666667
3185c06509ed379474b9f2706f230a96	3.6125	0.049268989	0.240369302	1	0	0	4.666666667
925013e32d4dade5564f20ae05f9b09f	3.6125	0.049268989	0.240369302	1	0	0	4.666666667
be76becb32d81719fb02f6cf28936c5b	3.6125	0.049268989	0.240369302	1	0	0	4.666666667
d5ed9cd60ea852387f998604d40f1503	3.6125	0.049268989	0.240369302	1	0	0	4.666666667
55264cf3c12d65e330d3c16d4f168b9a	3.6125	0.049268989	0.240369302	1	0	0	4.666666667
824eaa8d0c686aa310979f298e01bd76	3.6125	0.049268989	0.240369302	1	0	0	4.666666667
660f7c8c92fa0fdf878dc58b9f490ba1	3.6125	0.049268989	0.240369302	1	0	0	4.666666667
cedae2560a51089021692b56fb74e0bf	3.6125	0.049268989	0.240369302	1	0	0	4.666666667
65fdafc166223ac72ac07c732ae6574f	3.6125	0.049268989	0.240369302	1	0	0	4.666666667
0cf3f686f945e8b560e6c730589dbde3	3.6125	0.049268989	0.240369302	1	0	0	4.666666667
0e9528e377d4b5e73220aadbc5dd24ef	3.6125	0.049268989	0.240369302	1	0	0	4.666666667
f588281a553e62e47db86ae01d80f7e4	3.6125	0.049268989	0.240369302	1	0	0	4.666666667
24f13bfdc41a5f3a7ecae088d457f3b8	3.6125	0.049268989	0.240369302	1	0	0	4.666666667
69d59c154eda150d387a1075714f1b7b	3.6125	0.049268989	0.240369302	1	0	0	4.666666667
77b921b3905c3aaf19b203a11234bcb4	3.6125	0.049268989	0.240369302	1	0	0	4.666666667
d8e5b77726b0cb90b4c5b93aee4cc165	3.6125	0.049268989	0.240369302	1	0	0	4.666666667
52ed97c9f45330d4e8a1fe9b20181d2b	3.6125	0.049268989	0.240369302	1	0	0	4.666666667
364251d1fb5d33e8ed3276700f8a34bb	3.6125	0.049268989	0.240369302	1	0	0	4.666666667
e95cd1ff75268e8038550f422db00400	3.6125	0.049268989	0.240369302	1	0	0	4.666666667
d940ab1212df297acc475e5b9dd1f943	3.6125	0.049268989	0.240369302	1	0	0	4.666666667
0ac776474ae8c843561c3e1eb1a492b3	3.6125	0.049268989	0.240369302	1	0	0	4.666666667
04d55452104a73d6799b8badb18cf5eb	3.6125	0.049268989	0.240369302	1	0	0	4.666666667
b1ead5b398ce246024d97c7366ca1280	3.6125	0.049268989	0.240369302	1	0	0	4.666666667
9dd54fcecacaff91956a65f6952e97fb	3.6125	0.049268989	0.240369302	1	0	0	4.666666667
8a97b128cfad3da7bbf1ea46a3767ba2	3.6125	0.049268989	0.240369302	1	0	0	4.666666667
51a4bcb699b9db092e7950b01e91b5e2	3.6125	0.049268989	0.240369302	1	0	0	4.666666667
7d7c938f67de9fa58ed511c89350216b	3.6125	0.049268989	0.240369302	1	0	0	4.666666667
0e89dc5b20892ac3cbad2c2289d87d30	3.6125	0.049268989	0.240369302	1	0	0	4.666666667
817e4d28598c42b9d7a720e099c873dd	3.6125	0.049268989	0.240369302	1	0	0	4.666666667
eac1644bc3804a8fc896a9271a3f40b6	3.6125	0.049268989	0.240369302	1	0	0	4.666666667
5d21a234b58fbd5d195694e32e51d2fb	3.6125	0.049268989	0.240369302	1	0	0	4.666666667
fa04eaa2b0a449933a11a6825c519fea	3.6125	0.049268989	0.240369302	1	0	0	4.666666667
796ae48efe4878a54c552e2425c9fab1	3.6125	0.049268989	0.240369302	1	0	0	4.666666667
3991bc9fbab8a148a7466204f416071e	3.6125	0.049268989	0.240369302	1	0	0	4.666666667
2a995ac1714d26ff030a8af155c2ca31	3.6125	0.049268989	0.240369302	1	0	0	4.666666667
3b6d91d3b71817a1e1059e0a00189923	3.6125	0.049268989	0.240369302	1	0	0	4.666666667
9bd3321cf03b98f5c43dd9461c939493	3.6125	0.049268989	0.240369302	1	0	0	4.666666667
e0acc9377c5b34eb6f0fba2d79125d91	3.6125	0.049268989	0.240369302	1	0	0	4.666666667
d0c603d90770741dace3bd764bc6a963	3.6125	0.049268989	0.240369302	1	0	0	4.666666667
b8cbde42c3864f3381c2ea8225d57f1b	3.6125	0.049268989	0.240369302	1	0	0	4.666666667
03c9b5d1e6f00647ef0509ed4471feb3	3.6125	0.049268989	0.240369302	1	0	0	4.666666667
b26873734386db9efe9bca53bdcee6d2	3.6125	0.049268989	0.240369302	1	0	0	4.666666667
4a4119a6a50a23f20c496a15daf855fc	3.6125	0.049268989	0.240369302	1	0	0	4.666666667
b1887ca0ca52520c9283f79da7cd91de	3.6125	0.049268989	0.240369302	1	0	0	4.666666667
adacb928116cf8890822744380bffe9f	3.6125	0.049268989	0.240369302	1	0	0	4.666666667
c9c33a6a65aba3f3e9bb72f771b4a5b4	3.6125	0.049268989	0.240369302	1	0	0	4.666666667
d4884519fc40d7faf0346f2bfaca6a9f	3.6125	0.049268989	0.240369302	1	0	0	4.666666667
8f11156a4a8d4895f8e2f9c31b4f62f8	3.6125	0.049268989	0.240369302	1	0	0	4.666666667
7a2b46a6483af93997318d072ae8e2b7	3.6125	0.049268989	0.240369302	1	0	0	4.333333333
a3da1eda63bf2238e414dd1d86d6e5f1	3.6125	0.049268989	0.240369302	1	0	0	4.333333333
9eaf63fd17b12f41776411598c189a8d	3.6125	0.049268989	0.240369302	1	0	0	4.333333333
ac56c06303b31ee364af1185e6a4cfcd	3.6125	0.049268989	0.240369302	1	0	0	4.333333333
4ea30327467925abf3de65ae07a56a19	3.6125	0.049268989	0.240369302	1	0	0	4.333333333
a0cc7dc8434142441bb7513c5ad96fcf	3.6125	0.049268989	0.240369302	1	0	0	4.333333333
bb9941ab3de96e2cc712c5351aa34d3f	3.6125	0.049268989	0.240369302	1	0	0	4.333333333
62a1ce89e87eaa55c71b1b73d1de9289	3.6125	0.049268989	0.240369302	1	0	0	4.333333333
411784532a4aa7cdf1332cfa0267f58d	3.6125	0.049268989	0.240369302	1	0	0	4.333333333
6621830c4e22331443be92bb7d5dd581	3.6125	0.049268989	0.240369302	1	0	0	4.333333333
2a54f39ff43493ac99658f8867342b40	3.6125	0.049268989	0.240369302	1	0	0	4.333333333
a448451d16fa9845932bf4736c636f5d	3.6125	0.049268989	0.240369302	1	0	0	4.333333333
55c595d8160b3f4cd870c941eef25ff4	3.6125	0.049268989	0.240369302	1	0	0	4.333333333
4f17843c01cde3e325548339e98fd43d	3.6125	0.049268989	0.240369302	1	0	0	4.333333333
a58793df203748ef0b7454e2f4618e09	3.6125	0.049268989	0.240369302	1	0	0	4.333333333
f7f0cb590d886a1f68e64acaf71f1cfe	3.6125	0.049268989	0.240369302	1	0	0	4.333333333
6a65aaaeb4984cd92230803cffcb077d	3.6125	0.049268989	0.240369302	1	0	0	4.333333333
8c95ea4048541de4f98ce5312823dde9	3.6125	0.049268989	0.240369302	1	0	0	4.333333333
3ca2b278bf7cafc78b62093b3f330714	3.6125	0.049268989	0.240369302	1	0	0	4.333333333
ca7c1d4fe2a7f7060827f5c03c1825c9	3.6125	0.049268989	0.240369302	1	0	0	4.333333333
100b52950190a7ff725a4dbc907c79fd	3.6125	0.049268989	0.240369302	1	0	0	4.333333333
9d2be4de7db7e613715b81fa95d3e7a4	3.6125	0.049268989	0.240369302	1	0	0	4.333333333
774dcf1abb4cfef2c8a40ef7dbc2791d	3.6125	0.049268989	0.240369302	1	0	0	4.333333333
a735437d61b36f1b6cd488ba6f3c7e78	3.6125	0.049268989	0.240369302	1	0	0	4.333333333
7ba38edf162d79441d7126b26addd906	3.6125	0.049268989	0.240369302	1	0	0	4.333333333
fc55f70e06cafd1f3d8cde018907584e	3.6125	0.049268989	0.240369302	1	0	0	4.333333333
2f0fc872787c6c57113db851317e5e1c	3.6125	0.049268989	0.240369302	1	0	0	4.333333333
ed08f733dca96abc14ff934ce7aed7af	3.6125	0.049268989	0.240369302	1	0	0	4.333333333
00ef0b4e97f361c1282a4acd8e5862f0	3.6125	0.049268989	0.240369302	1	0	0	4.333333333
fe6c2e49d010a325ce34312a6683e6a0	3.6125	0.049268989	0.240369302	1	0	0	4.333333333
cd2014390b6e7b361f719c273ac188c4	3.6125	0.049268989	0.240369302	1	0	0	4.333333333
28f87e55d312e499cf50b0d9ee5ec4a7	3.6125	0.049268989	0.240369302	1	0	0	4.333333333
f440415ad4e53cb8c65f4e20bfb391f7	3.6125	0.049268989	0.240369302	1	0	0	4.333333333
65f181944607aac41eb702fcbcf0d420	3.6125	0.049268989	0.240369302	1	0	0	4.333333333
97f492d25b32347155ac78c71497e406	3.6125	0.049268989	0.240369302	1	0	0	4.333333333
b749bacf142e92a1a24617558f43efe0	3.6125	0.049268989	0.240369302	1	0	0	4.333333333
8f4aeccad94fc8cca5a6496c9d1e695d	3.6125	0.049268989	0.240369302	1	0	0	4.333333333
2a32db8c812e3155a9e8f06e71191c43	3.6125	0.049268989	0.240369302	1	0	0	4.333333333
9ecd531a7d78c3cb1854b83d553debd9	3.6125	0.049268989	0.240369302	1	0	0	4.333333333
a8b801a7855856bf7d42602f8865fe13	3.6125	0.049268989	0.240369302	1	0	0	4.333333333
f9d188d9885ae30f6112612adbfcc7ab	3.6125	0.049268989	0.240369302	1	0	0	4.333333333
4cbd6c63bbc198fef8909d30cee91a2e	3.6125	0.049268989	0.240369302	1	0	0	4.333333333
b86d5e8fbc6686738ba7e764510b0c88	3.6125	0.049268989	0.240369302	1	0	0	4.333333333
7a0049d9b65a3c12a6773b865acca5fd	3.6125	0.049268989	0.240369302	1	0	0	4.333333333
f5784ecffe015839cb507cd38105999b	3.6125	0.049268989	0.240369302	1	0	0	4.333333333
e9da8547e6008bb9a4b47dd47567e4eb	3.6125	0.049268989	0.240369302	1	0	0	4.333333333
119ec3be5171d849b419f65d808a60eb	3.6125	0.049268989	0.240369302	1	0	0	4.333333333
ce53d1e83974d38f4205bbac5029f5b9	3.6125	0.049268989	0.240369302	1	0	0	4.333333333
0324ccea0256d02bace4f51e0c068b48	3.6125	0.049268989	0.240369302	1	0	0	4.333333333
a9e1cfff9543176d5e4ce40d25ce7827	3.6125	0.049268989	0.240369302	1	0	0	4.333333333
e74e33f346bd79d8e280c78963670f57	3.6125	0.049268989	0.240369302	1	0	0	4.333333333
e75476d99bbfee3e61b90d3fa3dcf636	3.6125	0.049268989	0.240369302	1	0	0	4.333333333
0a9abc4936c0792e3a067337595354d6	3.6125	0.049268989	0.240369302	1	0	0	4.333333333
804b60ec99c0f30785d4f313f3a9b4c4	3.6125	0.049268989	0.240369302	1	0	0	4.333333333
457fabec1d7ba97a3506a902e030af4d	3.6125	0.049268989	0.240369302	1	0	0	4.333333333
e6b7ba8cee004ba5f3c1be1dc4ec8069	3.6125	0.049268989	0.240369302	1	0	0	4.333333333
0281fc618b23f1d975d39d58eefe067d	3.6125	0.049268989	0.240369302	1	0	0	4.333333333
836aadbc73452e9dffb02da882a3419d	3.6125	0.049268989	0.240369302	1	0	0	4.333333333
050b53176f95a83b53931c116ff1e841	3.6125	0.049268989	0.240369302	1	0	0	4.333333333
b04385c896ff882c4293151fe8f329e7	3.6125	0.049268989	0.240369302	1	0	0	4.333333333
e0ecb552f011c867c33c2b40f9eb5daf	3.6125	0.049268989	0.240369302	1	0	0	4.333333333
436c59ebc4054628c4e8e951ea184740	3.6125	0.049268989	0.240369302	1	0	0	4.333333333
f29adc723eef12a08ae3e8bfd94d1420	3.6125	0.049268989	0.240369302	1	0	0	4.333333333
658c3c8aa35789b9859d8a8cda0d7e53	3.6125	0.049268989	0.240369302	1	0	0	4.333333333
1cd0615cfefc1bd1fdee3f1a77c4cb08	3.6125	0.049268989	0.240369302	1	0	0	4.333333333
1e72ee22cc706c523e4abae34ebfd2bc	3.6125	0.049268989	0.240369302	1	0	0	4
e01140196bbe953c89ec3a2fd87463f1	3.6125	0.049268989	0.240369302	1	0	0	4
d8d7a4e5ddfe9a9afca4dd65e0fd0b67	3.6125	0.049268989	0.240369302	1	0	0	4
4d806702dd8deeb3855b9e3f9280d0ce	3.6125	0.049268989	0.240369302	1	0	0	4
a6a093340826a1131c33c8c9b26ce2ef	3.6125	0.049268989	0.240369302	1	0	0	4
fe4a8ca1e89e9ab3d70aef111f38586d	3.6125	0.049268989	0.240369302	1	0	0	4
e1c70d28be6825d81b3ba8c285177699	3.6125	0.049268989	0.240369302	1	0	0	4
92c53f06e6e891b79c22abe5fa8d746d	3.6125	0.049268989	0.240369302	1	0	0	4
a41120b24d743b441d3ffd8a07a90f0c	3.6125	0.049268989	0.240369302	1	0	0	4
d8d54a40d1e1fd8b817798653d589810	3.6125	0.049268989	0.240369302	1	0	0	4
afda75e0e088b6ffa341093edce94f37	3.6125	0.049268989	0.240369302	1	0	0	4
1a0b64a96f3cf8d37f0adb9b5a69aeff	3.6125	0.049268989	0.240369302	1	0	0	4
6911bfe490efa00ea61a94eb022b7ce7	3.6125	0.049268989	0.240369302	1	0	0	4
58b7793a3a8ecd171ab63f8b426e6ace	3.6125	0.049268989	0.240369302	1	0	0	4
5c9826aae742b88ffd16178a782ee8b0	3.6125	0.049268989	0.240369302	1	0	0	4
966b580e2984e3f13771732b908c947f	3.6125	0.049268989	0.240369302	1	0	0	4
f39528543e33864d4e492a0dc2345cfb	3.6125	0.049268989	0.240369302	1	0	0	4
6a92e9251c8e918562bad6b31e41ee08	3.6125	0.049268989	0.240369302	1	0	0	4
19b3ad9e50da6584c0cdf3a5d7c7f037	3.6125	0.049268989	0.240369302	1	0	0	4
2f44f0d65b2a596d69fede127dc26cea	3.6125	0.049268989	0.240369302	1	0	0	4
bfbe280e0413fe3363bd88dc0d876b27	3.6125	0.049268989	0.240369302	1	0	0	4
a1991b94a55b4e08a6b7327f06d6f65b	3.6125	0.049268989	0.240369302	1	0	0	4
990371304908806089807de90e9cc7e9	3.6125	0.049268989	0.240369302	1	0	0	4
060efed9f1f711386a84c7a8050b0850	3.6125	0.049268989	0.240369302	1	0	0	4
b6b4d0d613a587080113121189e87d5e	3.6125	0.049268989	0.240369302	1	0	0	4
b4a6a11ed50fe3096e067d4f17da709b	3.6125	0.049268989	0.240369302	1	0	0	4
bf895a0a29b391f11c0df1725f4d4dad	3.6125	0.049268989	0.240369302	1	0	0	4
9201bb813358d81acc35918c002f4954	3.6125	0.049268989	0.240369302	1	0	0	4
471245f11ce59534ee2e5b699d8eee16	3.6125	0.049268989	0.240369302	1	0	0	4
0d4f151280f3c2ffda78c93e3e03ab46	3.6125	0.049268989	0.240369302	1	0	0	4
48ab3bf0b87aaeed0244e834dbdd8da5	3.6125	0.049268989	0.240369302	1	0	0	4
c73eb360621139005f055393bbccef07	3.6125	0.049268989	0.240369302	1	0	0	4
c388a3ba74d6545f7e0936f2dead7977	3.6125	0.049268989	0.240369302	1	0	0	4
ac52430a26e97374f11417c6d941ba13	3.6125	0.049268989	0.240369302	1	0	0	4
67025fc356bc61dac7c1adcffa764ec1	3.6125	0.049268989	0.240369302	1	0	0	4
69c44cf6ca4982e49154b96da5767f2d	3.6125	0.049268989	0.240369302	1	0	0	4
4811375714044dbd1d9d1d3f74d0b8a0	3.6125	0.049268989	0.240369302	1	0	0	4
1339991c27c8860074f99e42eafa95d6	3.6125	0.049268989	0.240369302	1	0	0	4
05cb4241946bcb32e2d792daf2d23095	3.6125	0.049268989	0.240369302	1	0	0	4
5ba149718b4b5b16e4cb307fb4d098c0	3.6125	0.049268989	0.240369302	1	0	0	4
41337c3e299bac5a18f30c2e4e4558ae	3.6125	0.049268989	0.240369302	1	0	0	4
6f6eb06b784dde263bd729eea3068060	3.6125	0.049268989	0.240369302	1	0	0	4
fd29405c500c973bd31b5e0c35612822	3.6125	0.049268989	0.240369302	1	0	0	4
b296cb1f4912dff8364714911d882a6c	3.6125	0.049268989	0.240369302	1	0	0	4
5e4129ced2a2704772a4c2df2af07f5d	3.6125	0.049268989	0.240369302	1	0	0	4
79334b4466333c688010960f20a48b80	3.6125	0.049268989	0.240369302	1	0	0	4
eb6e94879fc1899aee521bd9f8dff17d	3.6125	0.049268989	0.240369302	1	0	0	4
a707cfaff458e5d239bae2ad14431d78	3.6125	0.049268989	0.240369302	1	0	0	4
f45591ba5de1124763130583a9c99ed1	3.6125	0.049268989	0.240369302	1	0	0	4
434fce258e141245f880e2ce64f0fbc5	3.6125	0.049268989	0.240369302	1	0	0	4
aea2ed9a6f163b77fef8eee59fd26d76	3.6125	0.049268989	0.240369302	1	0	0	4
c400395f02c9a7da8e1a3ce4727b4920	3.6125	0.049268989	0.240369302	1	0	0	4
f90ab647c297e9ec08df108e2a1e823b	3.6125	0.049268989	0.240369302	1	0	0	4
99e0de533a167793d43b39589d3aaa74	3.6125	0.049268989	0.240369302	1	0	0	4
fdc774405917efebec4228476d036826	3.6125	0.049268989	0.240369302	1	0	0	4
99db0764102523afaee6cf27e212e91b	3.6125	0.049268989	0.240369302	1	0	0	4
732791cd1e8e6c8ed45adf47a916e23a	3.6125	0.049268989	0.240369302	1	0	0	4
f7beae2dcc1870ce52ca6f8de8d8e3f2	3.6125	0.049268989	0.240369302	1	0	0	4
3c1d4adb97917bd193d2743196378af6	3.6125	0.049268989	0.240369302	1	0	0	4
8f30c443101375ff1044c532e8b36b36	3.6125	0.049268989	0.240369302	1	0	0	4
bf13ad90479ad34d80c41381d805f095	3.6125	0.049268989	0.240369302	1	0	0	4
60b1720de926a3abfbce1254c261794f	3.6125	0.049268989	0.240369302	1	0	0	4
d602083a11fd92dd490e34e0b364dfa2	3.6125	0.049268989	0.240369302	1	0	0	4
f9b03a0e71f742e5577c4ce231780853	3.6125	0.049268989	0.240369302	1	0	0	4
a8e504fde6f57d035d02dabb3bf9ce0f	3.6125	0.049268989	0.240369302	1	0	0	4
59762e18c4b2175b19b67f7410862d28	3.6125	0.049268989	0.240369302	1	0	0	4
104364487d32feb01d5a4a4b127e5bcb	3.6125	0.049268989	0.240369302	1	0	0	4
bca4ec95824041145c37db8229020160	3.6125	0.049268989	0.240369302	1	0	0	4
891daffee18785e6994e569b777003a6	3.6125	0.049268989	0.240369302	1	0	0	4
cf233ca8a370c7ddfd865f36e0a88a36	3.6125	0.049268989	0.240369302	1	0	0	4
d4b99cccfb5bd91d1ab1e6772686eb0c	3.6125	0.049268989	0.240369302	1	0	0	4
ff48288fb8d6c97f75f8a89e8341c1fe	3.6125	0.049268989	0.240369302	1	0	0	4
5323989ba378e7e6111a2bbb62162d6d	3.6125	0.049268989	0.240369302	1	0	0	4
61ade10146187e6f7e0daed3ab93acd7	3.6125	0.049268989	0.240369302	1	0	0	4
e6f3a0730e6c33dfb1b8a1dc9a9cbb2f	3.6125	0.049268989	0.240369302	1	0	0	3.666666667
aaf7f7733b754e5a52e133c61441d1cc	3.6125	0.049268989	0.240369302	1	0	0	3.666666667
bfee46b2fcfd78fd1722f3f32d428e9d	3.6125	0.049268989	0.240369302	1	0	0	3.666666667
322e99cda008f396c22e3e069bfe863b	3.6125	0.049268989	0.240369302	1	0	0	3.666666667
5c1082ea945ec77cf4abb9abd385e933	3.6125	0.049268989	0.240369302	1	0	0	3.666666667
430b8aabcd345cb028f0b13998e8bf4c	3.6125	0.049268989	0.240369302	1	0	0	3.666666667
bc730c8add8b065bdcfaddd683fc0d69	3.6125	0.049268989	0.240369302	1	0	0	3.666666667
06491c139f4b09a44b926ec21793470c	3.6125	0.049268989	0.240369302	1	0	0	3.666666667
8e9b8722aca6fb08864c313c52ab35bd	3.6125	0.049268989	0.240369302	1	0	0	3.666666667
18b11318d2c51d8eef81f57897ad368d	3.6125	0.049268989	0.240369302	1	0	0	3.666666667
3f2a8b1032574b31c929f9416b8706fc	3.6125	0.049268989	0.240369302	1	0	0	3.666666667
6411dd68601f923d170dd0c0927178b7	3.6125	0.049268989	0.240369302	1	0	0	3.666666667
deb591e05c3bfcb1e5ea9821c2800e3a	3.6125	0.049268989	0.240369302	1	0	0	3.666666667
268624f42be5aa3d6588fc3a0b325829	3.6125	0.049268989	0.240369302	1	0	0	3.666666667
54971e36e0fec750bff1c703f120beb0	3.6125	0.049268989	0.240369302	1	0	0	3.666666667
664d522b265cba5128dd77db0c3dca6e	3.6125	0.049268989	0.240369302	1	0	0	3.666666667
42878143b374e889d86c9a84e4bc790a	3.6125	0.049268989	0.240369302	1	0	0	3.666666667
31944c587e035fb971b7e5ca19133e37	3.6125	0.049268989	0.240369302	1	0	0	3.666666667
c1436e40db051ccac70da0de766643e4	3.6125	0.049268989	0.240369302	1	0	0	3.666666667
d4d78d0c0ca8daf3069362bca2f3219f	3.6125	0.049268989	0.240369302	1	0	0	3.666666667
173b5fc99d9cf1c94ece958da7621783	3.6125	0.049268989	0.240369302	1	0	0	3.666666667
05ef5e6269e2f3ed4bc26d30261b10e3	3.6125	0.049268989	0.240369302	1	0	0	3.666666667
f9b8d358a6ac13c21b30289934a12806	3.6125	0.049268989	0.240369302	1	0	0	3.666666667
f10aba0c9349bce5c6cc3bbea9f95fed	3.6125	0.049268989	0.240369302	1	0	0	3.666666667
ca1ce6c23140c85e8c8a8509f60bf6f9	3.6125	0.049268989	0.240369302	1	0	0	3.666666667
f3e6595d6da6cfc206c3b594816cd4a6	3.6125	0.049268989	0.240369302	1	0	0	3.666666667
5d76100a568602cd45c3f6e9e2b2157d	3.6125	0.049268989	0.240369302	1	0	0	3.666666667
683ffe8431e69757836c626f4b467e7f	3.6125	0.049268989	0.240369302	1	0	0	3.666666667
25ecee8570cc7ef98aaa1f20afd0a693	3.6125	0.049268989	0.240369302	1	0	0	3.666666667
3b098d9664b1d96ba0e5d8a160602102	3.6125	0.049268989	0.240369302	1	0	0	3.666666667
8467ba30ae40f397213a4a1c9c25b997	3.6125	0.049268989	0.240369302	1	0	0	3.666666667
9d7a78adea8ed880b43d963fcc9833ba	3.6125	0.049268989	0.240369302	1	0	0	3.666666667
e788038caa80eb6e8af64698104c1d4a	3.6125	0.049268989	0.240369302	1	0	0	3.666666667
3339323c0dda35bb0682b1fd8e170dc2	3.6125	0.049268989	0.240369302	1	0	0	3.666666667
7114d81d0c36dae017ae947e0e87f8d5	3.6125	0.049268989	0.240369302	1	0	0	3.666666667
43d2aff5bac1bb7ad25536bd0941d393	3.6125	0.049268989	0.240369302	1	0	0	3.666666667
947d3920eb4bfc122437b8827877ce71	3.6125	0.049268989	0.240369302	1	0	0	3.666666667
08048cd5976ea3de0cde8ab00c721b74	3.6125	0.049268989	0.240369302	1	0	0	3.666666667
ff30af4b6bbaac370fc73c91936ec83c	3.6125	0.049268989	0.240369302	1	0	0	3.666666667
d090ab2cf574bb48f6c7cf8815996871	3.6125	0.049268989	0.240369302	1	0	0	3.666666667
ad65898097a4393b4053ebd1cdadf674	3.6125	0.049268989	0.240369302	1	0	0	3.666666667
0132d41a44587f7254429eb6bd2b7ee5	3.6125	0.049268989	0.240369302	1	0	0	3.666666667
718aa0334df8012781f9d063a0b3a554	3.6125	0.049268989	0.240369302	1	0	0	3.666666667
824b3371feb009a21e5ac7f6f4ed16f2	3.6125	0.049268989	0.240369302	1	0	0	3.666666667
85bfe815dca05f1052fc0aa51477e76b	3.6125	0.049268989	0.240369302	1	0	0	3.666666667
086c2373697d05d080a4745536e191e9	3.6125	0.049268989	0.240369302	1	0	0	3.666666667
f00755c154629fba51583a3b8cffa1d5	3.6125	0.049268989	0.240369302	1	0	0	3.666666667
8500c719c1d2c07edebeadace79ce75f	3.6125	0.049268989	0.240369302	1	0	0	3.666666667
464b30c9d3b466a07e1a6d4ea0a3e81c	3.6125	0.049268989	0.240369302	1	0	0	3.666666667
a4f3910c9b10dc5cd0861729e71cfa55	3.6125	0.049268989	0.240369302	1	0	0	3.666666667
2e8b32d1b0232e19e7496eb00ea8bd3e	3.6125	0.049268989	0.240369302	1	0	0	3.666666667
2bdde814505eddff1bcac03cb8ca1cb4	3.6125	0.049268989	0.240369302	1	0	0	3.666666667
3e13b7ad989fb987ad51f0784059e0c8	3.6125	0.049268989	0.240369302	1	0	0	3.666666667
fb439e63d9c8bb51585cb43a70700d45	3.6125	0.049268989	0.240369302	1	0	0	3.666666667
8120574c7436b7f2798d27ae2e596826	3.6125	0.049268989	0.240369302	1	0	0	3.666666667
c9e1bcbfc5b094cad01b045ae6ede61d	3.6125	0.049268989	0.240369302	1	0	0	3.666666667
34ab45777b5c0b158b96c287ef2a7380	3.6125	0.049268989	0.240369302	1	0	0	3.666666667
d48579ad037296f6d9c8af0a588747c2	3.6125	0.049268989	0.240369302	1	0	0	3.666666667
155bdd0881cee63c3c1cca335581bcce	3.6125	0.049268989	0.240369302	1	0	0	3.666666667
e4ae4e1fc3408abb206e0526427eafd0	3.6125	0.049268989	0.240369302	1	0	0	3.666666667
ecc31d97c6a3eecf4cff943b926d8d29	3.6125	0.049268989	0.240369302	1	0	0	3.666666667
36e11be0ff8af62a0147f4387dd692a5	3.6125	0.049268989	0.240369302	1	0	0	3.666666667
a354a95e558db77db658519f1ccde8aa	3.6125	0.049268989	0.240369302	1	0	0	3.666666667
8a2831e810bf16114328ab0e3095485c	3.6125	0.049268989	0.240369302	1	0	0	3.666666667
656541d19bd3755e6d63668ab2193475	3.6125	0.049268989	0.240369302	1	0	0	3.666666667
b36a6ccf78c45969e7fe1c621e211415	3.6125	0.049268989	0.240369302	1	0	0	3.666666667
c87ad89c56a28d4245ba65f31ae4e809	3.6125	0.049268989	0.240369302	1	0	0	3.666666667
87fa5b104e4864e5ef116f7859b55914	3.6125	0.049268989	0.240369302	1	0	0	3.666666667
9c75069ec43db4ac016107b439a7a3d9	3.6125	0.049268989	0.240369302	1	0	0	3.666666667
e5eddb70c51007ee317b902b0a71f99b	3.6125	0.049268989	0.240369302	1	0	0	3.666666667
22aba810c13a1731f46072ae626732b8	3.6125	0.049268989	0.240369302	1	0	0	3.666666667
3b2b47e1e32fe67793b84a432e5e4b2c	3.6125	0.049268989	0.240369302	1	0	0	3.666666667
cbff37ab1c2c1d9d593f5e9598f9feb6	3.6125	0.049268989	0.240369302	1	0	0	3.666666667
bbbcd401037db5a8ce47695ef01fb1e0	3.6125	0.049268989	0.240369302	1	0	0	3.666666667
ba70de226f2f2f0d18c5dbab75e4a386	3.6125	0.049268989	0.240369302	1	0	0	3.666666667
b1d58c2987cb7ad4ace029f116543cf6	3.6125	0.049268989	0.240369302	1	0	0	3.666666667
358f37dba84850863ba17a0e39021332	3.6125	0.049268989	0.240369302	1	0	0	3.666666667
e8c0a4c22e7e32473f7d3c2db57b7e6a	3.6125	0.049268989	0.240369302	1	0	0	3.666666667
de8e3ca191bc3d9ac1f4f7bd5e36a588	3.6125	0.049268989	0.240369302	1	0	0	3.666666667
3bfac003650d21cb41947e93de00cb0a	3.6125	0.049268989	0.240369302	1	0	0	3.333333333
26478042390b7fa4ecb849b61cc14042	3.6125	0.049268989	0.240369302	1	0	0	3.333333333
14262d2db5c430cde9b83ff05473fdf2	3.6125	0.049268989	0.240369302	1	0	0	3.333333333
442daa980a52022fd43acc70beee1ba1	3.6125	0.049268989	0.240369302	1	0	0	3.333333333
18d2eb49aaa914bf35af9cd83a4b79aa	3.6125	0.049268989	0.240369302	1	0	0	3.333333333
3d1c49cef1ef34719510b59c42a70f2e	3.6125	0.049268989	0.240369302	1	0	0	3.333333333
f19e19dcc80eb678961617bf8d1d28bc	3.6125	0.049268989	0.240369302	1	0	0	3.333333333
0c11f8b3193f7b46a43814a1fd5c4631	3.6125	0.049268989	0.240369302	1	0	0	3.333333333
d8405ecd3bd5064b1c6cc00f97e25404	3.6125	0.049268989	0.240369302	1	0	0	3.333333333
6c5a32e397d6d6c03ecaba084c1e0263	3.6125	0.049268989	0.240369302	1	0	0	3.333333333
65b96906b0d705d6a044dd80b932f591	3.6125	0.049268989	0.240369302	1	0	0	3.333333333
bef39de8ed332cda99d547585c918e5b	3.6125	0.049268989	0.240369302	1	0	0	3.333333333
1246c4da3d435bc5f443bd729fd559b3	3.6125	0.049268989	0.240369302	1	0	0	3.333333333
a4c84b650c479480a2b19dc763b7d5fa	3.6125	0.049268989	0.240369302	1	0	0	3.333333333
b99c400b27b67dbf18a4028a5c029a03	3.6125	0.049268989	0.240369302	1	0	0	3.333333333
7546742a00d3960f0767e55f595d72fe	3.6125	0.049268989	0.240369302	1	0	0	3.333333333
f889bc4cf16f5f9b81c846f77f758093	3.6125	0.049268989	0.240369302	1	0	0	3.333333333
8267215fcede096acbc597f3d9e8b517	3.6125	0.049268989	0.240369302	1	0	0	3.333333333
c9deb9cd7514afad084f894bce336bb7	3.6125	0.049268989	0.240369302	1	0	0	3.333333333
7f9b0b3b9aca2064d7a63ce9c9b5e25f	3.6125	0.049268989	0.240369302	1	0	0	3.333333333
ae4292256676528d824b84e5f311618b	3.6125	0.049268989	0.240369302	1	0	0	3.333333333
c3094459aa80fbae7b4e0f33fd15d034	3.6125	0.049268989	0.240369302	1	0	0	3.333333333
370b74d1c5bfb2a15266bd35d4e69ce8	3.6125	0.049268989	0.240369302	1	0	0	3.333333333
3f16fa1e79b68610a993b5770e572c8a	3.6125	0.049268989	0.240369302	1	0	0	3.333333333
973c81305b4bc4a5271f985f8e789843	3.6125	0.049268989	0.240369302	1	0	0	3.333333333
612aa71abee61ac217206991f5d1a436	3.6125	0.049268989	0.240369302	1	0	0	3.333333333
3f6d5ef42429d213413f538700096409	3.6125	0.049268989	0.240369302	1	0	0	3.333333333
d556636a025e61ad3622ffa6870d3e84	3.6125	0.049268989	0.240369302	1	0	0	3.333333333
eae56a61432d516933c203bb259749ab	3.6125	0.049268989	0.240369302	1	0	0	3.333333333
8f114b5b5b25019b2eb0b2db6b396c9b	3.6125	0.049268989	0.240369302	1	0	0	3.333333333
440419879537f8adad0adeea2a4718d1	3.6125	0.049268989	0.240369302	1	0	0	3.333333333
5455f935d852c8d2401f450b292bfef7	3.6125	0.049268989	0.240369302	1	0	0	3.333333333
73006fd6d1990601c65900183f186242	3.6125	0.049268989	0.240369302	1	0	0	3.333333333
ab2fe849d686f98703ca18c0b795147a	3.6125	0.049268989	0.240369302	1	0	0	3.333333333
b6d7016f7d00dca082a7a43eb6bf0634	3.6125	0.049268989	0.240369302	1	0	0	3.333333333
4d213c12b8fef27e8cb282ff7e136838	3.6125	0.049268989	0.240369302	1	0	0	3.333333333
c4627a4717e73134e49d3dd4b0c656bb	3.6125	0.049268989	0.240369302	1	0	0	3.333333333
ddbe48a31a7df57075fbed1aec2d2549	3.6125	0.049268989	0.240369302	1	0	0	3.333333333
4184817106e64270ef3262d3fe040334	3.6125	0.049268989	0.240369302	1	0	0	3.333333333
473de1d1031b961bb2a1267223313010	3.6125	0.049268989	0.240369302	1	0	0	3.333333333
e908d929db4af9a12e635dc6069779ec	3.6125	0.049268989	0.240369302	1	0	0	3.333333333
20b2975670a07ee5fce6e3467d116ffa	3.6125	0.049268989	0.240369302	1	0	0	3.333333333
afc8e26d69dab192507c8121a4268fe3	3.6125	0.049268989	0.240369302	1	0	0	3.333333333
810a4b01d73e25f6d2f722ff4a5bb2ba	3.6125	0.049268989	0.240369302	1	0	0	3.333333333
258ed0086edb26ced86d8079d4b0cf6a	3.6125	0.049268989	0.240369302	1	0	0	3.333333333
0d7512040ead11198368272742ed7b60	3.6125	0.049268989	0.240369302	1	0	0	3.333333333
c9db290a9fa10df500c0b9975624b223	3.6125	0.049268989	0.240369302	1	0	0	3.333333333
fa2def4b0491eb13ece94f21fc32ba38	3.6125	0.049268989	0.240369302	1	0	0	3.333333333
5f3d0d9d9e5e2304c7769a86e08e2276	3.6125	0.049268989	0.240369302	1	0	0	3.333333333
36a6e478439fba59f4a4c8a602e7897a	3.6125	0.049268989	0.240369302	1	0	0	3.333333333
cf7d05e955e1a461fc685986521ee870	3.6125	0.049268989	0.240369302	1	0	0	3.333333333
6a15f3efe18efac68a3e2561779a39db	3.6125	0.049268989	0.240369302	1	0	0	3.333333333
bd6fabf8952fae7a9f9f5165077bc3d1	3.6125	0.049268989	0.240369302	1	0	0	3.333333333
d0d39bc6262236af4ed5d73cc49bb643	3.6125	0.049268989	0.240369302	1	0	0	3.333333333
62fedce137aebe6be67362bb496e4860	3.6125	0.049268989	0.240369302	1	0	0	3.333333333
1d87d302f833d844f6ffb6a5ad5288aa	3.6125	0.049268989	0.240369302	1	0	0	3.333333333
8f8f4c2ee78c8c5757bcfa75827c5de1	3.6125	0.049268989	0.240369302	1	0	0	3.333333333
74c0e78c6b0a7d479ee83e1bbd7298b5	3.6125	0.049268989	0.240369302	1	0	0	3.333333333
8a8e869543cc3c8c78d4c40599b476ac	3.6125	0.049268989	0.240369302	1	0	0	3.333333333
17aa2a2f8e11c9443b8ed08a6043ad7e	3.6125	0.049268989	0.240369302	1	0	0	3.333333333
7927ed892fb41346cb45b43eb6f62d02	3.6125	0.049268989	0.240369302	1	0	0	3.333333333
c44d0ca3ea63cdcb0a319457997b3de2	3.6125	0.049268989	0.240369302	1	0	0	3.333333333
b0cceefa03a21c31c8ebd709a97abef6	3.6125	0.049268989	0.240369302	1	0	0	3.333333333
aa1a37a390a81174bf9780909bb2c13b	3.6125	0.049268989	0.240369302	1	0	0	3.333333333
a711cd5cc846aa8443ff56289f6d461a	3.6125	0.049268989	0.240369302	1	0	0	3.333333333
31fd033f4fc7a888a490483f953354d9	3.6125	0.049268989	0.240369302	1	0	0	3.333333333
ba574b5ddd0b4d8b46fe37aa1229cb14	3.6125	0.049268989	0.240369302	1	0	0	3.333333333
5aa3f3ce0f36ab8f329d8204d3f3f4c9	3.6125	0.049268989	0.240369302	1	0	0	3.333333333
b6f16a1e5c466c4b64b7c4cf0dad0f60	3.6125	0.049268989	0.240369302	1	0	0	3.333333333
8b391ab8ad1b796ddf416920733f9ca6	3.6125	0.049268989	0.240369302	1	0	0	3.333333333
9eb60be3b50375bbdd5687b6e89c41d5	3.6125	0.049268989	0.240369302	1	0	0	3.333333333
83743f8d7e3dcbe4882e3be74598b908	3.6125	0.049268989	0.240369302	1	0	0	3.333333333
66b9067c8325bafc487e5c626447b23a	3.6125	0.049268989	0.240369302	1	0	0	3.333333333
9d9b6b6a0bcea8082b7bb808b983fc62	3.6125	0.049268989	0.240369302	1	0	0	3.333333333
74ca138c3679f6ffc32fdd6ebc8db2c9	3.6125	0.049268989	0.240369302	1	0	0	3.333333333
4726a55125d981ec46f6cca2d47dd749	3.6125	0.049268989	0.240369302	1	0	0	3.333333333
752c6b356bd6fde443afc340fdfb512c	3.6125	0.049268989	0.240369302	1	0	0	3
acf2eed28cf15e88a024f32ef25b1f97	3.6125	0.049268989	0.240369302	1	0	0	3
460e92c0bb3e37ed57ee52f65fd0628b	3.6125	0.049268989	0.240369302	1	0	0	3
27b66d09a057ee349cd91dcde1651a3f	3.6125	0.049268989	0.240369302	1	0	0	3
ad0203c8fe0e1e9579b328c463dddc0a	3.6125	0.049268989	0.240369302	1	0	0	3
49522d7af7df071ac1be89f0f4f46b7c	3.6125	0.049268989	0.240369302	1	0	0	3
062901200421a43a6261aefcd5e1b475	3.6125	0.049268989	0.240369302	1	0	0	3
32d8ca5e1d2ba5d0419497289f77aee5	3.6125	0.049268989	0.240369302	1	0	0	3
f78caeaa534d035b6a4c807906b3a983	3.6125	0.049268989	0.240369302	1	0	0	3
ca80655cd148a1b994ccb54c9e441558	3.6125	0.049268989	0.240369302	1	0	0	3
0fe02b1531e4b7ed3c6d70f2bee71bfa	3.6125	0.049268989	0.240369302	1	0	0	3
b27781c7db94e41be409b0b4e3fbef6b	3.6125	0.049268989	0.240369302	1	0	0	3
3b01c28703ce4a4e7b45b6ffc695832d	3.6125	0.049268989	0.240369302	1	0	0	3
c50aab39787c5e7c9bf6617928661453	3.6125	0.049268989	0.240369302	1	0	0	3
e19df434638e1564bc5efc97d90263b9	3.6125	0.049268989	0.240369302	1	0	0	3
5f571426d1a87e0e071e2979d730b58c	3.6125	0.049268989	0.240369302	1	0	0	3
7868a1dcb38eae1d7c37e4fc538e95b0	3.6125	0.049268989	0.240369302	1	0	0	3
e4c77d10c168440fab68fcf32c3650e0	3.6125	0.049268989	0.240369302	1	0	0	3
ac800e0f2542743669115e705a6d5727	3.6125	0.049268989	0.240369302	1	0	0	3
4bff829388b9f7aa0e91d940d681c719	3.6125	0.049268989	0.240369302	1	0	0	3
5d378089a723e57b768247e30775364e	3.6125	0.049268989	0.240369302	1	0	0	3
e850e7097074165780f1cf7317aa1786	3.6125	0.049268989	0.240369302	1	0	0	3
b75254be662053360ed9697c4b6dd208	3.6125	0.049268989	0.240369302	1	0	0	3
224ae1d810eb0ccbfa92dacc808ec98d	3.6125	0.049268989	0.240369302	1	0	0	3
db6332a8237948c34b7ec218b5212d94	3.6125	0.049268989	0.240369302	1	0	0	3
1143adf4b859e0158da88bdcea2822ff	3.6125	0.049268989	0.240369302	1	0	0	3
12eb00588d08d0f7f69391b9826e48df	3.6125	0.049268989	0.240369302	1	0	0	3
ccc15f7745b29de5fcd1519771e66702	3.6125	0.049268989	0.240369302	1	0	0	3
6047d6e7dbe43e1ca9e83228ec4de48b	3.6125	0.049268989	0.240369302	1	0	0	3
b280e0a76fb892459d27b16e57fe8005	3.6125	0.049268989	0.240369302	1	0	0	3
26e5c73eaee51cf64217fd9058ba3b40	3.6125	0.049268989	0.240369302	1	0	0	3
94bc02e07888ff85cf383a83f7827be1	3.6125	0.049268989	0.240369302	1	0	0	3
0644cb8f9df2c9284772832706f180ad	3.6125	0.049268989	0.240369302	1	0	0	3
b73ec3cd9b9d16340536e163015a9647	3.6125	0.049268989	0.240369302	1	0	0	3
20892d42f195a57ce8fdb59537ae5265	3.6125	0.049268989	0.240369302	1	0	0	3
08ddf5c6e081d3f9969e187a8dddb1cc	3.6125	0.049268989	0.240369302	1	0	0	3
e201bc327f21e42ee656f5a7478d96a9	3.6125	0.049268989	0.240369302	1	0	0	3
a6fd1a1cd127780138bc810deef63ca5	3.6125	0.049268989	0.240369302	1	0	0	3
cbd80ac0bafce7732516e6f6e2f72e1b	3.6125	0.049268989	0.240369302	1	0	0	3
9464bae311bcf8bacc8a9dc11441e873	3.6125	0.049268989	0.240369302	1	0	0	3
fb6fff9fe4b1042e674507efa69cff5a	3.6125	0.049268989	0.240369302	1	0	0	3
024dc7f38d0b2240714eb64832123bf3	3.6125	0.049268989	0.240369302	1	0	0	3
2fb98d07b6835602f98c42193ab37119	3.6125	0.049268989	0.240369302	1	0	0	3
6f75bef5fef3fffc9df6740606052cbe	3.6125	0.049268989	0.240369302	1	0	0	3
52d3f0e0cfc08a0aa12ae168b5b9af07	3.6125	0.049268989	0.240369302	1	0	0	3
7002c3d1bb8bb7645cb7314c84782915	3.6125	0.049268989	0.240369302	1	0	0	3
111bc4aa922b4e6b9f9edfd74e055a9d	3.6125	0.049268989	0.240369302	1	0	0	3
419b51599738de0592f9678200de8978	3.6125	0.049268989	0.240369302	1	0	0	3
0485af37ae997e670513f83d1893114a	3.6125	0.049268989	0.240369302	1	0	0	3
1c421e7b9c30fbeb311bd33480af10a3	3.6125	0.049268989	0.240369302	1	0	0	3
60588dd93c5752361f0c931f88ca6ab3	3.6125	0.049268989	0.240369302	1	0	0	3
0a183dc0d568645bb9c14c79ad9dea3d	3.6125	0.049268989	0.240369302	1	0	0	3
1506131930f19b21750dc9c80a518e68	3.6125	0.049268989	0.240369302	1	0	0	3
7baa926bbba5dd01813889ea5ca99f6f	3.6125	0.049268989	0.240369302	1	0	0	3
9cd057ca27caa7b72bd1ff0e8c06a0d0	3.6125	0.049268989	0.240369302	1	0	0	3
62c52ae364a59f4b689909b7e359deb5	3.6125	0.049268989	0.240369302	1	0	0	3
a3b78b21a53f36917bed11cf3609e06e	3.6125	0.049268989	0.240369302	1	0	0	3
5cf27c5bd3ced9e5cc73e47388f18512	3.6125	0.049268989	0.240369302	1	0	0	3
c14e5867ef1a3def82cf9e1018fc96d7	3.6125	0.049268989	0.240369302	1	0	0	3
ece6cc9142cfa5a555125d1c1387ca78	3.6125	0.049268989	0.240369302	1	0	0	3
e588c5ce0aaa0fde41bd6371095c7063	3.6125	0.049268989	0.240369302	1	0	0	3
2f2df41dc618e1ff52c6a0e0b2e03093	3.6125	0.049268989	0.240369302	1	0	0	3
ab60a1928b1fcb93a5c4fa92b2e0e072	3.6125	0.049268989	0.240369302	1	0	0	3
4e0d68fef95ed850e851e4191acad824	3.6125	0.049268989	0.240369302	1	0	0	3
d9ac316e08cf41156965dde7e9676176	3.6125	0.049268989	0.240369302	1	0	0	3
2d2f6139abd1c8f91759036852e35202	3.6125	0.049268989	0.240369302	1	0	0	3
fb85ed253c64ab935c9bc386addf5543	3.6125	0.049268989	0.240369302	1	0	0	3
3b360a1c452239e9e6eb419f93559cf2	3.6125	0.049268989	0.240369302	1	0	0	3
aa013bd378e01228d4aa5ec17862fd73	3.6125	0.049268989	0.240369302	1	0	0	3
30bb1c6f9350d1b5c7f91a1a3ddac39d	3.6125	0.049268989	0.240369302	1	0	0	3
0f83bff746e85d285296e1b9e43cb6ea	3.6125	0.049268989	0.240369302	1	0	0	3
961cdb379162e8e33cdc4310bb79eb12	3.6125	0.049268989	0.240369302	1	0	0	3
686f4ea7a20245499b5243bc48e60056	3.6125	0.049268989	0.240369302	1	0	0	3
89101a0931c7afb03747ee081057b9bc	3.6125	0.049268989	0.240369302	1	0	0	3
6a780b88ff022577a83d208da63fc2fc	3.6125	0.049268989	0.240369302	1	0	0	3
16c1d1d50760e8e25e5914d75b8b0d56	3.6125	0.049268989	0.240369302	1	0	0	3
69dc1ff5169b52c7c22ffc9cf40621dd	3.6125	0.049268989	0.240369302	1	0	0	3
0dbe422b9eb2a48c8ee80d1cc3e95721	3.6125	0.049268989	0.240369302	1	0	0	3
6b5e120bd52f3e71fe39568773d40420	3.6125	0.049268989	0.240369302	1	0	0	3
785fe8917ff333ed48d73eb13a25b7cb	3.6125	0.049268989	0.240369302	1	0	0	3
ce79ab6688fc470d56a470d131855e59	3.6125	0.049268989	0.240369302	1	0	0	3
0be923018cd4055d30cb73de8d006dd0	3.6125	0.049268989	0.240369302	1	0	0	3
aff59b8136295edb0d00d0fb30ce2e71	3.6125	0.049268989	0.240369302	1	0	0	3
0fa8e2bb3a64602b2ffc34111705b921	3.6125	0.049268989	0.240369302	1	0	0	3
31019a1ed4cb4ed228e21a83fe8c9e13	3.6125	0.049268989	0.240369302	1	0	0	3
e5eee210b06c132d751456a619153fda	3.6125	0.049268989	0.240369302	1	0	0	2.666666667
327181131aa0292108eeb742b5932b99	3.6125	0.049268989	0.240369302	1	0	0	2.666666667
8509d52b3c0b62a951d0549eb7767007	3.6125	0.049268989	0.240369302	1	0	0	2.666666667
f69f10ca11193f93f722521899217f46	3.6125	0.049268989	0.240369302	1	0	0	2.666666667
44c8f38fbe105328d8c4bcbc35242d77	3.6125	0.049268989	0.240369302	1	0	0	2.666666667
11f0bbe4fae4d457ec88549c62502643	3.6125	0.049268989	0.240369302	1	0	0	2.666666667
7af60e84b1779c401649f85c808f3c02	3.6125	0.049268989	0.240369302	1	0	0	2.666666667
9feefb3f60ec7c8356cb2ad822bbbb1f	3.6125	0.049268989	0.240369302	1	0	0	2.666666667
ccb5c701227c455c34e1de819e6c26d1	3.6125	0.049268989	0.240369302	1	0	0	2.666666667
65f348ca5efd400f4145cd8f06db2e84	3.6125	0.049268989	0.240369302	1	0	0	2.666666667
179b960cee0a59f924484e54ec8138ab	3.6125	0.049268989	0.240369302	1	0	0	2.666666667
ceefede5367e3c2db9c019d4b97bed8a	3.6125	0.049268989	0.240369302	1	0	0	2.666666667
a7be0bcc41bbac4db8a4c7125f2983f0	3.6125	0.049268989	0.240369302	1	0	0	2.666666667
451c4c36b9a942d7ec1df4264105fd2c	3.6125	0.049268989	0.240369302	1	0	0	2.666666667
4aa7ffceb8f109ee466436c8a0989446	3.6125	0.049268989	0.240369302	1	0	0	2.666666667
1022468fabcc3e3cd780fcbc5df5fac5	3.6125	0.049268989	0.240369302	1	0	0	2.666666667
46bdcd9a3794ab6a611d0fe1049fb864	3.6125	0.049268989	0.240369302	1	0	0	2.666666667
7a71457dfde1a94295c634f787dea791	3.6125	0.049268989	0.240369302	1	0	0	2.666666667
fc5ce068801a2eab743904419e658ef7	3.6125	0.049268989	0.240369302	1	0	0	2.666666667
d62233d02965f7952896c8f6820720d2	3.6125	0.049268989	0.240369302	1	0	0	2.666666667
e195f2b1b4bbbdb95188dc9376eb32a2	3.6125	0.049268989	0.240369302	1	0	0	2.666666667
785725b3cfba6e02b211ada71856449f	3.6125	0.049268989	0.240369302	1	0	0	2.666666667
b44cf24ba8c1d6dac049290b9f4836a8	3.6125	0.049268989	0.240369302	1	0	0	2.666666667
8f4ef5048c7f5f92f512edb324f50a33	3.6125	0.049268989	0.240369302	1	0	0	2.666666667
32b4c0b63732c573a3e1e45621a71fd7	3.6125	0.049268989	0.240369302	1	0	0	2.666666667
ad0df992c4b0282f7c1f7b9ce5580e59	3.6125	0.049268989	0.240369302	1	0	0	2.666666667
4ef8afe8dd2e8d57c4c77d262c7abbaa	3.6125	0.049268989	0.240369302	1	0	0	2.666666667
6e25c831f79848ab2d5f98ec487f949b	3.6125	0.049268989	0.240369302	1	0	0	2.666666667
ac208315873d5038ba27dd67c1506f01	3.6125	0.049268989	0.240369302	1	0	0	2.666666667
86f8730c41bc28f026c45ff1c202b97b	3.6125	0.049268989	0.240369302	1	0	0	2.666666667
fb415e8db40db283847789cc7c9ef18d	3.6125	0.049268989	0.240369302	1	0	0	2.666666667
d020b208eea721c098b2367a834d426f	3.6125	0.049268989	0.240369302	1	0	0	2.666666667
d1f216628ed99a7971466bb7c865c183	3.6125	0.049268989	0.240369302	1	0	0	2.666666667
28afe42d14b96e941452f6de673eb981	3.6125	0.049268989	0.240369302	1	0	0	2.666666667
874e1d36f9398cf8387244f3d3ef86e3	3.6125	0.049268989	0.240369302	1	0	0	2.666666667
efc0399457a1bca67e39b98381cc9f78	3.6125	0.049268989	0.240369302	1	0	0	2.666666667
617d0ca2cd210978b6470e72307ef07d	3.6125	0.049268989	0.240369302	1	0	0	2.666666667
9299c973dd07eaeee046dede737a9ab7	3.6125	0.049268989	0.240369302	1	0	0	2.666666667
91d21d05001f273420208768005e2df1	3.6125	0.049268989	0.240369302	1	0	0	2.666666667
3725ac2378217fbe7f832aeaf14c58e3	3.6125	0.049268989	0.240369302	1	0	0	2.666666667
a9beba467b300702302fc3f527943179	3.6125	0.049268989	0.240369302	1	0	0	2.666666667
8dd35d9cc28db948909ca7d21b33e34a	3.6125	0.049268989	0.240369302	1	0	0	2.666666667
007cd11698a1b3eb8251c165766f9206	3.6125	0.049268989	0.240369302	1	0	0	2.666666667
5de3da6d6989492d1d739217d23c3395	3.6125	0.049268989	0.240369302	1	0	0	2.666666667
8ab228703afa3391156ffb29b5cc04ce	3.6125	0.049268989	0.240369302	1	0	0	2.666666667
78abd70b00cd1448aeed86455bf6ea07	3.6125	0.049268989	0.240369302	1	0	0	2.666666667
8d8f080b94263e0e19054a5470060adc	3.6125	0.049268989	0.240369302	1	0	0	2.666666667
187dea3d6398595d27872aa167401536	3.6125	0.049268989	0.240369302	1	0	0	2.666666667
cd1ed4ea07f183125effc7bb6389878b	3.6125	0.049268989	0.240369302	1	0	0	2.666666667
66a06f5305036463011e15797b78b70f	3.6125	0.049268989	0.240369302	1	0	0	2.666666667
a12270a1c6faa38e890d3f08847e1aba	3.6125	0.049268989	0.240369302	1	0	0	2.666666667
c8feaa1044b53804d7c85fbf1d6c90bf	3.6125	0.049268989	0.240369302	1	0	0	2.666666667
47e2d4e1e059e9ae930f3dc77a6118b8	3.6125	0.049268989	0.240369302	1	0	0	2.666666667
fbf9c5731c29a5d6a6b94e12ccdde1b5	3.6125	0.049268989	0.240369302	1	0	0	2.666666667
8ecd12fb003d945a5125af5e0a0d7c93	3.6125	0.049268989	0.240369302	1	0	0	2.666666667
e78978ccc1f8f4ec82d1d427d71979f5	3.6125	0.049268989	0.240369302	1	0	0	2.666666667
debd563b65dc87b937eef0dfe062a739	3.6125	0.049268989	0.240369302	1	0	0	2.666666667
7382fc1abd1a02e2cdd62ed97c382eda	3.6125	0.049268989	0.240369302	1	0	0	2.666666667
ae3db937abc6dff6471b354b21a7d463	3.6125	0.049268989	0.240369302	1	0	0	2.666666667
8ee1f6eaca19647319a0255e2edf8212	3.6125	0.049268989	0.240369302	1	0	0	2.666666667
d99be264c69b49162cfe137a7278568f	3.6125	0.049268989	0.240369302	1	0	0	2.666666667
eadc80d03a84aebd01eea69b6d4e65c9	3.6125	0.049268989	0.240369302	1	0	0	2.666666667
0f0044d74d54d765aed097fda2e11f12	3.6125	0.049268989	0.240369302	1	0	0	2.666666667
f6d5e3f2a6128dd11b84d2e82d7e9007	3.6125	0.049268989	0.240369302	1	0	0	2.666666667
9eecf9ddf6a6a1760a2c81b6f540f4e4	3.6125	0.049268989	0.240369302	1	0	0	2.666666667
8dc6eb7140ffb076630c8005b67a4050	3.6125	0.049268989	0.240369302	1	0	0	2.666666667
ef103d81d9e28bb79af6295148f409bd	3.6125	0.049268989	0.240369302	1	0	0	2.666666667
88044f595916e2beb4a4fbc9abc4b396	3.6125	0.049268989	0.240369302	1	0	0	2.666666667
88286e782ef682450a46880d8505c876	3.6125	0.049268989	0.240369302	1	0	0	2.666666667
6a6a7e003a9d832b678fc80aaf0ec23f	3.6125	0.049268989	0.240369302	1	0	0	2.666666667
77a7d0efbb7c715a6d7d66b91cf61e71	3.6125	0.049268989	0.240369302	1	0	0	2.666666667
677b42f216cd9083c7f5d48ea01508a0	3.6125	0.049268989	0.240369302	1	0	0	2.666666667
c2f9c1b36d5fbda09c4d399ca38d83d7	3.6125	0.049268989	0.240369302	1	0	0	2.666666667
a3bfe844f478e902cb6f99e24bb0d4eb	3.6125	0.049268989	0.240369302	1	0	0	2.666666667
ee66698fb7d0c91140613781f4c668b2	3.6125	0.049268989	0.240369302	1	0	0	2.666666667
7754748ed1ea00a97a5b671aa9a94418	3.6125	0.049268989	0.240369302	1	0	0	2.666666667
dfc460f5849c11a623227b2b638540d0	3.6125	0.049268989	0.240369302	1	0	0	2.666666667
6a5203bc557d7c567d7ad1f5e509c444	3.6125	0.049268989	0.240369302	1	0	0	2.666666667
d7f21a40095e71cf7be616ffd7c70d89	3.6125	0.049268989	0.240369302	1	0	0	2.666666667
cbbf1d4cd2e9a1b4ba3681146eb7c4c6	3.6125	0.049268989	0.240369302	1	0	0	2.666666667
41879d2df151b4d8aebc7cc34cc83117	3.6125	0.049268989	0.240369302	1	0	0	2.666666667
ddfdaa44591c622f182adae910ab4c38	3.6125	0.049268989	0.240369302	1	0	0	2.666666667
8265ef553a83376717d76a5b1c322863	3.6125	0.049268989	0.240369302	1	0	0	2.666666667
07f71f2a61213973a7a731ee50a20522	3.6125	0.049268989	0.240369302	1	0	0	2.666666667
c53c17783adb3581cb147962646b6c1c	3.6125	0.049268989	0.240369302	1	0	0	2.666666667
784c79fa54ccde4d476eb1f19b623d35	3.6125	0.049268989	0.240369302	1	0	0	2.666666667
f35ecd96c97a8b4f59eaf23680e1ed65	3.6125	0.049268989	0.240369302	1	0	0	2.666666667
3f6d9578b4f5495e0a8b5a0db766d513	3.6125	0.049268989	0.240369302	1	0	0	2.666666667
7bf38a4c22806823d7c93592d9b91d3c	3.6125	0.049268989	0.240369302	1	0	0	2.666666667
aa90f38bd745eff1cd95d34e9e52137e	3.6125	0.049268989	0.240369302	1	0	0	2.666666667
f8c1ef2a1aa6e663cc85ed51b2079ae7	3.6125	0.049268989	0.240369302	1	0	0	2.666666667
2c79765d150d7fd038be9698d53322fa	3.6125	0.049268989	0.240369302	1	0	0	2.666666667
edb09e272dfdbc29a1305fe74c3abe3c	3.6125	0.049268989	0.240369302	1	0	0	2.333333333
e28d5767e22077332fbc1ba4c112662a	3.6125	0.049268989	0.240369302	1	0	0	2.333333333
4821043523be4c06b51db217ae640384	3.6125	0.049268989	0.240369302	1	0	0	2.333333333
75337f38de306de7975cd8ccc364b0ed	3.6125	0.049268989	0.240369302	1	0	0	2.333333333
ab1d6a3cb927e65028eb7c548aa103e7	3.6125	0.049268989	0.240369302	1	0	0	2.333333333
b20b6ed8813ec7d086b0f05febbf3eb9	3.6125	0.049268989	0.240369302	1	0	0	2.333333333
cd5dc803a0b0f541064624edcf9056dc	3.6125	0.049268989	0.240369302	1	0	0	2.333333333
f0c915bb672d2f303871998e19edb988	3.6125	0.049268989	0.240369302	1	0	0	2.333333333
31771499c674f36056e9020687deec2a	3.6125	0.049268989	0.240369302	1	0	0	2.333333333
f04eb23bbe3a4060949391dd0c21f4ca	3.6125	0.049268989	0.240369302	1	0	0	2.333333333
e9e6d701d0db850aaaf39cacb1da9c68	3.6125	0.049268989	0.240369302	1	0	0	2.333333333
f2b373ef7e1c2d06e80d72f0bc3b0ec0	3.6125	0.049268989	0.240369302	1	0	0	2.333333333
86828aef8c2c2c7ed8e8a940e734bdd2	3.6125	0.049268989	0.240369302	1	0	0	2.333333333
e542652937e13af8bb8e16c30c6fbaa7	3.6125	0.049268989	0.240369302	1	0	0	2.333333333
a850aa69d0492c40a2950a93375ae8a4	3.6125	0.049268989	0.240369302	1	0	0	2.333333333
cb824d466f8dc712b6bc19ee6c6e80d0	3.6125	0.049268989	0.240369302	1	0	0	2.333333333
38ce760d5b862f92ad230fba48c475ec	3.6125	0.049268989	0.240369302	1	0	0	2.333333333
84662ccad6cd11b8821fa4f1b7576d23	3.6125	0.049268989	0.240369302	1	0	0	2.333333333
20c7c466d2fce3124bd6e04bb2eed460	3.6125	0.049268989	0.240369302	1	0	0	2.333333333
4a3a71b0e0f4cea45ced51dc6160e6a4	3.6125	0.049268989	0.240369302	1	0	0	2.333333333
39addb4e2d3a9ca6a7dfb2dbed204c4e	3.6125	0.049268989	0.240369302	1	0	0	2.333333333
30950e1d4acab22b5d8ed693fdddaab6	3.6125	0.049268989	0.240369302	1	0	0	2.333333333
98f85d8b7458e44246bc978ccd0cb6c2	3.6125	0.049268989	0.240369302	1	0	0	2.333333333
d730f4ec8833e0c94dc6c48716f289b0	3.6125	0.049268989	0.240369302	1	0	0	2.333333333
303577183bd72f94055b268bd3b8256f	3.6125	0.049268989	0.240369302	1	0	0	2.333333333
279b7a3564d1456d41a246a726abdebf	3.6125	0.049268989	0.240369302	1	0	0	2.333333333
d3b08cb02b35010525dd771415c91f1e	3.6125	0.049268989	0.240369302	1	0	0	2.333333333
8d76755ee74de07a5bb906198409eefd	3.6125	0.049268989	0.240369302	1	0	0	2.333333333
6398a3973bed132f303daf34141e6060	3.6125	0.049268989	0.240369302	1	0	0	2.333333333
b4b63d42127b560067872d82b53782cb	3.6125	0.049268989	0.240369302	1	0	0	2.333333333
33aaf8531336445afa1f86043cda873b	3.6125	0.049268989	0.240369302	1	0	0	2.333333333
bcae1d46bc5f4e0d0a51d574a5125a30	3.6125	0.049268989	0.240369302	1	0	0	2.333333333
a590af8b7f379e0e8902430a178277e7	3.6125	0.049268989	0.240369302	1	0	0	2.333333333
dc2bd6621d4f84ed804b306aa11b40d9	3.6125	0.049268989	0.240369302	1	0	0	2.333333333
cbf9228701ea190f2b9cf5822d8d14ec	3.6125	0.049268989	0.240369302	1	0	0	2.333333333
1ad1e4cd94e4f030a9b61f1ca1b98ac0	3.6125	0.049268989	0.240369302	1	0	0	2.333333333
f468f2d92e6e920480a52c885d7bff5c	3.6125	0.049268989	0.240369302	1	0	0	2.333333333
dbdd74a74186b56dcf91a22a12b0419b	3.6125	0.049268989	0.240369302	1	0	0	2.333333333
25b3757b381111cf907b3e34d14c1cc8	3.6125	0.049268989	0.240369302	1	0	0	2.333333333
b3614cad6444d04ff65a90cdf205df77	3.6125	0.049268989	0.240369302	1	0	0	2.333333333
[truncated: 9,988 more rows]
