# Supplementary material for: Characterizing changes in soil microbiome abundance and diversity due to different cover crop techniques
Source: PLoS One. 2020 May 5;15(5):e0232453. doi: 10.1371/journal.pone.0232453 (PMC7199946; doi:10.1371/journal.pone.0232453)
Supplement: S1 File — ANOVA (S1 File -> anova_ocs.txt) ad Kruskal-Wallis (S1 File -> kw_ocs.txt) tests were performed for the control treatment to find bacterial types that significantly differed in ASV counts across time points. The list of significantly changing bacterial types was included (S1 File -> control_sig.csv) as well as summary statistics (average and standard deviation of abundance) of significantly changing bacteria categorized by their phyla classifications (S1 File -> control_significant_taxa_stats.csv). (ZIP) [file pone.0232453.s005.zip › S1_File/control_sig.csv]

	OTU	Test.Statistic.x	P.x	FDR_P.x	Bonferroni_P.x	TP3_mean.x	TP2_mean.x	TP1_mean.x	Test.Statistic.y	P.y	FDR_P.y	Bonferroni_P.y	TP3_mean.y	TP2_mean.y	TP1_mean.y	Taxon	Confidence
1	579ace8573f3ca4535cdd3374b0fd349	18.88888889	7.91e-05	0.019716246	0.94850669	0	0	32.66666667	13.87778	0.000267065	0.013085718	1	0	0	32.66666667	k__Bacteria; p__Bacteroidetes; c__Cytophagia; o__Cytophagales	0.943178245
2	738f62fe39c91f7a660be7d91c01141a	18.88888889	7.91e-05	0.019716246	0.94850669	0	0	10.33333333	138.8645	2.94e-11	2.07e-08	3.53e-07	0	0	10.33333333	k__Bacteria; p__Bacteroidetes; c__Sphingobacteriia; o__Sphingobacteriales; f__Sphingobacteriaceae; g__Mucilaginibacter	0.981795298
3	33a267bb03cf6715ef219ef0e3fe054c	18.88888889	7.91e-05	0.019716246	0.94850669	0	0	8.666666667	610.5125	1.11e-16	1.9e-13	1.33e-12	0	0	8.666666667	k__Bacteria; p__OD1; c__ZB2; o__; f__; g__; s__	0.965916893
4	9ac0389158f155e662c977c74bc8e97e	18.88888889	7.91e-05	0.019716246	0.94850669	0	0	6.666666667	90.3125	8.79e-10	3.51e-07	1.05e-05	0	0	6.666666667	k__Bacteria; p__OD1; c__ZB2; o__; f__; g__; s__	0.956121211
5	ac42ed54a6ec796f01f258d506aad726	18.88888889	7.91e-05	0.019716246	0.94850669	0	0	3	8.128125	0.003333443	0.078657434	1	0	0	3	k__Bacteria; p__Proteobacteria; c__Deltaproteobacteria; o__Myxococcales; f__; g__; s__	0.954106267
6	61d94a1c74f140abf7ff6bc265baeb70	18.85214008	8.06e-05	0.019716246	0.966096039	0	0	65.66666667	137.3139202	3.22e-11	2.14e-08	3.86e-07	0	0	65.66666667	k__Bacteria; p__Verrucomicrobia; c__Opitutae; o__Opitutales; f__Opitutaceae; g__; s__	0.998218174
7	50d7366e7df5bec469516e688d437d69	18.85214008	8.06e-05	0.019716246	0.966096039	0	0	44	138.9496689	2.93e-11	2.07e-08	3.51e-07	0	0	44	k__Bacteria; p__Proteobacteria; c__Deltaproteobacteria; o__Myxococcales; f__Cystobacteraceae	0.999722604
8	450ed21e9dad7a1559e70ceee01baa1c	18.85214008	8.06e-05	0.019716246	0.966096039	0	0	43	63.41309335	1.31e-08	3.65e-06	0.000157001	0	0	43	k__Bacteria; p__Proteobacteria; c__Betaproteobacteria; o__Burkholderiales; f__Comamonadaceae	0.999987126
9	7e19deb5e15ff22c5b4657399e09c1db	18.85214008	8.06e-05	0.019716246	0.966096039	0	0	40	40.04618938	3.7e-07	6.61e-05	0.004430499	0	0	40	k__Bacteria; p__Verrucomicrobia; c__[Spartobacteria]; o__[Chthoniobacterales]; f__[Chthoniobacteraceae]; g__Ellin506; s__	0.99990875
10	0a19e59bb4566e73ee8e900920621913	18.85214008	8.06e-05	0.019716246	0.966096039	0	0	35.33333333	134.8506645	3.72e-11	2.28e-08	4.46e-07	0	0	35.33333333	k__Bacteria; p__Acidobacteria; c__Acidobacteriia; o__Acidobacteriales; f__Koribacteraceae; g__Candidatus Koribacter; s__versatilis	0.978498388
11	08cc6a358fb888004430f72a77aa703d	18.85214008	8.06e-05	0.019716246	0.966096039	0	0	32.66666667	50.42797965	7.12e-08	1.52e-05	0.000853175	0	0	32.66666667	k__Bacteria; p__Actinobacteria; c__Actinobacteria; o__Actinomycetales	1
12	e5f2602e2fa62fa99082fc2ef48cb004	18.85214008	8.06e-05	0.019716246	0.966096039	0	0	32.33333333	29.47962923	2.98e-06	0.000353402	0.035693591	0	0	32.33333333	k__Bacteria; p__Acidobacteria; c__Acidobacteria-6; o__; f__; g__; s__	0.999119548
13	bf38aec7c3ebe779f1b50796fbecbc74	18.85214008	8.06e-05	0.019716246	0.966096039	0	0	32	299.9351351	5.52e-14	5.51e-11	6.61e-10	0	0	32	k__Bacteria; p__Planctomycetes; c__Planctomycetia; o__Gemmatales; f__Gemmataceae; g__Gemmata; s__obscuriglobus	0.999296493
14	e3ad22c35aaa9a71b4da24edff53c46d	18.85214008	8.06e-05	0.019716246	0.966096039	0	0	32	52.59526066	5.24e-08	1.18e-05	0.000627635	0	0	32	k__Bacteria; p__Actinobacteria; c__Actinobacteria; o__Actinomycetales; f__Intrasporangiaceae	0.989200682
15	434fe2257dd9bd1c5329426f758ba7cd	18.85214008	8.06e-05	0.019716246	0.966096039	0	0	31.66666667	665.3635204	1.11e-16	1.9e-13	1.33e-12	0	0	31.66666667	k__Bacteria; p__Planctomycetes	0.709081986
16	c7346cfdd93c9f8d523dd720d9157cde	18.85214008	8.06e-05	0.019716246	0.966096039	0	0	30.33333333	60.31272681	1.9e-08	5.07e-06	0.000228343	0	0	30.33333333	k__Bacteria; p__Bacteroidetes; c__[Saprospirae]; o__[Saprospirales]; f__Chitinophagaceae; g__Ferruginibacter; s__lapsinanis	0.724022937
17	0a64524dcdc578e5f0287f07675b6063	18.85214008	8.06e-05	0.019716246	0.966096039	0	0	27.33333333	1868.496154	1.11e-16	1.9e-13	1.33e-12	0	0	27.33333333	k__Bacteria	0.999717806
18	5dcae9a5ee5c3563d391906e9aa9ce85	18.85214008	8.06e-05	0.019716246	0.966096039	0	0	27	123.4458984	7.53e-11	4.1e-08	9.02e-07	0	0	27	k__Bacteria; p__Proteobacteria; c__Betaproteobacteria; o__Burkholderiales; f__Comamonadaceae	0.999993921
19	9a82c7cca4ddce1f27301a8c8402efde	18.85214008	8.06e-05	0.019716246	0.966096039	0	0	26.66666667	54.91686461	3.81e-08	9.33e-06	0.000457121	0	0	26.66666667	k__Bacteria; p__Planctomycetes; c__Phycisphaerae; o__WD2101; f__; g__; s__	0.799823621
20	d0d0dc212d858ffa93da7e153b379850	18.85214008	8.06e-05	0.019716246	0.966096039	0	0	26.33333333	27.19615501	5.04e-06	0.000565074	0.060462924	0	0	26.33333333	k__Bacteria; p__Planctomycetes; c__Phycisphaerae; o__WD2101; f__; g__; s__	0.980081053
21	b5cf63d33a4871c87361e2dc6658bd9c	18.85214008	8.06e-05	0.019716246	0.966096039	0	0	24.33333333	92.55294471	7.27e-10	3.11e-07	8.71e-06	0	0	24.33333333	k__Bacteria; p__Bacteroidetes; c__Cytophagia; o__Cytophagales	0.929463895
22	de5f38329d8b78dff39b6e323429c67c	18.85214008	8.06e-05	0.019716246	0.966096039	0	0	23.33333333	97.79696133	4.73e-10	2.1e-07	5.67e-06	0	0	23.33333333	k__Bacteria; p__Proteobacteria; c__Betaproteobacteria; o__Burkholderiales; f__Oxalobacteraceae; g__Duganella	0.745387674
23	e207ed0d8397b0b1776f1f840b3cb6b4	18.85214008	8.06e-05	0.019716246	0.966096039	0	0	22	134.4961538	3.8e-11	2.28e-08	4.56e-07	0	0	22	k__Bacteria; p__Planctomycetes; c__Phycisphaerae; o__WD2101; f__; g__; s__	0.99937062
24	5976933d0d752ded4fabd7bf9d0f9fb2	18.85214008	8.06e-05	0.019716246	0.966096039	0	0	20.66666667	34.45769231	1.05e-06	0.000154681	0.0125292	0	0	20.66666667	k__Bacteria; p__Planctomycetes; c__vadinHA49; o__DH61; f__; g__; s__	0.976346341
25	dcd003add71d94b1d954fa6f6fb217b0	18.85214008	8.06e-05	0.019716246	0.966096039	0	0	20.33333333	1034.008654	1.11e-16	1.9e-13	1.33e-12	0	0	20.33333333	k__Bacteria; p__Bacteroidetes; c__Cytophagia; o__Cytophagales	0.974866809
26	1ac58bcfd11b1c39cf67a12d7daf2ff1	18.85214008	8.06e-05	0.019716246	0.966096039	0	0	20.33333333	50.15713619	7.4e-08	1.56e-05	0.000887246	0	0	20.33333333	k__Bacteria; p__Proteobacteria; c__Betaproteobacteria; o__Burkholderiales; f__Oxalobacteraceae	0.999238903
27	04aca7cd921c8ea6a9feeaa607d8ccfe	18.85214008	8.06e-05	0.019716246	0.966096039	0	0	20	47.63736264	1.08e-07	2.11e-05	0.001288633	0	0	20	k__Bacteria; p__Proteobacteria; c__Deltaproteobacteria; o__FAC87; f__; g__; s__	0.976047992
28	532b21423ca71658a058232ec79ca145	18.85214008	8.06e-05	0.019716246	0.966096039	0	0	19.33333333	21.73962433	2.07e-05	0.001876282	0.247669225	0	0	19.33333333	k__Bacteria; p__Proteobacteria; c__Alphaproteobacteria; o__Sphingomonadales; f__Erythrobacteraceae; g__Porphyrobacter	0.9858529
29	d20fb55021407b0c821aed03e1a54971	18.85214008	8.06e-05	0.019716246	0.966096039	0	0	19.33333333	21.97549729	1.93e-05	0.001813328	0.231840639	0	0	19.33333333	k__Bacteria; p__Proteobacteria; c__Gammaproteobacteria; o__Xanthomonadales; f__Xanthomonadaceae	0.998344857
30	0a4066c9b69f713fb479dd98d0387270	18.85214008	8.06e-05	0.019716246	0.966096039	0	0	19	139.7263393	2.8e-11	2.07e-08	3.36e-07	0	0	19	k__Bacteria; p__Proteobacteria; c__Betaproteobacteria; o__Burkholderiales; f__Comamonadaceae	0.999997653
31	d2ac9a3014bab3bf6ffbe541cd840a2c	18.85214008	8.06e-05	0.019716246	0.966096039	0	0	18.66666667	49.47074236	8.18e-08	1.66e-05	0.000980609	0	0	18.66666667	k__Bacteria; p__Proteobacteria; c__Alphaproteobacteria; o__Rhodospirillales; f__Rhodospirillaceae; g__Elstera; s__litoralis	0.704685527
32	db9660f52c13b62db49bccac55cf02b6	18.85214008	8.06e-05	0.019716246	0.966096039	0	0	18.33333333	840.6009615	1.11e-16	1.9e-13	1.33e-12	0	0	18.33333333	k__Bacteria; p__Bacteroidetes; c__[Saprospirae]; o__[Saprospirales]; f__Chitinophagaceae; g__Ferruginibacter; s__lapsinanis	0.990862657
33	2ed2d00848e04c071a1412b7f44f02f3	18.85214008	8.06e-05	0.019716246	0.966096039	0	0	17	3132.0375	1.11e-16	1.9e-13	1.33e-12	0	0	17	k__Bacteria; p__Gemmatimonadetes; c__Gemmatimonadetes; o__Gemmatimonadales; f__Ellin5301; g__; s__	0.986917117
34	32abec211c4809643ff308c28df08dd7	18.85214008	8.06e-05	0.019716246	0.966096039	0	0	16.66666667	43.41947115	2.09e-07	3.97e-05	0.002503019	0	0	16.66666667	k__Bacteria; p__Proteobacteria; c__Betaproteobacteria; o__Burkholderiales; f__Comamonadaceae	0.999993627
35	45f6dea5f50131a48e4b6c35d5468326	18.85214008	8.06e-05	0.019716246	0.966096039	0	0	16	308.2666667	4.41e-14	4.8e-11	5.28e-10	0	0	16	k__Bacteria; p__Proteobacteria; c__Alphaproteobacteria	0.97404946
36	fe08a6ee7812f782954ddf9b10801dfa	18.85214008	8.06e-05	0.019716246	0.966096039	0	0	16	146.0210526	1.97e-11	1.68e-08	2.36e-07	0	0	16	k__Bacteria; p__Verrucomicrobia; c__[Pedosphaerae]; o__[Pedosphaerales]; f__[Pedosphaeraceae]; g__; s__	0.977355682
37	3c81c285b05f36bf0d0c4b56e92aa706	18.85214008	8.06e-05	0.019716246	0.966096039	0	0	16	34.25185185	1.09e-06	0.000158858	0.013051321	0	0	16	k__Bacteria; p__Proteobacteria	0.798783386
38	3427ea5c770e9034514992c7cca6b54e	18.85214008	8.06e-05	0.019716246	0.966096039	0	0	15.33333333	57.47406015	2.73e-08	6.81e-06	0.000326662	0	0	15.33333333	k__Bacteria; p__Planctomycetes; c__Planctomycetia; o__Gemmatales; f__Gemmataceae; g__; s__	0.999978608
39	ee07a4392e1a5150c6bf7ae1c06f7401	18.85214008	8.06e-05	0.019716246	0.966096039	0	0	15.33333333	1092.007143	1.11e-16	1.9e-13	1.33e-12	0	0	15.33333333	k__Bacteria; p__Planctomycetes; c__Planctomycetia; o__Gemmatales; f__Gemmataceae; g__; s__	0.997642172
40	025b5eae703e238ef28e311e67c724af	18.85214008	8.06e-05	0.019716246	0.966096039	0	0	14.66666667	249.7785714	2.5e-13	2.3e-10	2.99e-09	0	0	14.66666667	k__Bacteria; p__Proteobacteria; c__Betaproteobacteria	0.971054772
41	c1b4dce5277a5d22313d62e2e6a7e678	18.85214008	8.06e-05	0.019716246	0.966096039	0	0	14.33333333	513.8086538	6.66e-16	8.87e-13	7.98e-12	0	0	14.33333333	k__Bacteria; p__Planctomycetes; c__Planctomycetia; o__Gemmatales; f__Gemmataceae; g__Gemmata; s__	0.989822108
42	edbf2f0e7da95a035dc7aaafd4bc30aa	18.85214008	8.06e-05	0.019716246	0.966096039	0	0	13	73.2615	4.4e-09	1.35e-06	5.27e-05	0	0	13	k__Bacteria	0.999999815
43	71a88a15db1b1f4790e612ac62c0fbaa	18.85214008	8.06e-05	0.019716246	0.966096039	0	0	12.66666667	121.3127907	8.65e-11	4.51e-08	1.04e-06	0	0	12.66666667	k__Bacteria; p__Proteobacteria; c__Gammaproteobacteria; o__Xanthomonadales; f__Xanthomonadaceae; g__Arenimonas; s__oryziterrae	0.986100484
44	9f185a5492509bc58e7da6e255884ac5	18.85214008	8.06e-05	0.019716246	0.966096039	0	0	12.33333333	380.4240385	7.66e-15	9.18e-12	9.18e-11	0	0	12.33333333	k__Bacteria; p__Planctomycetes; c__Planctomycetia; o__Gemmatales; f__Gemmataceae; g__Gemmata; s__	0.998093639
45	57ce2dbc1bbf0da646184de12373cd2f	18.85214008	8.06e-05	0.019716246	0.966096039	0	0	11.33333333	596.5785714	2.22e-16	3.33e-13	2.66e-12	0	0	11.33333333	k__Bacteria; p__Proteobacteria; c__Alphaproteobacteria	0.999548003
46	8d0977a05fb918e18dadd3c39a0e5b4d	18.85214008	8.06e-05	0.019716246	0.966096039	0	0	10	51.60714286	6.01e-08	1.34e-05	0.000720941	0	0	10	k__Bacteria; p__Bacteroidetes; c__Cytophagia; o__Cytophagales; f__Cytophagaceae; g__; s__	0.709789808
47	523294f73efc2ed6a4c955863b044f4d	18.85214008	8.06e-05	0.019716246	0.966096039	0	0	7.333333333	92.02368421	7.6e-10	3.14e-07	9.11e-06	0	0	7.333333333	k__Bacteria; p__Proteobacteria; c__Betaproteobacteria	0.999961529
48	d13a654a012e78608b8a074101ea087c	18.85214008	8.06e-05	0.019716246	0.966096039	0	0	6.666666667	76.05263158	3.31e-09	1.1e-06	3.96e-05	0	0	6.666666667	k__Bacteria; p__Proteobacteria; c__Gammaproteobacteria; o__Xanthomonadales; f__Xanthomonadaceae	0.999898811
49	547fe0b0e8620bfa0dc1f9508e68350f	18.85214008	8.06e-05	0.019716246	0.966096039	0	0	5	67.734375	7.98e-09	2.33e-06	9.56e-05	0	0	5	k__Bacteria; p__Planctomycetes; c__Phycisphaerae; o__Phycisphaerales; f__Phycisphaeraceae; g__Phycisphaera; s__mikurensis	0.822639671
50	0d09261828e12e6f4b76b33426431193	15.21061248	0.000497803	0.076754393	1	0	1.25	15.33333333	39.68474341	3.94e-07	6.94e-05	0.004721067	0	1.25	15.33333333	k__Bacteria; p__Proteobacteria; c__Betaproteobacteria; o__Burkholderiales; f__Oxalobacteraceae; g__Duganella; s__nigrescens	0.808186834
51	c5da5f2a57780671f37c7d69d90c4d6f	15.21061248	0.000497803	0.076754393	1	0	0.375	10.66666667	128.9134831	5.33e-11	3.04e-08	6.39e-07	0	0.375	10.66666667	k__Bacteria; p__Proteobacteria; c__Betaproteobacteria	0.998802933
52	9334a15e5e4cb31e609c7c9ba2c7be44	15.18721154	0.000503662	0.076754393	1	0	5.5	84	32.02393805	1.72e-06	0.000227806	0.020569437	0	5.5	84	k__Bacteria; p__Bacteroidetes; c__Cytophagia; o__Cytophagales; f__Cytophagaceae; g__; s__	0.776699848
53	0c625d2befe8a6630f98bc6609dff4ce	15.18721154	0.000503662	0.076754393	1	0	2.625	63	79.75531915	2.3e-09	8.35e-07	2.75e-05	0	2.625	63	k__Bacteria; p__Proteobacteria; c__Deltaproteobacteria; o__Myxococcales; f__Polyangiaceae; g__Aetherobacter; s__fasciculatus	0.762787327
54	10cc0b5605c066789744129885b01cf0	15.18721154	0.000503662	0.076754393	1	0	1.625	47.66666667	113.0671827	1.51e-10	7.24e-08	1.81e-06	0	1.625	47.66666667	k__Bacteria; p__Planctomycetes; c__Planctomycetia; o__Pirellulales; f__Pirellulaceae; g__Pirellula; s__	0.884101737
55	f729070039b8fb64c7e5a42ceb4ad39b	15.18721154	0.000503662	0.076754393	1	0	2.25	45.66666667	44.0092718	1.9e-07	3.67e-05	0.002273869	0	2.25	45.66666667	k__Bacteria; p__Verrucomicrobia; c__[Spartobacteria]; o__[Chthoniobacterales]; f__[Chthoniobacteraceae]; g__; s__	0.965189899
56	19b608a3b3a2c3ff29ff05dbdf3a4f84	15.18721154	0.000503662	0.076754393	1	0	3.125	41.66666667	43.16119274	2.18e-07	4.08e-05	0.002611402	0	3.125	41.66666667	k__Bacteria; p__Proteobacteria; c__Betaproteobacteria; o__Burkholderiales	0.886806551
57	ca1d744166fc8c93ae8d4458dd3054df	15.18721154	0.000503662	0.076754393	1	0	2.125	42.66666667	36.85152155	6.59e-07	0.000108247	0.007902064	0	2.125	42.66666667	k__Bacteria; p__Planctomycetes; c__Phycisphaerae; o__CPla-3; f__; g__; s__	0.999998527
58	15c8270f34938a7a2bdcd41bec0a9a39	15.18721154	0.000503662	0.076754393	1	0	1.25	45	12.57029071	0.000445514	0.017282772	1	0	1.25	45	k__Bacteria; p__Bacteroidetes; c__Cytophagia; o__Cytophagales	0.985628125
59	e40e77de5ef68b0dac15d5ede643a786	15.18721154	0.000503662	0.076754393	1	0	1.25	29.66666667	25.95950812	6.81e-06	0.000746634	0.081591374	0	1.25	29.66666667	k__Bacteria; p__Proteobacteria; c__Deltaproteobacteria; o__Myxococcales; f__Polyangiaceae; g__Aetherobacter; s__fasciculatus	0.827692563
60	df42720d611009c4b8701374ad78e4e1	15.18721154	0.000503662	0.076754393	1	0	1.75	26.33333333	32.59134505	1.52e-06	0.000212518	0.018276513	0	1.75	26.33333333	k__Bacteria; p__Actinobacteria; c__Actinobacteria; o__Actinomycetales; f__Nocardioidaceae; g__Nocardioides	0.993781121
61	fc3eca42e7a974072e0174ecc71a615e	15.18721154	0.000503662	0.076754393	1	0	1.625	24.66666667	27.33172401	4.88e-06	0.000552319	0.058545819	0	1.625	24.66666667	k__Bacteria; p__Proteobacteria; c__Alphaproteobacteria; o__Rhodospirillales; f__Acetobacteraceae; g__Acidisphaera; s__rubrifaciens	0.762123057
62	bf898eddf5eb5bb9fb93bfe7c2e63730	15.18721154	0.000503662	0.076754393	1	0	1.125	26	53.25998112	4.78e-08	1.12e-05	0.00057248	0	1.125	26	k__Bacteria; p__Acidobacteria; c__Acidobacteria-6; o__; f__; g__; s__	0.941269355
63	d7e683be9f1a6c1b1dd99bca0a1776c3	15.18721154	0.000503662	0.076754393	1	0	1.375	22.66666667	28.2411058	3.95e-06	0.00045493	0.047312672	0	1.375	22.66666667	k__Bacteria; p__Planctomycetes; c__Planctomycetia; o__Pirellulales; f__Pirellulaceae	0.993618314
64	71f23ff0bc022a61469cf8fb48453d14	15.18721154	0.000503662	0.076754393	1	0	1.375	22	83.0092805	1.69e-09	6.53e-07	2.02e-05	0	1.375	22	k__Bacteria; p__Bacteroidetes; c__Cytophagia; o__Cytophagales; f__Cytophagaceae	0.80809361
65	afff9f10de9ed997c7a3424ac218a953	15.18721154	0.000503662	0.076754393	1	0	1.125	15.66666667	63.01220534	1.37e-08	3.74e-06	0.000164642	0	1.125	15.66666667	k__Bacteria; p__Bacteroidetes; c__[Saprospirae]; o__[Saprospirales]; f__Chitinophagaceae; g__Trachelomonas; s__volvocinopsis	0.798621546
66	e68d14ac4af9adf7c833075f5ca399c6	15.18721154	0.000503662	0.076754393	1	0	0.75	15.66666667	101.7260797	3.47e-10	1.6e-07	4.16e-06	0	0.75	15.66666667	k__Bacteria; p__Bacteroidetes; c__[Saprospirae]; o__[Saprospirales]; f__Chitinophagaceae	0.999913221
67	208261bc91ea6d1a7f738b6590464788	15.18721154	0.000503662	0.076754393	1	0	0.375	16	51.30708383	6.28e-08	1.37e-05	0.000752271	0	0.375	16	k__Bacteria; p__OD1; c__; o__; f__; g__; s__	0.803045075
68	d02005eb16dce18515dd32c5363cc9c3	15.18721154	0.000503662	0.076754393	1	0	0.625	14.66666667	20.18260625	3.24e-05	0.002772587	0.388162145	0	0.625	14.66666667	k__Bacteria; p__Actinobacteria	0.775678117
69	a730016adafc0cd7d297009de065a197	15.15185756	0.000512644	0.076754393	1	1.888888889	0	26.33333333	54.0885274	4.26e-08	1.02e-05	0.000511171	1.888888889	0	26.33333333	k__Bacteria; p__Verrucomicrobia; c__[Pedosphaerae]; o__[Pedosphaerales]; f__Ellin517; g__; s__	0.921186433
70	7879d68f76800574f042077cfc8277ad	15.15185756	0.000512644	0.076754393	1	1	0	15.33333333	57.89768145	2.58e-08	6.58e-06	0.000309365	1	0	15.33333333	k__Bacteria; p__Planctomycetes; c__Planctomycetia; o__Planctomycetales; f__Planctomycetaceae; g__Planctomyces; s__	0.954598339
71	2b5570f1e2815db5b781d821896b8ad4	15.12854701	0.000518654	0.076754393	1	1.666666667	0	50.66666667	70.38492807	5.97e-09	1.79e-06	7.15e-05	1.666666667	0	50.66666667	k__Bacteria; p__Planctomycetes; c__Phycisphaerae; o__WD2101; f__; g__; s__	0.999903221
72	180066c463febf44ca657f6d5701929b	15.12854701	0.000518654	0.076754393	1	2	0	44.66666667	75.66243902	3.44e-09	1.11e-06	4.12e-05	2	0	44.66666667	k__Bacteria	0.999703117
73	a1b0e6bb2fd27936ba66c20df173411b	15.12854701	0.000518654	0.076754393	1	2.111111111	0	38	81.69200092	1.91e-09	7.16e-07	2.29e-05	2.111111111	0	38	k__Bacteria; p__Verrucomicrobia; c__Opitutae; o__Opitutales; f__Opitutaceae; g__Opitutus; s__	0.993286096
74	bae39fe11ad4abae3835e5f9032f93c6	15.12854701	0.000518654	0.076754393	1	1.222222222	0	36.33333333	16.30512249	0.000111291	0.00848146	1	1.222222222	0	36.33333333	k__Bacteria; p__Proteobacteria; c__Betaproteobacteria; o__Burkholderiales; f__Comamonadaceae	0.999994764
75	a9de4d2e4ad88e0d89362005dd808b97	15.12854701	0.000518654	0.076754393	1	1.333333333	0	31.33333333	59.17611219	2.19e-08	5.72e-06	0.000263069	1.333333333	0	31.33333333	k__Bacteria; p__Actinobacteria; c__Actinobacteria; o__Actinomycetales; f__Microbacteriaceae	0.99968376
76	2e775636fb10d2ca6fbc680c67b79b41	15.12854701	0.000518654	0.076754393	1	1.777777778	0	23	39.54900041	4.03e-07	7.01e-05	0.004835644	1.777777778	0	23	k__Bacteria; p__Planctomycetes; c__Phycisphaerae; o__WD2101; f__; g__; s__	0.99970986
77	9da7a152d00c0dfe49449445ee4ba080	15.12854701	0.000518654	0.076754393	1	1.333333333	0	22.66666667	48.54153846	9.39e-08	1.87e-05	0.001124983	1.333333333	0	22.66666667	k__Bacteria; p__Proteobacteria; c__Betaproteobacteria; o__Burkholderiales; f__Comamonadaceae	0.999993615
78	387605e9fa31a5664fa69daeea09a71b	15.12854701	0.000518654	0.076754393	1	1.111111111	0	19.66666667	78.12327681	2.69e-09	9.22e-07	3.23e-05	1.111111111	0	19.66666667	k__Bacteria; p__Planctomycetes; c__Phycisphaerae; o__WD2101; f__; g__; s__	0.961072763
79	501d65ec8e9eb8b12a4a0e889f267285	15.12854701	0.000518654	0.076754393	1	0.777777778	0	20	24.55696171	9.69e-06	0.001014929	0.116154604	0.777777778	0	20	k__Bacteria; p__Proteobacteria; c__Gammaproteobacteria	0.963357377
80	e1d7474a1fafc56b70a9891cba41719d	15.12854701	0.000518654	0.076754393	1	0.777777778	0	12.33333333	42.95507692	2.25e-07	4.16e-05	0.002701664	0.777777778	0	12.33333333	k__Bacteria; p__Proteobacteria; c__Deltaproteobacteria; o__Myxococcales	0.788250228
81	cc9dc930894adfed1ffad83a7b08784e	15.12854701	0.000518654	0.076754393	1	0.333333333	0	7.333333333	66.8525	8.81e-09	2.51e-06	0.000105546	0.333333333	0	7.333333333	k__Bacteria; p__Nitrospirae; c__Nitrospira; o__Nitrospirales; f__Nitrospiraceae; g__Nitrospira; s__calida	0.999296538
82	eaae3321d07168e452e7315cdad3f15a	14.74126984	0.000629468	0.083558339	1	440.3333333	148	302.6666667	24.53818793	9.74e-06	0.001014929	0.116716837	440.3333333	148	302.6666667	k__Bacteria; p__Proteobacteria; c__Alphaproteobacteria; o__Rhizobiales	0.995190219
83	06d729cac7f2055c857a5d7773914e22	14.66474063	0.000654022	0.083558339	1	0	1.25	18	34.60809399	1.01e-06	0.000152113	0.012162459	0	1.25	18	k__Bacteria; p__Actinobacteria; c__Actinobacteria; o__Actinomycetales; f__Microbacteriaceae	0.997904194
84	fe192306bce0320385e5a306a1c2dd7b	14.66474063	0.000654022	0.083558339	1	0	1.125	13.33333333	22.55818752	1.65e-05	0.001631132	0.197366963	0	1.125	13.33333333	k__Bacteria; p__Actinobacteria; c__Actinobacteria; o__Actinomycetales; f__Nakamurellaceae; g__Nakamurella; s__multipartita	0.999189659
85	372d7a8a63c5224daacca4794be12aac	14.66474063	0.000654022	0.083558339	1	0	1	12.66666667	35.95625	7.81e-07	0.000126506	0.009361433	0	1	12.66666667	k__Bacteria; p__Proteobacteria; c__Betaproteobacteria	0.996766035
86	b7df02821fb7c776382870adb2cd9adc	14.66474063	0.000654022	0.083558339	1	0	1	12.33333333	34.8068609	9.76e-07	0.000151897	0.011696054	0	1	12.33333333	k__Bacteria; p__Proteobacteria; c__Deltaproteobacteria; o__Myxococcales; f__Cystobacteraceae	0.999695215
87	b684b458d938d690e36c9ae18ab88be8	14.66474063	0.000654022	0.083558339	1	0	0.75	10.66666667	35.15188917	9.12e-07	0.000145775	0.010933155	0	0.75	10.66666667	k__Bacteria; p__Bacteroidetes; c__[Saprospirae]; o__[Saprospirales]; f__Chitinophagaceae	0.999958991
88	5f502090e8ee0ad1a7aaeec64f378b09	14.66474063	0.000654022	0.083558339	1	0	0.25	4.333333333	23.96649485	1.13e-05	0.00114733	0.135384967	0	0.25	4.333333333	k__Bacteria; p__TM6; c__SBRH58; o__; f__; g__; s__	0.929688697
89	15be4f8a2a1510c78db507b3b8a04edd	14.62139918	0.000668349	0.083558339	1	0.777777778	0	9.666666667	34.64098361	1.01e-06	0.000152113	0.012083869	0.777777778	0	9.666666667	k__Bacteria; p__Armatimonadetes; c__Chthonomonadetes; o__Chthonomonadales; f__Chthonomonadaceae; g__; s__	0.99681111
90	17256d2253828aeb84ed51adcb3e0c1a	14.59887006	0.000675921	0.083558339	1	1.666666667	0	20.33333333	30.22038835	2.53e-06	0.000312257	0.030288927	1.666666667	0	20.33333333	k__Bacteria; p__Proteobacteria; c__Alphaproteobacteria; o__Rhodospirillales; f__Rhodospirillaceae	0.929450015
91	082defd788740bcb851f0bd5fd42b420	14.39925842	0.000746863	0.083558339	1	45.33333333	11.5	63.33333333	22.22278835	1.81e-05	0.001745558	0.216449221	45.33333333	11.5	63.33333333	k__Bacteria	0.999999679
92	9df0cb28cc8ab6a7a54b161f6f6cd5c7	14.34749788	0.000766444	0.083558339	1	70.88888889	10.875	112.6666667	20.88879241	2.63e-05	0.002304125	0.315665103	70.88888889	10.875	112.6666667	k__Bacteria; p__Planctomycetes; c__Phycisphaerae; o__WD2101; f__; g__; s__	0.98226428
93	9a949ab185a6740cfa0858f5762eb942	14.11054487	0.000862848	0.083558339	1	0	6.5	70.33333333	15.7858137	0.000133218	0.009796843	1	0	6.5	70.33333333	k__Bacteria; p__Proteobacteria; c__Betaproteobacteria; o__Burkholderiales; f__Comamonadaceae	0.999993085
94	142780fbac260293ec79cd2fee4cf8d2	14.11054487	0.000862848	0.083558339	1	0	3.375	57.33333333	26.61078423	5.81e-06	0.000644322	0.069586801	0	3.375	57.33333333	k__Bacteria; p__Proteobacteria; c__Gammaproteobacteria; o__Xanthomonadales; f__Xanthomonadaceae; g__Lysobacter	0.825361961
95	e867695e9b0b224ec8b6d62c49480521	14.11054487	0.000862848	0.083558339	1	0	3.375	32	24.82990442	9.04e-06	0.000967083	0.108313302	0	3.375	32	k__Bacteria; p__Verrucomicrobia; c__[Pedosphaerae]; o__[Pedosphaerales]; f__[Pedosphaeraceae]; g__; s__	0.986387848
96	631cc51522c884c12be5bcf0d7f36669	14.11054487	0.000862848	0.083558339	1	0	2.125	28	14.42225861	0.000217707	0.012849152	1	0	2.125	28	k__Bacteria; p__Proteobacteria; c__Gammaproteobacteria; o__Xanthomonadales; f__Xanthomonadaceae; g__Arenimonas; s__oryziterrae	0.986121821
97	0aac47bb0f070f6e45d188baebd856e7	14.11054487	0.000862848	0.083558339	1	0	2.625	22	22.01029538	1.92e-05	0.001813328	0.229602636	0	2.625	22	k__Bacteria; p__Proteobacteria; c__Betaproteobacteria	0.999652985
98	c27e20bd2f13cdf27667f0103e3becfd	14.11054487	0.000862848	0.083558339	1	0	1.875	20.66666667	19.67943053	3.76e-05	0.003199841	0.451177641	0	1.875	20.66666667	k__Bacteria; p__Bacteroidetes; c__[Saprospirae]; o__[Saprospirales]; f__Chitinophagaceae	0.999907978
99	e846808c1a3abdab4eecce5c7e4f7825	14.11054487	0.000862848	0.083558339	1	0	1.625	13.66666667	21.97139679	1.94e-05	0.001813328	0.232105961	0	1.625	13.66666667	k__Bacteria; p__Acidobacteria; c__Acidobacteria-6; o__; f__; g__; s__	0.944192655
100	c646629a03c5740dab598fac32bbdcc6	14.06116208	0.000884418	0.083558339	1	56.88888889	9.625	49.66666667	14.21006531	0.000235616	0.012896438	1	56.88888889	9.625	49.66666667	k__Bacteria; p__Planctomycetes; c__Planctomycetia; o__Pirellulales; f__Pirellulaceae	0.99996803
101	1553638860185a76dc0d4b03b1a1916a	14.03726496	0.000895049	0.083558339	1	6.111111111	0	58.33333333	18.34793235	5.68e-05	0.004695277	0.68081512	6.111111111	0	58.33333333	k__Bacteria; p__Proteobacteria; c__Gammaproteobacteria; o__Xanthomonadales; f__Xanthomonadaceae	0.999524273
102	719ff9a3cbc6e7f4289c2eaa05add695	14.03726496	0.000895049	0.083558339	1	3.666666667	0	48	21.85591486	2e-05	0.00185703	0.239719356	3.666666667	0	48	k__Bacteria; p__Planctomycetes; c__Phycisphaerae; o__WD2101; f__; g__; s__	0.9992564
103	9371581f08cb68fed505712117ea3a9c	14.03726496	0.000895049	0.083558339	1	2.111111111	0	21.66666667	25.476231	7.67e-06	0.000828818	0.091998801	2.111111111	0	21.66666667	k__Bacteria; p__Verrucomicrobia; c__[Spartobacteria]; o__[Chthoniobacterales]; f__[Chthoniobacteraceae]; g__DA101; s__	0.999491888
104	c74e9b6405d53215a18c837d835f9dba	14.03726496	0.000895049	0.083558339	1	2.222222222	0	19.66666667	13.26090777	0.000338693	0.014709832	1	2.222222222	0	19.66666667	k__Bacteria	0.999938098
105	7788af1916647adc8fc23228bcf8604e	13.83809524	0.000988771	0.083558339	1	151	56.625	355.3333333	15.4593116	0.000149461	0.010601146	1	151	56.625	355.3333333	k__Bacteria; p__Firmicutes; c__Bacilli; o__Bacillales; f__Bacillaceae	0.999735984
106	c4dba81598014e1fde1f10eb1dd44907	13.76922432	0.001023413	0.083558339	1	77.66666667	21.875	79	17.94234198	6.46e-05	0.005235526	0.774857915	77.66666667	21.875	79	k__Bacteria	0.999999941
107	15ede6b044f1e8e93b703c5e9417b6c2	13.61325116	0.00110642	0.083558339	1	0	1.75	15	15.6438704	0.000140024	0.010172527	1	0	1.75	15	k__Bacteria; p__Verrucomicrobia; c__[Pedosphaerae]; o__[Pedosphaerales]	0.889431012
108	a50406ce659e03b96ca1098a39384926	13.53192946	0.001152335	0.083558339	1	0.666666667	0	7	21.16684783	2.43e-05	0.002158394	0.291383154	0.666666667	0	7	k__Bacteria; p__Acidobacteria; c__Solibacteres; o__Solibacterales; f__MVS-65; g__; s__	0.878490427
109	f494ec734c24a8e7592ceef20b85f2d3	13.52824675	0.001154459	0.083558339	1	0	6.875	97.66666667	15.94627123	0.000125966	0.009320711	1	0	6.875	97.66666667	k__Bacteria; p__Firmicutes; c__Bacilli; o__Bacillales	0.992693977
110	9cd14c57ed0c9e6405b0870f3f6d4258	13.52824675	0.001154459	0.083558339	1	0	1.5	21.66666667	15.52372037	0.000146089	0.010477293	1	0	1.5	21.66666667	k__Bacteria; p__Proteobacteria; c__Betaproteobacteria; o__Burkholderiales; f__Oxalobacteraceae	0.999260355
111	04312dd4456d470bd8dd48d3698dc2ae	13.47130483	0.0011878	0.083558339	1	99.44444444	12.25	82.66666667	6.796017237	0.006778674	0.137955806	1	99.44444444	12.25	82.66666667	k__Bacteria; p__Actinobacteria; c__Thermoleophilia; o__Gaiellales; f__Gaiellaceae; g__Gaiella; s__occulta	0.998268523
112	1f5671078c8a08791e09f847e1c87dbd	13.3974359	0.001232491	0.083558339	1	86.11111111	22.625	248.6666667	33.1237943	1.37e-06	0.000195024	0.016382011	86.11111111	22.625	248.6666667	k__Bacteria; p__Firmicutes; c__Bacilli; o__Bacillales; f__Bacillaceae; g__Bacillus; s__megaterium	0.785025812
113	ef6ab6d401d2953afb3a64bc44e6e390	13.38558559	0.001239815	0.083558339	1	25.55555556	0	77	24.78168137	9.15e-06	0.000970394	0.109654555	25.55555556	0	77	k__Bacteria; p__Actinobacteria; c__Actinobacteria; o__Actinomycetales; f__Streptomycetaceae; g__Streptomyces	0.872124319
114	d1f518f67462cf1e962a79804e042b09	13.34749314	0.001263655	0.083558339	1	1.777777778	0	15	31.97146607	1.73e-06	0.000227806	0.020797226	1.777777778	0	15	k__Bacteria; p__Chloroflexi; c__Anaerolineae; o__Caldilineales; f__Caldilineaceae; g__Litorilinea; s__aerophila	0.723034387
115	a6c3908a64afa1d5fc644578965892e7	13.34749314	0.001263655	0.083558339	1	1.444444444	0	14.33333333	29.70032468	2.83e-06	0.000343215	0.033978282	1.444444444	0	14.33333333	k__Bacteria; p__Proteobacteria; c__Deltaproteobacteria; o__Myxococcales; f__Polyangiaceae	0.75539328
116	12092ae47215aea00f761237997be170	13.34749314	0.001263655	0.083558339	1	1.111111111	0	15.33333333	53.11761787	4.87e-08	1.12e-05	0.000583821	1.111111111	0	15.33333333	k__Bacteria	0.999953677
117	1454d0921ef45b809ace251de9885377	13.33015873	0.001274655	0.083558339	1	4.333333333	0	41	31.93477842	1.75e-06	0.000227806	0.020958167	4.333333333	0	41	k__Bacteria; p__Proteobacteria; c__Betaproteobacteria; o__Nitrosomonadales; f__Nitrosomonadaceae; g__Nitrosospira; s__multiformis	0.899458977
118	7f1f95bb06a877601c95b6a508cd5dde	13.33015873	0.001274655	0.083558339	1	4.666666667	0	39.33333333	30.89645777	2.18e-06	0.000272342	0.026144804	4.666666667	0	39.33333333	k__Bacteria	0.999323578
119	79038f627e435ac2cdbffed2b9956b6c	13.33015873	0.001274655	0.083558339	1	4	0	36.33333333	38.46522974	4.9e-07	8.39e-05	0.005870452	4	0	36.33333333	k__Bacteria; p__Verrucomicrobia; c__Opitutae; o__Opitutales; f__Opitutaceae; g__; s__	0.905263918
120	53abb04ee5a4d162368a6ecda476eab5	13.33015873	0.001274655	0.083558339	1	1.888888889	0	33	28.36950014	3.83e-06	0.000445926	0.04593035	1.888888889	0	33	k__Bacteria; p__; c__; o__; f__; g__; s__	0.888215515
121	32e87f5054db9ba2e561071fb837847b	13.33015873	0.001274655	0.083558339	1	2.444444444	0	20	17.55745373	7.32e-05	0.005812629	0.877707046	2.444444444	0	20	k__Bacteria; p__Planctomycetes; c__Phycisphaerae; o__WD2101; f__; g__; s__	0.98925847
122	f939a3c1f19a3e3f7d900b8422e94969	13.33015873	0.001274655	0.083558339	1	1.555555556	0	22.33333333	113.7995938	1.44e-10	7.17e-08	1.72e-06	1.555555556	0	22.33333333	k__Bacteria; p__Planctomycetes; c__Phycisphaerae; o__WD2101; f__; g__; s__	0.999927621
123	75604f09ca9394cafb2b620a137759f2	13.21600464	0.001349525	0.083558339	1	72.22222222	20.625	227	30.05945558	2.62e-06	0.000320208	0.031380422	72.22222222	20.625	227	k__Bacteria; p__Firmicutes; c__Bacilli; o__Bacillales; f__Bacillaceae; g__Bacillus; s__megaterium	0.814708472
124	d9d86187d3a2d37a613deb8e63084763	13.10763354	0.001424668	0.083558339	1	0	3.125	20.66666667	14.1441586	0.000241509	0.012896438	1	0	3.125	20.66666667	k__Bacteria; p__Bacteroidetes; c__[Saprospirae]; o__[Saprospirales]; f__Chitinophagaceae; g__Niastella; s__	0.795506871
125	5a4d6365beef0be0e01debf3abb3ba74	13.08746795	0.001439105	0.083558339	1	0	7	62.33333333	15.9984153	0.000123705	0.009210274	1	0	7	62.33333333	k__Bacteria; p__Proteobacteria; c__Betaproteobacteria; o__Burkholderiales; f__Comamonadaceae	0.999995198
126	858eb8f860d7b72983cafc9601019271	13.08746795	0.001439105	0.083558339	1	0	7.5	50.33333333	13.18530051	0.000348863	0.014988594	1	0	7.5	50.33333333	k__Bacteria; p__Proteobacteria; c__Alphaproteobacteria; o__Sphingomonadales; f__Sphingomonadaceae; g__Sphingosinicella; s__microcystinivorans	0.808764607
127	08ef46696ffacaea5e62e1a11e66fcc9	13.08746795	0.001439105	0.083558339	1	0	2.875	23.66666667	8.205145359	0.003205042	0.076227844	1	0	2.875	23.66666667	k__Bacteria; p__Cyanobacteria; c__Chloroplast; o__Stramenopiles; f__; g__; s__	0.999955132
128	9188341b95111a7b11d4bc587006bcb9	13.08746795	0.001439105	0.083558339	1	0	2.75	22.66666667	21.01153184	2.54e-05	0.002240281	0.304678266	0	2.75	22.66666667	k__Bacteria; p__Bacteroidetes; c__[Saprospirae]; o__[Saprospirales]; f__Chitinophagaceae; g__Ferruginibacter; s__lapsinanis	0.794904464
129	bc2aa4f9a6f514613ed2a95be7cdc117	13.08746795	0.001439105	0.083558339	1	0	2.625	20	7.491515152	0.004645144	0.102543899	1	0	2.625	20	k__Bacteria; p__Bacteroidetes; c__[Saprospirae]; o__[Saprospirales]; f__Chitinophagaceae	0.999947247
130	1010b7f86f03edffd6c64fc4ac3a7aa7	13.01797637	0.001489987	0.083558339	1	2.777777778	0	22	15.44215731	0.000150374	0.010603142	1	2.777777778	0	22	k__Bacteria; p__Actinobacteria; c__Thermoleophilia	0.94408065
131	2d5556cb216dcf026e9d11513fb5d5a8	12.99794872	0.001504982	0.083558339	1	8.444444444	0	68.33333333	13.05712218	0.000366893	0.0152178	1	8.444444444	0	68.33333333	k__Bacteria; p__Firmicutes; c__Bacilli; o__Bacillales	0.988957972
132	fd90cf2e9ae30bbfca612c636ea580ed	12.99794872	0.001504982	0.083558339	1	5.555555556	0	36.66666667	9.518101962	0.001684744	0.045897799	1	5.555555556	0	36.66666667	k__Bacteria; p__Verrucomicrobia; c__[Spartobacteria]; o__[Chthoniobacterales]; f__[Chthoniobacteraceae]; g__DA101; s__	0.997339989
133	ddf88dcaa3e8f086765ed6ccaab7348e	12.99794872	0.001504982	0.083558339	1	2.444444444	0	19.66666667	10.68469026	0.000988428	0.031261977	1	2.444444444	0	19.66666667	k__Bacteria; p__Planctomycetes; c__Planctomycetia; o__Gemmatales; f__Isosphaeraceae; g__Nostocoida; s__limicola III	0.783979859
134	04cda08f8d5d267dd942e5d9d14739cd	12.99794872	0.001504982	0.083558339	1	1.444444444	0	10.66666667	8.632465126	0.002585783	0.064040871	1	1.444444444	0	10.66666667	k__Bacteria; p__TM7; c__TM7-1; o__; f__; g__; s__	0.85242603
135	2b14062bcdc044ee7ad787b0a3b38046	12.8986987	0.001581551	0.083558339	1	30.66666667	0	6.666666667	13.30054429	0.000333494	0.014697048	1	30.66666667	0	6.666666667	k__Bacteria; p__Proteobacteria; c__Alphaproteobacteria; o__Rhizobiales; f__Bradyrhizobiaceae	0.894678894
136	8d75ed93462caa5496ee32cdd8176989	12.63490226	0.001804537	0.083558339	1	0	0.625	3.666666667	10.61850594	0.001017893	0.031774708	1	0	0.625	3.666666667	k__Bacteria; p__Firmicutes; c__Clostridia; o__Thermoanaerobacterales; f__Thermoanaerobacteraceae; g__Carboxydothermus	0.963342696
137	eeb94bff21000cc1c7104a41aadadc6f	12.62010815	0.001817935	0.083558339	1	3.555555556	4	50.66666667	25.93285801	6.85e-06	0.000746634	0.082129705	3.555555556	4	50.66666667	k__Bacteria; p__Acidobacteria; c__Acidobacteriia; o__Acidobacteriales	0.998695093
138	a56110df54b2f6b51b6a1450bb97085f	12.615434	0.001822189	0.083558339	1	0	3	18.33333333	11.81617913	0.0006073	0.021494997	1	0	3	18.33333333	k__Bacteria; p__Bacteroidetes; c__[Saprospirae]; o__[Saprospirales]; f__Chitinophagaceae	0.999989049
139	8ae1a3a1b5a66c1bd645d589ff758aa7	12.61244762	0.001824911	0.083558339	1	1.333333333	1.625	22.33333333	32.25932203	1.63e-06	0.000222515	0.019581334	1.333333333	1.625	22.33333333	k__Bacteria; p__Actinobacteria	0.999968595
140	13afe0bd78976ae18734c2e11bcddf08	12.60369708	0.001832913	0.083558339	1	1.666666667	1.875	39.66666667	49.77921135	7.82e-08	1.62e-05	0.000937357	1.666666667	1.875	39.66666667	k__Bacteria; p__Acidobacteria; c__Solibacteres; o__Solibacterales; f__MVS-65; g__; s__	0.910312583
141	836a98e7468ada600a35a0dde269f617	12.59606782	0.001839919	0.083558339	1	3	5.25	93.33333333	78.74204675	2.53e-09	8.94e-07	3.04e-05	3	5.25	93.33333333	k__Bacteria	0.999494899
142	f07cd033d08a9f53a7897fe6ce4868e7	12.59606782	0.001839919	0.083558339	1	1.888888889	5	63.66666667	31.99143627	1.73e-06	0.000227806	0.020710202	1.888888889	5	63.66666667	k__Bacteria; p__Proteobacteria; c__Alphaproteobacteria; o__Sphingomonadales; f__Sphingomonadaceae	0.829139243
143	8943dce6ac1a530bdfdceecaf9244fe2	12.59606782	0.001839919	0.083558339	1	0.444444444	0.625	18	32.42008166	1.58e-06	0.000217667	0.018937001	0.444444444	0.625	18	k__Bacteria	0.999997945
144	b8d3adc8f0f8238a30464a3dd8aa6a4c	12.58441558	0.00185067	0.083558339	1	2	1.25	65.33333333	73.26714345	4.4e-09	1.35e-06	5.27e-05	2	1.25	65.33333333	k__Bacteria; p__Planctomycetes; c__Phycisphaerae; o__WD2101; f__; g__; s__	0.999759081
145	cacc34deeed58a3da9f2d16b2bacd198	12.58441558	0.00185067	0.083558339	1	4.222222222	1	53.66666667	37.71997596	5.61e-07	9.46e-05	0.00672541	4.222222222	1	53.66666667	k__Bacteria; p__Planctomycetes; c__Planctomycetia; o__Gemmatales; f__Gemmataceae; g__Gemmata; s__	0.997405631
146	e9ab9f18c61cdd9a965c815b4a959df9	12.58441558	0.00185067	0.083558339	1	1.444444444	1.375	34.66666667	19.53946245	3.93e-05	0.003314673	0.470683598	1.444444444	1.375	34.66666667	k__Bacteria; p__Proteobacteria; c__Betaproteobacteria; o__Rhodocyclales; f__Rhodocyclaceae	0.741119507
147	9ba9260fa1bf18ffcb95d9eef48e08c8	12.58441558	0.00185067	0.083558339	1	1.111111111	1	17.66666667	29.08631081	3.25e-06	0.000382313	0.038995897	1.111111111	1	17.66666667	k__Bacteria; p__Bacteroidetes; c__Cytophagia; o__Cytophagales; f__Cytophagaceae; g__; s__	0.710824521
148	cd79ed980fa49d48ac9ad642eb391f43	12.56521739	0.00186852	0.083558339	1	6.111111111	0	33.66666667	24.23953722	1.05e-05	0.001077628	0.126082501	6.111111111	0	33.66666667	k__Bacteria; p__Acidobacteria; c__Acidobacteriia; o__Acidobacteriales; f__Acidobacteriaceae	0.999997918
149	0144ffa9b859718eaad46bf8ca77a8b8	12.56521739	0.00186852	0.083558339	1	4.333333333	0	25	31.51781915	1.91e-06	0.000246113	0.0228885	4.333333333	0	25	k__Bacteria; p__Proteobacteria; c__Betaproteobacteria; o__Burkholderiales; f__Comamonadaceae	0.999922876
150	0331db75468e1eab659de74a22ea97a4	12.55085714	0.001881984	0.083558339	1	8.777777778	0	36	16.38621465	0.000108246	0.008317573	1	8.777777778	0	36	k__Bacteria	0.999999886
151	473f41e42b1ac1721bc4bf0e23595b8d	12.55085714	0.001881984	0.083558339	1	6.111111111	0	26.66666667	18.66612512	5.14e-05	0.004307248	0.615936517	6.111111111	0	26.66666667	k__Bacteria; p__Proteobacteria; c__Alphaproteobacteria; o__Rhizobiales; f__Phyllobacteriaceae; g__Thermovum; s__composti	0.770402523
152	a7937cceb1b71d212329ea410ef7e3ab	12.54960317	0.001883165	0.083558339	1	180.7777778	57.75	226	8.448176962	0.002834755	0.068646873	1	180.7777778	57.75	226	k__Bacteria; p__Actinobacteria; c__Thermoleophilia; o__Solirubrobacterales; f__Conexibacteraceae	0.733057016
153	a59074cf3bcdaaf6c02383a5e2f3aa7a	12.52051435	0.001910754	0.083558339	1	83.11111111	31.875	59	9.122312821	0.002034821	0.052909754	1	83.11111111	31.875	59	k__Bacteria; p__Proteobacteria; c__Alphaproteobacteria; o__Rhizobiales	0.792987154
154	8d2e6cb2851e52ffee987199f224fcec	12.51703475	0.001914082	0.083558339	1	1.333333333	0	8.333333333	8.912612108	0.002252773	0.05691847	1	1.333333333	0	8.333333333	k__Bacteria; p__Armatimonadetes; c__[Fimbriimonadia]; o__[Fimbriimonadales]; f__[Fimbriimonadaceae]; g__Fimbriimonas; s__	0.873139988
155	5b59c7fa7dce1447c8208ef7438093b7	12.49734149	0.001933022	0.083558339	1	70	7.25	158.6666667	15.50921708	0.000146841	0.010477293	1	70	7.25	158.6666667	k__Bacteria; p__Planctomycetes; c__Phycisphaerae; o__WD2101; f__; g__; s__	0.999729058
156	127f57fdbb6ae30b886a501516a5b535	12.48167239	0.001948226	0.083558339	1	15.88888889	0	28	9.185298171	0.001974038	0.051552936	1	15.88888889	0	28	k__Bacteria; p__Proteobacteria; c__Alphaproteobacteria	0.999067741
157	d434ba8e8288f824d1c0ff812ed98619	12.46900737	0.001960602	0.083558339	1	8.111111111	0	46	17.99349741	6.36e-05	0.00522077	0.762232357	8.111111111	0	46	k__Bacteria; p__Acidobacteria; c__Solibacteres; o__Solibacterales	0.989869451
158	ac9027cd77977fc1384d743bb95fe547	12.45281385	0.001976541	0.083558339	1	7	0	40.66666667	17.86008065	6.64e-05	0.005339958	0.795653779	7	0	40.66666667	k__Bacteria; p__Gemmatimonadetes; c__Gemmatimonadetes; o__; f__; g__; s__	0.983242441
159	9dcdc95c08f512b983663aac9af1f50b	12.45281385	0.001976541	0.083558339	1	3	0	19.66666667	20.77018692	2.73e-05	0.002367421	0.326704156	3	0	19.66666667	k__Bacteria; p__Firmicutes; c__Bacilli; o__Bacillales; f__Bacillaceae	0.999743299
160	1cce4171fab1f40cc7fa490e3883f6a5	12.40878767	0.002020533	0.083558339	1	5.333333333	0	31.66666667	34.60534201	1.02e-06	0.000152113	0.012169061	5.333333333	0	31.66666667	k__Bacteria; p__Acidobacteria; c__Solibacteres; o__Solibacterales; f__MVS-65; g__; s__	0.847267492
161	91327752c59286b46cb23a6282247f78	12.37524764	0.002054703	0.083558339	1	111	29.25	86	13.71761381	0.000283879	0.013399967	1	111	29.25	86	k__Bacteria; p__Proteobacteria; c__Alphaproteobacteria; o__Rhizobiales	0.99034418
162	dd2d4209c68778ee700088371c7d6b75	12.24037691	0.002198042	0.083558339	1	38	8.375	28	11.14983632	0.000806325	0.026773997	1	38	8.375	28	k__Bacteria; p__Proteobacteria; c__Alphaproteobacteria; o__Rhizobiales; f__Beijerinckiaceae; g__Methylocapsa	0.829331581
163	664f5069501f858a9ba91e082696357c	12.13329971	0.002318929	0.083558339	1	107.2222222	32.5	115.3333333	10.50395008	0.001071243	0.033180843	1	107.2222222	32.5	115.3333333	k__Bacteria; p__Actinobacteria; c__Actinobacteria; o__Actinomycetales	0.999999889
164	e8c37e5d398056ca7d30e0a48a491e1f	12.11798077	0.002336759	0.083558339	1	0	4	22	9.40472837	0.001777604	0.047583463	1	0	4	22	k__Bacteria; p__Proteobacteria; c__Betaproteobacteria	0.997242582
165	386efc14227681aa95c58911639f1e1f	12.11212253	0.002343614	0.083558339	1	2.666666667	1.5	28.33333333	22.02172151	1.91e-05	0.001813328	0.22887305	2.666666667	1.5	28.33333333	k__Bacteria; p__Firmicutes; c__Bacilli; o__Bacillales; f__Bacillaceae; g__Bacillus; s__koreensis	0.84767978
166	f6e1fc960b0285ec0411ea07249c06a6	12.04954819	0.002418098	0.083558339	1	22	1.5	22	9.957142857	0.001372976	0.039562162	1	22	1.5	22	k__Bacteria; p__Planctomycetes; c__Phycisphaerae; o__WD2101; f__; g__; s__	0.984510067
167	9a16d5843d84969522cb07b5ee3173ab	12.02910461	0.002442942	0.083558339	1	1.222222222	0	7.666666667	10.17772177	0.001241103	0.037099994	1	1.222222222	0	7.666666667	k__Bacteria	0.999994019
168	eabdfdde8c1b029b1e27dd6732716fc4	12.01059829	0.002465652	0.083558339	1	5.888888889	0	35	8.462989741	0.002813782	0.06841543	1	5.888888889	0	35	k__Bacteria; p__Proteobacteria; c__Betaproteobacteria; o__Burkholderiales; f__Comamonadaceae; g__Acidovorax; s__avenae	0.817465442
169	469610dccab5688e522effd7b0ae5979	11.96296296	0.002525083	0.083558339	1	0	0	16.66666667	14.45	0.000215481	0.012849152	1	0	0	16.66666667	k__Bacteria; p__Planctomycetes; c__Planctomycetia; o__Pirellulales; f__Pirellulaceae	0.969351921
170	efcb9af6cdb2afa703435452c2933388	11.96296296	0.002525083	0.083558339	1	0	0	12.66666667	14.45	0.000215481	0.012849152	1	0	0	12.66666667	k__Bacteria; p__Planctomycetes; c__Phycisphaerae; o__CPla-3; f__; g__; s__	0.738798884
171	04ff14077e7d389910ee3a3ffd3fc55e	11.96296296	0.002525083	0.083558339	1	0	0	10.66666667	14.45	0.000215481	0.012849152	1	0	0	10.66666667	k__Bacteria; p__Proteobacteria; c__Betaproteobacteria; o__Rhodocyclales; f__Rhodocyclaceae; g__Georgfuchsia; s__toluolica	0.911207136
172	fc988cb83f2de5e0545d79c0878e8057	11.96296296	0.002525083	0.083558339	1	0	0	9.333333333	14.45	0.000215481	0.012849152	1	0	0	9.333333333	k__Bacteria	0.999979619
173	4c9402f5046813d4b06c52582ab629a6	11.96296296	0.002525083	0.083558339	1	0	0	8	14.45	0.000215481	0.012849152	1	0	0	8	k__Bacteria; p__Planctomycetes; c__Phycisphaerae; o__WD2101; f__; g__; s__	0.993390597
174	10513155b0342f3028e0e4f1545bd2ef	11.96296296	0.002525083	0.083558339	1	0	0	8	14.45	0.000215481	0.012849152	1	0	0	8	k__Bacteria; p__Gemmatimonadetes; c__Gemmatimonadetes; o__Gemmatimonadales; f__Ellin5301; g__; s__	0.985769432
175	595c9c1263b9b7e7b787457a92a69445	11.96296296	0.002525083	0.083558339	1	0	0	7.333333333	14.45	0.000215481	0.012849152	1	0	0	7.333333333	k__Bacteria; p__Proteobacteria; c__Alphaproteobacteria; o__Rhodospirillales; f__Acetobacteraceae	0.93185527
176	615b3bc6f41724ebc35ff5b9b99a0d12	11.96296296	0.002525083	0.083558339	1	0	0	6	14.45	0.000215481	0.012849152	1	0	0	6	k__Bacteria; p__OD1; c__ZB2; o__; f__; g__; s__	0.973677058
177	cd9d2a267d0634ee3262b5b8ae50863e	11.96296296	0.002525083	0.083558339	1	0	0	5.333333333	14.45	0.000215481	0.012849152	1	0	0	5.333333333	k__Bacteria; p__Firmicutes; c__Bacilli; o__Bacillales; f__Bacillaceae	0.999693897
178	ae3714ac14ffb8559ccdaded1686971e	11.96296296	0.002525083	0.083558339	1	0	0	4.666666667	14.45	0.000215481	0.012849152	1	0	0	4.666666667	k__Bacteria; p__Firmicutes; c__Bacilli; o__Bacillales	0.99222217
179	82dae8173e634c0969d3b93f1cea5c1e	11.96296296	0.002525083	0.083558339	1	0	0	4	14.45	0.000215481	0.012849152	1	0	0	4	k__Bacteria; p__Actinobacteria; c__Thermoleophilia; o__Solirubrobacterales; f__Solirubrobacteraceae; g__Solirubrobacter; s__	0.999793901
180	037551c544f6ac399f9971b225293655	11.96296296	0.002525083	0.083558339	1	0	0	3.333333333	14.45	0.000215481	0.012849152	1	0	0	3.333333333	k__Bacteria	0.999987757
181	86e6fd401947dbdd7c13b454044cb180	11.96296296	0.002525083	0.083558339	1	0	0	2.666666667	14.45	0.000215481	0.012849152	1	0	0	2.666666667	k__Bacteria; p__Proteobacteria; c__Gammaproteobacteria; o__Xanthomonadales; f__Sinobacteraceae; g__Alkanibacter; s__difficilis	0.9791253
182	6bfc9ebe95b7485bcfff6440128cda21	11.96296296	0.002525083	0.083558339	1	0	0	2	14.45	0.000215481	0.012849152	1	0	0	2	k__Bacteria; p__Proteobacteria; c__Alphaproteobacteria	0.995295998
183	c45edab6019d3434baa86820066057a3	11.96296296	0.002525083	0.083558339	1	0	0	2	14.45	0.000215481	0.012849152	1	0	0	2	k__Bacteria; p__Proteobacteria; c__Alphaproteobacteria	0.913469273
184	34eaef8fe0b1a6fc1ef121fb61257967	11.93577441	0.002559644	0.083558339	1	62.55555556	13.625	25	10.85455553	0.000917072	0.029456473	1	62.55555556	13.625	25	k__Bacteria; p__Proteobacteria; c__Alphaproteobacteria; o__Rhizobiales; f__Bradyrhizobiaceae	0.709774869
185	5563f05a43aa58973c622bd8bd7462a8	11.92982456	0.00256727	0.083558339	1	0	0	54.33333333	13.9933682	0.000255622	0.012896438	1	0	0	54.33333333	k__Bacteria; p__Proteobacteria; c__Betaproteobacteria; o__Burkholderiales; f__Oxalobacteraceae; g__Massilia	0.923221897
186	aab461cbaac8fd10ba8f6eb93475b0b7	11.92982456	0.00256727	0.083558339	1	0	0	48.33333333	9.872977057	0.001427364	0.040737658	1	0	0	48.33333333	k__Bacteria; p__Proteobacteria; c__Gammaproteobacteria; o__Xanthomonadales; f__Xanthomonadaceae	0.999997266
187	14da688eb8cddbf413d374a2f8c711c3	11.92982456	0.00256727	0.083558339	1	0	0	42.66666667	9.420213274	0.00176459	0.047532908	1	0	0	42.66666667	k__Bacteria; p__Verrucomicrobia; c__[Spartobacteria]; o__[Chthoniobacterales]; f__[Chthoniobacteraceae]; g__Chthoniobacter; s__	0.995447359
188	a3ff76aca3e0cc4f4734509cf8586373	11.92982456	0.00256727	0.083558339	1	0	0	35	14.4146987	0.000218319	0.012849152	1	0	0	35	k__Bacteria; p__Proteobacteria; c__Betaproteobacteria	0.99985112
189	1217deabe7ea4c3dc6c30b891e094550	11.92982456	0.00256727	0.083558339	1	0	0	32.66666667	13.8279992	0.000272168	0.013208426	1	0	0	32.66666667	k__Bacteria; p__Planctomycetes; c__Planctomycetia; o__Gemmatales; f__Gemmataceae; g__Gemmata; s__obscuriglobus	0.999592267
190	f2490d5472fcce5db01ef57a75a8d4c0	11.92982456	0.00256727	0.083558339	1	0	0	29.66666667	12.7119558	0.000420848	0.016649174	1	0	0	29.66666667	k__Bacteria; p__Proteobacteria; c__Deltaproteobacteria; o__Myxococcales; f__Polyangiaceae	0.999998256
191	ebf75a39bebffa9fb67e12e0c4837253	11.92982456	0.00256727	0.083558339	1	0	0	28.33333333	14.3015411	0.000227701	0.012849152	1	0	0	28.33333333	k__Bacteria; p__Proteobacteria; c__Alphaproteobacteria; o__Rhodospirillales	0.728782585
192	90ee5d4930812de6f5c710567aa07fdd	11.92982456	0.00256727	0.083558339	1	0	0	26.33333333	10.70033816	0.000981602	0.031128208	1	0	0	26.33333333	k__Bacteria; p__Proteobacteria; c__Alphaproteobacteria; o__Rhizobiales	0.99773363
193	2bc73f04082a4cb07bbc730b50df3f41	11.92982456	0.00256727	0.083558339	1	0	0	25.66666667	12.97305421	0.000379283	0.015677467	1	0	0	25.66666667	k__Bacteria; p__Planctomycetes; c__Phycisphaerae; o__WD2101; f__; g__; s__	0.992813329
194	66c346d05f8fdf3c99196712aac62540	11.92982456	0.00256727	0.083558339	1	0	0	24.33333333	12.82545803	0.000402184	0.016123676	1	0	0	24.33333333	k__Bacteria; p__Planctomycetes; c__Planctomycetia; o__Gemmatales; f__Gemmataceae; g__Gemmata; s__obscuriglobus	0.999461151
195	fcd50992224cd3e5c7a2116b0b91c9a8	11.92982456	0.00256727	0.083558339	1	0	0	23.33333333	13.61634615	0.000295119	0.013399967	1	0	0	23.33333333	k__Bacteria; p__Planctomycetes; c__Planctomycetia; o__Gemmatales; f__Gemmataceae; g__Gemmata	0.998592622
196	24d0239579451400fb421f88b0bda064	11.92982456	0.00256727	0.083558339	1	0	0	22.66666667	11.94010007	0.000576707	0.020822249	1	0	0	22.66666667	k__Bacteria; p__Verrucomicrobia; c__Opitutae; o__Opitutales; f__Opitutaceae; g__Opitutus; s__	0.992680248
197	615ae1e424dd36fd7264da544f12609c	11.92982456	0.00256727	0.083558339	1	0	0	22.66666667	10.04461816	0.001318891	0.038844081	1	0	0	22.66666667	k__Bacteria; p__Planctomycetes; c__Phycisphaerae; o__WD2101; f__; g__; s__	0.993060843
198	8f45892fa72036c58605b4a86d4ae7f0	11.92982456	0.00256727	0.083558339	1	0	0	21.33333333	14.07878211	0.000247518	0.012896438	1	0	0	21.33333333	k__Bacteria; p__Verrucomicrobia; c__[Spartobacteria]; o__[Chthoniobacterales]; f__[Chthoniobacteraceae]; g__Chthoniobacter; s__	0.996784229
199	b54c5b1e431d5edae6b1089e5ce450cb	11.92982456	0.00256727	0.083558339	1	0	0	20.33333333	9.608372051	0.001614678	0.044597105	1	0	0	20.33333333	k__Bacteria; p__Acidobacteria; c__Solibacteres; o__Solibacterales; f__PK34; g__; s__	0.717149284
200	6c38004916e09960176055c2b4dfa11a	11.92982456	0.00256727	0.083558339	1	0	0	20	13.71835443	0.000283798	0.013399967	1	0	0	20	k__Bacteria; p__Bacteroidetes; c__[Saprospirae]; o__[Saprospirales]; f__Chitinophagaceae; g__Ferruginibacter; s__alkalilentus	0.773918729
201	773c7c8e089a0df9edcde176a0f0f7fd	11.92982456	0.00256727	0.083558339	1	0	0	19.66666667	11.56864075	0.000673997	0.023283017	1	0	0	19.66666667	k__Bacteria; p__Bacteroidetes; c__Cytophagia; o__Cytophagales; f__Cytophagaceae; g__; s__	0.990133741
202	76702ed7c9175c24fb5732680382f30c	11.92982456	0.00256727	0.083558339	1	0	0	19.66666667	7.029129402	0.005960881	0.124699964	1	0	0	19.66666667	k__Bacteria; p__Proteobacteria; c__Gammaproteobacteria; o__Alteromonadales	0.908206465
203	3f5a0e0baa50cd08fbd4349b337d7362	11.92982456	0.00256727	0.083558339	1	0	0	19.33333333	13.66979753	0.000289125	0.013399967	1	0	0	19.33333333	k__Bacteria; p__Proteobacteria; c__Deltaproteobacteria; o__Myxococcales; f__Polyangiaceae; g__Aetherobacter; s__fasciculatus	0.806753565
204	9c3fce0b4c07ee57c04967f5d0c1e785	11.92982456	0.00256727	0.083558339	1	0	0	18.66666667	13.96892725	0.000257995	0.012896438	1	0	0	18.66666667	k__Bacteria; p__Chloroflexi; c__Chloroflexi; o__[Roseiflexales]; f__[Kouleothrixaceae]; g__; s__	0.999434486
205	d3e4ed015f97ea0de151971c5af24982	11.92982456	0.00256727	0.083558339	1	0	0	18.33333333	10.6405185	0.001007986	0.031547588	1	0	0	18.33333333	k__Bacteria; p__Planctomycetes; c__Planctomycetia; o__Pirellulales; f__Pirellulaceae; g__Pirellula; s__	0.998915637
206	e78c574b96aa2fdaf22d87e2822c0c71	11.92982456	0.00256727	0.083558339	1	0	0	18.33333333	14.43568362	0.000216626	0.012849152	1	0	0	18.33333333	k__Bacteria; p__Proteobacteria; c__Alphaproteobacteria; o__Rhizobiales; f__Rhizobiaceae	0.718172827
207	c0b29532705b24ade0bc27696f491ea8	11.92982456	0.00256727	0.083558339	1	0	0	18	12.02517123	0.000556702	0.020221796	1	0	0	18	k__Bacteria; p__Proteobacteria; c__Betaproteobacteria; o__Burkholderiales	0.75068813
208	49880737ad8c8b2f13403662b2aae6c7	11.92982456	0.00256727	0.083558339	1	0	0	17.66666667	12.24066647	0.00050941	0.018963674	1	0	0	17.66666667	k__Bacteria; p__Proteobacteria; c__Deltaproteobacteria; o__Myxococcales; f__Polyangiaceae; g__Aetherobacter; s__fasciculatus	0.75641488
209	c2c295aef46966d7f71b282cc038a76c	11.92982456	0.00256727	0.083558339	1	0	0	17.66666667	11.04190696	0.000844971	0.027826013	1	0	0	17.66666667	k__Bacteria; p__Proteobacteria; c__Gammaproteobacteria; o__Xanthomonadales; f__Xanthomonadaceae	0.999999954
210	bda2bbccb70498a11220ad6358b56a4f	11.92982456	0.00256727	0.083558339	1	0	0	17.33333333	14.38615611	0.000220644	0.012849152	1	0	0	17.33333333	k__Bacteria; p__Proteobacteria; c__Alphaproteobacteria; o__Rhizobiales; f__Beijerinckiaceae; g__Methylocapsa	0.736073116
211	e8488a8b6b74a41778d22128940ad8a0	11.92982456	0.00256727	0.083558339	1	0	0	17	10.20207655	0.001227432	0.036783057	1	0	0	17	k__Bacteria; p__Bacteroidetes; c__Cytophagia; o__Cytophagales; f__Cytophagaceae; g__; s__	0.814675264
212	39af0ee832578950c63f86c0dc30a753	11.92982456	0.00256727	0.083558339	1	0	0	17	12.09280888	0.00054135	0.019784042	1	0	0	17	k__Bacteria; p__Planctomycetes; c__Phycisphaerae; o__WD2101; f__; g__; s__	0.999746055
213	d0ee9d074501819ea9c5dcfced91a671	11.92982456	0.00256727	0.083558339	1	0	0	16.66666667	13.41939079	0.000318434	0.014189824	1	0	0	16.66666667	k__Bacteria; p__Planctomycetes; c__Phycisphaerae; o__WD2101; f__; g__; s__	0.999917033
214	b1fbe92cc5a07ec4ac5d9adea18de320	11.92982456	0.00256727	0.083558339	1	0	0	16.66666667	13.41939079	0.000318434	0.014189824	1	0	0	16.66666667	k__Bacteria; p__Planctomycetes; c__Phycisphaerae; o__WD2101; f__; g__; s__	0.989719626
215	967241b0ff02229536023c5081e20ff3	11.92982456	0.00256727	0.083558339	1	0	0	16.33333333	11.9306912	0.000578968	0.020841124	1	0	0	16.33333333	k__Bacteria; p__Planctomycetes; c__Phycisphaerae; o__WD2101; f__; g__; s__	0.904147761
216	53c5cf86847534b7559facbdb9e197c6	11.92982456	0.00256727	0.083558339	1	0	0	15.33333333	14.36851504	0.000222095	0.012849152	1	0	0	15.33333333	k__Bacteria	0.999995449
217	4a276b70135238e452457e48b3be7cc8	11.92982456	0.00256727	0.083558339	1	0	0	15.33333333	13.24792028	0.000340416	0.014731293	1	0	0	15.33333333	k__Bacteria; p__Bacteroidetes; c__[Saprospirae]; o__[Saprospirales]; f__Chitinophagaceae	0.954731083
218	839d8f89b85ec88ab79678cead3b36c7	11.92982456	0.00256727	0.083558339	1	0	0	14.66666667	11.81385135	0.000607892	0.021494997	1	0	0	14.66666667	k__Bacteria; p__Proteobacteria; c__Betaproteobacteria	0.997447802
219	32491f883516bbca9c7bbfda8d3c71c3	11.92982456	0.00256727	0.083558339	1	0	0	14.33333333	9.837279087	0.001451157	0.041168105	1	0	0	14.33333333	k__Bacteria; p__Actinobacteria; c__Actinobacteria; o__Actinomycetales	0.999999627
220	7a463318d3591c1627b0c3db1dff3e89	11.92982456	0.00256727	0.083558339	1	0	0	14	14.06721854	0.000248598	0.012896438	1	0	0	14	k__Bacteria; p__Proteobacteria; c__Betaproteobacteria; o__Burkholderiales; f__Comamonadaceae	0.999992365
221	5ec715190d6621fdc6b29e096e012d12	11.92982456	0.00256727	0.083558339	1	0	0	13.66666667	9.533143642	0.001672837	0.045677213	1	0	0	13.66666667	k__Bacteria; p__Bacteroidetes	0.999690802
222	c7054d6ff86cce30855182a33e3f220d	11.92982456	0.00256727	0.083558339	1	0	0	13.66666667	12.62497401	0.000435806	0.017071921	1	0	0	13.66666667	k__Bacteria; p__Proteobacteria; c__Alphaproteobacteria; o__Sphingomonadales; f__Sphingomonadaceae	0.730231794
223	53c35cd666d408a9a580968884fe8c74	11.92982456	0.00256727	0.083558339	1	0	0	13	9.20370603	0.00195666	0.051284887	1	0	0	13	k__Bacteria; p__Planctomycetes; c__Planctomycetia; o__Gemmatales; f__Gemmataceae; g__; s__	0.998793329
224	9e256c2bd4f9de38090648dbc7a77bc2	11.92982456	0.00256727	0.083558339	1	0	0	12.66666667	11.96433486	0.000570928	0.020675856	1	0	0	12.66666667	k__Bacteria; p__Actinobacteria; c__Actinobacteria; o__Actinomycetales; f__Micromonosporaceae	0.999888554
225	e29d462a622fcba33babce8ecd7d3740	11.92982456	0.00256727	0.083558339	1	0	0	12.33333333	11.42150693	0.000717501	0.024295706	1	0	0	12.33333333	k__Bacteria; p__Armatimonadetes; c__[Fimbriimonadia]; o__[Fimbriimonadales]; f__[Fimbriimonadaceae]; g__Fimbriimonas; s__	0.951283678
226	51db01518d48b2a94e7475cf7a55a8e9	11.92982456	0.00256727	0.083558339	1	0	0	12.33333333	12.27174318	0.000502969	0.018782194	1	0	0	12.33333333	k__Bacteria	0.999989193
227	a4a9552fceedcb6344f9d73ebaaee706	11.92982456	0.00256727	0.083558339	1	0	0	12	14.31743119	0.000226357	0.012849152	1	0	0	12	k__Bacteria; p__Bacteroidetes; c__[Saprospirae]; o__[Saprospirales]; f__Chitinophagaceae	0.999993756
228	37c692a310422e4a69c60880dbd026a6	11.92982456	0.00256727	0.083558339	1	0	0	11.66666667	13.61634615	0.000295119	0.013399967	1	0	0	11.66666667	k__Bacteria; p__Proteobacteria; c__Betaproteobacteria; o__Burkholderiales; f__Comamonadaceae	0.785861679
229	4b5c5f7b9e67ca761d8ad423091bb0c5	11.92982456	0.00256727	0.083558339	1	0	0	11.66666667	13.61634615	0.000295119	0.013399967	1	0	0	11.66666667	k__Bacteria	0.999999948
230	c5e1203aea60ad9027a6b55828089e3e	11.92982456	0.00256727	0.083558339	1	0	0	11.66666667	13.61634615	0.000295119	0.013399967	1	0	0	11.66666667	k__Bacteria; p__Proteobacteria; c__Betaproteobacteria; o__Burkholderiales; f__Comamonadaceae	0.798170404
231	97aca60e4892d4f748e17f824898603d	11.92982456	0.00256727	0.083558339	1	0	0	11.66666667	12.05807221	0.000549175	0.020008991	1	0	0	11.66666667	k__Bacteria; p__Proteobacteria; c__Deltaproteobacteria; o__Myxococcales; f__; g__; s__	0.946774474
232	5749d42f4177f2cbc15215255881155f	11.92982456	0.00256727	0.083558339	1	0	0	11.66666667	14.4146987	0.000218319	0.012849152	1	0	0	11.66666667	k__Bacteria; p__Bacteroidetes	0.999540187
233	176e2931ddf108925f3e68421e7e8d5d	11.92982456	0.00256727	0.083558339	1	0	0	11.33333333	9.57809633	0.001637808	0.045028447	1	0	0	11.33333333	k__Bacteria; p__Bacteroidetes; c__[Saprospirae]; o__[Saprospirales]; f__Chitinophagaceae	0.999984678
234	f17636e230ab17c8316e7202719aecf4	11.92982456	0.00256727	0.083558339	1	0	0	11.33333333	11.47266484	0.000702029	0.023839138	1	0	0	11.33333333	k__Bacteria; p__Proteobacteria; c__Gammaproteobacteria; o__Xanthomonadales; f__Xanthomonadaceae; g__Arenimonas; s__oryziterrae	0.9876652
235	fde182920546c5c7228bde4939e81dd5	11.92982456	0.00256727	0.083558339	1	0	0	11.33333333	12.39183976	0.000478916	0.018224641	1	0	0	11.33333333	k__Bacteria; p__Verrucomicrobia; c__[Pedosphaerae]; o__[Pedosphaerales]; f__[Pedosphaeraceae]; g__; s__	0.989600729
236	cd92e9194e07805846f7179329e2ed74	11.92982456	0.00256727	0.083558339	1	0	0	11.33333333	13.87392027	0.000267456	0.013085718	1	0	0	11.33333333	k__Bacteria; p__Verrucomicrobia; c__Opitutae; o__Opitutales; f__Opitutaceae; g__; s__	0.982160647
237	13c9af68a91d980d9cc446e1e0f4adb8	11.92982456	0.00256727	0.083558339	1	0	0	11.33333333	14.3015411	0.000227701	0.012849152	1	0	0	11.33333333	k__Bacteria; p__Proteobacteria; c__Alphaproteobacteria; o__Rhodospirillales; f__Acetobacteraceae; g__Gluconacetobacter	0.753834265
238	114224eaeea8883e554ce6a0e3e75e55	11.92982456	0.00256727	0.083558339	1	0	0	11.33333333	9.57809633	0.001637808	0.045028447	1	0	0	11.33333333	k__Bacteria; p__Proteobacteria; c__Alphaproteobacteria	0.99970365
239	56c559b1594f3fe4f0061ed5ecde413d	11.92982456	0.00256727	0.083558339	1	0	0	11	11.81385135	0.000607892	0.021494997	1	0	0	11	k__Bacteria; p__Acidobacteria; c__Solibacteres; o__Solibacterales; f__MVS-65; g__; s__	0.809986184
240	d88ce5d09b5ad88d6185e44117ef4cf9	11.92982456	0.00256727	0.083558339	1	0	0	11	8.920663265	0.002243939	0.056867011	1	0	0	11	k__Bacteria; p__Chloroflexi; c__Ktedonobacteria; o__JG30-KF-AS9; f__; g__; s__	0.998035007
241	bedeeb8263d2ed06a7017dfeafbf82e9	11.92982456	0.00256727	0.083558339	1	0	0	11	11.81385135	0.000607892	0.021494997	1	0	0	11	k__Bacteria; p__Proteobacteria; c__Betaproteobacteria; o__Burkholderiales; f__Comamonadaceae	0.999979611
242	4b5da8c288b342009c4b469b64612fc9	11.92982456	0.00256727	0.083558339	1	0	0	11	14.4103022	0.000218675	0.012849152	1	0	0	11	k__Bacteria; p__Acidobacteria; c__Acidobacteria-6; o__; f__; g__; s__	0.872880882
243	d778d3e02fccba081d708d1c4f523f74	11.92982456	0.00256727	0.083558339	1	0	0	10.66666667	13.07137809	0.000364837	0.0152178	1	0	0	10.66666667	k__Bacteria; p__Planctomycetes; c__Planctomycetia; o__Gemmatales; f__Gemmataceae; g__; s__	0.999573962
244	33bc6b0235ab6f2716fcc116a27c1ff1	11.92982456	0.00256727	0.083558339	1	0	0	10.66666667	13.07137809	0.000364837	0.0152178	1	0	0	10.66666667	k__Bacteria; p__Actinobacteria	0.982253005
245	7ec6dbdc60919f725c95c5c8effa5c87	11.92982456	0.00256727	0.083558339	1	0	0	10.66666667	7.413226453	0.004843015	0.105359745	1	0	0	10.66666667	k__Bacteria; p__WPS-2; c__; o__; f__; g__; s__	0.985430321
246	f078fe42f6824eb33c38624e73900b8b	11.92982456	0.00256727	0.083558339	1	0	0	10.33333333	14.05511134	0.000249735	0.012896438	1	0	0	10.33333333	k__Bacteria; p__Planctomycetes; c__Phycisphaerae; o__WD2101; f__; g__; s__	0.997632709
247	e0191f15925be51945005e1c40a47b5d	11.92982456	0.00256727	0.083558339	1	0	0	10.33333333	11.53359635	0.000684085	0.023563582	1	0	0	10.33333333	k__Bacteria; p__Acidobacteria; c__[Chloracidobacteria]; o__RB41; f__Ellin6075; g__; s__	0.858170181
248	45c3f1bfa98cfac4502b4619a03b0cb7	11.92982456	0.00256727	0.083558339	1	0	0	10	10.8375	0.00092397	0.029456473	1	0	0	10	k__Bacteria; p__Actinobacteria; c__Actinobacteria; o__Actinomycetales; f__Nocardioidaceae; g__Nocardioides	0.999790093
249	4813c855d5287b9a5cff6e1edf352b83	11.92982456	0.00256727	0.083558339	1	0	0	10	14.25986842	0.000231269	0.012849152	1	0	0	10	k__Bacteria; p__Proteobacteria; c__Alphaproteobacteria; o__Sphingomonadales; f__Sphingomonadaceae; g__Sphingosinicella; s__microcystinivorans	0.725132471
250	8c51b83d04080cc24cca6b5c772be454	11.92982456	0.00256727	0.083558339	1	0	0	10	13.71835443	0.000283798	0.013399967	1	0	0	10	k__Bacteria; p__Verrucomicrobia; c__[Spartobacteria]; o__[Chthoniobacterales]; f__[Chthoniobacteraceae]; g__DA101; s__	0.881013667
251	280638fcc8c8462174de24b2fb09f046	11.92982456	0.00256727	0.083558339	1	0	0	10	9.763513514	0.001501738	0.04196114	1	0	0	10	k__Bacteria; p__OD1; c__; o__; f__; g__; s__	0.90877576
252	c626921aa3f6402dce8ac0b35998e370	11.92982456	0.00256727	0.083558339	1	0	0	10	8.739919355	0.002451949	0.061105013	1	0	0	10	k__Bacteria; p__Proteobacteria; c__Betaproteobacteria	0.999741164
253	89c90858f70e6a5b50f019e2585e2ac6	11.92982456	0.00256727	0.083558339	1	0	0	10	14.25986842	0.000231269	0.012849152	1	0	0	10	k__Bacteria	0.999998634
254	dad46af502f639a5c3aa84fd40ff9623	11.92982456	0.00256727	0.083558339	1	0	0	9.666666667	10.09339701	0.001289768	0.038173945	1	0	0	9.666666667	k__Bacteria; p__Planctomycetes; c__Planctomycetia; o__Pirellulales; f__Pirellulaceae	0.997184447
255	212a998b9e08006a16a95d12e597f5e0	11.92982456	0.00256727	0.083558339	1	0	0	9.666666667	13.26686681	0.000337906	0.014709832	1	0	0	9.666666667	k__Bacteria; p__Planctomycetes; c__Planctomycetia; o__Gemmatales; f__Gemmataceae; g__; s__	0.999947177
256	7bdeba051170dfffc1f42876ebaac03e	11.92982456	0.00256727	0.083558339	1	0	0	9.666666667	14.00051843	0.000254932	0.012896438	1	0	0	9.666666667	k__Bacteria; p__Planctomycetes; c__Planctomycetia; o__Pirellulales; f__Pirellulaceae; g__; s__	0.918073034
257	0f7b265c75171ad2264bb4a688300a54	11.92982456	0.00256727	0.083558339	1	0	0	9.666666667	14.00051843	0.000254932	0.012896438	1	0	0	9.666666667	k__Bacteria; p__Bacteroidetes; c__[Saprospirae]; o__[Saprospirales]; f__Chitinophagaceae; g__Trachelomonas; s__volvocinopsis	0.919279308
258	71736e0149759c6c023dfe897f4bb087	11.92982456	0.00256727	0.083558339	1	0	0	9.666666667	14.00051843	0.000254932	0.012896438	1	0	0	9.666666667	k__Bacteria; p__Planctomycetes; c__Planctomycetia; o__Pirellulales; f__Pirellulaceae	0.999774847
259	0220954a23c2ffb44cd098b090e7c512	11.92982456	0.00256727	0.083558339	1	0	0	9.666666667	14.00051843	0.000254932	0.012896438	1	0	0	9.666666667	k__Bacteria; p__Proteobacteria; c__Betaproteobacteria; o__Burkholderiales; f__Comamonadaceae	0.727158044
260	1300e6c1d3c7c78eae1acdc35812912a	11.92982456	0.00256727	0.083558339	1	0	0	9.666666667	12.30005061	0.00049718	0.018624047	1	0	0	9.666666667	k__Bacteria; p__Cyanobacteria	0.999994013
261	34481e1d3b53736f72db63d8320ee924	11.92982456	0.00256727	0.083558339	1	0	0	9.666666667	12.30005061	0.00049718	0.018624047	1	0	0	9.666666667	k__Bacteria; p__Actinobacteria; c__Actinobacteria; o__Actinomycetales; f__Intrasporangiaceae; g__Tetrasphaera	0.729237668
262	7119d56e2dce4bc3402d993758f9811c	11.92982456	0.00256727	0.083558339	1	0	0	9.666666667	11.21074723	0.000785389	0.02624083	1	0	0	9.666666667	k__Bacteria; p__Armatimonadetes; c__Armatimonadia; o__Armatimonadales; f__Armatimonadaceae; g__CL0-1; s__	0.737078942
263	2da165e02bfe3cc4107ba808071e01e7	11.92982456	0.00256727	0.083558339	1	0	0	9.666666667	12.30005061	0.00049718	0.018624047	1	0	0	9.666666667	k__Bacteria; p__Armatimonadetes; c__Chthonomonadetes; o__Chthonomonadales; f__Chthonomonadaceae; g__; s__	0.990570625
264	13dfee7a851a1a77f53d6e03aa54d026	11.92982456	0.00256727	0.083558339	1	0	0	9.666666667	13.26686681	0.000337906	0.014709832	1	0	0	9.666666667	k__Bacteria	0.999988285
265	b2ef333c7782a136d0df6c414311ed61	11.92982456	0.00256727	0.083558339	1	0	0	9.666666667	13.26686681	0.000337906	0.014709832	1	0	0	9.666666667	k__Bacteria; p__Verrucomicrobia; c__[Pedosphaerae]; o__[Pedosphaerales]; f__[Pedosphaeraceae]; g__; s__	0.998902719
266	58f6a73d08344a4e8231cde4a0961b0c	11.92982456	0.00256727	0.083558339	1	0	0	9.666666667	14.39863744	0.000219624	0.012849152	1	0	0	9.666666667	k__Bacteria; p__Proteobacteria; c__Alphaproteobacteria	0.999742616
267	bc2f7363decc531538e9ece3a44edcc2	11.92982456	0.00256727	0.083558339	1	0	0	9.333333333	13.61634615	0.000295119	0.013399967	1	0	0	9.333333333	k__Bacteria; p__Actinobacteria; c__Actinobacteria; o__Actinomycetales; f__Microbacteriaceae	0.995014879
268	8109d20657d23caad1ad62aefd044882	11.92982456	0.00256727	0.083558339	1	0	0	9.333333333	12.70044843	0.000422793	0.016671124	1	0	0	9.333333333	k__Bacteria; p__Chloroflexi; c__C0119; o__; f__; g__; s__	0.968930143
269	01d3056e7c68a9a068b08555bcf14645	11.92982456	0.00256727	0.083558339	1	0	0	9.333333333	9.316447368	0.001853879	0.049056182	1	0	0	9.333333333	k__Bacteria; p__TM7; c__TM7-1; o__; f__; g__; s__	0.986381514
270	0a69f039ea1de401ef75d3535d7ac91c	11.92982456	0.00256727	0.083558339	1	0	0	9.333333333	9.316447368	0.001853879	0.049056182	1	0	0	9.333333333	k__Bacteria; p__OD1; c__; o__; f__; g__; s__	0.811148972
271	309eb41bbfd10c994e5fc70278fe892a	11.92982456	0.00256727	0.083558339	1	0	0	9.333333333	13.61634615	0.000295119	0.013399967	1	0	0	9.333333333	k__Bacteria; p__Planctomycetes; c__Phycisphaerae; o__WD2101; f__; g__; s__	0.832323535
272	800f1cf325afe82f6bddd752249b6eac	11.92982456	0.00256727	0.083558339	1	0	0	9.333333333	13.61634615	0.000295119	0.013399967	1	0	0	9.333333333	k__Bacteria; p__Planctomycetes; c__Phycisphaerae; o__WD2101; f__; g__; s__	0.862060595
273	eb10f6cbde7a5cbf63eb939d6634a399	11.92982456	0.00256727	0.083558339	1	0	0	9	13.10205224	0.000360457	0.015193044	1	0	0	9	k__Bacteria; p__Planctomycetes; c__Phycisphaerae; o__CPla-3; f__; g__; s__	0.792644729
274	0feff3a795492676da783c687653e392	11.92982456	0.00256727	0.083558339	1	0	0	9	14.39077869	0.000220265	0.012849152	1	0	0	9	k__Bacteria; p__Bacteroidetes; c__[Saprospirae]; o__[Saprospirales]; f__Chitinophagaceae	0.999983931
275	05b08c644812edb4eb7cfd5c2d03a25c	11.92982456	0.00256727	0.083558339	1	0	0	9	13.93392857	0.000261436	0.012896438	1	0	0	9	k__Bacteria; p__OD1; c__ZB2; o__; f__; g__; s__	0.76689513
276	034e46ae654bc62487b01c9afc8bd2a4	11.92982456	0.00256727	0.083558339	1	0	0	9	13.93392857	0.000261436	0.012896438	1	0	0	9	k__Bacteria; p__Armatimonadetes; c__Chthonomonadetes; o__Chthonomonadales; f__Chthonomonadaceae; g__; s__	0.994525687
277	cf19ccd1eecd1475deb41ebadd0a7878	11.92982456	0.00256727	0.083558339	1	0	0	9	13.10205224	0.000360457	0.015193044	1	0	0	9	k__Bacteria; p__Verrucomicrobia; c__[Pedosphaerae]; o__[Pedosphaerales]; f__[Pedosphaeraceae]; g__; s__	0.999730574
278	d6953a694b161b916999bef39f3aa7f1	11.92982456	0.00256727	0.083558339	1	0	0	8.666666667	13.49198895	0.000309608	0.013954409	1	0	0	8.666666667	k__Bacteria	0.999996237
279	2cc12b06c20a730a49e0300d0de697bb	11.92982456	0.00256727	0.083558339	1	0	0	8.666666667	6.76468144	0.00689787	0.139670224	1	0	0	8.666666667	k__Bacteria; p__Proteobacteria; c__Deltaproteobacteria; o__Myxococcales; f__Polyangiaceae; g__Polyangium; s__fumosum	0.712909797
280	6cd5a26175ca89903f44916c91645c5b	11.92982456	0.00256727	0.083558339	1	0	0	8.333333333	10.4046659	0.001120016	0.034336661	1	0	0	8.333333333	k__Bacteria; p__Actinobacteria; c__Thermoleophilia; o__Solirubrobacterales; f__; g__; s__	0.78107664
281	0e3ce01c27f36fc93b8ecac915978cfb	11.92982456	0.00256727	0.083558339	1	0	0	8.333333333	13.85161043	0.000269734	0.013143508	1	0	0	8.333333333	k__Bacteria; p__Verrucomicrobia; c__[Spartobacteria]; o__[Chthoniobacterales]	0.700235649
282	f0d29a162874828ac123b8800d4743bb	11.92982456	0.00256727	0.083558339	1	0	0	8.333333333	14.38097134	0.000221069	0.012849152	1	0	0	8.333333333	k__Bacteria; p__Proteobacteria; c__Gammaproteobacteria; o__Xanthomonadales; f__Xanthomonadaceae	0.999845509
283	4c1cd4c7707629c9c1172064340abda1	11.92982456	0.00256727	0.083558339	1	0	0	8.333333333	11.69851036	0.000638038	0.022233024	1	0	0	8.333333333	k__Bacteria; p__Proteobacteria; c__Alphaproteobacteria; o__Rhodospirillales; f__Rhodospirillaceae	0.955285507
284	be37ad99dec5db6725e9ffa0f9e67017	11.92982456	0.00256727	0.083558339	1	0	0	8.333333333	6.947115385	0.00623531	0.129089224	1	0	0	8.333333333	k__Bacteria; p__Bacteroidetes	0.999963131
285	a43249b9d0611795f3bc688e8dd6c306	11.92982456	0.00256727	0.083558339	1	0	0	8.333333333	10.4046659	0.001120016	0.034336661	1	0	0	8.333333333	k__Bacteria; p__Verrucomicrobia; c__[Pedosphaerae]; o__[Pedosphaerales]; f__[Pedosphaeraceae]; g__; s__	0.999749896
286	c4b8e6c4bb5059cbac30c14f19c3392d	11.92982456	0.00256727	0.083558339	1	0	0	8.333333333	14.38097134	0.000221069	0.012849152	1	0	0	8.333333333	k__Bacteria	0.99995706
287	f45b82f9bc9ffd66442a3d29d2e2e236	11.92982456	0.00256727	0.083558339	1	0	0	8	12.16842105	0.000524746	0.019354233	1	0	0	8	k__Bacteria; p__Armatimonadetes; c__Chthonomonadetes; o__SJA-22; f__; g__; s__	0.999974328
288	714c350d8c71a5268b6b055522f9efaf	11.92982456	0.00256727	0.083558339	1	0	0	8	14.15510204	0.000240519	0.012896438	1	0	0	8	k__Bacteria; p__TM7; c__TM7-1; o__; f__; g__; s__	0.99295454
289	bf619f8f072a023b52ffa51cdf2565db	11.92982456	0.00256727	0.083558339	1	0	0	8	14.15510204	0.000240519	0.012896438	1	0	0	8	k__Bacteria	0.999982643
290	de0b94ccca2001a0859356d04d102298	11.92982456	0.00256727	0.083558339	1	0	0	8	12.16842105	0.000524746	0.019354233	1	0	0	8	k__Bacteria; p__Planctomycetes; c__Phycisphaerae; o__WD2101; f__; g__; s__	0.99453262
291	13f7bdea9263e307b59e037dad6ac5c9	11.92982456	0.00256727	0.083558339	1	0	0	8	8.257142857	0.003121484	0.074536311	1	0	0	8	k__Bacteria; p__Proteobacteria; c__Deltaproteobacteria; o__Myxococcales; f__Polyangiaceae	0.990911401
292	1f5bf3208b2701c6faed91709eac2f02	11.92982456	0.00256727	0.083558339	1	0	0	8	13.33846154	0.000328605	0.01453499	1	0	0	8	k__Bacteria; p__Chloroflexi; c__C0119; o__; f__; g__; s__	0.996332352
293	dab66887ec30d3c17bbfffb6d6e6ecda	11.92982456	0.00256727	0.083558339	1	0	0	8	14.15510204	0.000240519	0.012896438	1	0	0	8	k__Bacteria; p__OD1; c__; o__; f__; g__; s__	0.963434564
294	8ed40a71c9f85863bfacbc5d19bc609b	11.92982456	0.00256727	0.083558339	1	0	0	7.666666667	14.36851504	0.000222095	0.012849152	1	0	0	7.666666667	k__Bacteria; p__Verrucomicrobia; c__[Spartobacteria]; o__[Chthoniobacterales]; f__[Chthoniobacteraceae]; g__Ellin506; s__	0.997561322
295	ff4f22abf1a057d81d9ea33ae9301a92	11.92982456	0.00256727	0.083558339	1	0	0	7.666666667	12.65571192	0.000430453	0.016917514	1	0	0	7.666666667	k__Bacteria; p__Bacteroidetes; c__[Saprospirae]; o__[Saprospirales]; f__Chitinophagaceae	0.999184949
296	5232b97df398319c2b899823d301f4ea	11.92982456	0.00256727	0.083558339	1	0	0	7.666666667	11.30776627	0.000753285	0.025435557	1	0	0	7.666666667	k__Bacteria; p__Proteobacteria; c__Deltaproteobacteria; o__Myxococcales; f__; g__; s__	0.946197291
297	6d9c0363b0edf360088dd9cbb571f4a8	11.92982456	0.00256727	0.083558339	1	0	0	7.333333333	14.10040323	0.000245512	0.012896438	1	0	0	7.333333333	k__Bacteria; p__Bacteroidetes; c__Cytophagia; o__Cytophagales; f__Cytophagaceae; g__; s__	0.719397287
298	e8aaf28f70d81801e72fa362ccd21b7c	11.92982456	0.00256727	0.083558339	1	0	0	7.333333333	13.1462406	0.00035425	0.015111722	1	0	0	7.333333333	k__Bacteria; p__Planctomycetes; c__Planctomycetia; o__Planctomycetales; f__Planctomycetaceae; g__Planctomyces; s__	0.984141817
299	8bad58e48a1dcd375b82dafcf353e76d	11.92982456	0.00256727	0.083558339	1	0	0	7.333333333	13.1462406	0.00035425	0.015111722	1	0	0	7.333333333	k__Bacteria; p__Armatimonadetes; c__Chthonomonadetes; o__Chthonomonadales; f__; g__; s__	0.80958121
300	ece1d3ab10aebb31dc07ba1f958f9e45	11.92982456	0.00256727	0.083558339	1	0	0	7.333333333	7.635152838	0.004305164	0.097553867	1	0	0	7.333333333	k__Bacteria; p__Bacteroidetes; c__Sphingobacteriia; o__Sphingobacteriales; f__Sphingobacteriaceae; g__Solitalea; s__koreensis	0.812208163
301	3d3e680fafd4b1983f47b7ef77f25a8a	11.92982456	0.00256727	0.083558339	1	0	0	7.333333333	14.10040323	0.000245512	0.012896438	1	0	0	7.333333333	k__Bacteria; p__Planctomycetes; c__Planctomycetia; o__Gemmatales; f__Gemmataceae; g__; s__	0.999824562
302	4a862a2c1b80ce122a38b3d1dfc71c4b	11.92982456	0.00256727	0.083558339	1	0	0	7.333333333	10.34585799	0.001150074	0.035168192	1	0	0	7.333333333	k__Bacteria	0.999993273
303	281826506bd90cbcc8d2b8ea34deaf8f	11.92982456	0.00256727	0.083558339	1	0	0	7	13.61634615	0.000295119	0.013399967	1	0	0	7	k__Bacteria; p__Proteobacteria; c__Gammaproteobacteria; o__Xanthomonadales; f__Xanthomonadaceae; g__Arenimonas; s__oryziterrae	0.998049701
304	29a7eb35c211be8678001593b574de1e	11.92982456	0.00256727	0.083558339	1	0	0	7	14.35236486	0.000223432	0.012849152	1	0	0	7	k__Bacteria; p__Bacteroidetes; c__Sphingobacteriia; o__Sphingobacteriales; f__Sphingobacteriaceae	0.793681187
305	217cabe035e5e285aef4772773d73c4c	11.92982456	0.00256727	0.083558339	1	0	0	7	10.8375	0.00092397	0.029456473	1	0	0	7	k__Bacteria; p__Bacteroidetes; c__Cytophagia; o__Cytophagales	0.847642653
306	3bd129e7ed7dbc8118a6fee9abebd3af	11.92982456	0.00256727	0.083558339	1	0	0	7	12.3497093	0.000487204	0.018473539	1	0	0	7	k__Bacteria; p__Proteobacteria; c__Deltaproteobacteria; o__Myxococcales; f__; g__; s__	0.948972346
307	00d0448a6f6f61b7ce34a964fc710bc3	11.92982456	0.00256727	0.083558339	1	0	0	7	13.61634615	0.000295119	0.013399967	1	0	0	7	k__Bacteria; p__Proteobacteria; c__Betaproteobacteria; o__Burkholderiales; f__Comamonadaceae	0.999938466
308	91ef2ea52d1b689b2fcc219bfcfb02be	11.92982456	0.00256727	0.083558339	1	0	0	6.666666667	12.90178571	0.000390154	0.015693869	1	0	0	6.666666667	k__Bacteria; p__Armatimonadetes; c__Chthonomonadetes; o__Chthonomonadales	0.999931376
309	395548e6cba2c4b263361924d4ed21f1	11.92982456	0.00256727	0.083558339	1	0	0	6.666666667	9.763513514	0.001501738	0.04196114	1	0	0	6.666666667	k__Bacteria; p__Bacteroidetes; c__[Saprospirae]; o__[Saprospirales]; f__Chitinophagaceae; g__Trachelomonas; s__volvocinopsis	0.937870123
310	1a2a4e247ceae118e104bbe606e73356	11.92982456	0.00256727	0.083558339	1	0	0	6.333333333	10.26860236	0.001190939	0.035868802	1	0	0	6.333333333	k__Bacteria; p__Planctomycetes; c__Planctomycetia	0.870572057
311	7bc238447f0db43e650bb79a7b0046ea	11.92982456	0.00256727	0.083558339	1	0	0	6.333333333	10.26860236	0.001190939	0.035868802	1	0	0	6.333333333	k__Bacteria; p__Proteobacteria; c__Gammaproteobacteria	0.994347887
312	7059c91fbf42fe664a138d6868c51a14	11.92982456	0.00256727	0.083558339	1	0	0	6.333333333	13.44445876	0.000315355	0.014157895	1	0	0	6.333333333	k__Bacteria	0.999270046
313	211302451c231ff24b3a62f0f0111f20	11.92982456	0.00256727	0.083558339	1	0	0	6.333333333	14.33090659	0.000225224	0.012849152	1	0	0	6.333333333	k__Bacteria; p__Elusimicrobia; c__Elusimicrobia; o__IIb; f__; g__; s__	0.998519046
314	52b577d92c3e8b4352be69d9a107c069	11.92982456	0.00256727	0.083558339	1	0	0	6	13.93392857	0.000261436	0.012896438	1	0	0	6	k__Bacteria; p__Proteobacteria; c__Alphaproteobacteria; o__Sphingomonadales; f__Sphingomonadaceae	0.996300253
315	b0358f4e48f042edc9842ae2785d54c1	11.92982456	0.00256727	0.083558339	1	0	0	6	13.93392857	0.000261436	0.012896438	1	0	0	6	k__Bacteria; p__; c__; o__; f__; g__; s__	0.703166353
316	6e0363f7abc82a06805722c96ff38c51	11.92982456	0.00256727	0.083558339	1	0	0	6	12.58548387	0.000442793	0.017232977	1	0	0	6	k__Bacteria; p__Planctomycetes; c__Phycisphaerae; o__WD2101; f__; g__; s__	0.995758
317	50d01e82aa32caa9cac2f962810731d2	11.92982456	0.00256727	0.083558339	1	0	0	6	7.502884615	0.004617167	0.102114346	1	0	0	6	k__Bacteria; p__WS6; c__B142; o__; f__; g__; s__	0.991937244
318	6c119bd1df769bc7bd39abc22da8d6aa	11.92982456	0.00256727	0.083558339	1	0	0	6	6.192857143	0.009542402	0.179850265	1	0	0	6	k__Bacteria; p__; c__; o__; f__; g__; s__	0.758994079
319	441336c7c16c91e7fff37247719ed3f4	11.92982456	0.00256727	0.083558339	1	0	0	6	7.502884615	0.004617167	0.102114346	1	0	0	6	k__Bacteria; p__Planctomycetes; c__Planctomycetia; o__Gemmatales; f__Gemmataceae; g__Gemmata; s__	0.999654888
320	4e505f62213d0cf52f19854383977bdd	11.92982456	0.00256727	0.083558339	1	0	0	5.666666667	11.47266484	0.000702029	0.023839138	1	0	0	5.666666667	k__Bacteria; p__OD1; c__ZB2; o__; f__; g__; s__	0.985102558
321	2bf6fb71bf77e76f46126b6c58cb3c6f	11.92982456	0.00256727	0.083558339	1	0	0	5.666666667	14.3015411	0.000227701	0.012849152	1	0	0	5.666666667	k__Bacteria; p__Proteobacteria; c__Alphaproteobacteria; o__Rhodospirillales; f__Rhodospirillaceae; g__Reyranella; s__massiliensis	0.921187228
322	86f1a70bfb8acf917c0c78a90e5c3395	11.92982456	0.00256727	0.083558339	1	0	0	5.666666667	14.3015411	0.000227701	0.012849152	1	0	0	5.666666667	k__Bacteria; p__Bacteroidetes; c__[Saprospirae]; o__[Saprospirales]; f__Chitinophagaceae	0.999949169
323	104f14c574353385d30636f6854d0ee3	11.92982456	0.00256727	0.083558339	1	0	0	5.666666667	13.2153481	0.000344781	0.014866503	1	0	0	5.666666667	k__Bacteria; p__Proteobacteria; c__Betaproteobacteria; o__Burkholderiales; f__Comamonadaceae	0.999991834
324	e3834599add09b82d984416dc76e1fee	11.92982456	0.00256727	0.083558339	1	0	0	5.666666667	11.47266484	0.000702029	0.023839138	1	0	0	5.666666667	k__Bacteria	0.99999992
325	cf97c928362afa087cb926a16f277b3f	11.92982456	0.00256727	0.083558339	1	0	0	5.666666667	11.47266484	0.000702029	0.023839138	1	0	0	5.666666667	k__Bacteria; p__Proteobacteria; c__Deltaproteobacteria; o__Myxococcales	0.732072825
326	d3d996cf6f45c836a0dff4bb6352c50d	11.92982456	0.00256727	0.083558339	1	0	0	5.333333333	13.80298507	0.000274774	0.013281106	1	0	0	5.333333333	k__Bacteria; p__Planctomycetes; c__Planctomycetia; o__Gemmatales; f__Gemmataceae; g__Gemmata; s__obscuriglobus	0.752995476
327	fcf6e1d2872b7b852c2fb2cb1255bd80	11.92982456	0.00256727	0.083558339	1	0	0	5.333333333	10.16263736	0.001249655	0.03726273	1	0	0	5.333333333	k__Bacteria; p__Proteobacteria; c__Gammaproteobacteria	0.836178463
328	e7fcd4507dc3fd604eac8ce8b94e571f	11.92982456	0.00256727	0.083558339	1	0	0	5	10.8375	0.00092397	0.029456473	1	0	0	5	k__Bacteria; p__Proteobacteria; c__Alphaproteobacteria; o__Rhodospirillales; f__Acetobacteraceae	0.885271749
329	eea0850c6176d25506f6541ea57a7aa8	11.92982456	0.00256727	0.083558339	1	0	0	5	12.90178571	0.000390154	0.015693869	1	0	0	5	k__Bacteria; p__Bacteroidetes; c__Cytophagia; o__Cytophagales; f__Flammeovirgaceae	0.774225511
330	ecc16f223984a0773ce079b0a45d0458	11.92982456	0.00256727	0.083558339	1	0	0	5	14.25986842	0.000231269	0.012849152	1	0	0	5	k__Bacteria; p__; c__; o__; f__; g__; s__	0.833291331
331	1439d144f5134d9814da49fad5c9dd56	11.92982456	0.00256727	0.083558339	1	0	0	5	10.8375	0.00092397	0.029456473	1	0	0	5	k__Bacteria; p__Verrucomicrobia; c__[Spartobacteria]; o__[Chthoniobacterales]; f__[Chthoniobacteraceae]; g__Ellin506; s__	0.998725203
332	787dbb9d396e92f623c7cac198c81233	11.92982456	0.00256727	0.083558339	1	0	0	5	10.8375	0.00092397	0.029456473	1	0	0	5	k__Bacteria; p__Verrucomicrobia; c__[Spartobacteria]; o__[Chthoniobacterales]; f__[Chthoniobacteraceae]; g__Ellin506; s__	0.919423733
333	fdefc0b613f5114ca99db2b98c6e870a	11.92982456	0.00256727	0.083558339	1	0	0	5	12.90178571	0.000390154	0.015693869	1	0	0	5	k__Bacteria; p__Verrucomicrobia; c__[Pedosphaerae]; o__[Pedosphaerales]; f__[Pedosphaeraceae]; g__; s__	0.992949517
334	c40bb6b26bf8017eccda4dbfe41da03b	11.92982456	0.00256727	0.083558339	1	0	0	5	12.90178571	0.000390154	0.015693869	1	0	0	5	k__Bacteria	0.997847428
335	77621dbacad2485dc8c481cf78f3a0c3	11.92982456	0.00256727	0.083558339	1	0	0	5	12.90178571	0.000390154	0.015693869	1	0	0	5	k__Bacteria; p__Proteobacteria; c__Betaproteobacteria; o__Burkholderiales; f__Oxalobacteraceae	0.965681038
336	338d6d427ca3c26b4bd93d7f67c1d5ab	11.92982456	0.00256727	0.083558339	1	0	0	4.666666667	13.61634615	0.000295119	0.013399967	1	0	0	4.666666667	k__Bacteria; p__Acidobacteria; c__Acidobacteria-6; o__; f__; g__; s__	0.911540721
337	4343373f78ad09571bb4f83c2d552f68	11.92982456	0.00256727	0.083558339	1	0	0	4.666666667	11.60737705	0.00066304	0.022970698	1	0	0	4.666666667	k__Bacteria; p__Proteobacteria; c__Gammaproteobacteria; o__Xanthomonadales; f__Xanthomonadaceae; g__Lysobacter	0.965004291
338	29a59a23a68999d1b18894d7893eb679	11.92982456	0.00256727	0.083558339	1	0	0	4.333333333	14.19796512	0.000236686	0.012896438	1	0	0	4.333333333	k__Bacteria; p__Planctomycetes; c__Phycisphaerae; o__WD2101; f__; g__; s__	0.991569786
339	52d6fce097776d7d5b82343709ed8ba7	11.92982456	0.00256727	0.083558339	1	0	0	4.333333333	14.19796512	0.000236686	0.012896438	1	0	0	4.333333333	k__Bacteria; p__Actinobacteria	0.999677009
340	4ba841fe5ee8312f8bb7938ffc5088a0	11.92982456	0.00256727	0.083558339	1	0	0	4.333333333	10.00840164	0.001340989	0.039058658	1	0	0	4.333333333	k__Bacteria; p__Acidobacteria; c__Solibacteres; o__Solibacterales	0.805378555
341	60f321d752012dceed4151603132f9a3	11.92982456	0.00256727	0.083558339	1	0	0	4.333333333	12.45943878	0.000465944	0.017901514	1	0	0	4.333333333	k__Bacteria; p__OD1; c__ZB2; o__; f__; g__; s__	0.99584802
342	63a8fe2a645a3566d573687e2f0df62b	11.92982456	0.00256727	0.083558339	1	0	0	4.333333333	10.00840164	0.001340989	0.039058658	1	0	0	4.333333333	k__Bacteria; p__Chloroflexi; c__Anaerolineae; o__SBR1031	0.914233717
343	552eb8824f0644d6f531f4f657527190	11.92982456	0.00256727	0.083558339	1	0	0	4	10.8375	0.00092397	0.029456473	1	0	0	4	k__Bacteria	0.999998718
344	371f9c9555ede168707752e06a42587c	11.92982456	0.00256727	0.083558339	1	0	0	4	13.33846154	0.000328605	0.01453499	1	0	0	4	k__Bacteria; p__Bacteroidetes; c__[Saprospirae]; o__[Saprospirales]; f__Chitinophagaceae	0.920202418
345	4c8b7a5e29f0e396c3704666107c80fa	11.92982456	0.00256727	0.083558339	1	0	0	4	10.8375	0.00092397	0.029456473	1	0	0	4	k__Bacteria; p__OD1; c__ZB2; o__; f__; g__; s__	0.997343884
346	bc4611f4c42fe8e120b9f51ba243d815	11.92982456	0.00256727	0.083558339	1	0	0	3.666666667	6.524067164	0.00789527	0.154389233	1	0	0	3.666666667	k__Bacteria; p__OD1; c__ABY1; o__; f__; g__; s__	0.956188815
347	afbda85ba5a964861ff718c0cfc02e58	11.92982456	0.00256727	0.083558339	1	0	0	3.666666667	14.10040323	0.000245512	0.012896438	1	0	0	3.666666667	k__Bacteria; p__Elusimicrobia; c__Elusimicrobia; o__Elusimicrobiales; f__; g__; s__	0.700001018
348	3ee78636de04377997eeb2ab796c28bb	11.92982456	0.00256727	0.083558339	1	0	0	3.333333333	12.90178571	0.000390154	0.015693869	1	0	0	3.333333333	k__Bacteria; p__Chlorobi; c__; o__; f__; g__; s__	0.998696975
349	7e279ddefeab901d2a8d5a30076b83d2	11.92982456	0.00256727	0.083558339	1	0	0	3.333333333	12.90178571	0.000390154	0.015693869	1	0	0	3.333333333	k__Bacteria; p__Planctomycetes; c__Phycisphaerae; o__WD2101; f__; g__; s__	0.998256167
350	bfaae1c2f7b6c7fd5330dfcd32d905c2	11.92982456	0.00256727	0.083558339	1	0	0	3	13.93392857	0.000261436	0.012896438	1	0	0	3	k__Bacteria; p__Planctomycetes; c__vadinHA49; o__DH61; f__; g__; s__	0.901843455
351	fa8d1f2f2a402df8a3b5cc1e0499e64b	11.92982456	0.00256727	0.083558339	1	0	0	3	7.502884615	0.004617167	0.102114346	1	0	0	3	k__Bacteria; p__OD1	0.883402101
352	ea92065d7bb7c5b896d0fcb762a12ce3	11.92982456	0.00256727	0.083558339	1	0	0	3	13.93392857	0.000261436	0.012896438	1	0	0	3	k__Bacteria; p__OD1; c__ZB2; o__; f__; g__; s__	0.914283415
353	1cec4efc112bfb52205302ffc51c4433	11.92982456	0.00256727	0.083558339	1	0	0	2.666666667	8.257142857	0.003121484	0.074536311	1	0	0	2.666666667	k__Bacteria	0.999782501
354	30c07f6757967e4f43572c34a89d5689	11.92982456	0.00256727	0.083558339	1	0	0	2.666666667	12.16842105	0.000524746	0.019354233	1	0	0	2.666666667	k__Bacteria; p__Chloroflexi; c__Anaerolineae; o__SBR1031; f__oc28; g__; s__	0.998834482
355	d3c15bc05d0daf0ffd1b7bd6347ef9b2	11.92982456	0.00256727	0.083558339	1	0	0	2.333333333	13.61634615	0.000295119	0.013399967	1	0	0	2.333333333	k__Bacteria; p__; c__; o__; f__; g__; s__	0.917964004
356	67ea4b5205dff9f43a97525e67d9c247	11.92982456	0.00256727	0.083558339	1	0	0	2	10.8375	0.00092397	0.029456473	1	0	0	2	k__Bacteria	0.999999776
357	86e1cb11810ba1f947fc3f17f47c079b	11.92982456	0.00256727	0.083558339	1	0	0	2	10.8375	0.00092397	0.029456473	1	0	0	2	k__Bacteria; p__OD1; c__; o__; f__; g__; s__	0.987591429
358	e9a421972f3f66cc04db065763a1f438	11.92982456	0.00256727	0.083558339	1	0	0	1.666666667	12.90178571	0.000390154	0.015693869	1	0	0	1.666666667	k__Bacteria; p__Proteobacteria; c__Gammaproteobacteria	0.996969002
359	716f4fedb9120e38b89aabce09e998e4	11.92982456	0.00256727	0.083558339	1	0	0	1	10.8375	0.00092397	0.029456473	1	0	0	1	k__Bacteria; p__Planctomycetes; c__vadinHA49; o__DH61; f__; g__; s__	0.940383295
360	137ecc5291d9610a10d1332fc54580eb	11.92598317	0.002572205	0.083558339	1	63.55555556	7.875	53	11.78957622	0.000614102	0.02153367	1	63.55555556	7.875	53	k__Bacteria	0.999996136
361	1236624b03dbcddd6f33236c559d0b82	11.87848944	0.002634018	0.085335075	1	44.77777778	1	85.66666667	9.38484367	0.001794474	0.047907253	1	44.77777778	1	85.66666667	k__Bacteria; p__Planctomycetes; c__Planctomycetia; o__Pirellulales; f__Pirellulaceae; g__Pirellula; s__	0.996580835
362	e738204176638989f23a50060dd718c0	11.83269054	0.002695032	0.086871826	1	6.444444444	0.875	18.66666667	15.19502489	0.000164238	0.011316483	1	6.444444444	0.875	18.66666667	k__Bacteria; p__Bacteroidetes; c__[Saprospirae]; o__[Saprospirales]; f__Chitinophagaceae; g__Trachelomonas; s__volvocinopsis	0.966584406
363	021ce88e397124fae099615f2f0d861f	11.83201133	0.002695947	0.086871826	1	130.5555556	40.75	216.6666667	12.60374237	0.000439547	0.017162377	1	130.5555556	40.75	216.6666667	k__Bacteria; p__Chloroflexi; c__Ktedonobacteria; o__Ktedonobacterales; f__Ktedonobacteraceae; g__Ktedonobacter; s__racemifer	0.995726221
364	dc03245fc4d6848be06c17c3a3204999	11.81739683	0.002715719	0.087274337	1	6.333333333	0	34	21.24958577	2.37e-05	0.002123629	0.28456634	6.333333333	0	34	k__Bacteria; p__Proteobacteria; c__Betaproteobacteria	0.995057976
365	6cb19065436bc4bc42dcd7aab11f9aa7	11.76984127	0.002781067	0.089135426	1	217.6666667	91.375	289.6666667	15.19454173	0.000164267	0.011316483	1	217.6666667	91.375	289.6666667	k__Bacteria; p__Proteobacteria; c__Alphaproteobacteria; o__Rhodospirillales; f__Acetobacteraceae	0.99933866
366	10b36dad7303dd6bc1ffb49577aaab11	11.66272505	0.002934077	0.093788734	1	10.44444444	0	34.66666667	16.09987983	0.000119435	0.008947898	1	10.44444444	0	34.66666667	k__Bacteria; p__Verrucomicrobia; c__[Spartobacteria]; o__[Chthoniobacterales]; f__[Chthoniobacteraceae]; g__DA101; s__	0.997599944
367	37f1ca8a20fbc5dcf1bf3b9cf3c313da	11.64401154	0.002961659	0.093919057	1	0.777777778	2.25	38.33333333	9.702383777	0.00154515	0.042874331	1	0.777777778	2.25	38.33333333	k__Bacteria; p__Proteobacteria; c__Gammaproteobacteria; o__Xanthomonadales; f__Xanthomonadaceae	0.970227435
368	cfa753c98247ac42e030866583358ba6	11.64401154	0.002961659	0.093919057	1	0.666666667	2.5	21.66666667	12.09557692	0.000540732	0.019784042	1	0.666666667	2.5	21.66666667	k__Bacteria; p__Proteobacteria; c__Gammaproteobacteria; o__Xanthomonadales; f__Xanthomonadaceae	0.999054547
369	a833cd522c01bfe2014e702f327f44ce	11.63444589	0.002975858	0.094120336	1	3	0	18	15.25266089	0.000160882	0.011212143	1	3	0	18	k__Bacteria; p__Proteobacteria; c__Gammaproteobacteria; o__Xanthomonadales; f__Xanthomonadaceae	0.949728964
370	82dd466beea5469b05c2e4d8b4797664	11.61933622	0.002998425	0.094584529	1	3	1.125	30	21.41228125	2.27e-05	0.002042672	0.271675403	3	1.125	30	k__Bacteria; p__Proteobacteria; c__Betaproteobacteria	0.998259666
371	27c06221ec3d7462979ce1829c72070c	11.6067457	0.00301736	0.09493202	1	13.44444444	2.5	34	17.1240632	8.44e-05	0.006615642	1	13.44444444	2.5	34	k__Bacteria; p__Proteobacteria; c__Betaproteobacteria	0.999819969
372	6e8823b71be03709d7b28b3f485d4bae	11.57858385	0.003060148	0.09602617	1	45	7.625	40.66666667	13.09663482	0.000361226	0.015193044	1	45	7.625	40.66666667	k__Bacteria; p__Verrucomicrobia; c__[Spartobacteria]; o__[Chthoniobacterales]; f__[Chthoniobacteraceae]; g__DA101; s__	0.949468767
373	249e22d59041c1d14b5dd50a07d3cd15	11.54538784	0.003111364	0.097378396	1	163.2222222	50.25	122.6666667	9.813571382	0.001467202	0.041382008	1	163.2222222	50.25	122.6666667	k__Bacteria; p__Verrucomicrobia; c__[Spartobacteria]; o__[Chthoniobacterales]; f__[Chthoniobacteraceae]; g__DA101; s__	0.99815509
374	f16b8bbf8258fe708484dbb4e114a816	11.50198413	0.003179625	0.099255633	1	180.2222222	59.875	137.6666667	9.748352882	0.001512376	0.042062289	1	180.2222222	59.875	137.6666667	k__Bacteria; p__Actinobacteria; c__Actinobacteria; o__Actinomycetales; f__Micromonosporaceae; g__Rugosimonospora; s__acidiphila	0.923049843
375	37506484ff3089e81f504db6a827ade6	11.44342857	0.003274093	0.101939109	1	1.444444444	5	47.33333333	40.75627775	3.27e-07	5.93e-05	0.003916047	1.444444444	5	47.33333333	k__Bacteria; p__Planctomycetes; c__Phycisphaerae; o__WD2101; f__; g__; s__	0.999612082
376	cbc7dc2a1a5e997ceb81cb0de20d9d63	11.41578779	0.003319657	0.103089962	1	21.66666667	0	53.33333333	12.34300037	0.000488539	0.018473539	1	21.66666667	0	53.33333333	k__Bacteria; p__Actinobacteria; c__Actinobacteria; o__Actinomycetales; f__Streptomycetaceae	0.99801932
377	c7f14fcf5d8b97627af2dd7a0dd1d08c	11.36921296	0.00339787	0.105246173	1	145.4444444	56	99.33333333	7.910520352	0.003728386	0.085781504	1	145.4444444	56	99.33333333	k__Bacteria; p__Proteobacteria; c__Alphaproteobacteria; o__Rhodospirillales; f__Rhodospirillaceae; g__Reyranella; s__massiliensis	0.87817843
378	1d21967a1bd7d06a16c5b65abfff844e	11.33063492	0.003464048	0.107019439	1	1.555555556	5.5	74	34.20053906	1.1e-06	0.000158858	0.013185234	1.555555556	5.5	74	k__Bacteria; p__Planctomycetes; c__Phycisphaerae; o__CPla-3; f__; g__; s__	0.787379364
379	3348830293ac4fb4e6d3882ddf80f601	11.28192857	0.003549444	0.109293143	1	3	1	23	21.83076923	2.01e-05	0.00185703	0.241413895	3	1	23	k__Bacteria; p__Proteobacteria; c__Alphaproteobacteria; o__Rhodospirillales; f__Rhodospirillaceae; g__Dongia; s__mobilis	0.989156878
380	7a808566243dd3a795ad7db8f6d89079	11.19949249	0.003698802	0.113395248	1	1.333333333	2.25	19.66666667	15.29409938	0.000158516	0.011111852	1	1.333333333	2.25	19.66666667	k__Bacteria; p__Proteobacteria; c__Alphaproteobacteria; o__Rhizobiales; f__Phyllobacteriaceae	0.732725546
381	f0602f3e762e3e7998fc7b35cacd2f47	11.17361908	0.003746963	0.114578698	1	3.333333333	0	12	12.13954545	0.000531019	0.019525523	1	3.333333333	0	12	k__Bacteria; p__Bacteroidetes; c__[Saprospirae]; o__[Saprospirales]; f__Chitinophagaceae	0.999999529
382	32c89210d0597fd08f3075516952eb80	11.13837302	0.003813581	0.115326145	1	4.333333333	5.125	69.66666667	31.29388299	2e-06	0.000255391	0.024006711	4.333333333	5.125	69.66666667	k__Bacteria; p__Firmicutes; c__Bacilli; o__Bacillales	0.993004636
383	aa690cae4f42452aae996751f61d1bd5	11.13837302	0.003813581	0.115326145	1	3	3.75	57	31.05302314	2.11e-06	0.000266085	0.025278079	3	3.75	57	k__Bacteria; p__Bacteroidetes; c__[Saprospirae]; o__[Saprospirales]; f__Chitinophagaceae; g__Trachelomonas; s__volvocinopsis	0.728826607
384	f06940d960cc82b076933941c2d76c22	11.13837302	0.003813581	0.115326145	1	3.333333333	3.5	50.66666667	23.21802047	1.38e-05	0.001375588	0.165070602	3.333333333	3.5	50.66666667	k__Bacteria; p__Firmicutes; c__Bacilli; o__Bacillales; f__Planococcaceae	0.812876546
385	e020493555af6bc548eb7406c3b3f9bc	11.13837302	0.003813581	0.115326145	1	2.444444444	3.625	44.66666667	37.65162029	5.68e-07	9.46e-05	0.006810551	2.444444444	3.625	44.66666667	k__Bacteria; p__Verrucomicrobia; c__[Spartobacteria]; o__[Chthoniobacterales]; f__[Chthoniobacteraceae]; g__Chthoniobacter; s__	0.997741281
386	fc758cafad38502e892b6c8086a32760	11.1352657	0.003819511	0.115326145	1	4.888888889	0	18.33333333	10.46729011	0.00108897	0.033566357	1	4.888888889	0	18.33333333	k__Bacteria; p__Proteobacteria; c__Deltaproteobacteria; o__Myxococcales	0.900670964
387	378f4d7dc8c60cac957a68adeda0fafb	11.12245949	0.003844046	0.115775334	1	8.111111111	1.125	17.33333333	7.309507285	0.005119824	0.110380088	1	8.111111111	1.125	17.33333333	k__Bacteria; p__Firmicutes; c__Clostridia; o__Clostridiales; f__Clostridiaceae; g__Clostridium; s__cellulovorans	0.926612259
388	d444a505de3aa8925cfc51707e2d02f6	11.10205451	0.003883466	0.116669438	1	155.2222222	47.25	109.6666667	14.52282637	0.000209755	0.012849152	1	155.2222222	47.25	109.6666667	k__Bacteria; p__Actinobacteria; c__Actinobacteria; o__Actinomycetales	0.999999835
389	ed16a7599526704e8e9d99ebe3766bf4	11.08084772	0.003924863	0.117618329	1	68.77777778	9.375	92.66666667	9.466029085	0.001726705	0.046828071	1	68.77777778	9.375	92.66666667	k__Bacteria; p__Actinobacteria; c__Actinobacteria; o__Actinomycetales; f__Thermomonosporaceae; g__Actinomadura	0.732019436
390	5b3c4bf35886fd5e7b9468365e86caf8	10.97703592	0.004133966	0.123575697	1	20.88888889	1.375	15.33333333	6.665481381	0.007290934	0.144696069	1	20.88888889	1.375	15.33333333	k__Bacteria; p__Actinobacteria; c__Thermoleophilia; o__Gaiellales; f__Gaiellaceae; g__Gaiella; s__occulta	0.794581114
391	4773c03407e2bff19b6a306759f267da	10.93455818	0.004222706	0.125914374	1	26.66666667	4	41	9.429922013	0.001756485	0.047421141	1	26.66666667	4	41	k__Bacteria; p__Actinobacteria; c__Actinobacteria; o__Actinomycetales	0.999999864
392	3c8f39746da234ccde95acf41a6e6a1f	10.8866244	0.004325134	0.128013282	1	2.666666667	1	46	21.79768041	2.03e-05	0.001860032	0.243664153	2.666666667	1	46	k__Bacteria; p__Proteobacteria; c__Betaproteobacteria; o__Burkholderiales	0.874261654
393	75816667cf66ee1be420dd11244136d3	10.8866244	0.004325134	0.128013282	1	4	0.5	35.66666667	27.87861343	4.29e-06	0.000490219	0.051472963	4	0.5	35.66666667	k__Bacteria; p__Planctomycetes; c__Phycisphaerae; o__WD2101; f__; g__; s__	0.999820198
394	ba8f956dcc6bc3fc06c60e51189edb34	10.8866244	0.004325134	0.128013282	1	2.777777778	1.375	20.66666667	16.29196898	0.000111794	0.00848146	1	2.777777778	1.375	20.66666667	k__Bacteria; p__Proteobacteria; c__Betaproteobacteria; o__Burkholderiales; f__Comamonadaceae	0.707596128
395	f24d7965bc1e8fee2d2bb8e88d282663	10.8582814	0.004386864	0.129520533	1	11.66666667	1.875	53.33333333	16.94044164	8.98e-05	0.006987007	1	11.66666667	1.875	53.33333333	k__Bacteria; p__Planctomycetes; c__Planctomycetia; o__Pirellulales; f__Pirellulaceae; g__Pirellula; s__	0.999610752
396	2d9a3b6b088734e078f83507a36ca70b	10.84758331	0.004410392	0.129895262	1	46	15.75	54.33333333	6.22258365	0.009379865	0.177065271	1	46	15.75	54.33333333	k__Bacteria; p__Proteobacteria; c__Alphaproteobacteria; o__Rhodospirillales; f__Acetobacteraceae; g__Rhodopila; s__globiformis	0.999697247
397	6a2d76ede015c1d42a0504191ccda6d8	10.82972583	0.004449948	0.130419375	1	5.777777778	0	31.33333333	12.77722188	0.00041	0.016352256	1	5.777777778	0	31.33333333	k__Bacteria; p__Verrucomicrobia; c__[Pedosphaerae]; o__[Pedosphaerales]; f__[Pedosphaeraceae]; g__; s__	0.989300811
398	7490b111fce8c0f6cace40b3de68fd56	10.82972583	0.004449948	0.130419375	1	2.444444444	0	11.33333333	11.16690796	0.000800395	0.026650916	1	2.444444444	0	11.33333333	k__Bacteria; p__Gemmatimonadetes; c__Gemmatimonadetes; o__; f__; g__; s__	0.871099969
399	c5914ce4500005f6bfa32c0dba4f4200	10.6981241	0.004752607	0.138611911	1	2.888888889	2.375	32	12.77347772	0.000410614	0.016352256	1	2.888888889	2.375	32	k__Bacteria; p__Bacteroidetes; c__[Saprospirae]; o__[Saprospirales]; f__Chitinophagaceae	0.999986412
400	d61da19c964366caa4e27c24cc104f2d	10.64054726	0.004891415	0.14231406	1	42	5.625	36.66666667	7.12425603	0.005659348	0.120068332	1	42	5.625	36.66666667	k__Bacteria; p__Actinobacteria; c__Thermoleophilia; o__Solirubrobacterales; f__; g__; s__	0.971926391
401	feeb10eeae16261d3736e57e6154b90a	10.61370633	0.004957503	0.143887613	1	17.11111111	2.75	38	11.20926882	0.00078589	0.02624083	1	17.11111111	2.75	38	k__Bacteria; p__Actinobacteria; c__Actinobacteria; o__Actinomycetales; f__Geodermatophilaceae; g__Blastococcus; s__jejuensis	0.779376483
402	58205ce5fd4eb3338adff97fb1f885e8	10.59060797	0.00501509	0.145207438	1	44.11111111	10.25	42.66666667	7.143773328	0.005599613	0.119011628	1	44.11111111	10.25	42.66666667	k__Bacteria; p__Actinobacteria; c__Thermoleophilia; o__Gaiellales; f__Gaiellaceae; g__Gaiella; s__occulta	0.998800341
403	31ef3e844891a88080c737c31861caf9	10.55079365	0.005115926	0.147770138	1	128.5555556	46.625	123.3333333	6.711430524	0.007105839	0.142676205	1	128.5555556	46.625	123.3333333	k__Bacteria; p__Actinobacteria; c__Actinobacteria; o__Actinomycetales; f__Streptomycetaceae; g__Streptomyces	0.784410232
404	4cdf15bb4a03f871c6c49c61aecbe275	10.49603488	0.005257932	0.151253108	1	42	5	35.66666667	6.693266257	0.007178374	0.143411956	1	42	5	35.66666667	k__Bacteria	0.999999817
405	682a9ee256c94b0e1dc6e8081087b9d7	10.49458484	0.005261746	0.151253108	1	18.88888889	0	30.33333333	11.86677198	0.000594596	0.021275896	1	18.88888889	0	30.33333333	k__Bacteria; p__Proteobacteria; c__Alphaproteobacteria; o__Rhodospirillales; f__Rhodospirillaceae; g__Reyranella; s__massiliensis	0.951562767
406	72f8f4c0622bcbecfe016c77431dd41b	10.47826087	0.005304868	0.15212787	1	6.888888889	0	25.66666667	11.68551275	0.000641538	0.022290207	1	6.888888889	0	25.66666667	k__Bacteria; p__Planctomycetes; c__Phycisphaerae; o__WD2101; f__; g__; s__	0.997638974
407	b762ec19e67a36740b762fe71b7f32a6	10.41733753	0.005468949	0.155950467	1	92.44444444	34.625	161.6666667	8.953116976	0.002208719	0.056093027	1	92.44444444	34.625	161.6666667	k__Bacteria; p__Acidobacteria; c__Acidobacteriia; o__Acidobacteriales; f__Acidobacteriaceae	0.874514062
408	5645f041f7e5eeae44372bfb9d0b02ab	10.41432403	0.005477196	0.155950467	1	9.555555556	2.5	31	17.95380521	6.44e-05	0.005235526	0.77200851	9.555555556	2.5	31	k__Bacteria; p__Planctomycetes; c__Phycisphaerae; o__CPla-3; f__; g__; s__	0.999999993
409	a4a864d735d5f72d2d919b00d0a94f65	10.40236498	0.005510045	0.156514003	1	268.1111111	88	165	8.248869241	0.003134615	0.07470105	1	268.1111111	88	165	k__Bacteria; p__Proteobacteria; c__Alphaproteobacteria; o__Rhizobiales; f__Xanthobacteraceae	0.914326358
410	9f1d0822fbf405aef3d1152ad5ca35b8	10.38035961	0.005571005	0.157829752	1	10.44444444	0	29.66666667	9.306438164	0.001862756	0.049182494	1	10.44444444	0	29.66666667	k__Bacteria; p__Actinobacteria; c__Thermoleophilia; o__Gaiellales; f__Gaiellaceae; g__Gaiella; s__occulta	0.999999748
411	2f5a779f84c0af4ae83f8e606f169db5	10.3761658	0.005582699	0.157829752	1	16.11111111	14.75	208.3333333	32.80131018	1.46e-06	0.000205902	0.017501643	16.11111111	14.75	208.3333333	k__Bacteria; p__Proteobacteria; c__Alphaproteobacteria; o__Sphingomonadales; f__Sphingomonadaceae	0.910997391
412	d6c767a8f6e5f26ef7a7e3bd1d05b5ef	10.36960276	0.005601049	0.157934711	1	3.333333333	0	9	10.5114726	0.001067645	0.033155083	1	3.333333333	0	9	k__Bacteria; p__Verrucomicrobia; c__[Spartobacteria]; o__[Chthoniobacterales]; f__[Chthoniobacteraceae]; g__DA101; s__	0.984052276
413	8aecca0908fa37ff462a96f00736e285	10.36542443	0.005612763	0.157934711	1	5.111111111	3.375	58.33333333	35.00252333	9.39e-07	0.00014811	0.011256375	5.111111111	3.375	58.33333333	k__Bacteria; p__Firmicutes; c__Bacilli; o__Bacillales	0.994858283
414	a85f4618aa70949e8ce2c3db24e49b56	10.35047619	0.00565487	0.158740023	1	4	2.375	33.66666667	14.07819144	0.000247573	0.012896438	1	4	2.375	33.66666667	k__Bacteria; p__Firmicutes; c__Bacilli; o__Bacillales	0.990142925
415	9c8355ba537750076c18a6c31963399c	10.29166667	0.005823619	0.161966879	1	55.77777778	16.375	90	10.95202109	0.000878741	0.028858801	1	55.77777778	16.375	90	k__Bacteria; p__Proteobacteria; c__Alphaproteobacteria; o__Rhodospirillales; f__Rhodospirillaceae; g__Stella	0.749851059
416	0d449d69d41ebbd50a78daa6a6133915	10.28468884	0.005843973	0.162156721	1	11.55555556	2.125	33.66666667	10.06627653	0.00130587	0.038555329	1	11.55555556	2.125	33.66666667	k__Bacteria; p__Planctomycetes; c__Phycisphaerae; o__WD2101; f__; g__; s__	0.999805098
417	10c5632164cbee9e2a801ee7883da389	10.26256349	0.005908982	0.163204988	1	1.555555556	3.625	40.66666667	23.45293815	1.29e-05	0.001302815	0.15503494	1.555555556	3.625	40.66666667	k__Bacteria; p__Planctomycetes; c__Phycisphaerae; o__CPla-3; f__; g__; s__	0.951780265
418	56f6497438897d6d1e3a5263929932f8	10.26256349	0.005908982	0.163204988	1	1.444444444	1.625	43	17.45147563	7.58e-05	0.005977923	0.908644259	1.444444444	1.625	43	k__Bacteria; p__Proteobacteria; c__Alphaproteobacteria; o__Sphingomonadales; f__Sphingomonadaceae	0.950763618
419	9e1b097afecbc03d14515d54d0078b62	10.23531746	0.005990031	0.165063216	1	144.6666667	50.875	161.3333333	7.528191327	0.004555567	0.101879823	1	144.6666667	50.875	161.3333333	k__Bacteria; p__Planctomycetes; c__Phycisphaerae; o__WD2101; f__; g__; s__	0.999725117
420	db4aba3a07d5f9d1d7b71b62acd94d8b	10.18452381	0.006144107	0.168140297	1	1517	554.625	1219.333333	7.405107976	0.004864067	0.105619258	1	1517	554.625	1219.333333	k__Bacteria; p__Proteobacteria; c__Alphaproteobacteria; o__Rhizobiales; f__Bradyrhizobiaceae	0.999996129
421	407d48ae4e9828cdef6f8e10c9282749	10.18007028	0.006157803	0.168140297	1	25.88888889	5	55	7.225575976	0.005356796	0.114664129	1	25.88888889	5	55	k__Bacteria	0.999999909
422	63a1064ce1fdba56c0255b98b187db8d	10.17051013	0.006187309	0.168488706	1	53.77777778	7.25	37.66666667	8.513160268	0.002744027	0.067495846	1	53.77777778	7.25	37.66666667	k__Bacteria; p__Chloroflexi; c__Ktedonobacteria; o__Ktedonobacterales; f__Ktedonobacteraceae	0.998674779
423	44d12f4f36c5dcc46cf8e7fbb663cb00	10.16425121	0.006206702	0.168488706	1	2.444444444	0	9.666666667	10.27018092	0.001190088	0.035868802	1	2.444444444	0	9.666666667	k__Bacteria; p__Planctomycetes; c__Phycisphaerae; o__WD2101; f__; g__; s__	0.993589306
424	66affb93e19d257160350e7b4834586f	10.16230937	0.006212731	0.168488706	1	71.88888889	29.5	90.33333333	9.83491236	0.00145275	0.041168105	1	71.88888889	29.5	90.33333333	k__Bacteria; p__Verrucomicrobia; c__[Pedosphaerae]; o__[Pedosphaerales]; f__[Pedosphaeraceae]; g__; s__	0.947851341
425	d592e699e72e410c19e6e79b369e3877	10.11464803	0.006362563	0.170963455	1	2.777777778	4.375	28	15.75905323	0.000134472	0.009828785	1	2.777777778	4.375	28	k__Bacteria; p__; c__; o__; f__; g__; s__	0.957114187
426	3cecd8dddf36e530d3f1435d2d5b3f1f	10.11388356	0.006364995	0.170963455	1	20.88888889	0	35	7.328193198	0.005068675	0.10947425	1	20.88888889	0	35	k__Bacteria; p__Chloroflexi; c__TK10; o__B07_WMSP1; f__; g__; s__	0.831419985
427	c42ec2132f877ec5012a7b1c3580a4a9	10.10894298	0.006380738	0.170963455	1	38.22222222	9.375	116	17.70986058	6.97e-05	0.005568395	0.835259324	38.22222222	9.375	116	k__Bacteria; p__Actinobacteria; c__Actinobacteria; o__Actinomycetales; f__Nocardioidaceae; g__Nocardioides	0.994799564
428	a7dcf0d26478fab31a201613d3e4b088	10.10098919	0.006406164	0.170963455	1	6.444444444	0	19.66666667	8.016659472	0.003529572	0.082067576	1	6.444444444	0	19.66666667	k__Bacteria; p__Proteobacteria; c__Deltaproteobacteria; o__Myxococcales; f__; g__; s__	0.984215846
429	b78a1a57ed6110cba0bbc3f2d4a58891	10.0970958	0.006418647	0.170963455	1	5	0	17	6.297183099	0.008985432	0.170424642	1	5	0	17	k__Bacteria; p__Verrucomicrobia; c__[Spartobacteria]; o__[Chthoniobacterales]; f__[Chthoniobacteraceae]; g__DA101; s__	0.997844319
430	4a281846581047531d2a2ecd30cd5916	10.09279388	0.006432468	0.170963455	1	7.111111111	1	59.33333333	29.58521003	2.91e-06	0.000348612	0.034861202	7.111111111	1	59.33333333	k__Bacteria	0.999998907
431	5d32802c0c11db7089c6cafc2d8e1eca	10.06820796	0.00651203	0.171559799	1	7.555555556	9.625	80	16.26128889	0.000112977	0.008517294	1	7.555555556	9.625	80	k__Bacteria; p__Proteobacteria; c__Alphaproteobacteria; o__Sphingomonadales; f__Sphingomonadaceae; g__Sphingomonas	0.960062619
432	f9bc39d0f995d9042d6524214ef247fd	10.04377519	0.006592072	0.172450652	1	5.888888889	5.875	55.66666667	22.51103228	1.67e-05	0.001638791	0.199932537	5.888888889	5.875	55.66666667	k__Bacteria; p__Planctomycetes; c__Planctomycetia; o__Pirellulales; f__Pirellulaceae; g__Pirellula; s__	0.991596174
433	03df58ff5cfc5f172205af2fe1673373	10.04034392	0.006603391	0.172450652	1	8.555555556	7.125	64	15.51916075	0.000146325	0.010477293	1	8.555555556	7.125	64	k__Bacteria; p__Proteobacteria; c__Gammaproteobacteria; o__Xanthomonadales; f__Xanthomonadaceae	0.999193707
434	de180f8bfbbb40e756a50650975aa783	10.04034392	0.006603391	0.172450652	1	3.222222222	5.375	33.66666667	14.45835339	0.000214815	0.012849152	1	3.222222222	5.375	33.66666667	k__Bacteria; p__Planctomycetes; c__Phycisphaerae; o__WD2101; f__; g__; s__	0.72104171
435	556bf60cc553d86bdabfd5dcb911e804	10.04034392	0.006603391	0.172450652	1	1.888888889	1.75	36.66666667	22.24333646	1.8e-05	0.001745558	0.215222608	1.888888889	1.75	36.66666667	k__Bacteria; p__TM7; c__SC3; o__; f__; g__; s__	0.961006063
436	b52eda2d32edb71813c97feaa6e6967d	9.992800908	0.006762244	0.175833019	1	34.66666667	7.25	36.66666667	8.82883985	0.002347039	0.058857638	1	34.66666667	7.25	36.66666667	k__Bacteria; p__Planctomycetes; c__Phycisphaerae; o__WD2101; f__; g__; s__	0.999706264
437	bf0143492551ed4427aa5ee6e0f2d4f4	9.961956522	0.006867341	0.177536451	1	2.888888889	1.75	21	14.08530079	0.000246911	0.012896438	1	2.888888889	1.75	21	k__Bacteria; p__Proteobacteria; c__Gammaproteobacteria; o__Xanthomonadales; f__Xanthomonadaceae	0.998889134
438	5fe4eac742a562ac1e6c0ee502e598ee	9.960545582	0.006872188	0.177536451	1	17.66666667	4.125	13	8.5130289	0.002744207	0.067495846	1	17.66666667	4.125	13	k__Bacteria; p__Proteobacteria; c__Alphaproteobacteria; o__Rhizobiales	0.865851385
439	1de4e46b41b8ac45405aabdd46c28b66	9.940664699	0.006940841	0.178924429	1	19.77777778	5.875	40.66666667	10.46663564	0.001089289	0.033566357	1	19.77777778	5.875	40.66666667	k__Bacteria; p__Firmicutes; c__Bacilli; o__Bacillales; f__Planococcaceae; g__Bacillus; s__odysseyi	0.714215913
440	a42e150fc7a8c40ef014d5b66a2ef8c4	9.922921266	0.007002692	0.180131478	1	20.11111111	6.375	73.66666667	24.26739114	1.04e-05	0.001077628	0.1251744	20.11111111	6.375	73.66666667	k__Bacteria; p__Planctomycetes; c__Phycisphaerae; o__WD2101; f__; g__; s__	0.998649052
441	0d9363b96d46fa3688927b6347d2505f	9.904427416	0.007067746	0.181415562	1	8.555555556	0	17.66666667	8.292413295	0.003066192	0.073656208	1	8.555555556	0	17.66666667	k__Bacteria; p__Verrucomicrobia; c__[Spartobacteria]; o__[Chthoniobacterales]; f__[Chthoniobacteraceae]; g__DA101; s__	0.995889492
442	3d4a64b43b7fa1f38d27adead321c8c3	9.889896345	0.007119284	0.182347976	1	34	9	87	9.543510182	0.001664685	0.045558406	1	34	9	87	k__Bacteria; p__Verrucomicrobia; c__[Spartobacteria]; o__[Chthoniobacterales]; f__[Chthoniobacteraceae]; g__DA101; s__	0.992892073
443	bf269e67c91f408999c74407b4f190bc	9.875613276	0.007170308	0.183263293	1	2.333333333	6.75	41	10.03496539	0.00132474	0.03892074	1	2.333333333	6.75	41	k__Bacteria; p__Proteobacteria; c__Betaproteobacteria; o__Burkholderiales; f__Comamonadaceae	0.999958938
444	9ce7aabfe8852699689309246873ed76	9.862061025	0.00721906	0.184116752	1	29	0	62.66666667	6.578145175	0.007657792	0.150481882	1	29	0	62.66666667	k__Bacteria; p__Actinobacteria; c__Actinobacteria; o__Actinomycetales; f__Micromonosporaceae	0.999249008
445	236807c1eccaa20ee9bdd36512d359b4	9.820779221	0.007369616	0.186249592	1	4.555555556	1.75	31	9.767169088	0.001499185	0.04196114	1	4.555555556	1.75	31	k__Bacteria; p__Verrucomicrobia; c__Opitutae; o__Opitutales; f__Opitutaceae; g__Opitutus; s__	0.997216153
446	daaa735588becb7932074b8c6e20c043	9.820779221	0.007369616	0.186249592	1	3.777777778	1.75	29	12.42685368	0.000472147	0.018072568	1	3.777777778	1.75	29	k__Bacteria; p__Bacteroidetes; c__[Saprospirae]; o__[Saprospirales]; f__Chitinophagaceae	0.999962597
447	0d07d2f789e54cad85269fd9d82b8238	9.817861635	0.007380375	0.186249592	1	48.88888889	15	36.66666667	6.126507895	0.009916658	0.186409865	1	48.88888889	15	36.66666667	k__Bacteria; p__Actinobacteria; c__Thermoleophilia; o__Solirubrobacterales; f__Patulibacteraceae; g__; s__	0.907804395
448	5b5d9d2ca5f38612fe8f2ca265065001	9.78168254	0.007515098	0.188854245	1	2.444444444	6.625	48.66666667	8.499031103	0.002763474	0.067603606	1	2.444444444	6.625	48.66666667	k__Bacteria; p__Cyanobacteria; c__Chloroplast; o__Stramenopiles; f__; g__; s__	0.999905365
449	c305319a0aff2a189d050ec1e0ad14b8	9.767203035	0.007569702	0.189828501	1	21.11111111	5.375	38.66666667	10.11943941	0.001274514	0.037815853	1	21.11111111	5.375	38.66666667	k__Bacteria; p__Chloroflexi; c__Thermomicrobia; o__Ellin6537; f__; g__; s__	0.999999736
450	ca1b6ea076aeae4a9f65a13235703525	9.727220957	0.007722551	0.192854632	1	24.77777778	7.25	18	8.765916166	0.002420745	0.060453061	1	24.77777778	7.25	18	k__Bacteria; p__Proteobacteria; c__Alphaproteobacteria; o__Rhizobiales; f__Hyphomicrobiaceae; g__Rhodobium; s__orientis	0.79873843
451	ead7b20cd6d5aa2f3e808d07cc8b6b40	9.708849206	0.007793817	0.193053335	1	12.33333333	3	59.66666667	10.00022358	0.001346036	0.039058658	1	12.33333333	3	59.66666667	k__Bacteria; p__Actinobacteria; c__Actinobacteria; o__Actinomycetales; f__Micromonosporaceae; g__Micromonospora	0.901871035
452	7f8139de6d7052a9a51baca914a2254a	9.708849206	0.007793817	0.193053335	1	7.111111111	3.25	48.33333333	10.60367831	0.001024628	0.031901872	1	7.111111111	3.25	48.33333333	k__Bacteria; p__Verrucomicrobia; c__[Spartobacteria]; o__[Chthoniobacterales]; f__[Chthoniobacteraceae]; g__DA101; s__	0.999772333
453	3ae5260cb646d2edabd2d3f00ec2ea90	9.708849206	0.007793817	0.193053335	1	7.666666667	2	37	9.071950272	0.002084928	0.053746318	1	7.666666667	2	37	k__Bacteria; p__Firmicutes; c__Bacilli; o__Bacillales	0.989143231
454	b4d698d00e1c6c0fdc1df5142893befe	9.679599323	0.007908638	0.195465665	1	169.8888889	58.75	262	9.77126852	0.001496328	0.04196114	1	169.8888889	58.75	262	k__Bacteria; p__Chloroflexi; c__Ktedonobacteria; o__Ktedonobacterales; f__Ktedonobacteraceae; g__Ktedonobacter; s__racemifer	0.99245145
455	d6861a1da5a4e96c7d47c0e5ac1053d0	9.672718064	0.007935896	0.195735769	1	3.555555556	1.375	14	10.79285466	0.000942303	0.029961244	1	3.555555556	1.375	14	k__Bacteria; p__Bacteroidetes; c__[Saprospirae]; o__[Saprospirales]; f__Chitinophagaceae	0.999211348
456	f2a44e4d60016a4a21a92cc8b62f6eb4	9.660275459	0.007985421	0.196552866	1	69.44444444	21	113.3333333	7.060854276	0.005858368	0.12363426	1	69.44444444	21	113.3333333	k__Bacteria; p__Chloroflexi; c__Ktedonobacteria; o__Ktedonobacterales; f__Ktedonobacteraceae; g__Ktedonobacter; s__racemifer	0.867076345
457	5c45bd12cd1624aafd1ecd68ba5a0083	9.643393232	0.008053113	0.197812827	1	14.33333333	3	48	10.32738324	0.001159701	0.035342331	1	14.33333333	3	48	k__Bacteria; p__Acidobacteria; c__Acidobacteria-6; o__; f__; g__; s__	0.991469261
458	6351a17a1bf520ef907caf9db7d06a22	9.607515873	0.008198878	0.200612243	1	5.333333333	2.25	32.33333333	12.42026964	0.000473412	0.018072568	1	5.333333333	2.25	32.33333333	k__Bacteria; p__Proteobacteria; c__Betaproteobacteria	0.993119246
459	73245587c34e43774c578b6842002895	9.603174603	0.008216694	0.200612243	1	88.55555556	35	77.66666667	6.625449437	0.007456593	0.14725235	1	88.55555556	35	77.66666667	k__Bacteria; p__Proteobacteria; c__Alphaproteobacteria; o__Rhodospirillales; f__Rhodospirillaceae	0.979025409
460	4c2e667a79f8dd92f781af89e382df99	9.599539436	0.008231642	0.200612243	1	7.444444444	2.625	42.33333333	13.06346767	0.000365976	0.0152178	1	7.444444444	2.625	42.33333333	k__Bacteria; p__Planctomycetes; c__Phycisphaerae; o__WD2101; f__; g__; s__	0.978730868
461	8c35f9e32d4784da83ef894e38c289b3	9.595834448	0.008246906	0.200612243	1	57.44444444	6.875	53	9.403814358	0.001778376	0.047583463	1	57.44444444	6.875	53	k__Bacteria; p__Chloroflexi; c__Ktedonobacteria; o__Ktedonobacterales; f__Ktedonobacteraceae; g__Ktedonobacter; s__racemifer	0.746121058
462	72bd37d7b04b99c6f952d8d0600a984f	9.548192836	0.008445712	0.204110383	1	46.11111111	13.375	62.33333333	7.584348621	0.004422128	0.099826833	1	46.11111111	13.375	62.33333333	k__Bacteria; p__Acidobacteria; c__Solibacteres; o__Solibacterales	0.969517846
463	63aed2ba5fa10dba2b31c20883aece55	9.536611612	0.00849476	0.204882666	1	29.11111111	4.625	64.66666667	7.043144442	0.005915349	0.124398749	1	29.11111111	4.625	64.66666667	k__Bacteria; p__Acidobacteria; c__Acidobacteriia; o__Acidobacteriales	0.999877583
464	8986dd89dd205582e80268d5cdfb088b	9.526690476	0.008537003	0.205076269	1	2.666666667	2	30.33333333	16.64148432	9.93e-05	0.007675681	1	2.666666667	2	30.33333333	k__Bacteria; p__Actinobacteria; c__Actinobacteria; o__Actinomycetales; f__Nocardioidaceae; g__Nocardioides; s__panacihumi	0.98677013
465	d30f014f3e1eb5a7d25daa52bd12662c	9.506047874	0.008625573	0.206789476	1	48.88888889	15.125	92.33333333	8.469899922	0.002804058	0.068317565	1	48.88888889	15.125	92.33333333	k__Bacteria; p__Chloroflexi; c__Ktedonobacteria; o__Thermogemmatisporales; f__Thermogemmatisporaceae; g__; s__	0.964743024
466	cca769104fbdf7b4f418a1245e239f51	9.49646126	0.008667017	0.207368324	1	18.55555556	10.375	99.66666667	14.7388498	0.000193748	0.012849152	1	18.55555556	10.375	99.66666667	k__Bacteria; p__Proteobacteria; c__Betaproteobacteria; o__Burkholderiales	0.721211821
467	e205b78a1c7823c178243d2fee9caeb2	9.437169312	0.008927806	0.21318248	1	9.888888889	1.625	51.33333333	7.970087962	0.00361531	0.083661627	1	9.888888889	1.625	51.33333333	k__Bacteria; p__Proteobacteria; c__Betaproteobacteria; o__Burkholderiales	0.872667514
468	3aadbfa6ecf0bb8acbe23882e8727246	9.426563492	0.008975275	0.213889895	1	2.444444444	4.5	58	10.64078673	0.001007866	0.031547588	1	2.444444444	4.5	58	k__Bacteria; p__Proteobacteria; c__Betaproteobacteria; o__Burkholderiales; f__Oxalobacteraceae; g__Duganella; s__nigrescens	0.80818734
469	b9df101ad0655dadd7bb2cbff759049b	9.409669573	0.00905141	0.215276281	1	100	24.125	98.66666667	9.107679333	0.00204924	0.052960039	1	100	24.125	98.66666667	k__Bacteria; p__Planctomycetes; c__Phycisphaerae; o__WD2101; f__; g__; s__	0.999946182
470	b59a8d1f92755f860264b9a5a06b9102	9.40258867	0.009083512	0.215612006	1	42.88888889	18.25	125.3333333	11.25700893	0.000769894	0.025923355	1	42.88888889	18.25	125.3333333	k__Bacteria; p__Firmicutes; c__Bacilli; o__Bacillales; f__Planococcaceae	0.829225908
471	48b56b876853ef5fca3c9cdf58ff899c	9.389522165	0.009143052	0.216596361	1	6.111111111	0	15.33333333	8.01492015	0.003532733	0.082067576	1	6.111111111	0	15.33333333	k__Bacteria; p__Actinobacteria; c__Thermoleophilia; o__Gaiellales; f__Gaiellaceae; g__Gaiella; s__occulta	0.999202035
472	3099513267b4a6411cd5b191ecd3d456	9.379379786	0.009189535	0.216840475	1	1.555555556	1.625	12.66666667	6.540359204	0.00782287	0.15322343	1	1.555555556	1.625	12.66666667	k__Bacteria; p__Proteobacteria; c__Betaproteobacteria; o__Burkholderiales	0.765722579
473	4c5ee7ec4a96dca816c2790ad15cc168	9.379379786	0.009189535	0.216840475	1	0.888888889	0.875	8.333333333	9.991984777	0.001351142	0.039058658	1	0.888888889	0.875	8.333333333	k__Bacteria; p__Gemmatimonadetes; c__Gemmatimonadetes; o__Ellin5290; f__; g__; s__	0.972549145
474	6f3c94c984e01861785137227a9668ec	9.358955939	0.009283859	0.218635793	1	7.888888889	7	68	20.39635063	3.04e-05	0.002621749	0.364423091	7.888888889	7	68	k__Bacteria; p__Bacteroidetes; c__[Saprospirae]; o__[Saprospirales]; f__Chitinophagaceae	0.999989185
475	5fa6693b63ddc131150870eb153de238	9.350392512	0.009323695	0.21882383	1	6.666666667	3.5	34.66666667	8.543344204	0.002702993	0.066805729	1	6.666666667	3.5	34.66666667	k__Bacteria; p__Acidobacteria; c__Acidobacteria-6; o__; f__; g__; s__	0.998856038
476	572277dfa87addd9bb8d4ed9c1d50cee	9.349393438	0.009328354	0.21882383	1	27	4.25	42	7.039394425	0.005927494	0.124435844	1	27	4.25	42	k__Bacteria; p__Proteobacteria; c__Alphaproteobacteria; o__Rhizobiales; f__Xanthobacteraceae	0.971584971
477	b60b06d28dfd1fdee3dba1e03991c84d	9.312560054	0.009501743	0.222066938	1	26.77777778	12.875	61.66666667	7.848584602	0.003850167	0.08841369	1	26.77777778	12.875	61.66666667	k__Bacteria; p__Acidobacteria; c__Solibacteres; o__Solibacterales; f__MVS-65; g__; s__	0.810179313
478	dc2b0d4ed7e5943232e6b0523817a7a6	9.312157163	0.009503657	0.222066938	1	16.11111111	0	48.66666667	8.821596948	0.002355394	0.058943845	1	16.11111111	0	48.66666667	k__Bacteria; p__Firmicutes; c__Bacilli; o__Bacillales; f__Bacillaceae	0.999721524
479	a0160e431fa207b2728eb4da4940c40d	9.302619693	0.009549086	0.222686752	1	13.22222222	0	10.66666667	6.480065056	0.008094582	0.157260541	1	13.22222222	0	10.66666667	k__Bacteria; p__Chloroflexi; c__Ktedonobacteria; o__Ktedonobacterales; f__Ktedonobacteraceae; g__; s__	0.875730784
480	f4df1965cfa868787c703404652b696e	9.298800606	0.009567338	0.222686752	1	24.11111111	4.75	60.66666667	9.44123826	0.00174709	0.047273976	1	24.11111111	4.75	60.66666667	k__Bacteria; p__Planctomycetes; c__Planctomycetia; o__Gemmatales; f__Gemmataceae	0.998750205
481	efa1a44bf635323f279d4b66c7479234	9.274391989	0.009684816	0.224221803	1	19	3.75	45.66666667	9.757865086	0.001505691	0.041973769	1	19	3.75	45.66666667	k__Bacteria; p__Verrucomicrobia; c__[Pedosphaerae]; o__[Pedosphaerales]; f__[Pedosphaeraceae]; g__; s__	0.997021722
482	50a29045f025b630b0dc94a63729c98b	9.269587302	0.00970811	0.224221803	1	8.333333333	0	25	7.770944149	0.004009151	0.091538472	1	8.333333333	0	25	k__Bacteria; p__Acidobacteria; c__Solibacteres; o__Solibacterales	0.928258394
483	48c74091bec58db48bc3f44581e91539	9.259492071	0.009757237	0.224923072	1	5.111111111	2.375	21.33333333	9.88649298	0.00141847	0.040677517	1	5.111111111	2.375	21.33333333	k__Bacteria; p__Bacteroidetes; c__[Saprospirae]; o__[Saprospirales]; f__Chitinophagaceae	0.999999675
484	cedc3529c57ee6c554bac7c43e0e7296	9.242695671	0.009839525	0.225950933	1	6.777777778	0	12.66666667	7.996300362	0.00356677	0.082698019	1	6.777777778	0	12.66666667	k__Bacteria; p__Chloroflexi; c__C0119; o__; f__; g__; s__	0.914552365
485	14e62501422ce1c5e91dbb4fcb82398b	9.238038135	0.009862466	0.226044697	1	34.77777778	7.25	64	7.473752704	0.004689232	0.1029484	1	34.77777778	7.25	64	k__Bacteria	0.999984858
