# Supplementary material for: Characterizing changes in soil microbiome abundance and diversity due to different cover crop techniques
Source: PLoS One. 2020 May 5;15(5):e0232453. doi: 10.1371/journal.pone.0232453 (PMC7199946; doi:10.1371/journal.pone.0232453)
Supplement: S1 File — ANOVA (S1 File -> anova_ocs.txt) ad Kruskal-Wallis (S1 File -> kw_ocs.txt) tests were performed for the control treatment to find bacterial types that significantly differed in ASV counts across time points. The list of significantly changing bacterial types was included (S1 File -> control_sig.csv) as well as summary statistics (average and standard deviation of abundance) of significantly changing bacteria categorized by their phyla classifications (S1 File -> control_significant_taxa_stats.csv). (ZIP) [file pone.0232453.s005.zip › S1_File/control_significant_taxa_stats.csv]

	phylum	total	mean_1	mean_2	mean_3	sd_1	sd_2	sd_3
1		6	13.3888888888333	0.729166666666667	0.777777777833333	13.4154416280474	1.7860862707794	1.23728096960958
2	Acidobacteria	23	36.3333333352174	3.5054347826087	10.8357487919565	33.1494930472109	7.76643037124923	21.3232528143862
3	Actinobacteria	35	51.0190476192286	9.23214285714286	36.2857142856857	48.5044262427035	17.2622809772583	53.4388681184073
4	Armatimonadetes	9	8.96296296266667	0	0.234567901222222	1.66203058827945	0	0.485736186922145
5	Bacteroidetes	44	20.0681818182727	1.01420454545455	0.843434343431818	16.2985041633068	1.5894400590693	1.89977380247463
6	Chlorobi	1	3.333333333	0	0	NA	NA	NA
7	Chloroflexi	17	55.3529411772353	9.125	34.928104578	76.2253120883435	16.7613650808936	49.7983269469123
8	Cyanobacteria	2	36.16666667	4.75	1.222222222	17.6776695296637	2.65165042944955	1.72848324258618
9	Elusimicrobia	2	5	0	0	1.88561808269272	0	0
10	Firmicutes	19	81.0526315777368	7.92105263157895	22.8830409355789	95.3424149462704	13.8038849784065	39.621346896163
11	Gemmatimonadetes	5	17.0666666666	0.175	2.0666666666	13.6776378745792	0.391311896062463	2.93299661364501
12	Nitrospirae	1	7.333333333	0	0.333333333	NA	NA	NA
13	OD1	14	6.880952381	0.0267857142857143	0	3.65991719781367	0.100222965717159	0
14	Planctomycetes	79	30.2827004228987	2.10126582278481	8.57243319327848	30.8504382510967	6.57187443835931	23.6309274241805
15	Proteobacteria	138	40.6859903359565	8.9356884057971	24.4259259256594	109.816257101972	49.9998477084981	137.64180990866
16	TM6	1	4.333333333	0.25	0	NA	NA	NA
17	TM7	4	16.16666666825	0.4375	0.83333333325	13.7099585337744	0.875	0.979207708569859
18	Verrucomicrobia	38	30.807017545	3.05592105263158	10.4210526309211	25.9812396636952	9.3576504945089	29.2303013258349
19	WPS-2	1	10.66666667	0	0	NA	NA	NA
20	WS6	1	6	0	0	NA	NA	NA
