# Supplementary material for: Characterizing changes in soil microbiome abundance and diversity due to different cover crop techniques
Source: PLoS One. 2020 May 5;15(5):e0232453. doi: 10.1371/journal.pone.0232453 (PMC7199946; doi:10.1371/journal.pone.0232453)
Supplement: S3 File — ANOVA (S3 File -> anova_ocs.txt) ad Kruskal-Wallis (S3 File -> kw_ocs.txt) tests were performed for the single-mix treatment to find bacterial types that significantly differed in ASV counts across time points. The list of significantly changing bacterial types was included (S3 File -> singleMix_sig.csv) as well as summary statistics (average and standard deviation of abundance) of significantly changing bacteria categorized by their phyla classifications (S3 File -> singleMix_significant_taxa_stats.csv). (ZIP) [file pone.0232453.s007.zip › S3_File/singleMix_sig.csv]

	OTU	Test.Statistic.x	P.x	FDR_P.x	Bonferroni_P.x	TP_1_mean.x	TP_3_mean.x	TP_2_mean.x	Test.Statistic.y	P.y	FDR_P.y	Bonferroni_P.y	TP_1_mean.y	TP_3_mean.y	TP_2_mean.y	Taxon	Confidence
1	eec809f7c5151b0b3b22993ef6ebfcd2	19.8947368421	4.78533983804e-05	0.0324390331543	0.541939736658	8.33333333333	0	0	24.1071428571	8.10750564506e-06	0.00296185488485	0.0918175014303	8.33333333333	0	0	k__Bacteria; p__Chlorobi; c__; o__; f__; g__; s__	0.99505050444944
2	c733ca6619755b12644b3735fa2a919f	19.8947368421	4.78533983804e-05	0.0324390331543	0.541939736658	6.33333333333	0	0	348.107142857	4.10782519111e-15	1.55070400965e-11	4.65211202894e-11	6.33333333333	0	0	k__Bacteria; p__Bacteroidetes; c__[Saprospirae]; o__[Saprospirales]; f__Chitinophagaceae	0.999990285309095
3	9213d3b9e2cd4871500f2d306ab7a929	19.8947368421	4.78533983804e-05	0.0324390331543	0.541939736658	5.66666666667	0	0	1114.71428571	1.11022302463e-16	6.28663787694e-13	1.25732757539e-12	5.66666666667	0	0	k__Bacteria; p__Proteobacteria; c__Alphaproteobacteria; o__Rhodospirillales; f__Acetobacteraceae	0.999990238771684
4	61d94a1c74f140abf7ff6bc265baeb70	19.8598949212	4.86943544038e-05	0.0324390331543	0.551463563623	96	0	0	9.05666969973	0.00189864469691	0.104888542402	1	96	0	0	k__Bacteria; p__Verrucomicrobia; c__Opitutae; o__Opitutales; f__Opitutaceae; g__; s__	0.99821817386248
5	f494ec734c24a8e7592ceef20b85f2d3	19.8598949212	4.86943544038e-05	0.0324390331543	0.551463563623	44.6666666667	0	0	62.5079938112	7.92485344014e-09	8.97489652096e-06	8.97489652096e-05	44.6666666667	0	0	k__Bacteria; p__Firmicutes; c__Bacilli; o__Bacillales	0.992693976878688
6	f729070039b8fb64c7e5a42ceb4ad39b	19.8598949212	4.86943544038e-05	0.0324390331543	0.551463563623	38.6666666667	0	0	19.7871575622	2.85360279231e-05	0.00751559340067	0.323170516229	38.6666666667	0	0	k__Bacteria; p__Verrucomicrobia; c__[Spartobacteria]; o__[Chthoniobacterales]; f__[Chthoniobacteraceae]; g__; s__	0.965189899171336
7	71f5d6041d75c65e605ec97d6a617a80	19.8598949212	4.86943544038e-05	0.0324390331543	0.551463563623	29.3333333333	0	0	33.5992286678	8.38623378629e-07	0.000527633875721	0.00949740976298	29.3333333333	0	0	k__Bacteria; p__Proteobacteria; c__Gammaproteobacteria; o__Xanthomonadales; f__Xanthomonadaceae	0.99962459656754
8	9da7a152d00c0dfe49449445ee4ba080	19.8598949212	4.86943544038e-05	0.0324390331543	0.551463563623	29	0	0	19.1566366704	3.48301699702e-05	0.00871082069962	0.394451674912	29	0	0	k__Bacteria; p__Proteobacteria; c__Betaproteobacteria; o__Burkholderiales; f__Comamonadaceae	0.999993614504371
9	4015114810f36109c0434146d0b84b2a	19.8598949212	4.86943544038e-05	0.0324390331543	0.551463563623	28.3333333333	0	0	20.6275774559	2.20250704045e-05	0.00593890291264	0.249433922331	28.3333333333	0	0	k__Bacteria; p__Planctomycetes; c__Phycisphaerae; o__WD2101; f__; g__; s__	0.999887975529399
10	45687a6884eb01270a8e74213315cd21	19.8598949212	4.86943544038e-05	0.0324390331543	0.551463563623	27	0	0	125.904051173	2.61792809653e-11	5.92960713863e-08	2.96480356932e-07	27	0	0	k__Bacteria; p__Verrucomicrobia; c__Opitutae; o__Opitutales; f__Opitutaceae; g__Opitutus; s__	0.993977260100987
11	adf3be536b01cbafc2a9df285b4ad0dc	19.8598949212	4.86943544038e-05	0.0324390331543	0.551463563623	19.3333333333	0	0	301.754152824	1.43218770177e-14	4.05488143063e-11	1.62195257225e-10	19.3333333333	0	0	k__Bacteria; p__Planctomycetes; c__Planctomycetia; o__Gemmatales; f__Isosphaeraceae; g__Nostocoida	0.970021052960376
12	75f719b36b62caab1c8218fe7b4956c4	19.8598949212	4.86943544038e-05	0.0324390331543	0.551463563623	16.6666666667	0	0	69.3730729702	3.47280748603e-09	4.36994941992e-06	3.93295447793e-05	16.6666666667	0	0	k__Bacteria; p__Bacteroidetes; c__[Saprospirae]; o__[Saprospirales]; f__Chitinophagaceae; g__Ferruginibacter	0.888362046579711
13	c7586e8893a8be3204c0c4ae63175bb5	19.8598949212	4.86943544038e-05	0.0324390331543	0.551463563623	12.3333333333	0	0	32.3952673094	1.08549133859e-06	0.000614659470478	0.0122931894096	12.3333333333	0	0	k__Bacteria; p__Cyanobacteria; c__Oscillatoriophycideae	0.779031755376661
14	4a276b70135238e452457e48b3be7cc8	19.8598949212	4.86943544038e-05	0.0324390331543	0.551463563623	10.3333333333	0	0	21.5506644518	1.67107769679e-05	0.00498025129371	0.189249549161	10.3333333333	0	0	k__Bacteria; p__Bacteroidetes; c__[Saprospirae]; o__[Saprospirales]; f__Chitinophagaceae	0.954731082581588
15	59a7ad3b379a86fd87240910119567c0	19.8598949212	4.86943544038e-05	0.0324390331543	0.551463563623	10	0	0	1157.14285714	1.11022302463e-16	6.28663787694e-13	1.25732757539e-12	10	0	0	k__Bacteria; p__Actinobacteria; c__Thermoleophilia; o__Gaiellales; f__Gaiellaceae; g__Gaiella; s__occulta	0.997940163420134
16	fe632ebfe7e09910b5dd3248e0a103ad	19.8598949212	4.86943544038e-05	0.0324390331543	0.551463563623	8	0	0	105.795918367	1.11903708522e-10	2.11218249835e-07	1.26730949901e-06	8	0	0	k__Bacteria; p__Verrucomicrobia; c__[Spartobacteria]; o__[Chthoniobacterales]; f__[Chthoniobacteraceae]; g__Ellin506; s__	0.998437315725929
17	5ee93657bea2b7b0085112b7b1f72e08	19.8598949212	4.86943544038e-05	0.0324390331543	0.551463563623	7.33333333333	0	0	98.2556390977	2.06253569779e-10	2.91977709718e-07	2.33582167775e-06	7.33333333333	0	0	k__Bacteria; p__Armatimonadetes; c__Chthonomonadetes; o__Chthonomonadales; f__Chthonomonadaceae; g__Chthonomonas; s__	0.883343983859674
18	0a64524dcdc578e5f0287f07675b6063	15.9116022099	0.000350622256971	0.123786616666	1	26.3333333333	0	1.33333333333	21.2553191489	1.82375686144e-05	0.00527199876906	0.206540464558	26.3333333333	0	1.33333333333	k__Bacteria	0.999717805949981
19	10cc0b5605c066789744129885b01cf0	15.9116022099	0.000350622256971	0.123786616666	1	26.3333333333	0	1.22222222222	22.2075670718	1.37988651896e-05	0.00437241896194	0.156272148272	26.3333333333	0	1.22222222222	k__Bacteria; p__Planctomycetes; c__Planctomycetia; o__Pirellulales; f__Pirellulaceae; g__Pirellula; s__	0.884101736782118
20	45fcbac0b382607afcb7378cc2545539	15.9116022099	0.000350622256971	0.123786616666	1	24	0	1.11111111111	29.9147765301	1.89300480979e-06	0.000974467248678	0.0214382794709	24	0	1.11111111111	k__Bacteria; p__Proteobacteria; c__Deltaproteobacteria; o__Myxococcales; f__; g__; s__	0.928247126011445
21	b684b458d938d690e36c9ae18ab88be8	15.9116022099	0.000350622256971	0.123786616666	1	7.33333333333	0	0.444444444444	33.7725204732	8.08535325469e-07	0.000527633875721	0.00915666256094	7.33333333333	0	0.444444444444	k__Bacteria; p__Bacteroidetes; c__[Saprospirae]; o__[Saprospirales]; f__Chitinophagaceae	0.999958991090403
22	677b42f216cd9083c7f5d48ea01508a0	15.3865068388	0.000455892546712	0.123786616666	1	9	0	0.777777777778	30.2415885273	1.75575279504e-06	0.000946852400183	0.0198839004038	9	0	0.777777777778	k__Bacteria; p__Planctomycetes; c__Planctomycetia; o__Planctomycetales; f__Planctomycetaceae; g__Planctomyces; s__	0.986123783530976
23	dcd003add71d94b1d954fa6f6fb217b0	14.8516981712	0.000595654899908	0.123786616666	1	14.3333333333	0	1.11111111111	33.7738899614	8.08302374034e-07	0.000527633875721	0.00915402438593	14.3333333333	0	1.11111111111	k__Bacteria; p__Bacteroidetes; c__Cytophagia; o__Cytophagales	0.974866808828664
24	0c940d3f77ddf8b15ea5d6ab58d60194	14.8311847759	0.000601795790905	0.123786616666	1	37	0	2.88888888889	29.1036151349	2.28816294101e-06	0.00112667153508	0.0259134453069	37	0	2.88888888889	k__Bacteria; p__Planctomycetes; c__Phycisphaerae; o__CPla-3; f__; g__; s__	0.961669818107954
25	e9c163620d5d6b9b3a7d4bcfe220054c	14.8311847759	0.000601795790905	0.123786616666	1	31.3333333333	0	3.77777777778	13.1293690056	0.000304411677863	0.0272923871945	1	31.3333333333	0	3.77777777778	k__Bacteria; p__Armatimonadetes; c__Chthonomonadetes; o__Chthonomonadales; f__Chthonomonadaceae; g__; s__	0.996661000182633
26	19b608a3b3a2c3ff29ff05dbdf3a4f84	14.8311847759	0.000601795790905	0.123786616666	1	22	0	2.55555555556	18.6097631594	4.15545375989e-05	0.00980427371474	0.470605138308	22	0	2.55555555556	k__Bacteria; p__Proteobacteria; c__Betaproteobacteria; o__Burkholderiales	0.886806551341963
27	c9ad24d825f4d1002bc6ddbe24fc5318	14.8311847759	0.000601795790905	0.123786616666	1	20.3333333333	0	2.11111111111	25.1208791209	6.1801736102e-06	0.00259848201351	0.0699904661356	20.3333333333	0	2.11111111111	k__Bacteria; p__Bacteroidetes; c__[Saprospirae]; o__[Saprospirales]; f__Chitinophagaceae; g__Niastella; s__	0.761412635224063
28	71f23ff0bc022a61469cf8fb48453d14	14.8311847759	0.000601795790905	0.123786616666	1	17.3333333333	0	1.22222222222	24.1726973684	7.96444476403e-06	0.00296185488485	0.0901973369526	17.3333333333	0	1.22222222222	k__Bacteria; p__Bacteroidetes; c__Cytophagia; o__Cytophagales; f__Cytophagaceae	0.808093609678994
29	a833cd522c01bfe2014e702f327f44ce	14.8311847759	0.000601795790905	0.123786616666	1	10.3333333333	0	1.22222222222	14.7678832117	0.000160054556264	0.0190801878915	1	10.3333333333	0	1.22222222222	k__Bacteria; p__Proteobacteria; c__Gammaproteobacteria; o__Xanthomonadales; f__Xanthomonadaceae	0.949728964384234
30	d02005eb16dce18515dd32c5363cc9c3	14.8311847759	0.000601795790905	0.123786616666	1	6.66666666667	0.666666666667	0	21.1855010661	1.86207462042e-05	0.00527199876906	0.210879950762	6.66666666667	0.666666666667	0	k__Bacteria; p__Actinobacteria	0.775678116732198
31	3cf4d8c3dfb4c767d139f459a073b8be	14.4141020084	0.000741340144047	0.123786616666	1	104.666666667	48.7777777778	134.222222222	6.44891557327	0.00772859565907	0.222278501593	1	104.666666667	48.7777777778	134.222222222	k__Bacteria; p__Proteobacteria; c__Alphaproteobacteria; o__Rhizobiales; f__Bradyrhizobiaceae	0.999965954471706
32	e8c5e1fbc2c50fd1f7c47140170a1483	14.039580908	0.000894012810016	0.123786616666	1	12.3333333333	0	1.33333333333	35.5367647059	5.61971896129e-07	0.000424288781578	0.00636433172366	12.3333333333	0	1.33333333333	k__Bacteria; p__Planctomycetes; c__Planctomycetia; o__Gemmatales; f__Isosphaeraceae; g__Nostocoida; s__limicola III	0.920385376590312
33	c4479f3c370c8743183322c88bd25ec7	14.023255814	0.000901340095606	0.123786616666	1	43	5	0	41.4601823708	1.8265991153e-07	0.000147758821291	0.00206862349807	43	5	0	k__Bacteria; p__Planctomycetes; c__Planctomycetia; o__Gemmatales; f__Gemmataceae; g__; s__	0.999903746616071
34	10c5632164cbee9e2a801ee7883da389	14.023255814	0.000901340095606	0.123786616666	1	35.6666666667	0	2.77777777778	49.8070709974	4.60592268769e-08	4.7420067671e-05	0.000521620744381	35.6666666667	0	2.77777777778	k__Bacteria; p__Planctomycetes; c__Phycisphaerae; o__CPla-3; f__; g__; s__	0.951780264563077
35	8aecca0908fa37ff462a96f00736e285	14.023255814	0.000901340095606	0.123786616666	1	33	0	2.55555555556	99.7075661873	1.82744597232e-10	2.91977709718e-07	2.06958256366e-06	33	0	2.55555555556	k__Bacteria; p__Firmicutes; c__Bacilli; o__Bacillales	0.994858282522572
36	a19a4cd41f28a1752e7fa35b7a83776a	13.8189641924	0.000998274672869	0.123786616666	1	30.3333333333	0	3.66666666667	17.8984753679	5.2557367585e-05	0.0114463882289	0.5952121879	30.3333333333	0	3.66666666667	k__Bacteria; p__Proteobacteria; c__Betaproteobacteria; o__Burkholderiales; f__Comamonadaceae	0.999993359264286
37	532b21423ca71658a058232ec79ca145	13.8189641924	0.000998274672869	0.123786616666	1	27.6666666667	0	2.11111111111	12.9087851207	0.000333133204315	0.0292459964254	1	27.6666666667	0	2.11111111111	k__Bacteria; p__Proteobacteria; c__Alphaproteobacteria; o__Sphingomonadales; f__Erythrobacteraceae; g__Porphyrobacter	0.985852900464876
38	332bdeb08113e80c7f3aecb642aaf864	13.7998772253	0.00100784729623	0.123786616666	1	12	1.33333333333	0	15.072135785	0.000142741732812	0.0184859256127	1	12	1.33333333333	0	k__Bacteria; p__Planctomycetes; c__Planctomycetia; o__Gemmatales; f__Gemmataceae; g__Gemmata; s__	0.997745455403018
39	866a4438c9f4de9499d891325272795c	13.7998772253	0.00100784729623	0.123786616666	1	7.66666666667	0	1.22222222222	8.90142158005	0.00205208290153	0.111195401243	1	7.66666666667	0	1.22222222222	k__Bacteria; p__Actinobacteria; c__Actinobacteria; o__Actinomycetales; f__Thermomonosporaceae	0.98271637308598
40	c079314847678cbd8c3b015aa58351a7	13.4693877551	0.00118893910541	0.123786616666	1	55	0	16.3333333333	26.5366995074	4.28636129957e-06	0.0019417216687	0.0485430417176	55	0	16.3333333333	k__Bacteria; p__Planctomycetes; c__Planctomycetia; o__Gemmatales; f__Isosphaeraceae; g__Nostocoida; s__limicola III	0.869717806725737
41	d7765e7dc5492859ec04470f41264b52	13.3210388812	0.00128048106375	0.123786616666	1	22.3333333333	0	2.77777777778	18.4163361082	4.42688096272e-05	0.0102315156944	0.501344269028	22.3333333333	0	2.77777777778	k__Bacteria; p__Proteobacteria; c__Betaproteobacteria; o__Burkholderiales; f__Comamonadaceae	0.999983498977952
42	11b5a440a653dfb82ac0d762187ddfff	13.3210388812	0.00128048106375	0.123786616666	1	18.6666666667	2.66666666667	0	11.9754292014	0.000492929578961	0.0382358046694	1	18.6666666667	2.66666666667	0	k__Bacteria; p__Planctomycetes; c__Planctomycetia; o__Gemmatales; f__Gemmataceae; g__; s__	0.998579743090228
43	b8d3adc8f0f8238a30464a3dd8aa6a4c	13.2379979571	0.00133476640689	0.123786616666	1	51.3333333333	0	4.88888888889	19.1075281565	3.5381699972e-05	0.00871082069962	0.400697752183	51.3333333333	0	4.88888888889	k__Bacteria; p__Planctomycetes; c__Phycisphaerae; o__WD2101; f__; g__; s__	0.999759081108498
44	bf269e67c91f408999c74407b4f190bc	13.188630491	0.00136812341873	0.123786616666	1	48.6666666667	1.33333333333	3.33333333333	49.2211041098	5.04032627857e-08	4.7568079254e-05	0.000570816951048	48.6666666667	1.33333333333	3.33333333333	k__Bacteria; p__Proteobacteria; c__Betaproteobacteria; o__Burkholderiales; f__Comamonadaceae	0.999958938422319
45	5c89b98b4a6e10899cc932452da0d25e	13.188630491	0.00136812341873	0.123786616666	1	31.3333333333	2.77777777778	1.77777777778	24.237217528	7.82637494279e-06	0.00296185488485	0.0886336962271	31.3333333333	2.77777777778	1.77777777778	k__Bacteria; p__Planctomycetes; c__Phycisphaerae; o__WD2101; f__; g__; s__	0.986010204201213
46	fd90cf2e9ae30bbfca612c636ea580ed	13.188630491	0.00136812341873	0.123786616666	1	29.3333333333	1.77777777778	2	25.111761478	6.19505645605e-06	0.00259848201351	0.0701590143648	29.3333333333	1.77777777778	2	k__Bacteria; p__Verrucomicrobia; c__[Spartobacteria]; o__[Chthoniobacterales]; f__[Chthoniobacteraceae]; g__DA101; s__	0.997339989492844
47	34839fcbdb6468467e4a7373278c826d	13.188630491	0.00136812341873	0.123786616666	1	20	1.11111111111	1.33333333333	21.7725463629	1.56571125262e-05	0.00479234592861	0.177316799359	20	1.11111111111	1.33333333333	k__Bacteria; p__Proteobacteria; c__Gammaproteobacteria; o__Xanthomonadales; f__Xanthomonadaceae; g__Lysobacter	0.826603247398955
48	9334a15e5e4cb31e609c7c9ba2c7be44	13.1602067183	0.00138770585529	0.123786616666	1	70	0	10.4444444444	23.0526839324	1.08493314097e-05	0.00361378465338	0.122868678215	70	0	10.4444444444	k__Bacteria; p__Bacteroidetes; c__Cytophagia; o__Cytophagales; f__Cytophagaceae; g__; s__	0.776699848172502
49	9a949ab185a6740cfa0858f5762eb942	13.1602067183	0.00138770585529	0.123786616666	1	70.6666666667	0	7.22222222222	32.4468008732	1.07340460409e-06	0.000614659470478	0.0121563071413	70.6666666667	0	7.22222222222	k__Bacteria; p__Proteobacteria; c__Betaproteobacteria; o__Burkholderiales; f__Comamonadaceae	0.999993084622126
50	f627804d8909408b6cce726c26f55f41	13.1602067183	0.00138770585529	0.123786616666	1	60.6666666667	0	10.3333333333	17.165949534	6.73835814359e-05	0.0138748919957	0.763119059761	60.6666666667	0	10.3333333333	k__Bacteria; p__Proteobacteria; c__Alphaproteobacteria; o__Rhodospirillales	0.734674905098102
51	0144ffa9b859718eaad46bf8ca77a8b8	12.8879800045	0.00159004970494	0.123786616666	1	23.6666666667	0	5.33333333333	18.9721603563	3.69528978605e-05	0.00890407592065	0.418491568271	23.6666666667	0	5.33333333333	k__Bacteria; p__Proteobacteria; c__Betaproteobacteria; o__Burkholderiales; f__Comamonadaceae	0.99992287596394
52	69a0f7a6ff7b4f9de08a43f4deec8426	12.8354080221	0.00163239990755	0.123786616666	1	26	0	3.55555555556	15.3786771075	0.000127377103189	0.0184859256127	1	26	0	3.55555555556	k__Bacteria; p__Actinobacteria; c__Actinobacteria; o__Actinomycetales; f__Micromonosporaceae	0.997766879559802
53	dbb81705ebb5ff4d0c190219581acd8c	12.817679558	0.00164693420166	0.123786616666	1	27.3333333333	0	4.77777777778	9.14232684987	0.00181947336795	0.101007528883	1	27.3333333333	0	4.77777777778	k__Bacteria; p__; c__; o__; f__; g__; s__	0.968855167434491
54	be734b47f8b0b58a89cf24833b2d4703	12.78208441	0.00167650802553	0.123786616666	1	18.6666666667	1.22222222222	17	13.576977451	0.000254208689583	0.0239909450794	1	18.6666666667	1.22222222222	17	k__Bacteria; p__Proteobacteria; c__Alphaproteobacteria; o__Rhizobiales; f__Bradyrhizobiaceae	0.983758758226586
55	3348830293ac4fb4e6d3882ddf80f601	12.7590221187	0.00169595197376	0.123786616666	1	22.3333333333	0	2.33333333333	11.2570618609	0.000674519478945	0.0492834393488	1	22.3333333333	0	2.33333333333	k__Bacteria; p__Proteobacteria; c__Alphaproteobacteria; o__Rhodospirillales; f__Rhodospirillaceae; g__Dongia; s__mobilis	0.989156878341091
56	1b713c5b1baf2f4a223f56d7f67ff12d	12.6315789474	0.00180753819333	0.123786616666	1	8.66666666667	0	0	15.4285714286	0.000125054680664	0.0184859256127	1	8.66666666667	0	0	k__Bacteria; p__Planctomycetes; c__Phycisphaerae; o__WD2101; f__; g__; s__	0.978884248971706
57	ec9358ee8f59274ba0fcbd23753dedf2	12.6315789474	0.00180753819333	0.123786616666	1	7.33333333333	0	0	15.4285714286	0.000125054680664	0.0184859256127	1	7.33333333333	0	0	k__Bacteria; p__Bacteroidetes	0.99987766801819
58	fbd975bf444b7fdf215c651981442de5	12.6315789474	0.00180753819333	0.123786616666	1	6	0	0	15.4285714286	0.000125054680664	0.0184859256127	1	6	0	0	k__Bacteria; p__Armatimonadetes; c__[Fimbriimonadia]; o__[Fimbriimonadales]; f__[Fimbriimonadaceae]; g__Fimbriimonas; s__	0.987110466238498
59	cbef8bea38b2ecd4a87f023d5c51fe7b	12.6315789474	0.00180753819333	0.123786616666	1	5.33333333333	0	0	15.4285714286	0.000125054680664	0.0184859256127	1	5.33333333333	0	0	k__Bacteria; p__Planctomycetes	0.814132251631205
60	c40bb6b26bf8017eccda4dbfe41da03b	12.6315789474	0.00180753819333	0.123786616666	1	4.66666666667	0	0	15.4285714286	0.000125054680664	0.0184859256127	1	4.66666666667	0	0	k__Bacteria	0.997847427545418
61	1a2a4e247ceae118e104bbe606e73356	12.6315789474	0.00180753819333	0.123786616666	1	2	0	0	15.4285714286	0.000125054680664	0.0184859256127	1	2	0	0	k__Bacteria; p__Planctomycetes; c__Planctomycetia	0.870572056534801
62	27723e40ee64319ba00bc73c63965194	12.6	0.00183630477703	0.123786616666	1	34.6666666667	0	0	10.0382235666	0.00117908409991	0.0733688320408	1	34.6666666667	0	0	k__Bacteria; p__Proteobacteria; c__Deltaproteobacteria; o__Myxococcales; f__Polyangiaceae	0.999999661873779
63	4e83120c1df829e4290774ad5e3b74a9	12.6	0.00183630477703	0.123786616666	1	33.3333333333	0	0	6.92236693672	0.0058899815095	0.222278501593	1	33.3333333333	0	0	k__Bacteria; p__Proteobacteria; c__Betaproteobacteria; o__Burkholderiales; f__Comamonadaceae	0.999997271649954
64	da7fb60fbe98d5d80cb6cc9633492ff1	12.6	0.00183630477703	0.123786616666	1	32.3333333333	0	0	14.6397164755	0.000168035953021	0.0192035227106	1	32.3333333333	0	0	k__Bacteria	0.999999040207534
65	15eb6216c8bc75b9ba3ca536ebb70936	12.6	0.00183630477703	0.123786616666	1	28	0	0	14.5384615385	0.000174654555337	0.0192035227106	1	28	0	0	k__Bacteria; p__Planctomycetes; c__Planctomycetia; o__Gemmatales; f__Gemmataceae; g__Gemmata; s__	0.996569270531891
66	1c84e31b7a02e6509edae9cf373346ab	12.6	0.00183630477703	0.123786616666	1	25.6666666667	0	0	12.6138996139	0.000376343495647	0.0320457901369	1	25.6666666667	0	0	k__Bacteria; p__Planctomycetes; c__Phycisphaerae; o__WD2101; f__; g__; s__	0.997521352226722
67	e40e77de5ef68b0dac15d5ede643a786	12.6	0.00183630477703	0.123786616666	1	25	0	0	7.08339163285	0.00538001950402	0.219959281166	1	25	0	0	k__Bacteria; p__Proteobacteria; c__Deltaproteobacteria; o__Myxococcales; f__Polyangiaceae; g__Aetherobacter; s__fasciculatus	0.827692563367649
68	e867695e9b0b224ec8b6d62c49480521	12.6	0.00183630477703	0.123786616666	1	23	0	0	13.9437032216	0.00021989276355	0.0220379251965	1	23	0	0	k__Bacteria; p__Verrucomicrobia; c__[Pedosphaerae]; o__[Pedosphaerales]; f__[Pedosphaeraceae]; g__; s__	0.986387848455866
69	f5dad27ca8ba79b69a6d7bc2d0dc21d6	12.6	0.00183630477703	0.123786616666	1	22	0	0	12.6138996139	0.000376343495647	0.0320457901369	1	22	0	0	k__Bacteria; p__; c__; o__; f__; g__; s__	0.987587441548483
70	7e19deb5e15ff22c5b4657399e09c1db	12.6	0.00183630477703	0.123786616666	1	22	0	0	13.1160923386	0.000306060324389	0.0272923871945	1	22	0	0	k__Bacteria; p__Verrucomicrobia; c__[Spartobacteria]; o__[Chthoniobacterales]; f__[Chthoniobacteraceae]; g__Ellin506; s__	0.999908750312396
71	631cc51522c884c12be5bcf0d7f36669	12.6	0.00183630477703	0.123786616666	1	21.3333333333	0	0	6.73151135188	0.00656520895053	0.222278501593	1	21.3333333333	0	0	k__Bacteria; p__Proteobacteria; c__Gammaproteobacteria; o__Xanthomonadales; f__Xanthomonadaceae; g__Arenimonas; s__oryziterrae	0.986121821183496
72	08cc6a358fb888004430f72a77aa703d	12.6	0.00183630477703	0.123786616666	1	20.3333333333	0	0	7.33389298489	0.00468139440754	0.199311246862	1	20.3333333333	0	0	k__Bacteria; p__Actinobacteria; c__Actinobacteria; o__Actinomycetales	0.9999999998632
73	1159b2662149eba10fbdef4c803d5ff5	12.6	0.00183630477703	0.123786616666	1	19.3333333333	0	0	14.1653150343	0.000201668788091	0.0209532020655	1	19.3333333333	0	0	k__Bacteria; p__Proteobacteria; c__Betaproteobacteria; o__Burkholderiales; f__Oxalobacteraceae; g__Massilia	0.91186119581707
74	2b1b6c471ebac7adee6772e7996966e0	12.6	0.00183630477703	0.123786616666	1	19	0	0	8.68458568459	0.00228996359738	0.120141329976	1	19	0	0	k__Bacteria; p__Proteobacteria; c__Betaproteobacteria; o__Burkholderiales; f__Oxalobacteraceae; g__Herminiimonas	0.927150247242292
75	2f44f0d65b2a596d69fede127dc26cea	12.6	0.00183630477703	0.123786616666	1	19	0	0	12.7745740498	0.000352075310838	0.0304370450019	1	19	0	0	k__Bacteria; p__Proteobacteria	0.915438008966534
76	1ac58bcfd11b1c39cf67a12d7daf2ff1	12.6	0.00183630477703	0.123786616666	1	18.6666666667	0	0	11.1586715867	0.000704734281679	0.050835132102	1	18.6666666667	0	0	k__Bacteria; p__Proteobacteria; c__Betaproteobacteria; o__Burkholderiales; f__Oxalobacteraceae	0.999238903200092
77	30bb1c6f9350d1b5c7f91a1a3ddac39d	12.6	0.00183630477703	0.123786616666	1	18.3333333333	0	0	11.9916311848	0.0004895160081	0.0382328882189	1	18.3333333333	0	0	k__Bacteria; p__Proteobacteria; c__Alphaproteobacteria; o__Rhizobiales	0.987504335095627
78	53c5cf86847534b7559facbdb9e197c6	12.6	0.00183630477703	0.123786616666	1	18	0	0	11.5714285714	0.000587222268223	0.043751922287	1	18	0	0	k__Bacteria	0.99999544900313
79	88bd69234f0e17d49ffd989c163e3a15	12.6	0.00183630477703	0.123786616666	1	18	0	0	10.9304456476	0.000780781469741	0.0545824083014	1	18	0	0	k__Bacteria; p__Acidobacteria; c__[Chloracidobacteria]; o__RB41; f__Ellin6075; g__; s__	0.82366883776359
80	caeb8ca357cd29c1f2428f2ac97d2271	12.6	0.00183630477703	0.123786616666	1	17.3333333333	0	0	10.0382235666	0.00117908409991	0.0733688320408	1	17.3333333333	0	0	k__Bacteria; p__Verrucomicrobia; c__[Spartobacteria]; o__[Chthoniobacterales]; f__[Chthoniobacteraceae]; g__Ellin506; s__	0.999997394270635
81	bc2aa4f9a6f514613ed2a95be7cdc117	12.6	0.00183630477703	0.123786616666	1	17	0	0	15.4107965767	0.000125876604815	0.0184859256127	1	17	0	0	k__Bacteria; p__Bacteroidetes; c__[Saprospirae]; o__[Saprospirales]; f__Chitinophagaceae	0.999947246954903
82	f01b0e3113c6b82b8363d03948bf9487	12.6	0.00183630477703	0.123786616666	1	16.6666666667	0	0	11.1092824226	0.000720465887827	0.0513162023876	1	16.6666666667	0	0	k__Bacteria; p__Bacteroidetes; c__Cytophagia; o__Cytophagales; f__Cytophagaceae; g__; s__	0.773371954554327
83	569c4cc91a732cf947590edb4178714a	12.6	0.00183630477703	0.123786616666	1	16.6666666667	0	0	7.94959368743	0.00335543599017	0.159749156137	1	16.6666666667	0	0	k__Bacteria; p__Bacteroidetes; c__[Saprospirae]; o__[Saprospirales]; f__Chitinophagaceae; g__Ferruginibacter; s__lapsinanis	0.926231089976045
84	f2490d5472fcce5db01ef57a75a8d4c0	12.6	0.00183630477703	0.123786616666	1	16.6666666667	0	0	6.92236693672	0.0058899815095	0.222278501593	1	16.6666666667	0	0	k__Bacteria; p__Proteobacteria; c__Deltaproteobacteria; o__Myxococcales; f__Polyangiaceae	0.999998255564594
85	579ace8573f3ca4535cdd3374b0fd349	12.6	0.00183630477703	0.123786616666	1	16.3333333333	0	0	12.0429128739	0.000478883497813	0.0376621917551	1	16.3333333333	0	0	k__Bacteria; p__Bacteroidetes; c__Cytophagia; o__Cytophagales	0.943178245321913
86	5d54908750176f98b44a3243874a0a09	12.6	0.00183630477703	0.123786616666	1	16	0	0	8.2057776019	0.00293166160944	0.144352468378	1	16	0	0	k__Bacteria; p__Proteobacteria; c__Alphaproteobacteria; o__Rhodospirillales; f__Rhodospirillaceae	0.905137583768214
87	d20fb55021407b0c821aed03e1a54971	12.6	0.00183630477703	0.123786616666	1	15.6666666667	0	0	6.69318819437	0.00671091810434	0.222278501593	1	15.6666666667	0	0	k__Bacteria; p__Proteobacteria; c__Gammaproteobacteria; o__Xanthomonadales; f__Xanthomonadaceae	0.998344857468153
88	3623b8c380a4f04d1d0863a8ade2d4c6	12.6	0.00183630477703	0.123786616666	1	15.6666666667	0	0	14.9219414561	0.000151013153293	0.0186994921376	1	15.6666666667	0	0	k__Bacteria; p__Planctomycetes; c__Planctomycetia; o__Planctomycetales; f__Planctomycetaceae; g__Planctomyces; s__	0.758141455756503
89	1c77f4afa26d30e36232a3c1fbdc07c3	12.6	0.00183630477703	0.123786616666	1	15.3333333333	0	0	8.49293890293	0.00252590824948	0.128230947287	1	15.3333333333	0	0	k__Bacteria; p__Proteobacteria; c__Betaproteobacteria; o__Burkholderiales; f__Comamonadaceae	0.999999912773727
90	e2e05a9ee8e5771ee0516e1160d4f412	12.6	0.00183630477703	0.123786616666	1	15	0	0	6.36570031436	0.00811355822435	0.222278501593	1	15	0	0	k__Bacteria; p__OD1	0.997102975885308
91	afff9f10de9ed997c7a3424ac218a953	12.6	0.00183630477703	0.123786616666	1	14	0	0	14.5384615385	0.000174654555337	0.0192035227106	1	14	0	0	k__Bacteria; p__Bacteroidetes; c__[Saprospirae]; o__[Saprospirales]; f__Chitinophagaceae; g__Trachelomonas; s__volvocinopsis	0.798621546251431
92	4b5da8c288b342009c4b469b64612fc9	12.6	0.00183630477703	0.123786616666	1	13.6666666667	0	0	15.40108585	0.000126328171124	0.0184859256127	1	13.6666666667	0	0	k__Bacteria; p__Acidobacteria; c__Acidobacteria-6; o__; f__; g__; s__	0.87288088166011
93	3f5a0e0baa50cd08fbd4349b337d7362	12.6	0.00183630477703	0.123786616666	1	13.3333333333	0	0	10.4247104247	0.000983992086519	0.064414510866	1	13.3333333333	0	0	k__Bacteria; p__Proteobacteria; c__Deltaproteobacteria; o__Myxococcales; f__Polyangiaceae; g__Aetherobacter; s__fasciculatus	0.806753564896461
94	42fba53d18c5aa7fc2a98af36bd7ec8a	12.6	0.00183630477703	0.123786616666	1	13.3333333333	0	0	12.992481203	0.000321895214248	0.0284801820418	1	13.3333333333	0	0	k__Bacteria; p__Proteobacteria; c__Betaproteobacteria; o__Burkholderiales; f__Comamonadaceae	0.999989812090791
95	42182ccaebee5e2799b99011228dd743	12.6	0.00183630477703	0.123786616666	1	13	0	0	9.01184990125	0.00194159083045	0.106740369684	1	13	0	0	k__Bacteria; p__Planctomycetes; c__Planctomycetia; o__Pirellulales; f__Pirellulaceae	0.999688654874675
96	eac1644bc3804a8fc896a9271a3f40b6	12.6	0.00183630477703	0.123786616666	1	13	0	0	6.91014639071	0.00593082356012	0.222278501593	1	13	0	0	k__Bacteria; p__Bacteroidetes	0.999423032098771
97	b9546f2de70069071bf657095f65cee6	12.6	0.00183630477703	0.123786616666	1	13	0	0	15.1594684385	0.000138164418452	0.0184859256127	1	13	0	0	k__Bacteria; p__Bacteroidetes; c__[Saprospirae]; o__[Saprospirales]; f__Chitinophagaceae; g__Ferruginibacter; s__alkalilentus	0.750391287591578
98	8dda855d1e70ae53e5069fc75091703c	12.6	0.00183630477703	0.123786616666	1	12.6666666667	0	0	7.69297553275	0.00384927353246	0.176489970669	1	12.6666666667	0	0	k__Bacteria; p__Planctomycetes; c__Planctomycetia; o__Gemmatales; f__Gemmataceae; g__Gemmata; s__	0.995950392514992
99	3c5c514632b39354a41066ea346027e7	12.6	0.00183630477703	0.123786616666	1	12.3333333333	0	0	12.1949851534	0.000448832746013	0.0360498641744	1	12.3333333333	0	0	k__Bacteria; p__Gemmatimonadetes; c__Gemmatimonadetes	0.992725631638033
100	88bcc8e1c22a9713f17222aa2cd14862	12.6	0.00183630477703	0.123786616666	1	12.3333333333	0	0	9.44620495783	0.00156682075761	0.0909961286149	1	12.3333333333	0	0	k__Bacteria; p__Bacteroidetes; c__[Saprospirae]; o__[Saprospirales]; f__Chitinophagaceae	0.997191158362873
101	47529d85b63818759078d736cfc54ff8	12.6	0.00183630477703	0.123786616666	1	12	0	0	9.6877076412	0.00139372889581	0.0830735776057	1	12	0	0	k__Bacteria; p__WPS-2; c__; o__; f__; g__; s__	0.9983494973204
102	b0f1850852b2f23213c21c2be1e564d3	12.6	0.00183630477703	0.123786616666	1	12	0	0	6.01547189273	0.00998462404071	0.222278501593	1	12	0	0	k__Bacteria; p__Proteobacteria; c__Betaproteobacteria; o__Burkholderiales; f__Comamonadaceae	0.999997381162373
103	d88d2f6a3147822a239247219858641e	12.6	0.00183630477703	0.123786616666	1	12	0	0	8.81632653061	0.00214199825089	0.113887935171	1	12	0	0	k__Bacteria; p__Proteobacteria; c__Deltaproteobacteria; o__Bdellovibrionales; f__Bdellovibrionaceae; g__Bdellovibrio; s__	0.997820084407857
104	208261bc91ea6d1a7f738b6590464788	12.6	0.00183630477703	0.123786616666	1	11.6666666667	0	0	6.72119487909	0.0066040845374	0.222278501593	1	11.6666666667	0	0	k__Bacteria; p__OD1; c__; o__; f__; g__; s__	0.803045075280232
105	cd92e9194e07805846f7179329e2ed74	12.6	0.00183630477703	0.123786616666	1	11.6666666667	0	0	6.09677419355	0.00951097744579	0.222278501593	1	11.6666666667	0	0	k__Bacteria; p__Verrucomicrobia; c__Opitutae; o__Opitutales; f__Opitutaceae; g__; s__	0.982160647204444
106	104f14c574353385d30636f6854d0ee3	12.6	0.00183630477703	0.123786616666	1	11.3333333333	0	0	9.26997326997	0.00170821046187	0.0967274174033	1	11.3333333333	0	0	k__Bacteria; p__Proteobacteria; c__Betaproteobacteria; o__Burkholderiales; f__Comamonadaceae	0.999991833841862
107	34d404d77e2bfcb75a523eb5af4db16f	12.6	0.00183630477703	0.123786616666	1	11.3333333333	0	0	7.57021586224	0.00411366659834	0.185606670224	1	11.3333333333	0	0	k__Bacteria; p__Proteobacteria; c__Gammaproteobacteria; o__Xanthomonadales; f__Xanthomonadaceae	0.999848887804284
108	a4a9552fceedcb6344f9d73ebaaee706	12.6	0.00183630477703	0.123786616666	1	11	0	0	9.52478134111	0.00150801190789	0.0880321384377	1	11	0	0	k__Bacteria; p__Bacteroidetes; c__[Saprospirae]; o__[Saprospirales]; f__Chitinophagaceae	0.999993756265692
109	ad86c35998a9205bb79f8deb0c12a084	12.6	0.00183630477703	0.123786616666	1	11	0	0	10.5273899033	0.000938393095805	0.0621479638011	1	11	0	0	k__Bacteria; p__Proteobacteria; c__Alphaproteobacteria; o__Rhizobiales; f__Rhizobiaceae; g__Prosthecomicrobium; s__pneumaticum	0.805292468427445
110	b0ecd6a8f96f2d6cfa7696a79a7dcbc8	12.6	0.00183630477703	0.123786616666	1	10.6666666667	0	0	11.932671558	0.000502065814889	0.0384182118488	1	10.6666666667	0	0	k__Bacteria; p__; c__; o__; f__; g__; s__	0.820805737450726
111	441b3f08e9641fe6fac38bf8eb20f49e	12.6	0.00183630477703	0.123786616666	1	10	0	0	13.7755102041	0.000234946810567	0.0229376950834	1	10	0	0	k__Bacteria	0.999999921992651
112	ff5891b880fef53368ca43947d2dfcd1	12.6	0.00183630477703	0.123786616666	1	9	0	0	12.8395303327	0.000342762210331	0.0298598617846	1	9	0	0	k__Bacteria; p__Chloroflexi; c__Ktedonobacteria; o__JG30-KF-AS9; f__; g__; s__	0.999999642044465
113	6411dd68601f923d170dd0c0927178b7	12.6	0.00183630477703	0.123786616666	1	9	0	0	13.9893390192	0.000215995260627	0.0218405922018	1	9	0	0	k__Bacteria; p__Proteobacteria; c__Betaproteobacteria; o__Burkholderiales; f__Oxalobacteraceae	0.755520590566427
114	acf2eed28cf15e88a024f32ef25b1f97	12.6	0.00183630477703	0.123786616666	1	8.66666666667	0	0	13.3032069971	0.00028371137526	0.0263187345198	1	8.66666666667	0	0	k__Bacteria; p__Proteobacteria; c__Gammaproteobacteria; o__Legionellales	0.777613833721367
115	160e2dfb90f299cc2f50d04b63e512a1	12.6	0.00183630477703	0.123786616666	1	8.66666666667	0	0	14.4056827151	0.000183776833195	0.020012236884	1	8.66666666667	0	0	k__Bacteria; p__Verrucomicrobia; c__[Pedosphaerae]; o__[Pedosphaerales]; f__[Pedosphaeraceae]; g__; s__	0.997999937816183
116	573419f741e7f179ef9ec50e8fd4c841	12.6	0.00183630477703	0.123786616666	1	8.66666666667	0	0	15.1594684385	0.000138164418452	0.0184859256127	1	8.66666666667	0	0	k__Bacteria; p__Acidobacteria; c__DA052; o__Ellin6513; f__; g__; s__	0.897761897241726
117	88c06170f8c3104837ccc1e4827e6114	12.6	0.00183630477703	0.123786616666	1	8.33333333333	0	0	8.51842503786	0.00249302740608	0.128230947287	1	8.33333333333	0	0	k__Bacteria; p__Proteobacteria; c__Gammaproteobacteria; o__Xanthomonadales; f__Sinobacteraceae; g__Alkanibacter; s__difficilis	0.997963170427461
118	ae5e3c412579a348c0d692711a539468	12.6	0.00183630477703	0.123786616666	1	8	0	0	14.2417582418	0.000195777045601	0.0205293985318	1	8	0	0	k__Bacteria	0.999640377485956
119	c7054d6ff86cce30855182a33e3f220d	12.6	0.00183630477703	0.123786616666	1	8	0	0	15.1137026239	0.000140542436351	0.0184859256127	1	8	0	0	k__Bacteria; p__Proteobacteria; c__Alphaproteobacteria; o__Sphingomonadales; f__Sphingomonadaceae	0.730231794468344
120	0a4066c9b69f713fb479dd98d0387270	12.6	0.00183630477703	0.123786616666	1	8	0	0	15.1137026239	0.000140542436351	0.0184859256127	1	8	0	0	k__Bacteria; p__Proteobacteria; c__Betaproteobacteria; o__Burkholderiales; f__Comamonadaceae	0.999997653217621
121	2608e136292eacfd76b217e7887bd14a	12.6	0.00183630477703	0.123786616666	1	7.66666666667	0	0	15.3415682062	0.000129135484676	0.0184859256127	1	7.66666666667	0	0	k__Bacteria; p__Proteobacteria; c__Alphaproteobacteria; o__Rhizobiales	0.997629871721714
122	e79bcf9d1f06e43b9d5b2190461b5deb	12.6	0.00183630477703	0.123786616666	1	7.66666666667	0	0	12.0735418428	0.000472655569866	0.0374323379632	1	7.66666666667	0	0	k__Bacteria; p__Bacteroidetes; c__[Saprospirae]; o__[Saprospirales]; f__Chitinophagaceae	0.995798357082105
123	dad46af502f639a5c3aa84fd40ff9623	12.6	0.00183630477703	0.123786616666	1	7.66666666667	0	0	15.3415682062	0.000129135484676	0.0184859256127	1	7.66666666667	0	0	k__Bacteria; p__Planctomycetes; c__Planctomycetia; o__Pirellulales; f__Pirellulaceae	0.997184447079193
124	d13a654a012e78608b8a074101ea087c	12.6	0.00183630477703	0.123786616666	1	7.66666666667	0	0	10.5721687639	0.000919246570119	0.0612380435683	1	7.66666666667	0	0	k__Bacteria; p__Proteobacteria; c__Gammaproteobacteria; o__Xanthomonadales; f__Xanthomonadaceae	0.999898810542072
125	d37240dbdceb52626d5b8b75e57399cb	12.6	0.00183630477703	0.123786616666	1	7.33333333333	0	0	8.15221459763	0.00301509339963	0.145922789533	1	7.33333333333	0	0	k__Bacteria; p__Bacteroidetes; c__Sphingobacteriia; o__Sphingobacteriales; f__; g__; s__	0.817553454454543
126	21c24fb9b9716f8cc1661776ee8994d5	12.6	0.00183630477703	0.123786616666	1	7.33333333333	0	0	11.0464919696	0.000741032278437	0.0521254071633	1	7.33333333333	0	0	k__Bacteria; p__Proteobacteria; c__Alphaproteobacteria; o__Sphingomonadales; f__Sphingomonadaceae; g__Sphingomonas	0.868334701521535
127	30ce214c87079cd0226fab59bbbd37fd	12.6	0.00183630477703	0.123786616666	1	7.33333333333	0	0	8.15221459763	0.00301509339963	0.145922789533	1	7.33333333333	0	0	k__Bacteria; p__Acidobacteria; c__Acidobacteria-6	0.888215351216487
128	64198a9bea101af681ffd5c4abf4582d	12.6	0.00183630477703	0.123786616666	1	7	0	0	9.94736842105	0.00123095587837	0.074949329691	1	7	0	0	k__Bacteria; p__Proteobacteria; c__Alphaproteobacteria	0.994951220482053
129	29a7eb35c211be8678001593b574de1e	12.6	0.00183630477703	0.123786616666	1	7	0	0	13.1860465116	0.000297483794787	0.0271693869029	1	7	0	0	k__Bacteria; p__Bacteroidetes; c__Sphingobacteriia; o__Sphingobacteriales; f__Sphingobacteriaceae	0.793681186938814
130	cc486bcc1e84ef4084f13e2a2627f547	12.6	0.00183630477703	0.123786616666	1	7	0	0	14.5384615385	0.000174654555337	0.0192035227106	1	7	0	0	k__Bacteria; p__Proteobacteria; c__Gammaproteobacteria	0.99182246624496
131	2738b771e2574f6bcd0f2491c9cdb65b	12.6	0.00183630477703	0.123786616666	1	6.66666666667	0	0	14.9791955617	0.000147798864915	0.0185980238351	1	6.66666666667	0	0	k__Bacteria; p__Gemmatimonadetes; c__Gemmatimonadetes; o__Gemmatimonadales; f__; g__; s__	0.975829867294876
132	edb09e272dfdbc29a1305fe74c3abe3c	12.6	0.00183630477703	0.123786616666	1	6.66666666667	0	0	13.7755102041	0.000234946810567	0.0229376950834	1	6.66666666667	0	0	k__Bacteria; p__Verrucomicrobia; c__[Spartobacteria]; o__[Chthoniobacterales]; f__[Chthoniobacteraceae]; g__Chthoniobacter; s__	0.985636030569714
133	ec724db26be2ec2eb901525eee2e57c8	12.6	0.00183630477703	0.123786616666	1	6.66666666667	0	0	14.9791955617	0.000147798864915	0.0185980238351	1	6.66666666667	0	0	k__Bacteria; p__Bacteroidetes; c__[Saprospirae]; o__[Saprospirales]; f__Chitinophagaceae	0.999995476668359
134	9dd54fcecacaff91956a65f6952e97fb	12.6	0.00183630477703	0.123786616666	1	6.66666666667	0	0	12.1484814398	0.000457793781315	0.0365106660098	1	6.66666666667	0	0	k__Bacteria; p__Bacteroidetes; c__[Saprospirae]; o__[Saprospirales]; f__Chitinophagaceae	0.999991604765346
135	211302451c231ff24b3a62f0f0111f20	12.6	0.00183630477703	0.123786616666	1	6.33333333333	0	0	15.3014128728	0.000131068662859	0.0184859256127	1	6.33333333333	0	0	k__Bacteria; p__Elusimicrobia; c__Elusimicrobia; o__IIb; f__; g__; s__	0.998519045758017
136	1300e6c1d3c7c78eae1acdc35812912a	12.6	0.00183630477703	0.123786616666	1	6.33333333333	0	0	14.3549337261	0.000187402263379	0.0201283145174	1	6.33333333333	0	0	k__Bacteria; p__Cyanobacteria	0.999994012972
137	64150d8ce04959c7d24486721f9a25a8	12.6	0.00183630477703	0.123786616666	1	6.33333333333	0	0	9.22138126774	0.00174964897075	0.0980929435333	1	6.33333333333	0	0	k__Bacteria; p__Bacteroidetes; c__Bacteroidia; o__Bacteroidales; f__; g__; s__	0.718292200733875
138	8fc2c87f47e86c235e975be49c7517f6	12.6	0.00183630477703	0.123786616666	1	6	0	0	8.01098901099	0.0032480036508	0.156526133384	1	6	0	0	k__Bacteria; p__Proteobacteria; c__Deltaproteobacteria; o__Myxococcales; f__Polyangiaceae	0.790606388713989
139	eb10f6cbde7a5cbf63eb939d6634a399	12.6	0.00183630477703	0.123786616666	1	6	0	0	11.5714285714	0.000587222268223	0.043751922287	1	6	0	0	k__Bacteria; p__Planctomycetes; c__Phycisphaerae; o__CPla-3; f__; g__; s__	0.792644729017171
140	28f87e55d312e499cf50b0d9ee5ec4a7	12.6	0.00183630477703	0.123786616666	1	5.66666666667	0	0	14.1103074141	0.000206030294016	0.021020658376	1	5.66666666667	0	0	k__Bacteria; p__TM7; c__TM7-1; o__; f__; g__; s__	0.947941876273884
141	c7694a53dc28f8df3dc362293ceaad99	12.6	0.00183630477703	0.123786616666	1	5.33333333333	0	0	14.7377398721	0.000161893080828	0.0190983243789	1	5.33333333333	0	0	k__Bacteria	0.999997666898035
142	eea0850c6176d25506f6541ea57a7aa8	12.6	0.00183630477703	0.123786616666	1	5.33333333333	0	0	10.8508634223	0.000809408895162	0.0562365382681	1	5.33333333333	0	0	k__Bacteria; p__Bacteroidetes; c__Cytophagia; o__Cytophagales; f__Flammeovirgaceae	0.774225511060449
143	ff4f22abf1a057d81d9ea33ae9301a92	12.6	0.00183630477703	0.123786616666	1	5	0	0	15.2255639098	0.000134808578389	0.0184859256127	1	5	0	0	k__Bacteria; p__Bacteroidetes; c__[Saprospirae]; o__[Saprospirales]; f__Chitinophagaceae	0.99918494865749
144	6723aec59cd4c2ae63a1198ee29cc79c	12.6	0.00183630477703	0.123786616666	1	5	0	0	15.2255639098	0.000134808578389	0.0184859256127	1	5	0	0	k__Bacteria; p__Planctomycetes; c__Planctomycetia; o__Gemmatales; f__Gemmataceae; g__; s__	0.995759213207683
145	e9b091bc3556a04b4dfb4bcebaffb299	12.6	0.00183630477703	0.123786616666	1	5	0	0	15.2255639098	0.000134808578389	0.0184859256127	1	5	0	0	k__Bacteria; p__Verrucomicrobia; c__[Spartobacteria]; o__[Chthoniobacterales]; f__[Chthoniobacteraceae]; g__DA101; s__	0.893440240709105
146	648e0881e9d56bc0bb1c03d8fd76fdba	12.6	0.00183630477703	0.123786616666	1	5	0	0	15.2255639098	0.000134808578389	0.0184859256127	1	5	0	0	k__Bacteria; p__Proteobacteria; c__Betaproteobacteria; o__Burkholderiales; f__Oxalobacteraceae	0.89810023253605
147	1339991c27c8860074f99e42eafa95d6	12.6	0.00183630477703	0.123786616666	1	5	0	0	9.33179723502	0.00165705598054	0.0953337749863	1	5	0	0	k__Bacteria; p__Proteobacteria; c__Alphaproteobacteria; o__Sphingomonadales; f__Sphingomonadaceae; g__Sphingomonas; s__changbaiensis	0.99845863368732
148	df81436003db8ad47bbf32b1226a883b	12.6	0.00183630477703	0.123786616666	1	4.66666666667	0	0	12.393442623	0.000412720931429	0.0341172594776	1	4.66666666667	0	0	k__Bacteria; p__Firmicutes; c__Bacilli; o__Bacillales; f__Bacillaceae; g__Terribacillus	0.993504482694698
149	e7f5cc14f2ea12b002765aca2c285e76	12.6	0.00183630477703	0.123786616666	1	4.66666666667	0	0	14.5384615385	0.000174654555337	0.0192035227106	1	4.66666666667	0	0	k__Bacteria; p__Verrucomicrobia; c__[Pedosphaerae]; o__[Pedosphaerales]; f__[Pedosphaeraceae]; g__; s__	0.955806340015396
150	615b3bc6f41724ebc35ff5b9b99a0d12	12.6	0.00183630477703	0.123786616666	1	4.66666666667	0	0	7.79381443299	0.00364618277077	0.169233688029	1	4.66666666667	0	0	k__Bacteria; p__OD1; c__ZB2; o__; f__; g__; s__	0.973677058424063
151	b03cb1563ebccb36cbce89b7bff2bfd4	12.6	0.00183630477703	0.123786616666	1	4.66666666667	0	0	7.79381443299	0.00364618277077	0.169233688029	1	4.66666666667	0	0	k__Bacteria; p__Proteobacteria; c__Alphaproteobacteria	0.797768564860726
152	d7b39d17d84a8c38e76fe7279565c994	12.6	0.00183630477703	0.123786616666	1	4.66666666667	0	0	14.5384615385	0.000174654555337	0.0192035227106	1	4.66666666667	0	0	k__Bacteria; p__Planctomycetes; c__Phycisphaerae; o__CPla-3; f__; g__; s__	0.999998913477832
153	ddb68b60345a97cfe72022010f1f455c	12.6	0.00183630477703	0.123786616666	1	4.33333333333	0	0	15.1594684385	0.000138164418452	0.0184859256127	1	4.33333333333	0	0	k__Bacteria; p__Verrucomicrobia; c__[Spartobacteria]; o__[Chthoniobacterales]; f__[Chthoniobacteraceae]; g__Chthoniobacter; s__	0.995619324532054
154	ed6f632a29a988a6069200c07774ca4d	12.6	0.00183630477703	0.123786616666	1	4.33333333333	0	0	15.1594684385	0.000138164418452	0.0184859256127	1	4.33333333333	0	0	k__Bacteria; p__Planctomycetes; c__Phycisphaerae; o__WD2101; f__; g__; s__	0.998722111471677
155	12b4c05ff36b00e00a8a3121be4ce787	12.6	0.00183630477703	0.123786616666	1	4.33333333333	0	0	10.6861826698	0.0008724267819	0.0597092159916	1	4.33333333333	0	0	k__Bacteria	0.999999809126226
156	738f62fe39c91f7a660be7d91c01141a	12.6	0.00183630477703	0.123786616666	1	4	0	0	14.2417582418	0.000195777045601	0.0205293985318	1	4	0	0	k__Bacteria; p__Bacteroidetes; c__Sphingobacteriia; o__Sphingobacteriales; f__Sphingobacteriaceae; g__Mucilaginibacter	0.981795297726795
157	56f75f865b69e50a749d746acad1a63b	12.6	0.00183630477703	0.123786616666	1	3.66666666667	0	0	15.0552995392	0.00014364339549	0.0184859256127	1	3.66666666667	0	0	k__Bacteria	0.999999782831933
158	993da711e6de71b6bffdae9032dd4f86	12.6	0.00183630477703	0.123786616666	1	3.66666666667	0	0	15.0552995392	0.00014364339549	0.0184859256127	1	3.66666666667	0	0	k__Bacteria; p__OD1; c__; o__; f__; g__; s__	0.985038481951366
159	cdd794f5d595ea38004c409d4be974aa	12.6	0.00183630477703	0.123786616666	1	3.33333333333	0	0	10.4247104247	0.000983992086519	0.064414510866	1	3.33333333333	0	0	k__Bacteria; p__Planctomycetes; c__Planctomycetia; o__Planctomycetales; f__Planctomycetaceae; g__Planctomyces; s__	0.995037817063
160	6ab691f40b0ae79002f4d2dba838864e	12.6	0.00183630477703	0.123786616666	1	3.33333333333	0	0	7.41758241758	0.00447094923286	0.193257633825	1	3.33333333333	0	0	k__Bacteria	0.999994487046099
161	e4956fcb71f6f0a4fff713b861505756	12.6	0.00183630477703	0.123786616666	1	3	0	0	14.8775510204	0.000153558743382	0.0186994921376	1	3	0	0	k__Bacteria; p__Proteobacteria; c__Alphaproteobacteria	0.99995707076288
162	679540dfd08838cbbaf343c1e156da07	12.6	0.00183630477703	0.123786616666	1	2.33333333333	0	0	9.94736842105	0.00123095587837	0.074949329691	1	2.33333333333	0	0	k__Bacteria; p__Armatimonadetes; c__0319-6E2; o__; f__; g__; s__	0.756029055987953
163	e6f9d75063708c74897adedfb3cbbd6b	12.6	0.00183630477703	0.123786616666	1	2.33333333333	0	0	14.5384615385	0.000174654555337	0.0192035227106	1	2.33333333333	0	0	k__Bacteria	0.99994213378616
164	e9a421972f3f66cc04db065763a1f438	12.6	0.00183630477703	0.123786616666	1	2.33333333333	0	0	9.94736842105	0.00123095587837	0.074949329691	1	2.33333333333	0	0	k__Bacteria; p__Proteobacteria; c__Gammaproteobacteria	0.996969002252199
165	7a808566243dd3a795ad7db8f6d89079	12.338501292	0.00209280366388	0.140242612387	1	21	0	3.22222222222	14.8168127901	0.000157119395104	0.0189295441441	1	21	0	3.22222222222	k__Bacteria; p__Proteobacteria; c__Alphaproteobacteria; o__Rhizobiales; f__Phyllobacteriaceae	0.732725545688771
166	efcba4039f0a33e5c434a73612594e4b	12.2519725779	0.00218533468344	0.143251937531	1	10	0.666666666667	1	17.7194805195	5.58123735158e-05	0.0117050950012	0.632075130067	10	0.666666666667	1	k__Bacteria; p__Actinobacteria; c__Thermoleophilia; o__Gaiellales; f__Gaiellaceae; g__Gaiella; s__occulta	0.999931589854591
167	548dae55e2bb173acc39263db71395ed	12.2377260982	0.002200956921	0.143251937531	1	46.3333333333	3	4.44444444444	16.201209308	9.44909363235e-05	0.0172598363526	1	46.3333333333	3	4.44444444444	k__Bacteria; p__Proteobacteria; c__Alphaproteobacteria; o__Sphingomonadales; f__Sphingomonadaceae	0.997509587085706
168	7665dff528664c5a7e658815206b382b	12.2377260982	0.002200956921	0.143251937531	1	52.6666666667	3	1.66666666667	12.4935746716	0.000395735244084	0.0331977899204	1	52.6666666667	3	1.66666666667	k__Bacteria; p__Proteobacteria; c__Gammaproteobacteria; o__Xanthomonadales; f__Xanthomonadaceae	0.99999996806406
169	f24d7965bc1e8fee2d2bb8e88d282663	12.2377260982	0.002200956921	0.143251937531	1	29	1.77777777778	2.11111111111	17.8286515916	5.38013254144e-05	0.0114962266098	0.609300010319	29	1.77777777778	2.11111111111	k__Bacteria; p__Planctomycetes; c__Planctomycetia; o__Pirellulales; f__Pirellulaceae; g__Pirellula; s__	0.99961075151859
170	f81522e365947bedf5b0481bdf9c9ae3	12.2377260982	0.002200956921	0.143251937531	1	19	1.55555555556	1.77777777778	16.2587755102	9.25703588214e-05	0.0171862182566	1	19	1.55555555556	1.77777777778	k__Bacteria; p__Planctomycetes; c__Planctomycetia; o__Gemmatales; f__Gemmataceae; g__; s__	0.999734590587873
171	fdacd6be73386e5a13e3345f33026e3b	12.1218256981	0.00233227090418	0.150931245656	1	33.6666666667	0.222222222222	7.88888888889	13.9171424674	0.000222197108728	0.0220735285644	1	33.6666666667	0.222222222222	7.88888888889	k__Bacteria; p__Proteobacteria; c__Alphaproteobacteria; o__Rhodospirillales; f__Rhodospirillaceae; g__Telmatospirillum; s__	0.999613774513947
172	5fbea60aa38c3cc44cdc3a8819e574e9	11.8458049887	0.00267741769843	0.169395281758	1	48	2	4.88888888889	26.893742621	3.91754402618e-06	0.00184859108735	0.0443661860965	48	2	4.88888888889	k__Bacteria; p__Proteobacteria; c__Deltaproteobacteria; o__Myxococcales; f__; g__; s__	0.927224027312739
173	13afe0bd78976ae18734c2e11bcddf08	11.8458049887	0.00267741769843	0.169395281758	1	33.6666666667	1.55555555556	4.11111111111	22.1824852146	1.38990801439e-05	0.00437241896194	0.15740708263	33.6666666667	1.55555555556	4.11111111111	k__Bacteria; p__Acidobacteria; c__Solibacteres; o__Solibacterales; f__MVS-65; g__; s__	0.910312583484008
174	a9de4d2e4ad88e0d89362005dd808b97	11.8458049887	0.00267741769843	0.169395281758	1	31.3333333333	0.444444444444	3.11111111111	23.4659206511	9.66792069124e-06	0.00342153755713	0.109489201828	31.3333333333	0.444444444444	3.11111111111	k__Bacteria; p__Actinobacteria; c__Actinobacteria; o__Actinomycetales; f__Microbacteriaceae	0.999683759875622
175	f6e1fc960b0285ec0411ea07249c06a6	11.8458049887	0.00267741769843	0.169395281758	1	23	1.55555555556	3.66666666667	14.8903250699	0.000152821357361	0.0186994921376	1	23	1.55555555556	3.66666666667	k__Bacteria; p__Planctomycetes; c__Phycisphaerae; o__WD2101; f__; g__; s__	0.984510067080822
176	772cda128368939d49ac4db4adf77472	11.8276643991	0.00270181313587	0.169989076465	1	21	0	4.44444444444	16.525117096	8.42311824099e-05	0.0162465588277	0.953918140792	21	0	4.44444444444	k__Bacteria; p__Actinobacteria; c__Actinobacteria; o__Actinomycetales; f__Micromonosporaceae	0.998520547803684
177	7f31aab7a1bdaf605cfb28295552726d	11.7365182772	0.00282779184517	0.175960124432	1	100	30.7777777778	311.222222222	8.7535428796	0.00221114531046	0.117015049724	1	100	30.7777777778	311.222222222	k__Bacteria; p__Acidobacteria; c__DA052; o__Ellin6513; f__; g__; s__	0.966289302316162
178	53abb04ee5a4d162368a6ecda476eab5	11.6825396825	0.00290515120166	0.179785996496	1	22.3333333333	1	0.888888888889	19.6965688301	2.93570784232e-05	0.00755611166234	0.332468913143	22.3333333333	1	0.888888888889	k__Bacteria; p__; c__; o__; f__; g__; s__	0.888215514830799
179	9371581f08cb68fed505712117ea3a9c	11.5601139601	0.00308853941807	0.189255439974	1	17.3333333333	0	4.44444444444	13.6766091052	0.00024433155577	0.0236146238446	1	17.3333333333	0	4.44444444444	k__Bacteria; p__Verrucomicrobia; c__[Spartobacteria]; o__[Chthoniobacterales]; f__[Chthoniobacteraceae]; g__DA101; s__	0.999491887753819
180	374dadc5ed185d34cd71ef1b99a6c685	11.5581395349	0.00309158996867	0.189255439974	1	12.6666666667	0	2.33333333333	13.6335575782	0.000248546231838	0.0236536645005	1	12.6666666667	0	2.33333333333	k__Bacteria	0.999151316284138
181	5d32802c0c11db7089c6cafc2d8e1eca	11.4588057445	0.00324901673251	0.197823196213	1	81.3333333333	1.44444444444	10	42.9590079645	1.40357275358e-07	0.000122272780264	0.00158954614343	81.3333333333	1.44444444444	10	k__Bacteria; p__Proteobacteria; c__Alphaproteobacteria; o__Sphingomonadales; f__Sphingomonadaceae; g__Sphingomonas	0.960062619478732
182	eabdfdde8c1b029b1e27dd6732716fc4	11.3281653747	0.00346832785499	0.208929856158	1	39	2.88888888889	4.55555555556	12.3401257316	0.00042209462334	0.0346392870241	1	39	2.88888888889	4.55555555556	k__Bacteria; p__Proteobacteria; c__Betaproteobacteria; o__Burkholderiales; f__Comamonadaceae; g__Acidovorax; s__avenae	0.817465441509049
183	2c990a877015138a91b3d7a6b4db944d	11.3074935401	0.00350436210764	0.209983602482	1	24.3333333333	1.55555555556	2	13.284640441	0.000285845858361	0.0263187345198	1	24.3333333333	1.55555555556	2	k__Bacteria; p__Planctomycetes; c__Phycisphaerae; o__WD2101; f__; g__; s__	0.996604174061268
184	9a82c7cca4ddce1f27301a8c8402efde	11.2295081967	0.00364370558115	0.217184030035	1	21.3333333333	0	4.55555555556	9.27284886313	0.0017057925988	0.0967274174033	1	21.3333333333	0	4.55555555556	k__Bacteria; p__Planctomycetes; c__Phycisphaerae; o__WD2101; f__; g__; s__	0.799823621414977
185	c27e20bd2f13cdf27667f0103e3becfd	11.1964816971	0.00370437454396	0.219644197436	1	18.6666666667	0	4.11111111111	10.3132206529	0.0010363113723	0.0674495763868	1	18.6666666667	0	4.11111111111	k__Bacteria; p__Bacteroidetes; c__[Saprospirae]; o__[Saprospirales]; f__Chitinophagaceae	0.999907978446224
186	75816667cf66ee1be420dd11244136d3	11.0435227855	0.00399879828108	0.235866617361	1	44.6666666667	2.44444444444	6.44444444444	23.0967717096	1.07159432562e-05	0.00361378465338	0.121358057376	44.6666666667	2.44444444444	6.44444444444	k__Bacteria; p__Planctomycetes; c__Phycisphaerae; o__WD2101; f__; g__; s__	0.999820198182237
187	2b5570f1e2815db5b781d821896b8ad4	10.9569160998	0.00417576355537	0.242515498793	1	49	2.11111111111	4.11111111111	13.6589484139	0.000246050826813	0.0236146238446	1	49	2.11111111111	4.11111111111	k__Bacteria; p__Planctomycetes; c__Phycisphaerae; o__WD2101; f__; g__; s__	0.999903221130401
188	8986dd89dd205582e80268d5cdfb088b	10.9569160998	0.00417576355537	0.242515498793	1	31	1.33333333333	3.66666666667	17.9756953821	5.12187229501e-05	0.011373569361	0.58005203741	31	1.33333333333	3.66666666667	k__Bacteria; p__Actinobacteria; c__Actinobacteria; o__Actinomycetales; f__Nocardioidaceae; g__Nocardioides; s__panacihumi	0.986770129533421
189	ca1d744166fc8c93ae8d4458dd3054df	10.9569160998	0.00417576355537	0.242515498793	1	20	2.88888888889	1.55555555556	14.1199174657	0.000205260825145	0.021020658376	1	20	2.88888888889	1.55555555556	k__Bacteria; p__Planctomycetes; c__Phycisphaerae; o__CPla-3; f__; g__; s__	0.999998526973376
190	05af42ec8568babeb5586eb5c2def70a	10.8860520095	0.0043263718215	0.248711476541	1	28.6666666667	0.777777777778	6.77777777778	18.0755340793	4.95437980006e-05	0.0112216702471	0.561083512357	28.6666666667	0.777777777778	6.77777777778	k__Bacteria; p__Planctomycetes; c__Phycisphaerae; o__WD2101; f__; g__; s__	0.970993909885657
191	3c8f39746da234ccde95acf41a6e6a1f	10.7574468085	0.00461370801214	0.262564036369	1	30	0	9.22222222222	8.61450017872	0.0023732837514	0.123291002223	1	30	0	9.22222222222	k__Bacteria; p__Proteobacteria; c__Betaproteobacteria; o__Burkholderiales	0.87426165357471
192	03df58ff5cfc5f172205af2fe1673373	10.6830517153	0.0047885584744	0.262984397979	1	59	1.11111111111	13.8888888889	16.3218362775	9.05160965134e-05	0.0170849132169	1	59	1.11111111111	13.8888888889	k__Bacteria; p__Proteobacteria; c__Gammaproteobacteria; o__Xanthomonadales; f__Xanthomonadaceae	0.99919370724348
193	ed4646ce24abee39d6672518adcd2940	10.5839793282	0.00503173882334	0.262984397979	1	61.6666666667	19.8888888889	96.8888888889	7.43258625496	0.00443434316992	0.192409718005	1	61.6666666667	19.8888888889	96.8888888889	k__Bacteria; p__Acidobacteria; c__Acidobacteriia; o__Acidobacteriales	0.951502496519212
194	b3d926f6780943c589f19cb724208388	10.5476028175	0.00512409472405	0.262984397979	1	5.33333333333	0.444444444444	0.888888888889	11.6954314721	0.000556304044415	0.0420009553533	1	5.33333333333	0.444444444444	0.888888888889	k__Bacteria; p__Actinobacteria	0.862323123330172
195	f939a3c1f19a3e3f7d900b8422e94969	10.503744742	0.00523770229055	0.262984397979	1	15.3333333333	1.44444444444	2.22222222222	16.6727386151	7.99710490538e-05	0.0158889847462	0.905672130534	15.3333333333	1.44444444444	2.22222222222	k__Bacteria; p__Planctomycetes; c__Phycisphaerae; o__WD2101; f__; g__; s__	0.999927620876443
196	67aaea41bdd0043947d033f21eaaa508	10.4289405685	0.00543731294413	0.262984397979	1	24.3333333333	3.66666666667	1.77777777778	6.77700300524	0.00639678877915	0.222278501593	1	24.3333333333	3.66666666667	1.77777777778	k__Bacteria; p__Chloroflexi; c__TK10; o__B07_WMSP1; f__FFCH4570; g__; s__	0.955451703688056
197	1d21967a1bd7d06a16c5b65abfff844e	10.3250188964	0.00572730925115	0.262984397979	1	72	0.888888888889	16	16.9719194822	7.20520189668e-05	0.0145712341928	0.815989114799	72	0.888888888889	16	k__Bacteria; p__Planctomycetes; c__Phycisphaerae; o__CPla-3; f__; g__; s__	0.787379363537245
198	836a98e7468ada600a35a0dde269f617	10.3250188964	0.00572730925115	0.262984397979	1	53.6666666667	1.88888888889	14.5555555556	14.3411934391	0.000188397469214	0.0201283145174	1	53.6666666667	1.88888888889	14.5555555556	k__Bacteria	0.999494898629596
199	3e6f34ced51f5b4dcf962a9bff6e7bcc	10.2793296089	0.00585965351386	0.262984397979	1	36.3333333333	0	49.3333333333	7.28708568154	0.00480388005526	0.202999782186	1	36.3333333333	0	49.3333333333	k__Bacteria; p__Verrucomicrobia; c__[Spartobacteria]; o__[Chthoniobacterales]; f__[Chthoniobacteraceae]; g__DA101; s__	0.999971037540349
200	cd79ed980fa49d48ac9ad642eb391f43	10.1950113379	0.00611197285168	0.262984397979	1	28.6666666667	4.33333333333	1.66666666667	9.97901498929	0.00121260558951	0.074949329691	1	28.6666666667	4.33333333333	1.66666666667	k__Bacteria; p__Acidobacteria; c__Acidobacteriia; o__Acidobacteriales; f__Acidobacteriaceae	0.999997918142238
201	30e6a6f00bed98afce4d460262b9d665	10.0144487791	0.00668944485541	0.262984397979	1	64	32.3333333333	78.7777777778	6.85788394936	0.00610907514696	0.222278501593	1	64	32.3333333333	78.7777777778	k__Bacteria; p__Proteobacteria; c__Alphaproteobacteria; o__Rhizobiales; f__Bradyrhizobiaceae	0.981226359880632
202	3aadbfa6ecf0bb8acbe23882e8727246	10.000842389	0.0067351096104	0.262984397979	1	56.6666666667	1.66666666667	31.7777777778	8.18635688349	0.00296161193708	0.144570065463	1	56.6666666667	1.66666666667	31.7777777778	k__Bacteria; p__Proteobacteria; c__Betaproteobacteria; o__Burkholderiales; f__Oxalobacteraceae; g__Duganella; s__nigrescens	0.808187339776546
203	7d7d8ef6da453190be1801c7ff18ac8e	9.96220710506	0.00686648085253	0.262984397979	1	53.6666666667	3.66666666667	10	16.5113919491	8.46399091243e-05	0.0162465588277	0.958546970833	53.6666666667	3.66666666667	10	k__Bacteria; p__Proteobacteria; c__Betaproteobacteria; o__Nitrosomonadales; f__Nitrosomonadaceae; g__Nitrosospira; s__multiformis	0.905153770389568
204	9df0cb28cc8ab6a7a54b161f6f6cd5c7	9.92582602832	0.00699252880026	0.262984397979	1	135	9.88888888889	38.1111111111	24.4912488701	7.30803305371e-06	0.00295583836905	0.0827634743333	135	9.88888888889	38.1111111111	k__Bacteria; p__Planctomycetes; c__Phycisphaerae; o__WD2101; f__; g__; s__	0.982264279702032
205	028d96d1da85df9eb12c6b3e072fe060	9.80347694633	0.00743364863241	0.262984397979	1	27.3333333333	1.11111111111	9.66666666667	7.40421491045	0.00450384599857	0.193796446381	1	27.3333333333	1.11111111111	9.66666666667	k__Bacteria; p__Actinobacteria; c__Actinobacteria; o__Actinomycetales; f__Geodermatophilaceae; g__Blastococcus; s__jejuensis	0.886520869455107
206	e75c90119fb4fd31cf11be0d36b1fda6	9.71180278443	0.00778231527237	0.262984397979	1	25.6666666667	1.44444444444	8.55555555556	8.55313339098	0.00244901083462	0.126644053434	1	25.6666666667	1.44444444444	8.55555555556	k__Bacteria; p__Chloroflexi; c__Ktedonobacteria	0.701041675875194
207	78deb3d713b4b54aca1761f2dbbe5e17	9.6447467876	0.00804766417864	0.262984397979	1	41	3.33333333333	12	9.71496138996	0.00137556832129	0.0824249271884	1	41	3.33333333333	12	k__Bacteria; p__Planctomycetes; c__Phycisphaerae; o__WD2101; f__; g__; s__	0.996764277468896
208	f00ea35e04eb534a167be81028ad1377	9.5919648462	0.00826287719755	0.262984397979	1	23	2.55555555556	19.4444444444	6.60818581576	0.00704710503603	0.222278501593	1	23	2.55555555556	19.4444444444	k__Bacteria; p__Proteobacteria; c__Alphaproteobacteria; o__Rhodospirillales; f__Rhodospirillaceae	0.970317905979729
209	0a6ed66e507b3c77e3cb858e923a7e9d	9.49651554303	0.00866678157109	0.262984397979	1	58.6666666667	11.7777777778	25.1111111111	7.19425358511	0.00505747989071	0.210573381479	1	58.6666666667	11.7777777778	25.1111111111	k__Bacteria; p__Acidobacteria; c__Acidobacteriia; o__Acidobacteriales; f__Acidobacteriaceae	0.89676182010109
210	610089a069647bd347967115a0158478	9.39256894564	0.00912913370959	0.262984397979	1	11.6666666667	0.666666666667	6.44444444444	7.39175510204	0.00453475128397	0.193796446381	1	11.6666666667	0.666666666667	6.44444444444	k__Bacteria; p__Proteobacteria; c__Alphaproteobacteria; o__Rhodospirillales	0.886110775897634
211	83baedb274bf0339f80c621522064acf	9.3674265763	0.00924462212753	0.262984397979	1	19.6666666667	1.11111111111	5.22222222222	9.22604721372	0.00174562183783	0.0980929435333	1	19.6666666667	1.11111111111	5.22222222222	k__Bacteria; p__Gemmatimonadetes; c__Gemmatimonadetes; o__Gemmatimonadales; f__Ellin5301; g__; s__	0.993541111331127
212	ec3333818fc23e0b090369be5f2244c9	9.31941409727	0.00946923602103	0.262984397979	1	42.3333333333	4.77777777778	17.6666666667	7.82123038367	0.00359304580993	0.168843335259	1	42.3333333333	4.77777777778	17.6666666667	k__Bacteria; p__Actinobacteria; c__Actinobacteria; o__Actinomycetales; f__Thermomonosporaceae; g__Actinomadura; s__alba	0.837287751520738
213	aa690cae4f42452aae996751f61d1bd5	9.21390778534	0.00998217883179	0.262984397979	1	40	1.77777777778	6.66666666667	16.0878812668	9.8402631895e-05	0.017689044543	1	40	1.77777777778	6.66666666667	k__Bacteria; p__Bacteroidetes; c__[Saprospirae]; o__[Saprospirales]; f__Chitinophagaceae; g__Trachelomonas; s__volvocinopsis	0.728826606803443
