# Supplementary material for: Characterizing changes in soil microbiome abundance and diversity due to different cover crop techniques
Source: PLoS One. 2020 May 5;15(5):e0232453. doi: 10.1371/journal.pone.0232453 (PMC7199946; doi:10.1371/journal.pone.0232453)
Supplement: S3 File — ANOVA (S3 File -> anova_ocs.txt) ad Kruskal-Wallis (S3 File -> kw_ocs.txt) tests were performed for the single-mix treatment to find bacterial types that significantly differed in ASV counts across time points. The list of significantly changing bacterial types was included (S3 File -> singleMix_sig.csv) as well as summary statistics (average and standard deviation of abundance) of significantly changing bacteria categorized by their phyla classifications (S3 File -> singleMix_significant_taxa_stats.csv). (ZIP) [file pone.0232453.s007.zip › S3_File/singleMix_significant_taxa_stats.csv]

	phylum	total	mean_1	mean_2	mean_3	sd_1	sd_2	sd_3
1		4	20.583333333325	1.41666666666725	0.25	7.04680121807038	2.27958374656824	0.5
2	Acidobacteria	9	36.7037037037222	48.7777777777533	7.59259259259889	31.0543629268132	103.370408522025	11.0901190589156
3	Actinobacteria	10	22.699999999987	4.433333333337	0.8333333333331	11.1471083555836	5.44695079625131	1.47335735414245
4	Armatimonadetes	4	11.74999999999	0.944444444445	0	13.2256064763119	1.88888888889	0
5	Bacteroidetes	27	14.6049382716022	0.967078189298667	0.0658436213992593	13.2961137683994	2.42235842453688	0.342133492853539
6	Chlorobi	1	8.33333333333	0	0	NA	NA	NA
7	Chloroflexi	3	19.6666666666667	3.44444444444667	1.70370370370333	9.26162932630227	4.51472214531545	1.8470307614527
8	Cyanobacteria	1	12.3333333333	0	0	NA	NA	NA
9	Elusimicrobia	1	6.33333333333	0	0	NA	NA	NA
10	Firmicutes	3	27.4444444444567	0.851851851853333	0	20.5705650906495	1.47545068793161	0
11	Gemmatimonadetes	3	12.88888888889	1.74074074074	0.37037037037	6.51778194493381	3.01505140576676	0.641500299098943
12	OD1	3	6.66666666668	0	0	4.35889894355788	0	0
13	Planctomycetes	39	26.62393162393	3.41880341880251	1.07692307692326	24.1009304966058	7.0111514970151	1.90535544380099
14	Proteobacteria	66	24.7323232323279	6.07239057238667	1.62121212121195	20.8585156274042	19.3608066161742	7.13891405822776
15	TM7	1	5.66666666667	0	0	NA	NA	NA
16	Verrucomicrobia	16	22.2499999999962	3.48611111110875	0.11111111111125	22.6550623890515	12.2830054230232	0.444444444445
17	WPS-2	1	12	0	0	NA	NA	NA
