# Supplementary material for: Characterizing changes in soil microbiome abundance and diversity due to different cover crop techniques
Source: PLoS One. 2020 May 5;15(5):e0232453. doi: 10.1371/journal.pone.0232453 (PMC7199946; doi:10.1371/journal.pone.0232453)
Supplement: S3 File — ANOVA (S3 File -> anova_ocs.txt) ad Kruskal-Wallis (S3 File -> kw_ocs.txt) tests were performed for the single-mix treatment to find bacterial types that significantly differed in ASV counts across time points. The list of significantly changing bacterial types was included (S3 File -> singleMix_sig.csv) as well as summary statistics (average and standard deviation of abundance) of significantly changing bacteria categorized by their phyla classifications (S3 File -> singleMix_significant_taxa_stats.csv). (ZIP) [file pone.0232453.s007.zip › S3_File/kw_ocs.txt]

OTU	Test-Statistic	P	FDR_P	Bonferroni_P	TP_1_mean	TP_3_mean	TP_2_mean
eec809f7c5151b0b3b22993ef6ebfcd2	19.8947368421	4.78533983804e-05	0.0324390331543	0.541939736658	8.33333333333	0.0	0.0
c733ca6619755b12644b3735fa2a919f	19.8947368421	4.78533983804e-05	0.0324390331543	0.541939736658	6.33333333333	0.0	0.0
9213d3b9e2cd4871500f2d306ab7a929	19.8947368421	4.78533983804e-05	0.0324390331543	0.541939736658	5.66666666667	0.0	0.0
61d94a1c74f140abf7ff6bc265baeb70	19.8598949212	4.86943544038e-05	0.0324390331543	0.551463563623	96.0	0.0	0.0
f494ec734c24a8e7592ceef20b85f2d3	19.8598949212	4.86943544038e-05	0.0324390331543	0.551463563623	44.6666666667	0.0	0.0
f729070039b8fb64c7e5a42ceb4ad39b	19.8598949212	4.86943544038e-05	0.0324390331543	0.551463563623	38.6666666667	0.0	0.0
71f5d6041d75c65e605ec97d6a617a80	19.8598949212	4.86943544038e-05	0.0324390331543	0.551463563623	29.3333333333	0.0	0.0
9da7a152d00c0dfe49449445ee4ba080	19.8598949212	4.86943544038e-05	0.0324390331543	0.551463563623	29.0	0.0	0.0
4015114810f36109c0434146d0b84b2a	19.8598949212	4.86943544038e-05	0.0324390331543	0.551463563623	28.3333333333	0.0	0.0
45687a6884eb01270a8e74213315cd21	19.8598949212	4.86943544038e-05	0.0324390331543	0.551463563623	27.0	0.0	0.0
adf3be536b01cbafc2a9df285b4ad0dc	19.8598949212	4.86943544038e-05	0.0324390331543	0.551463563623	19.3333333333	0.0	0.0
75f719b36b62caab1c8218fe7b4956c4	19.8598949212	4.86943544038e-05	0.0324390331543	0.551463563623	16.6666666667	0.0	0.0
c7586e8893a8be3204c0c4ae63175bb5	19.8598949212	4.86943544038e-05	0.0324390331543	0.551463563623	12.3333333333	0.0	0.0
4a276b70135238e452457e48b3be7cc8	19.8598949212	4.86943544038e-05	0.0324390331543	0.551463563623	10.3333333333	0.0	0.0
59a7ad3b379a86fd87240910119567c0	19.8598949212	4.86943544038e-05	0.0324390331543	0.551463563623	10.0	0.0	0.0
fe632ebfe7e09910b5dd3248e0a103ad	19.8598949212	4.86943544038e-05	0.0324390331543	0.551463563623	8.0	0.0	0.0
5ee93657bea2b7b0085112b7b1f72e08	19.8598949212	4.86943544038e-05	0.0324390331543	0.551463563623	7.33333333333	0.0	0.0
0a64524dcdc578e5f0287f07675b6063	15.9116022099	0.000350622256971	0.123786616666	1.0	26.3333333333	0.0	1.33333333333
10cc0b5605c066789744129885b01cf0	15.9116022099	0.000350622256971	0.123786616666	1.0	26.3333333333	0.0	1.22222222222
45fcbac0b382607afcb7378cc2545539	15.9116022099	0.000350622256971	0.123786616666	1.0	24.0	0.0	1.11111111111
b684b458d938d690e36c9ae18ab88be8	15.9116022099	0.000350622256971	0.123786616666	1.0	7.33333333333	0.0	0.444444444444
677b42f216cd9083c7f5d48ea01508a0	15.3865068388	0.000455892546712	0.123786616666	1.0	9.0	0.0	0.777777777778
dcd003add71d94b1d954fa6f6fb217b0	14.8516981712	0.000595654899908	0.123786616666	1.0	14.3333333333	0.0	1.11111111111
0c940d3f77ddf8b15ea5d6ab58d60194	14.8311847759	0.000601795790905	0.123786616666	1.0	37.0	0.0	2.88888888889
e9c163620d5d6b9b3a7d4bcfe220054c	14.8311847759	0.000601795790905	0.123786616666	1.0	31.3333333333	0.0	3.77777777778
19b608a3b3a2c3ff29ff05dbdf3a4f84	14.8311847759	0.000601795790905	0.123786616666	1.0	22.0	0.0	2.55555555556
c9ad24d825f4d1002bc6ddbe24fc5318	14.8311847759	0.000601795790905	0.123786616666	1.0	20.3333333333	0.0	2.11111111111
71f23ff0bc022a61469cf8fb48453d14	14.8311847759	0.000601795790905	0.123786616666	1.0	17.3333333333	0.0	1.22222222222
a833cd522c01bfe2014e702f327f44ce	14.8311847759	0.000601795790905	0.123786616666	1.0	10.3333333333	0.0	1.22222222222
d02005eb16dce18515dd32c5363cc9c3	14.8311847759	0.000601795790905	0.123786616666	1.0	6.66666666667	0.666666666667	0.0
3cf4d8c3dfb4c767d139f459a073b8be	14.4141020084	0.000741340144047	0.123786616666	1.0	104.666666667	48.7777777778	134.222222222
e8c5e1fbc2c50fd1f7c47140170a1483	14.039580908	0.000894012810016	0.123786616666	1.0	12.3333333333	0.0	1.33333333333
c4479f3c370c8743183322c88bd25ec7	14.023255814	0.000901340095606	0.123786616666	1.0	43.0	5.0	0.0
10c5632164cbee9e2a801ee7883da389	14.023255814	0.000901340095606	0.123786616666	1.0	35.6666666667	0.0	2.77777777778
8aecca0908fa37ff462a96f00736e285	14.023255814	0.000901340095606	0.123786616666	1.0	33.0	0.0	2.55555555556
a19a4cd41f28a1752e7fa35b7a83776a	13.8189641924	0.000998274672869	0.123786616666	1.0	30.3333333333	0.0	3.66666666667
532b21423ca71658a058232ec79ca145	13.8189641924	0.000998274672869	0.123786616666	1.0	27.6666666667	0.0	2.11111111111
332bdeb08113e80c7f3aecb642aaf864	13.7998772253	0.00100784729623	0.123786616666	1.0	12.0	1.33333333333	0.0
866a4438c9f4de9499d891325272795c	13.7998772253	0.00100784729623	0.123786616666	1.0	7.66666666667	0.0	1.22222222222
c079314847678cbd8c3b015aa58351a7	13.4693877551	0.00118893910541	0.123786616666	1.0	55.0	0.0	16.3333333333
d7765e7dc5492859ec04470f41264b52	13.3210388812	0.00128048106375	0.123786616666	1.0	22.3333333333	0.0	2.77777777778
11b5a440a653dfb82ac0d762187ddfff	13.3210388812	0.00128048106375	0.123786616666	1.0	18.6666666667	2.66666666667	0.0
b8d3adc8f0f8238a30464a3dd8aa6a4c	13.2379979571	0.00133476640689	0.123786616666	1.0	51.3333333333	0.0	4.88888888889
bf269e67c91f408999c74407b4f190bc	13.188630491	0.00136812341873	0.123786616666	1.0	48.6666666667	1.33333333333	3.33333333333
5c89b98b4a6e10899cc932452da0d25e	13.188630491	0.00136812341873	0.123786616666	1.0	31.3333333333	2.77777777778	1.77777777778
fd90cf2e9ae30bbfca612c636ea580ed	13.188630491	0.00136812341873	0.123786616666	1.0	29.3333333333	1.77777777778	2.0
34839fcbdb6468467e4a7373278c826d	13.188630491	0.00136812341873	0.123786616666	1.0	20.0	1.11111111111	1.33333333333
9334a15e5e4cb31e609c7c9ba2c7be44	13.1602067183	0.00138770585529	0.123786616666	1.0	70.0	0.0	10.4444444444
9a949ab185a6740cfa0858f5762eb942	13.1602067183	0.00138770585529	0.123786616666	1.0	70.6666666667	0.0	7.22222222222
f627804d8909408b6cce726c26f55f41	13.1602067183	0.00138770585529	0.123786616666	1.0	60.6666666667	0.0	10.3333333333
0144ffa9b859718eaad46bf8ca77a8b8	12.8879800045	0.00159004970494	0.123786616666	1.0	23.6666666667	0.0	5.33333333333
69a0f7a6ff7b4f9de08a43f4deec8426	12.8354080221	0.00163239990755	0.123786616666	1.0	26.0	0.0	3.55555555556
dbb81705ebb5ff4d0c190219581acd8c	12.817679558	0.00164693420166	0.123786616666	1.0	27.3333333333	0.0	4.77777777778
9db6b6fb5e410cbd1fa966d5a26fac16	12.817679558	0.00164693420166	0.123786616666	1.0	21.3333333333	0.0	6.11111111111
be734b47f8b0b58a89cf24833b2d4703	12.78208441	0.00167650802553	0.123786616666	1.0	18.6666666667	1.22222222222	17.0
3348830293ac4fb4e6d3882ddf80f601	12.7590221187	0.00169595197376	0.123786616666	1.0	22.3333333333	0.0	2.33333333333
1b713c5b1baf2f4a223f56d7f67ff12d	12.6315789474	0.00180753819333	0.123786616666	1.0	8.66666666667	0.0	0.0
ec9358ee8f59274ba0fcbd23753dedf2	12.6315789474	0.00180753819333	0.123786616666	1.0	7.33333333333	0.0	0.0
fbd975bf444b7fdf215c651981442de5	12.6315789474	0.00180753819333	0.123786616666	1.0	6.0	0.0	0.0
cbef8bea38b2ecd4a87f023d5c51fe7b	12.6315789474	0.00180753819333	0.123786616666	1.0	5.33333333333	0.0	0.0
c40bb6b26bf8017eccda4dbfe41da03b	12.6315789474	0.00180753819333	0.123786616666	1.0	4.66666666667	0.0	0.0
1a2a4e247ceae118e104bbe606e73356	12.6315789474	0.00180753819333	0.123786616666	1.0	2.0	0.0	0.0
a8d93670cdb34a8be62a81285221dd82	12.6	0.00183630477703	0.123786616666	1.0	39.3333333333	0.0	0.0
27723e40ee64319ba00bc73c63965194	12.6	0.00183630477703	0.123786616666	1.0	34.6666666667	0.0	0.0
4e83120c1df829e4290774ad5e3b74a9	12.6	0.00183630477703	0.123786616666	1.0	33.3333333333	0.0	0.0
da7fb60fbe98d5d80cb6cc9633492ff1	12.6	0.00183630477703	0.123786616666	1.0	32.3333333333	0.0	0.0
15eb6216c8bc75b9ba3ca536ebb70936	12.6	0.00183630477703	0.123786616666	1.0	28.0	0.0	0.0
1c84e31b7a02e6509edae9cf373346ab	12.6	0.00183630477703	0.123786616666	1.0	25.6666666667	0.0	0.0
e68d14ac4af9adf7c833075f5ca399c6	12.6	0.00183630477703	0.123786616666	1.0	25.6666666667	0.0	0.0
e40e77de5ef68b0dac15d5ede643a786	12.6	0.00183630477703	0.123786616666	1.0	25.0	0.0	0.0
e867695e9b0b224ec8b6d62c49480521	12.6	0.00183630477703	0.123786616666	1.0	23.0	0.0	0.0
f5dad27ca8ba79b69a6d7bc2d0dc21d6	12.6	0.00183630477703	0.123786616666	1.0	22.0	0.0	0.0
7e19deb5e15ff22c5b4657399e09c1db	12.6	0.00183630477703	0.123786616666	1.0	22.0	0.0	0.0
631cc51522c884c12be5bcf0d7f36669	12.6	0.00183630477703	0.123786616666	1.0	21.3333333333	0.0	0.0
08cc6a358fb888004430f72a77aa703d	12.6	0.00183630477703	0.123786616666	1.0	20.3333333333	0.0	0.0
1159b2662149eba10fbdef4c803d5ff5	12.6	0.00183630477703	0.123786616666	1.0	19.3333333333	0.0	0.0
2b1b6c471ebac7adee6772e7996966e0	12.6	0.00183630477703	0.123786616666	1.0	19.0	0.0	0.0
2f44f0d65b2a596d69fede127dc26cea	12.6	0.00183630477703	0.123786616666	1.0	19.0	0.0	0.0
1ac58bcfd11b1c39cf67a12d7daf2ff1	12.6	0.00183630477703	0.123786616666	1.0	18.6666666667	0.0	0.0
30bb1c6f9350d1b5c7f91a1a3ddac39d	12.6	0.00183630477703	0.123786616666	1.0	18.3333333333	0.0	0.0
53c5cf86847534b7559facbdb9e197c6	12.6	0.00183630477703	0.123786616666	1.0	18.0	0.0	0.0
88bd69234f0e17d49ffd989c163e3a15	12.6	0.00183630477703	0.123786616666	1.0	18.0	0.0	0.0
caeb8ca357cd29c1f2428f2ac97d2271	12.6	0.00183630477703	0.123786616666	1.0	17.3333333333	0.0	0.0
bc2aa4f9a6f514613ed2a95be7cdc117	12.6	0.00183630477703	0.123786616666	1.0	17.0	0.0	0.0
f01b0e3113c6b82b8363d03948bf9487	12.6	0.00183630477703	0.123786616666	1.0	16.6666666667	0.0	0.0
569c4cc91a732cf947590edb4178714a	12.6	0.00183630477703	0.123786616666	1.0	16.6666666667	0.0	0.0
f2490d5472fcce5db01ef57a75a8d4c0	12.6	0.00183630477703	0.123786616666	1.0	16.6666666667	0.0	0.0
579ace8573f3ca4535cdd3374b0fd349	12.6	0.00183630477703	0.123786616666	1.0	16.3333333333	0.0	0.0
5d54908750176f98b44a3243874a0a09	12.6	0.00183630477703	0.123786616666	1.0	16.0	0.0	0.0
d20fb55021407b0c821aed03e1a54971	12.6	0.00183630477703	0.123786616666	1.0	15.6666666667	0.0	0.0
3623b8c380a4f04d1d0863a8ade2d4c6	12.6	0.00183630477703	0.123786616666	1.0	15.6666666667	0.0	0.0
1c77f4afa26d30e36232a3c1fbdc07c3	12.6	0.00183630477703	0.123786616666	1.0	15.3333333333	0.0	0.0
e2e05a9ee8e5771ee0516e1160d4f412	12.6	0.00183630477703	0.123786616666	1.0	15.0	0.0	0.0
afff9f10de9ed997c7a3424ac218a953	12.6	0.00183630477703	0.123786616666	1.0	14.0	0.0	0.0
4b5da8c288b342009c4b469b64612fc9	12.6	0.00183630477703	0.123786616666	1.0	13.6666666667	0.0	0.0
3f5a0e0baa50cd08fbd4349b337d7362	12.6	0.00183630477703	0.123786616666	1.0	13.3333333333	0.0	0.0
42fba53d18c5aa7fc2a98af36bd7ec8a	12.6	0.00183630477703	0.123786616666	1.0	13.3333333333	0.0	0.0
42182ccaebee5e2799b99011228dd743	12.6	0.00183630477703	0.123786616666	1.0	13.0	0.0	0.0
eac1644bc3804a8fc896a9271a3f40b6	12.6	0.00183630477703	0.123786616666	1.0	13.0	0.0	0.0
b9546f2de70069071bf657095f65cee6	12.6	0.00183630477703	0.123786616666	1.0	13.0	0.0	0.0
8dda855d1e70ae53e5069fc75091703c	12.6	0.00183630477703	0.123786616666	1.0	12.6666666667	0.0	0.0
3c5c514632b39354a41066ea346027e7	12.6	0.00183630477703	0.123786616666	1.0	12.3333333333	0.0	0.0
5f7400641c837ce3daed29607c2a5bf4	12.6	0.00183630477703	0.123786616666	1.0	12.3333333333	0.0	0.0
88bcc8e1c22a9713f17222aa2cd14862	12.6	0.00183630477703	0.123786616666	1.0	12.3333333333	0.0	0.0
47529d85b63818759078d736cfc54ff8	12.6	0.00183630477703	0.123786616666	1.0	12.0	0.0	0.0
b0f1850852b2f23213c21c2be1e564d3	12.6	0.00183630477703	0.123786616666	1.0	12.0	0.0	0.0
d88d2f6a3147822a239247219858641e	12.6	0.00183630477703	0.123786616666	1.0	12.0	0.0	0.0
208261bc91ea6d1a7f738b6590464788	12.6	0.00183630477703	0.123786616666	1.0	11.6666666667	0.0	0.0
cd92e9194e07805846f7179329e2ed74	12.6	0.00183630477703	0.123786616666	1.0	11.6666666667	0.0	0.0
104f14c574353385d30636f6854d0ee3	12.6	0.00183630477703	0.123786616666	1.0	11.3333333333	0.0	0.0
34d404d77e2bfcb75a523eb5af4db16f	12.6	0.00183630477703	0.123786616666	1.0	11.3333333333	0.0	0.0
a4a9552fceedcb6344f9d73ebaaee706	12.6	0.00183630477703	0.123786616666	1.0	11.0	0.0	0.0
ad86c35998a9205bb79f8deb0c12a084	12.6	0.00183630477703	0.123786616666	1.0	11.0	0.0	0.0
b0ecd6a8f96f2d6cfa7696a79a7dcbc8	12.6	0.00183630477703	0.123786616666	1.0	10.6666666667	0.0	0.0
441b3f08e9641fe6fac38bf8eb20f49e	12.6	0.00183630477703	0.123786616666	1.0	10.0	0.0	0.0
ff5891b880fef53368ca43947d2dfcd1	12.6	0.00183630477703	0.123786616666	1.0	9.0	0.0	0.0
6411dd68601f923d170dd0c0927178b7	12.6	0.00183630477703	0.123786616666	1.0	9.0	0.0	0.0
acf2eed28cf15e88a024f32ef25b1f97	12.6	0.00183630477703	0.123786616666	1.0	8.66666666667	0.0	0.0
160e2dfb90f299cc2f50d04b63e512a1	12.6	0.00183630477703	0.123786616666	1.0	8.66666666667	0.0	0.0
573419f741e7f179ef9ec50e8fd4c841	12.6	0.00183630477703	0.123786616666	1.0	8.66666666667	0.0	0.0
88c06170f8c3104837ccc1e4827e6114	12.6	0.00183630477703	0.123786616666	1.0	8.33333333333	0.0	0.0
ae5e3c412579a348c0d692711a539468	12.6	0.00183630477703	0.123786616666	1.0	8.0	0.0	0.0
c7054d6ff86cce30855182a33e3f220d	12.6	0.00183630477703	0.123786616666	1.0	8.0	0.0	0.0
0a4066c9b69f713fb479dd98d0387270	12.6	0.00183630477703	0.123786616666	1.0	8.0	0.0	0.0
2608e136292eacfd76b217e7887bd14a	12.6	0.00183630477703	0.123786616666	1.0	7.66666666667	0.0	0.0
e79bcf9d1f06e43b9d5b2190461b5deb	12.6	0.00183630477703	0.123786616666	1.0	7.66666666667	0.0	0.0
dad46af502f639a5c3aa84fd40ff9623	12.6	0.00183630477703	0.123786616666	1.0	7.66666666667	0.0	0.0
d13a654a012e78608b8a074101ea087c	12.6	0.00183630477703	0.123786616666	1.0	7.66666666667	0.0	0.0
d37240dbdceb52626d5b8b75e57399cb	12.6	0.00183630477703	0.123786616666	1.0	7.33333333333	0.0	0.0
21c24fb9b9716f8cc1661776ee8994d5	12.6	0.00183630477703	0.123786616666	1.0	7.33333333333	0.0	0.0
30ce214c87079cd0226fab59bbbd37fd	12.6	0.00183630477703	0.123786616666	1.0	7.33333333333	0.0	0.0
64198a9bea101af681ffd5c4abf4582d	12.6	0.00183630477703	0.123786616666	1.0	7.0	0.0	0.0
29a7eb35c211be8678001593b574de1e	12.6	0.00183630477703	0.123786616666	1.0	7.0	0.0	0.0
cc486bcc1e84ef4084f13e2a2627f547	12.6	0.00183630477703	0.123786616666	1.0	7.0	0.0	0.0
2738b771e2574f6bcd0f2491c9cdb65b	12.6	0.00183630477703	0.123786616666	1.0	6.66666666667	0.0	0.0
edb09e272dfdbc29a1305fe74c3abe3c	12.6	0.00183630477703	0.123786616666	1.0	6.66666666667	0.0	0.0
ec724db26be2ec2eb901525eee2e57c8	12.6	0.00183630477703	0.123786616666	1.0	6.66666666667	0.0	0.0
9dd54fcecacaff91956a65f6952e97fb	12.6	0.00183630477703	0.123786616666	1.0	6.66666666667	0.0	0.0
211302451c231ff24b3a62f0f0111f20	12.6	0.00183630477703	0.123786616666	1.0	6.33333333333	0.0	0.0
1300e6c1d3c7c78eae1acdc35812912a	12.6	0.00183630477703	0.123786616666	1.0	6.33333333333	0.0	0.0
64150d8ce04959c7d24486721f9a25a8	12.6	0.00183630477703	0.123786616666	1.0	6.33333333333	0.0	0.0
8fc2c87f47e86c235e975be49c7517f6	12.6	0.00183630477703	0.123786616666	1.0	6.0	0.0	0.0
eb10f6cbde7a5cbf63eb939d6634a399	12.6	0.00183630477703	0.123786616666	1.0	6.0	0.0	0.0
28f87e55d312e499cf50b0d9ee5ec4a7	12.6	0.00183630477703	0.123786616666	1.0	5.66666666667	0.0	0.0
c7694a53dc28f8df3dc362293ceaad99	12.6	0.00183630477703	0.123786616666	1.0	5.33333333333	0.0	0.0
eea0850c6176d25506f6541ea57a7aa8	12.6	0.00183630477703	0.123786616666	1.0	5.33333333333	0.0	0.0
ff4f22abf1a057d81d9ea33ae9301a92	12.6	0.00183630477703	0.123786616666	1.0	5.0	0.0	0.0
6723aec59cd4c2ae63a1198ee29cc79c	12.6	0.00183630477703	0.123786616666	1.0	5.0	0.0	0.0
e9b091bc3556a04b4dfb4bcebaffb299	12.6	0.00183630477703	0.123786616666	1.0	5.0	0.0	0.0
648e0881e9d56bc0bb1c03d8fd76fdba	12.6	0.00183630477703	0.123786616666	1.0	5.0	0.0	0.0
1339991c27c8860074f99e42eafa95d6	12.6	0.00183630477703	0.123786616666	1.0	5.0	0.0	0.0
df81436003db8ad47bbf32b1226a883b	12.6	0.00183630477703	0.123786616666	1.0	4.66666666667	0.0	0.0
e7f5cc14f2ea12b002765aca2c285e76	12.6	0.00183630477703	0.123786616666	1.0	4.66666666667	0.0	0.0
615b3bc6f41724ebc35ff5b9b99a0d12	12.6	0.00183630477703	0.123786616666	1.0	4.66666666667	0.0	0.0
b03cb1563ebccb36cbce89b7bff2bfd4	12.6	0.00183630477703	0.123786616666	1.0	4.66666666667	0.0	0.0
d7b39d17d84a8c38e76fe7279565c994	12.6	0.00183630477703	0.123786616666	1.0	4.66666666667	0.0	0.0
ddb68b60345a97cfe72022010f1f455c	12.6	0.00183630477703	0.123786616666	1.0	4.33333333333	0.0	0.0
ed6f632a29a988a6069200c07774ca4d	12.6	0.00183630477703	0.123786616666	1.0	4.33333333333	0.0	0.0
12b4c05ff36b00e00a8a3121be4ce787	12.6	0.00183630477703	0.123786616666	1.0	4.33333333333	0.0	0.0
738f62fe39c91f7a660be7d91c01141a	12.6	0.00183630477703	0.123786616666	1.0	4.0	0.0	0.0
56f75f865b69e50a749d746acad1a63b	12.6	0.00183630477703	0.123786616666	1.0	3.66666666667	0.0	0.0
993da711e6de71b6bffdae9032dd4f86	12.6	0.00183630477703	0.123786616666	1.0	3.66666666667	0.0	0.0
cdd794f5d595ea38004c409d4be974aa	12.6	0.00183630477703	0.123786616666	1.0	3.33333333333	0.0	0.0
6ab691f40b0ae79002f4d2dba838864e	12.6	0.00183630477703	0.123786616666	1.0	3.33333333333	0.0	0.0
e4956fcb71f6f0a4fff713b861505756	12.6	0.00183630477703	0.123786616666	1.0	3.0	0.0	0.0
679540dfd08838cbbaf343c1e156da07	12.6	0.00183630477703	0.123786616666	1.0	2.33333333333	0.0	0.0
e6f9d75063708c74897adedfb3cbbd6b	12.6	0.00183630477703	0.123786616666	1.0	2.33333333333	0.0	0.0
e9a421972f3f66cc04db065763a1f438	12.6	0.00183630477703	0.123786616666	1.0	2.33333333333	0.0	0.0
7a808566243dd3a795ad7db8f6d89079	12.338501292	0.00209280366388	0.140242612387	1.0	21.0	0.0	3.22222222222
efcba4039f0a33e5c434a73612594e4b	12.2519725779	0.00218533468344	0.143251937531	1.0	10.0	0.666666666667	1.0
548dae55e2bb173acc39263db71395ed	12.2377260982	0.002200956921	0.143251937531	1.0	46.3333333333	3.0	4.44444444444
7665dff528664c5a7e658815206b382b	12.2377260982	0.002200956921	0.143251937531	1.0	52.6666666667	3.0	1.66666666667
f24d7965bc1e8fee2d2bb8e88d282663	12.2377260982	0.002200956921	0.143251937531	1.0	29.0	1.77777777778	2.11111111111
f81522e365947bedf5b0481bdf9c9ae3	12.2377260982	0.002200956921	0.143251937531	1.0	19.0	1.55555555556	1.77777777778
fdacd6be73386e5a13e3345f33026e3b	12.1218256981	0.00233227090418	0.150931245656	1.0	33.6666666667	0.222222222222	7.88888888889
5fbea60aa38c3cc44cdc3a8819e574e9	11.8458049887	0.00267741769843	0.169395281758	1.0	48.0	2.0	4.88888888889
13afe0bd78976ae18734c2e11bcddf08	11.8458049887	0.00267741769843	0.169395281758	1.0	33.6666666667	1.55555555556	4.11111111111
a9de4d2e4ad88e0d89362005dd808b97	11.8458049887	0.00267741769843	0.169395281758	1.0	31.3333333333	0.444444444444	3.11111111111
f6e1fc960b0285ec0411ea07249c06a6	11.8458049887	0.00267741769843	0.169395281758	1.0	23.0	1.55555555556	3.66666666667
772cda128368939d49ac4db4adf77472	11.8276643991	0.00270181313587	0.169989076465	1.0	21.0	0.0	4.44444444444
ff77bba35b0607ddbc229e635dcc8ada	11.7708333333	0.00277968778076	0.173922453686	1.0	339.333333333	37.5555555556	293.555555556
7f31aab7a1bdaf605cfb28295552726d	11.7365182772	0.00282779184517	0.175960124432	1.0	100.0	30.7777777778	311.222222222
53abb04ee5a4d162368a6ecda476eab5	11.6825396825	0.00290515120166	0.179785996496	1.0	22.3333333333	1.0	0.888888888889
9371581f08cb68fed505712117ea3a9c	11.5601139601	0.00308853941807	0.189255439974	1.0	17.3333333333	0.0	4.44444444444
374dadc5ed185d34cd71ef1b99a6c685	11.5581395349	0.00309158996867	0.189255439974	1.0	12.6666666667	0.0	2.33333333333
5d32802c0c11db7089c6cafc2d8e1eca	11.4588057445	0.00324901673251	0.197823196213	1.0	81.3333333333	1.44444444444	10.0
eabdfdde8c1b029b1e27dd6732716fc4	11.3281653747	0.00346832785499	0.208929856158	1.0	39.0	2.88888888889	4.55555555556
42a5b70060a6d261dc9b8bd6351e412a	11.3281653747	0.00346832785499	0.208929856158	1.0	27.3333333333	1.0	4.22222222222
2c990a877015138a91b3d7a6b4db944d	11.3074935401	0.00350436210764	0.209983602482	1.0	24.3333333333	1.55555555556	2.0
9a82c7cca4ddce1f27301a8c8402efde	11.2295081967	0.00364370558115	0.217184030035	1.0	21.3333333333	0.0	4.55555555556
c27e20bd2f13cdf27667f0103e3becfd	11.1964816971	0.00370437454396	0.219644197436	1.0	18.6666666667	0.0	4.11111111111
75816667cf66ee1be420dd11244136d3	11.0435227855	0.00399879828108	0.235866617361	1.0	44.6666666667	2.44444444444	6.44444444444
2b5570f1e2815db5b781d821896b8ad4	10.9569160998	0.00417576355537	0.242515498793	1.0	49.0	2.11111111111	4.11111111111
8986dd89dd205582e80268d5cdfb088b	10.9569160998	0.00417576355537	0.242515498793	1.0	31.0	1.33333333333	3.66666666667
ca1d744166fc8c93ae8d4458dd3054df	10.9569160998	0.00417576355537	0.242515498793	1.0	20.0	2.88888888889	1.55555555556
cf2d20222c0ffa7b69203c85e3c694d8	10.8975232902	0.0043016283364	0.248550718927	1.0	6.66666666667	0.0	2.55555555556
05af42ec8568babeb5586eb5c2def70a	10.8860520095	0.0043263718215	0.248711476541	1.0	28.6666666667	0.777777777778	6.77777777778
bf0143492551ed4427aa5ee6e0f2d4f4	10.819121447	0.00447360492924	0.255876645574	1.0	16.6666666667	0.0	5.77777777778
3c8f39746da234ccde95acf41a6e6a1f	10.7574468085	0.00461370801214	0.262564036369	1.0	30.0	0.0	9.22222222222
03df58ff5cfc5f172205af2fe1673373	10.6830517153	0.0047885584744	0.262984397979	1.0	59.0	1.11111111111	13.8888888889
ed4646ce24abee39d6672518adcd2940	10.5839793282	0.00503173882334	0.262984397979	1.0	61.6666666667	19.8888888889	96.8888888889
b3d926f6780943c589f19cb724208388	10.5476028175	0.00512409472405	0.262984397979	1.0	5.33333333333	0.444444444444	0.888888888889
f939a3c1f19a3e3f7d900b8422e94969	10.503744742	0.00523770229055	0.262984397979	1.0	15.3333333333	1.44444444444	2.22222222222
67aaea41bdd0043947d033f21eaaa508	10.4289405685	0.00543731294413	0.262984397979	1.0	24.3333333333	3.66666666667	1.77777777778
9c739a5d276af43e9e1e13cdf54104bb	10.4022011815	0.00551049628082	0.262984397979	1.0	45.3333333333	2.0	50.8888888889
1d21967a1bd7d06a16c5b65abfff844e	10.3250188964	0.00572730925115	0.262984397979	1.0	72.0	0.888888888889	16.0
836a98e7468ada600a35a0dde269f617	10.3250188964	0.00572730925115	0.262984397979	1.0	53.6666666667	1.88888888889	14.5555555556
3e6f34ced51f5b4dcf962a9bff6e7bcc	10.2793296089	0.00585965351386	0.262984397979	1.0	36.3333333333	0.0	49.3333333333
cd79ed980fa49d48ac9ad642eb391f43	10.1950113379	0.00611197285168	0.262984397979	1.0	28.6666666667	4.33333333333	1.66666666667
30e6a6f00bed98afce4d460262b9d665	10.0144487791	0.00668944485541	0.262984397979	1.0	64.0	32.3333333333	78.7777777778
3aadbfa6ecf0bb8acbe23882e8727246	10.000842389	0.0067351096104	0.262984397979	1.0	56.6666666667	1.66666666667	31.7777777778
7d7d8ef6da453190be1801c7ff18ac8e	9.96220710506	0.00686648085253	0.262984397979	1.0	53.6666666667	3.66666666667	10.0
9df0cb28cc8ab6a7a54b161f6f6cd5c7	9.92582602832	0.00699252880026	0.262984397979	1.0	135.0	9.88888888889	38.1111111111
7bbfa19e25fa1bace5d8eca7b0edd69b	9.84168482208	0.0072929845676	0.262984397979	1.0	103.666666667	27.3333333333	114.777777778
028d96d1da85df9eb12c6b3e072fe060	9.80347694633	0.00743364863241	0.262984397979	1.0	27.3333333333	1.11111111111	9.66666666667
8c6fe03c7074a66cc39a347d0a157f95	9.74947657209	0.00763709269107	0.262984397979	1.0	263.0	77.2222222222	193.555555556
e75c90119fb4fd31cf11be0d36b1fda6	9.71180278443	0.00778231527237	0.262984397979	1.0	25.6666666667	1.44444444444	8.55555555556
e64fb98552b3f681bc1f51cec325b42e	9.67583567973	0.00792353495629	0.262984397979	1.0	217.0	56.7777777778	189.111111111
78deb3d713b4b54aca1761f2dbbe5e17	9.6447467876	0.00804766417864	0.262984397979	1.0	41.0	3.33333333333	12.0
f00ea35e04eb534a167be81028ad1377	9.5919648462	0.00826287719755	0.262984397979	1.0	23.0	2.55555555556	19.4444444444
1fdbb70db667ffd27da3573349223d00	9.55699455237	0.00840862531968	0.262984397979	1.0	16.6666666667	0.0	8.22222222222
0a6ed66e507b3c77e3cb858e923a7e9d	9.49651554303	0.00866678157109	0.262984397979	1.0	58.6666666667	11.7777777778	25.1111111111
0096df140bf046c6070214f47b6ccc3f	9.49586916203	0.00866958304523	0.262984397979	1.0	34.3333333333	1.22222222222	13.3333333333
de5d1fa36683c2a50d0f3918afe553d2	9.47906026558	0.00874275315358	0.262984397979	1.0	21.0	0.0	12.4444444444
cfa753c98247ac42e030866583358ba6	9.46511627907	0.00880392055115	0.262984397979	1.0	16.3333333333	0.0	6.88888888889
39ebe771a02ede84eb605d3289238607	9.46511627907	0.00880392055115	0.262984397979	1.0	6.66666666667	0.0	4.22222222222
610089a069647bd347967115a0158478	9.39256894564	0.00912913370959	0.262984397979	1.0	11.6666666667	0.666666666667	6.44444444444
83baedb274bf0339f80c621522064acf	9.3674265763	0.00924462212753	0.262984397979	1.0	19.6666666667	1.11111111111	5.22222222222
ec3333818fc23e0b090369be5f2244c9	9.31941409727	0.00946923602103	0.262984397979	1.0	42.3333333333	4.77777777778	17.6666666667
90a6193f070a06783873dc94d3249dbf	9.27288888889	0.00969209722659	0.262984397979	1.0	64.3333333333	10.2222222222	10.8888888889
aa690cae4f42452aae996751f61d1bd5	9.21390778534	0.00998217883179	0.262984397979	1.0	40.0	1.77777777778	6.66666666667
48b56b876853ef5fca3c9cdf58ff899c	9.15539155392	0.0102785531096	0.262984397979	1.0	20.0	1.0	5.22222222222
cca769104fbdf7b4f418a1245e239f51	9.12989544568	0.0104104234199	0.262984397979	1.0	87.0	3.55555555556	34.5555555556
308bf127f356f2c52565ce513f7653e7	9.05901116427	0.0107860075494	0.262984397979	1.0	54.6666666667	5.88888888889	7.55555555556
5c45bd12cd1624aafd1ecd68ba5a0083	9.05517762661	0.0108067016591	0.262984397979	1.0	45.6666666667	1.55555555556	11.4444444444
cee9e37bcd49c569d13c7a2d89a69d8e	9.0343061956	0.0109200678229	0.262984397979	1.0	33.3333333333	4.33333333333	7.0
32836588c78e07c4917559556ab67e13	9.02508228351	0.0109705470101	0.262984397979	1.0	16.3333333333	1.77777777778	3.44444444444
25a75471044bde55871406551a84a64b	8.98107714702	0.0112146022951	0.262984397979	1.0	33.6666666667	5.0	15.8888888889
2f5d7ca4d3665216b5cf297f0e6ebf15	8.9796844853	0.0112224140882	0.262984397979	1.0	14.6666666667	0.0	7.11111111111
8345476cbb9ec1d49ecb3b0240202b34	8.95279593319	0.0113743100993	0.262984397979	1.0	73.3333333333	20.3333333333	50.5555555556
2f5a779f84c0af4ae83f8e606f169db5	8.90766823161	0.0116338757226	0.262984397979	1.0	200.666666667	19.8888888889	91.4444444444
556bf60cc553d86bdabfd5dcb911e804	8.90702947846	0.0116375919034	0.262984397979	1.0	36.3333333333	0.777777777778	11.2222222222
c8c76f6dd1b99c2c79e8daa7f7602b6b	8.90702947846	0.0116375919034	0.262984397979	1.0	15.0	0.555555555556	5.66666666667
1ccaf58a31f0abd6d297c931a85b02a3	8.89644746788	0.0116993296471	0.262984397979	1.0	37.0	2.88888888889	7.44444444444
acdf4831751f1cb3d811a53532641462	8.88744307092	0.0117521211009	0.262984397979	1.0	74.0	51.1111111111	116.444444444
e310f3a3cda0162bb8051a27665b1f61	8.87144829591	0.0118464841935	0.262984397979	1.0	30.3333333333	9.0	44.2222222222
37f1ca8a20fbc5dcf1bf3b9cf3c313da	8.87072976961	0.0118507409633	0.262984397979	1.0	28.3333333333	4.77777777778	3.22222222222
f886cf00eb85c7993ac284ffa9c6d26b	8.8644184446	0.0118881969704	0.262984397979	1.0	4.0	3.66666666667	17.7777777778
10b36dad7303dd6bc1ffb49577aaab11	8.8415425735	0.0120249540194	0.262984397979	1.0	39.6666666667	8.88888888889	18.3333333333
37c692a310422e4a69c60880dbd026a6	8.81330309902	0.0121959475616	0.262984397979	1.0	21.3333333333	1.88888888889	8.22222222222
bcce6ed99af2a442e9d928d464c79783	8.78004535147	0.012400448028	0.262984397979	1.0	36.6666666667	2.22222222222	7.66666666667
04aca7cd921c8ea6a9feeaa607d8ccfe	8.78004535147	0.012400448028	0.262984397979	1.0	12.0	0.555555555556	1.77777777778
af52d1f5adce81a56b44868d6cf1fa0a	8.70955165692	0.0128453188163	0.262984397979	1.0	16.6666666667	0.0	2.0
80f6832fce6f14a5fa98da5d77b7e30d	8.70955165692	0.0128453188163	0.262984397979	1.0	6.66666666667	0.0	0.888888888889
37c2aaa4cfc312898f1ca86497515737	8.69429850165	0.012943659161	0.262984397979	1.0	56.6666666667	0.0	6.11111111111
eeb94bff21000cc1c7104a41aadadc6f	8.69429850165	0.012943659161	0.262984397979	1.0	31.0	0.0	3.44444444444
0331db75468e1eab659de74a22ea97a4	8.69429850165	0.012943659161	0.262984397979	1.0	26.6666666667	0.0	3.55555555556
14da688eb8cddbf413d374a2f8c711c3	8.69429850165	0.012943659161	0.262984397979	1.0	30.3333333333	0.0	1.88888888889
d732044d56f626a41155fd87645b182c	8.69429850165	0.012943659161	0.262984397979	1.0	26.0	0.0	1.66666666667
bae39fe11ad4abae3835e5f9032f93c6	8.69429850165	0.012943659161	0.262984397979	1.0	23.3333333333	0.0	0.666666666667
3e5cf00855f6eefc139e9f851a30a2fd	8.69429850165	0.012943659161	0.262984397979	1.0	22.3333333333	0.0	1.0
c7346cfdd93c9f8d523dd720d9157cde	8.69429850165	0.012943659161	0.262984397979	1.0	20.3333333333	0.0	1.55555555556
072dc9c57dc5660e4f30029cc1650211	8.69429850165	0.012943659161	0.262984397979	1.0	17.6666666667	0.0	2.33333333333
feff8aeea7439c55e3a7d38c64d5bc28	8.69429850165	0.012943659161	0.262984397979	1.0	19.3333333333	1.22222222222	0.0
ae6cd6b556d46655a74e09f6c7b8728d	8.69429850165	0.012943659161	0.262984397979	1.0	18.3333333333	0.0	1.22222222222
4bb4d6dba26efcc9e32c55fb171c5a15	8.69429850165	0.012943659161	0.262984397979	1.0	17.0	0.0	1.55555555556
904c3d9abe38eee5347d3954ccb05790	8.69429850165	0.012943659161	0.262984397979	1.0	18.6666666667	0.0	0.888888888889
6a56644fe5b19d18803cfde28c781245	8.69429850165	0.012943659161	0.262984397979	1.0	14.6666666667	0.0	2.11111111111
d2ac9a3014bab3bf6ffbe541cd840a2c	8.69429850165	0.012943659161	0.262984397979	1.0	18.0	0.0	0.888888888889
3cbd7e7a9faabaea51be62a8acc032e3	8.69429850165	0.012943659161	0.262984397979	1.0	15.0	0.0	1.55555555556
434fe2257dd9bd1c5329426f758ba7cd	8.69429850165	0.012943659161	0.262984397979	1.0	14.6666666667	0.0	1.11111111111
180066c463febf44ca657f6d5701929b	8.69429850165	0.012943659161	0.262984397979	1.0	14.3333333333	0.0	0.888888888889
5749d42f4177f2cbc15215255881155f	8.69429850165	0.012943659161	0.262984397979	1.0	14.3333333333	0.777777777778	0.0
9f8a2da9e34047d4f71221164dee0b64	8.69429850165	0.012943659161	0.262984397979	1.0	12.3333333333	0.0	0.888888888889
fae2b3bf795ca4f57c29781bd29df236	8.69429850165	0.012943659161	0.262984397979	1.0	11.3333333333	0.0	1.11111111111
b2744a60565f774cb7000a6b0213858b	8.69429850165	0.012943659161	0.262984397979	1.0	11.3333333333	0.0	1.0
f8312fd4231edee10e017a96488d8817	8.69429850165	0.012943659161	0.262984397979	1.0	10.3333333333	0.0	1.0
17256d2253828aeb84ed51adcb3e0c1a	8.69429850165	0.012943659161	0.262984397979	1.0	11.3333333333	0.0	0.555555555556
ad190f7c8ccd2b5b5b06e02acff552a0	8.69429850165	0.012943659161	0.262984397979	1.0	9.33333333333	0.0	1.22222222222
c58e741033f55713c7370225825e3448	8.69429850165	0.012943659161	0.262984397979	1.0	10.6666666667	0.777777777778	0.0
6baf9fe5b204b3f574752f7822e9384a	8.69429850165	0.012943659161	0.262984397979	1.0	11.3333333333	0.333333333333	0.0
0324ccea0256d02bace4f51e0c068b48	8.69429850165	0.012943659161	0.262984397979	1.0	11.3333333333	0.0	0.333333333333
7a1da8003126129ba0637b45a0da7c2b	8.69429850165	0.012943659161	0.262984397979	1.0	9.0	0.0	1.0
bf898eddf5eb5bb9fb93bfe7c2e63730	8.69429850165	0.012943659161	0.262984397979	1.0	9.33333333333	0.0	0.777777777778
e9b32185a42ca475acfe1b540eb17db2	8.69429850165	0.012943659161	0.262984397979	1.0	9.0	0.0	0.777777777778
0c8d51fe2e0078dc54bfba278d64d2fb	8.69429850165	0.012943659161	0.262984397979	1.0	9.33333333333	0.0	0.555555555556
51db01518d48b2a94e7475cf7a55a8e9	8.69429850165	0.012943659161	0.262984397979	1.0	9.0	0.0	0.333333333333
553e7680401ca358f6f328868fd48c54	8.69429850165	0.012943659161	0.262984397979	1.0	8.33333333333	0.0	0.555555555556
014df801acdda2b208c86022cb8d25bf	8.69429850165	0.012943659161	0.262984397979	1.0	8.33333333333	0.0	0.333333333333
52b577d92c3e8b4352be69d9a107c069	8.69429850165	0.012943659161	0.262984397979	1.0	7.66666666667	0.0	0.444444444444
7a90990a50341b43c7682fdbbd59302c	8.69429850165	0.012943659161	0.262984397979	1.0	6.33333333333	0.0	0.777777777778
82e30cc8f8775e273fe9e90b98cf5cae	8.69429850165	0.012943659161	0.262984397979	1.0	6.33333333333	0.444444444444	0.0
2363849c8cf17d49674dcadf2812c1e5	8.69429850165	0.012943659161	0.262984397979	1.0	6.66666666667	0.0	0.111111111111
ee92a5f15b0643adb07b85791024c945	8.67120181406	0.0130940034298	0.262984397979	1.0	100.333333333	13.1111111111	2.44444444444
5406f72be44a1fd5f480305d6f19ab68	8.67120181406	0.0130940034298	0.262984397979	1.0	38.3333333333	3.77777777778	14.5555555556
26ee05ad1111526990339efc3f0061ea	8.66769073221	0.0131170106778	0.262984397979	1.0	51.6666666667	3.88888888889	14.4444444444
e020493555af6bc548eb7406c3b3f9bc	8.6098945661	0.0135015972861	0.262984397979	1.0	44.6666666667	5.11111111111	13.7777777778
c8fa9b65d32e8eb55c2b64fdae047eeb	8.5938534279	0.0136103232192	0.262984397979	1.0	52.6666666667	7.66666666667	13.5555555556
4cea5e03bf5bb87c26e70b023acffa1b	8.50793650794	0.0142077419675	0.262984397979	1.0	16.6666666667	3.33333333333	2.33333333333
ec93693a73735f4c801dd92bf6c33d4b	8.49584278156	0.0142939145136	0.262984397979	1.0	52.6666666667	7.88888888889	13.1111111111
d61f02273f74ebfd82007be99d73167a	8.48699763593	0.0143572703861	0.262984397979	1.0	130.0	29.3333333333	60.5555555556
a42e150fc7a8c40ef014d5b66a2ef8c4	8.44749904544	0.0146436347979	0.262984397979	1.0	74.0	12.7777777778	23.5555555556
ce38961c36baf64cbacdfb65c314ee3a	8.42067925867	0.014841326932	0.262984397979	1.0	20.3333333333	1.33333333333	10.3333333333
08ee431040fbf5cf365c25c20eebc547	8.35998359984	0.0152986330163	0.262984397979	1.0	0.0	0.555555555556	10.0
6a398bc7c29a64f27a4649dea3500875	8.35724126753	0.0153196243721	0.262984397979	1.0	7.66666666667	3.22222222222	58.6666666667
f0602f3e762e3e7998fc7b35cacd2f47	8.34411531041	0.01542049739	0.262984397979	1.0	11.6666666667	1.22222222222	4.44444444444
20d2f2a5fc0c2e0c0fb38d2a8a6f0603	8.2962962963	0.0157936368963	0.262984397979	1.0	134.333333333	6.88888888889	112.888888889
a2d814d3b421e517982d6a2ee992db88	8.27680311891	0.0159483235883	0.262984397979	1.0	10.0	0.0	1.55555555556
800f1cf325afe82f6bddd752249b6eac	8.27680311891	0.0159483235883	0.262984397979	1.0	7.0	0.0	1.11111111111
cc4fe01b0249cb291be996efd1464b87	8.27680311891	0.0159483235883	0.262984397979	1.0	3.33333333333	0.444444444444	0.0
f35d4a53b862f9fb66e0c8d4709faa49	8.26551226551	0.0160386133023	0.262984397979	1.0	1448.33333333	264.444444444	729.222222222
dfd27f2aa98bbd1158c47aede23f96c3	8.26510721248	0.0160418618758	0.262984397979	1.0	71.3333333333	9.0	28.6666666667
53da0a0ed43f6c97055ae13f3ef96d12	8.25543255433	0.0161196496314	0.262984397979	1.0	18.6666666667	1.88888888889	4.22222222222
d5823490b3ba93c9fb85f30587ed54c6	8.25270246323	0.0161416687125	0.262984397979	1.0	7.0	0.555555555556	2.33333333333
4aae9396a864f293760c53c1afae7487	8.24888888889	0.0161724768022	0.262984397979	1.0	39.3333333333	5.88888888889	14.2222222222
f9bc39d0f995d9042d6524214ef247fd	8.23129251701	0.0163153930402	0.262984397979	1.0	41.0	3.11111111111	14.6666666667
142780fbac260293ec79cd2fee4cf8d2	8.23129251701	0.0163153930402	0.262984397979	1.0	38.6666666667	1.44444444444	9.0
dc88c8a35c02ff764695d0bd7d1a6951	8.15850815851	0.0169200819869	0.262984397979	1.0	0.0	0.0	3.0
c34a105257bbddd662c099dfcbf030c5	8.1490104773	0.0170006238481	0.262984397979	1.0	0.0	0.0	6.77777777778
9cddf512eaa340ccbc3a1167421852cf	8.13953488372	0.017081360455	0.262984397979	1.0	0.0	0.0	35.8888888889
709008ef05dbf46b6b4c713f4069ce03	8.13953488372	0.017081360455	0.262984397979	1.0	0.0	0.0	13.1111111111
9aaba15e52df4f5e007fec3fb07aaabf	8.13953488372	0.017081360455	0.262984397979	1.0	0.0	0.0	10.8888888889
b256d967f190b4894933ec3f6ccc067f	8.13953488372	0.017081360455	0.262984397979	1.0	0.0	0.0	9.44444444444
f999f439bc7e10b7234ad8e6d0b41678	8.13953488372	0.017081360455	0.262984397979	1.0	0.0	0.0	8.44444444444
e489869741b4eb4e138c1771e67c2ca6	8.12698412698	0.0171888894948	0.262984397979	1.0	239.0	149.777777778	500.777777778
2a3fd0be57abd43c82ba1eeba5026d9f	8.10933203946	0.0173412708587	0.262984397979	1.0	50.3333333333	11.8888888889	32.8888888889
ea50ed6b78061c8f3485a2b235b5527e	8.06918101882	0.0176929237157	0.262984397979	1.0	65.0	25.4444444444	62.7777777778
63268be7c81807a755ab607b2c1572de	8.02210587551	0.0181143119489	0.262984397979	1.0	74.3333333333	20.2222222222	30.0
5dcbea10dfd1ea770a34daa27fd6258b	7.97932816537	0.0185059295379	0.262984397979	1.0	17.0	3.11111111111	2.77777777778
9d2cb68862abb100469c4c916871af10	7.95482295482	0.0187340701924	0.262984397979	1.0	0.0	10.6666666667	15.0
127f57fdbb6ae30b886a501516a5b535	7.9499794998	0.0187794939854	0.262984397979	1.0	24.0	4.33333333333	3.33333333333
876452330d1bfb1dc37620b5fe1ae056	7.94769399421	0.0188009665713	0.262984397979	1.0	14.6666666667	14.1111111111	168.777777778
5fa6693b63ddc131150870eb153de238	7.94704491726	0.0188070691985	0.262984397979	1.0	38.3333333333	8.33333333333	8.66666666667
c0824be663f4bddb8b62fcb02a7c812f	7.94249385927	0.0188499139585	0.262984397979	1.0	171.0	88.5555555556	193.111111111
c3894722c344e8836500e6c6919257fa	7.91236306729	0.0191360453058	0.262984397979	1.0	39.6666666667	6.33333333333	74.1111111111
7b43e97752503f2945d6f8f2dd274a42	7.91236306729	0.0191360453058	0.262984397979	1.0	74.0	12.2222222222	22.5555555556
56f6497438897d6d1e3a5263929932f8	7.90929705215	0.0191654035055	0.262984397979	1.0	36.0	3.88888888889	6.0
74b1d3c6dbfc4eb085a74954e0c5b56d	7.90929705215	0.0191654035055	0.262984397979	1.0	7.66666666667	1.88888888889	0.777777777778
b52a29bee44aa5d9a2b3d17b107bef80	7.89188314316	0.0193330043896	0.262984397979	1.0	40.3333333333	17.2222222222	6.88888888889
a1dd0dbe114e5973d9656135165101e3	7.89188314316	0.0193330043896	0.262984397979	1.0	19.0	2.55555555556	9.55555555556
ead7b20cd6d5aa2f3e808d07cc8b6b40	7.89115646259	0.0193400301253	0.262984397979	1.0	38.0	2.33333333333	16.4444444444
6e349e12397b6a502b56e60cf5d8c84f	7.88139162665	0.0194346871253	0.262984397979	1.0	128.666666667	18.5555555556	46.4444444444
685551ee339ea88bdaa2decc7159b237	7.87268214338	0.0195195047118	0.262984397979	1.0	39.6666666667	17.2222222222	79.4444444444
47bca81e140945a31064a4c21dda9363	7.84588441331	0.0197828039372	0.262984397979	1.0	37.0	4.66666666667	0.0
029484f45f9ea16ba5ab98a95dd40a25	7.84588441331	0.0197828039372	0.262984397979	1.0	37.6666666667	0.0	3.11111111111
3dca22ac6a1aaac805036387838f82b5	7.84588441331	0.0197828039372	0.262984397979	1.0	28.6666666667	0.0	5.77777777778
719ff9a3cbc6e7f4289c2eaa05add695	7.84588441331	0.0197828039372	0.262984397979	1.0	33.3333333333	0.0	4.11111111111
37fd35184313d18dcfcd1a46e9167ee1	7.84588441331	0.0197828039372	0.262984397979	1.0	28.0	3.11111111111	0.0
b15e4c3bbcd309e3d0a23ea17c0bd0c9	7.84588441331	0.0197828039372	0.262984397979	1.0	26.0	0.0	1.66666666667
c2dcb8ce8f0edfdc6bfc63673e0c15b8	7.84588441331	0.0197828039372	0.262984397979	1.0	18.6666666667	0.0	3.0
f4778fa1f4ecaa4f06ff98ad77801d9d	7.84588441331	0.0197828039372	0.262984397979	1.0	18.0	0.0	2.66666666667
55c4decbb38a907ffc249e53100ff863	7.84588441331	0.0197828039372	0.262984397979	1.0	19.0	0.0	1.77777777778
15c8270f34938a7a2bdcd41bec0a9a39	7.84588441331	0.0197828039372	0.262984397979	1.0	17.3333333333	0.0	1.11111111111
0aac47bb0f070f6e45d188baebd856e7	7.84588441331	0.0197828039372	0.262984397979	1.0	12.6666666667	1.88888888889	0.0
b6061133de6c54e4fd4739d4d3cf3b95	7.84588441331	0.0197828039372	0.262984397979	1.0	10.6666666667	2.11111111111	0.0
9dcdc95c08f512b983663aac9af1f50b	7.84588441331	0.0197828039372	0.262984397979	1.0	11.0	0.0	1.66666666667
5cb9254a8513c7e360ccd14401f77e06	7.84588441331	0.0197828039372	0.262984397979	1.0	11.6666666667	0.0	1.33333333333
0355aa8a60ca852d72f89125cb833ce3	7.84588441331	0.0197828039372	0.262984397979	1.0	12.3333333333	0.0	1.11111111111
5b40ae593bc474cebeb3eed389398fe8	7.84588441331	0.0197828039372	0.262984397979	1.0	11.3333333333	1.33333333333	0.0
e0220d58d34de7eee22aaa838c9c9c7e	7.84588441331	0.0197828039372	0.262984397979	1.0	10.0	0.0	1.55555555556
aad5c38b46f98214f49c7111a3390b60	7.84588441331	0.0197828039372	0.262984397979	1.0	8.33333333333	0.0	1.66666666667
b78a1a57ed6110cba0bbc3f2d4a58891	7.84588441331	0.0197828039372	0.262984397979	1.0	8.66666666667	0.0	1.22222222222
3e9b5b41d6fd62ca505a02a4a6485a2f	7.84588441331	0.0197828039372	0.262984397979	1.0	8.66666666667	0.0	0.777777777778
a3679dfe71caadec0ddc1931630d93ea	7.84588441331	0.0197828039372	0.262984397979	1.0	6.33333333333	1.0	0.0
38289b6260cd6f65a8be53f403a9310e	7.84588441331	0.0197828039372	0.262984397979	1.0	5.33333333333	0.0	0.888888888889
2dedb8c4aa420edc687628e60fe5bb4f	7.84588441331	0.0197828039372	0.262984397979	1.0	5.0	0.888888888889	0.0
0e37a94843a5ccb0fd0bf626d4fc3b2f	7.84588441331	0.0197828039372	0.262984397979	1.0	4.66666666667	0.888888888889	0.0
ca30696c1fac1cc0b62dbe618c671707	7.84588441331	0.0197828039372	0.262984397979	1.0	4.66666666667	0.0	0.888888888889
19fef1993a600131e82a2a936e5e17db	7.84588441331	0.0197828039372	0.262984397979	1.0	5.0	0.666666666667	0.0
55b998184d2619eb838d3cd1535f954a	7.84588441331	0.0197828039372	0.262984397979	1.0	4.33333333333	0.777777777778	0.0
6ce02d6f3f6137ee7ca83cddddd9a489	7.84588441331	0.0197828039372	0.262984397979	1.0	4.66666666667	0.666666666667	0.0
dee63cb71785ae3266fdfe30899dc1d0	7.83010156971	0.0199395359935	0.262984397979	1.0	6.66666666667	0.333333333333	3.11111111111
f724442d412cdfdc4243ca3a923ffc6f	7.82661782662	0.0199742983709	0.262984397979	1.0	11.0	4.55555555556	30.6666666667
664f5069501f858a9ba91e082696357c	7.80116959064	0.0202300775312	0.262984397979	1.0	107.666666667	32.7777777778	52.3333333333
0d449d69d41ebbd50a78daa6a6133915	7.77955555556	0.020449889953	0.262984397979	1.0	41.3333333333	8.11111111111	8.0
ec9dc76958713cbf6de618ed046371de	7.70575382374	0.0212186044898	0.262984397979	1.0	20.3333333333	3.77777777778	8.44444444444
708058b00789dca313659c790f8c43a4	7.69361702128	0.0213477589797	0.262984397979	1.0	27.6666666667	5.55555555556	6.11111111111
b35daf08664c457789f86af173a348d5	7.65287704859	0.0217870717457	0.262984397979	1.0	285.333333333	98.6666666667	197.111111111
b8cace66531b56934a29e2f96cb08898	7.6026625704	0.0223410097939	0.262984397979	1.0	18.6666666667	1.22222222222	7.55555555556
7e78e2d1ecd0773020b3ca660879faed	7.55022550226	0.0229345046049	0.262984397979	1.0	11.0	0.0	6.33333333333
92b6454e567ad935db34252f50c14e6e	7.48443244054	0.0237015170991	0.262984397979	1.0	32.3333333333	6.55555555556	25.7777777778
9a16d5843d84969522cb07b5ee3173ab	7.45808966862	0.0240157639187	0.262984397979	1.0	6.66666666667	0.0	1.44444444444
8ed40a71c9f85863bfacbc5d19bc609b	7.45808966862	0.0240157639187	0.262984397979	1.0	6.33333333333	0.0	1.22222222222
9d9e8c055a70211480022d1692cf08f5	7.45808966862	0.0240157639187	0.262984397979	1.0	5.66666666667	1.11111111111	0.0
a25481124c3fbd0f3fde0bd175df06bd	7.45665332923	0.0240330175072	0.262984397979	1.0	0.0	1.11111111111	13.1111111111
0c02acc417ad028e521d99b087ba1ad1	7.3993993994	0.0247309520677	0.262984397979	1.0	67.6666666667	14.3333333333	53.5555555556
3608d4457fab715af59b35ed36f28bbb	7.38321995465	0.0249318300319	0.262984397979	1.0	63.3333333333	6.33333333333	16.0
ab22cd7377fdbd89be9a0b966dfa646a	7.34577777778	0.0254029774626	0.262984397979	1.0	21.6666666667	0.888888888889	8.88888888889
2f8194afc596980e371cfc92fa91afcb	7.34050179211	0.0254700788026	0.262984397979	1.0	21.3333333333	1.33333333333	10.1111111111
85997a45c093778bdb033562eca21f06	7.33883124945	0.0254913621168	0.262984397979	1.0	37.0	5.44444444444	9.66666666667
e5f2602e2fa62fa99082fc2ef48cb004	7.32749346857	0.02563628023	0.262984397979	1.0	19.0	0.0	4.0
e9ab9f18c61cdd9a965c815b4a959df9	7.32749346857	0.02563628023	0.262984397979	1.0	17.0	0.0	2.44444444444
c5008d3f1bd5dafdc8f381035033bb39	7.31737262124	0.0257663394691	0.262984397979	1.0	33.3333333333	5.88888888889	0.0
2fd0169969253935a6104bcaa63928a2	7.31737262124	0.0257663394691	0.262984397979	1.0	24.0	0.0	2.77777777778
6bc7e209595807b00b87fe030567ad95	7.31737262124	0.0257663394691	0.262984397979	1.0	15.6666666667	0.0	1.55555555556
874ef52e9fbc5b31f95eed1a4cc6e594	7.31737262124	0.0257663394691	0.262984397979	1.0	11.6666666667	0.0	2.66666666667
ccf5b05490959f68798228032ecd316d	7.31737262124	0.0257663394691	0.262984397979	1.0	12.0	0.0	2.22222222222
8943dce6ac1a530bdfdceecaf9244fe2	7.31737262124	0.0257663394691	0.262984397979	1.0	14.6666666667	0.0	1.0
547d3fe54160be42c6ea6b4aa7556b99	7.31737262124	0.0257663394691	0.262984397979	1.0	10.3333333333	0.0	2.22222222222
876dc29c642cf8df2ca5b111d11568d8	7.31737262124	0.0257663394691	0.262984397979	1.0	10.6666666667	1.88888888889	0.0
c5da5f2a57780671f37c7d69d90c4d6f	7.31737262124	0.0257663394691	0.262984397979	1.0	10.6666666667	0.0	1.66666666667
22db17b872653c53f4153d9ebf58d6e1	7.27648578811	0.0262985126651	0.262984397979	1.0	55.0	24.3333333333	70.6666666667
b5001867373f6c3ca74e1433eb7d5e1f	7.26787729558	0.0264119519001	0.262984397979	1.0	7.33333333333	0.666666666667	1.55555555556
6c90ee5189952fcd63336118d2495b0b	7.25925925926	0.0265260070368	0.262984397979	1.0	31.3333333333	4.66666666667	13.8888888889
ed16a7599526704e8e9d99ebe3766bf4	7.25855041645	0.0265354100878	0.262984397979	1.0	84.0	10.8888888889	19.4444444444
fb59c6bf1c568760316cb8235837ef81	7.25855041645	0.0265354100878	0.262984397979	1.0	46.0	3.66666666667	10.6666666667
330eca82ffd6bb80b304bf81e0a21d88	7.25115740741	0.0266336798665	0.262984397979	1.0	67.3333333333	22.0	47.2222222222
dbba5dda0f4b40cfd1df0c7fd5ac88c1	7.22580645161	0.0269734231424	0.262984397979	1.0	29.0	0.0	23.1111111111
32b7b70aacf0086d9f0b61457758c2ba	7.22580645161	0.0269734231424	0.262984397979	1.0	27.6666666667	2.33333333333	9.55555555556
9af96b88b92656177c1167c54f45b372	7.20942140297	0.0271953112383	0.262984397979	1.0	71.0	28.8888888889	48.4444444444
8f64ff9b032ed15df4c490ecf821c496	7.18367346939	0.0275476861366	0.262984397979	1.0	20.3333333333	4.0	3.88888888889
7be9b09c2b47a340fd3d174d50a53ba6	7.18063984416	0.0275895025202	0.262984397979	1.0	70.0	19.3333333333	35.2222222222
385c11d36769b5bb121eddcd16817d69	7.15616999488	0.0279291314348	0.262984397979	1.0	20.0	0.0	35.2222222222
044cbf42344876169d9a3cd10df9109e	7.1243498818	0.0283770391655	0.262984397979	1.0	20.6666666667	5.0	3.55555555556
4ff9969a6f1c604b639dc0ed6368c052	7.11612246496	0.0284940144666	0.262984397979	1.0	6.66666666667	8.77777777778	28.3333333333
abd1dec00887edbd9f8e455dc1aab09b	7.08568125993	0.028931027902	0.262984397979	1.0	128.333333333	50.3333333333	69.7777777778
19827be9cff75756fc32c6b64d92a39d	7.07212475634	0.0291277958117	0.262984397979	1.0	28.0	0.0	5.33333333333
7ecb24ae9cf2c671c04ddf0bc0ed912f	7.07212475634	0.0291277958117	0.262984397979	1.0	13.3333333333	0.0	4.11111111111
0a2108dd27e9f503062d7ca7ea5909de	7.07212475634	0.0291277958117	0.262984397979	1.0	10.6666666667	1.88888888889	0.0
f801c4125530c47faf2a9390c5a7d145	7.07212475634	0.0291277958117	0.262984397979	1.0	4.0	1.0	0.0
6eed1a8fe23d41ff807adb51fdf7b3a9	7.05973924888	0.0293087367609	0.262984397979	1.0	18.6666666667	0.0	14.3333333333
ed1c780398da3dc0344992c1398e9634	7.05973924888	0.0293087367609	0.262984397979	1.0	22.6666666667	0.0	12.3333333333
1936edd38736eef27d1eaa20501a2efb	7.05973924888	0.0293087367609	0.262984397979	1.0	25.0	0.0	5.44444444444
46d8f2e106cb61d1f3b890e87c169487	7.05973924888	0.0293087367609	0.262984397979	1.0	16.0	0.0	5.44444444444
b5cf63d33a4871c87361e2dc6658bd9c	7.05973924888	0.0293087367609	0.262984397979	1.0	16.3333333333	0.0	3.66666666667
58f6a73d08344a4e8231cde4a0961b0c	7.05973924888	0.0293087367609	0.262984397979	1.0	11.3333333333	0.0	4.33333333333
a8c9a7fde538ec8164ebc8f4779fb7f7	7.05973924888	0.0293087367609	0.262984397979	1.0	13.0	0.0	3.44444444444
d9d86187d3a2d37a613deb8e63084763	7.05973924888	0.0293087367609	0.262984397979	1.0	10.0	0.0	4.44444444444
ef4419e59c235a5571daa8937e2ffb55	7.05973924888	0.0293087367609	0.262984397979	1.0	12.0	0.0	3.66666666667
8aed638aa0c2798944a76f3c4e3bc49e	7.05973924888	0.0293087367609	0.262984397979	1.0	10.3333333333	0.0	3.11111111111
8d83353bd285e52438db67ebe312b884	7.05973924888	0.0293087367609	0.262984397979	1.0	9.33333333333	3.33333333333	0.0
71a5ed85c88a4334502cc6c4a2e95a35	7.05973924888	0.0293087367609	0.262984397979	1.0	9.0	0.0	3.11111111111
e6517ee987e0834ff7921014e28e8b2f	7.05973924888	0.0293087367609	0.262984397979	1.0	9.66666666667	2.66666666667	0.0
7f8f70910c332add69008b565737c00f	7.05973924888	0.0293087367609	0.262984397979	1.0	11.0	0.0	2.22222222222
a6dfaa33bae4a4a5a2222b531d0251e7	7.05973924888	0.0293087367609	0.262984397979	1.0	9.0	0.0	2.77777777778
ce0d4b30f00abaf9772a2d06b281b864	7.05973924888	0.0293087367609	0.262984397979	1.0	7.66666666667	0.0	2.55555555556
e9a5ecbd9b72c5c65fb013345a809da7	7.05973924888	0.0293087367609	0.262984397979	1.0	7.66666666667	0.0	1.77777777778
4c5ee7ec4a96dca816c2790ad15cc168	7.05973924888	0.0293087367609	0.262984397979	1.0	7.33333333333	0.0	1.88888888889
a7bccd9392fde7be69bb8bc77a31b5cc	7.05973924888	0.0293087367609	0.262984397979	1.0	7.33333333333	0.0	1.55555555556
70a0161649e37fd27df6503afc1d5f29	7.05973924888	0.0293087367609	0.262984397979	1.0	5.33333333333	0.0	2.0
56be64ffc11678069d0fd9acad34d0ad	7.05973924888	0.0293087367609	0.262984397979	1.0	5.66666666667	1.77777777778	0.0
47a61f95c7172aa4fd6b89a5cbb34edf	7.05973924888	0.0293087367609	0.262984397979	1.0	2.33333333333	0.0	2.44444444444
fb534e3d5edaeaa297ec92558bbab467	7.05973924888	0.0293087367609	0.262984397979	1.0	5.66666666667	0.0	1.22222222222
d10a5e03054bde97dbdadb84ec32984d	7.05973924888	0.0293087367609	0.262984397979	1.0	5.0	1.22222222222	0.0
5f27d3cfbf8841bf282291da56a641ac	7.05973924888	0.0293087367609	0.262984397979	1.0	4.33333333333	1.0	0.0
34d69a5a1e65b4db9f1e43d00f9c0a83	7.03143189756	0.0297265126732	0.262984397979	1.0	13.3333333333	1.88888888889	0.0
978d5ed0e7beb701a7cb39fe5c2ba822	7.02627939142	0.029803194426	0.262984397979	1.0	18.3333333333	0.0	4.55555555556
26f4f6138cb5bf4ad0c7d2d380b92228	7.02325581395	0.0298482846345	0.262984397979	1.0	7.0	0.0	2.0
e28f95f1380e9aae85ecd5e38b2ea20e	7.02040816327	0.0298908136484	0.262984397979	1.0	11.6666666667	3.0	0.0
1960808e1192c50712502d2de7ff0a5d	7.01436130008	0.0299813232346	0.262984397979	1.0	0.0	2.33333333333	22.2222222222
ef6ab6d401d2953afb3a64bc44e6e390	6.98172015837	0.030474650284	0.262984397979	1.0	59.3333333333	9.55555555556	21.8888888889
25572e7a23a38f5a3be5971a3b0792bc	6.97916666667	0.030513583516	0.262984397979	1.0	165.0	56.0	150.333333333
b8d33fbe3a90ef8749eb9dc200a3e3e9	6.95750128008	0.0308459246322	0.262984397979	1.0	40.3333333333	6.33333333333	9.33333333333
020c4b0e8d123ca1a9ebf71faa54cf10	6.94561980881	0.0310297175078	0.262984397979	1.0	6.66666666667	15.0	50.3333333333
9cd14c57ed0c9e6405b0870f3f6d4258	6.93623115155	0.0311757236314	0.262984397979	1.0	20.6666666667	1.77777777778	13.3333333333
db7c789ab2be2db309161a723e98a7d2	6.92970521542	0.0312776151659	0.262984397979	1.0	17.6666666667	7.0	1.44444444444
746ecff148eec57b02d1d6eea15dbc81	6.88230620815	0.0320277327178	0.262984397979	1.0	63.6666666667	9.44444444444	15.8888888889
745fffe6b9758ac73940a202cce67c75	6.87866742381	0.0320860567649	0.262984397979	1.0	19.6666666667	4.66666666667	3.0
d8397833492bf860e7f9f935832acb7e	6.87528344671	0.0321403919599	0.262984397979	1.0	3.66666666667	0.0	87.1111111111
905a9e7ae6a3cdf4d1f2862505c0148e	6.87528344671	0.0321403919599	0.262984397979	1.0	2.66666666667	0.0	17.5555555556
96cb0870f49d46f4be687f01efdf7e04	6.85148803027	0.0325250728381	0.262984397979	1.0	14.6666666667	7.44444444444	22.8888888889
0a147ba6f8a0a1a9acbbac3237a622ff	6.83849541549	0.0327370535094	0.262984397979	1.0	129.666666667	122.111111111	203.0
355c5e5585b4aa3ed8a97c694bb0f813	6.82561103614	0.0329486326022	0.262984397979	1.0	37.3333333333	9.11111111111	34.7777777778
d976d5f80f051daba951579e903e8a62	6.79365079365	0.0334793851969	0.262984397979	1.0	177.0	60.2222222222	137.888888889
0d9363b96d46fa3688927b6347d2505f	6.79338061466	0.0334839082157	0.262984397979	1.0	15.0	1.66666666667	6.33333333333
ba8f956dcc6bc3fc06c60e51189edb34	6.79081315953	0.0335269200334	0.262984397979	1.0	16.0	1.88888888889	4.88888888889
ce5ef1d8180938956b15acf1b6b1ad01	6.78765602267	0.0335798863655	0.262984397979	1.0	26.6666666667	6.0	10.3333333333
858eb8f860d7b72983cafc9601019271	6.77248677249	0.0338355455279	0.262984397979	1.0	62.0	6.55555555556	22.6666666667
0cea961b287d68c9aa740fcc8dd2ff28	6.73226732267	0.0345228566976	0.262984397979	1.0	23.6666666667	3.22222222222	8.11111111111
89fc6a7d3e5374893339464e387ba516	6.72805402087	0.0345956609644	0.262984397979	1.0	19.3333333333	4.77777777778	0.0
52a68e338593bb692a777a22fdbb33f5	6.72805402087	0.0345956609644	0.262984397979	1.0	15.0	0.0	4.66666666667
7d62e04905a09c12e5dacb02e41f8bc8	6.72805402087	0.0345956609644	0.262984397979	1.0	16.0	0.0	4.11111111111
c83c2e873dc6382ad37e02735153c277	6.72805402087	0.0345956609644	0.262984397979	1.0	12.6666666667	0.0	2.11111111111
fe192306bce0320385e5a306a1c2dd7b	6.72805402087	0.0345956609644	0.262984397979	1.0	10.3333333333	0.0	2.0
5651d240652f76c977166227d43d36d9	6.72805402087	0.0345956609644	0.262984397979	1.0	7.33333333333	0.0	1.33333333333
1f16970eab1a807b4d9dfe98c4f26895	6.72778561354	0.0346003041405	0.262984397979	1.0	34.0	7.22222222222	25.4444444444
dd2d4209c68778ee700088371c7d6b75	6.71848397365	0.0347615987104	0.262984397979	1.0	22.3333333333	7.66666666667	24.6666666667
f6553ec40db2b4268f1a1946f385379e	6.70420908238	0.035010595274	0.262984397979	1.0	187.333333333	63.4444444444	150.444444444
f7ead2eda62517a39ee7a300ff875e85	6.68716146977	0.0353102942803	0.262984397979	1.0	41.6666666667	17.6666666667	49.2222222222
db4aba3a07d5f9d1d7b71b62acd94d8b	6.67243867244	0.0355711865213	0.262984397979	1.0	1090.0	535.0	868.777777778
baf96dfb171173316817bbca12e57548	6.65992244141	0.035794493126	0.262984397979	1.0	12.0	7.66666666667	3.55555555556
57bc218f4e1b63138a4557212180f7cf	6.64978047957	0.0359764673216	0.262984397979	1.0	9.66666666667	1.44444444444	7.0
39d777ff50b603d9afbe1d2e09728df0	6.64935064935	0.0359842000388	0.262984397979	1.0	305.666666667	229.0	591.333333333
81419b3920e573e651c53eb5b8910aa1	6.63259259259	0.0362869793991	0.262984397979	1.0	64.0	25.2222222222	63.3333333333
4b3e81c017c2786371321a1dce5953f5	6.62887377173	0.0363545145555	0.262984397979	1.0	0.0	12.1111111111	103.555555556
37506484ff3089e81f504db6a827ade6	6.62751546472	0.0363792132375	0.262984397979	1.0	28.6666666667	6.44444444444	11.8888888889
a6c3908a64afa1d5fc644578965892e7	6.6251298027	0.0364226333826	0.262984397979	1.0	8.66666666667	0.0	3.0
d6c767a8f6e5f26ef7a7e3bd1d05b5ef	6.61899897855	0.036534455065	0.262984397979	1.0	5.0	0.0	2.88888888889
00d41cb6733a7a8a4858b688b4839949	6.61470273575	0.0366130198629	0.262984397979	1.0	87.3333333333	14.8888888889	34.0
d9e96291068550958a7631a756d7cbe1	6.60814046289	0.0367333494772	0.262984397979	1.0	64.3333333333	7.11111111111	21.2222222222
daaa735588becb7932074b8c6e20c043	6.60041643006	0.0368754885709	0.262984397979	1.0	29.6666666667	4.0	10.3333333333
5e61e3912d219ae764b20831b7309fb9	6.59555555556	0.0369652211325	0.262984397979	1.0	50.3333333333	11.1111111111	15.0
b60b06d28dfd1fdee3dba1e03991c84d	6.58528951487	0.0371554521768	0.262984397979	1.0	40.6666666667	9.77777777778	34.3333333333
2e775636fb10d2ca6fbc680c67b79b41	6.58488888889	0.037162895642	0.262984397979	1.0	25.6666666667	8.0	7.22222222222
379a123abe3032296b3b50ec59d54500	6.57596371882	0.0373291088183	0.262984397979	1.0	18.0	4.44444444444	10.8888888889
f759ebd6d8f231a49040072773f89ac1	6.56926650184	0.0374543189119	0.262984397979	1.0	27.0	13.6666666667	51.5555555556
ad54b66d80b370e25975c647b6a60126	6.55603242728	0.0377029773201	0.262984397979	1.0	3.0	0.444444444444	0.444444444444
099a48aed2e4f6457213d01dad01be1a	6.5289514867	0.038216965331	0.262984397979	1.0	44.6666666667	9.55555555556	21.1111111111
a4a79ea450bbb9be50eb40249cfd66aa	6.5211062591	0.0383671701317	0.262984397979	1.0	56.0	11.7777777778	34.5555555556
d54721f888281f6b7a0fbe1077c9afc8	6.52094717668	0.0383702220241	0.262984397979	1.0	7.33333333333	0.0	5.66666666667
f9ba07a61fc7b0961b3b71f92678f960	6.52094717668	0.0383702220241	0.262984397979	1.0	4.33333333333	0.0	2.77777777778
1454d0921ef45b809ace251de9885377	6.48044692737	0.0391551443684	0.262984397979	1.0	26.6666666667	5.55555555556	9.22222222222
3d92b2d968161bc482129fb0a17ab60e	6.46787362442	0.039402074483	0.262984397979	1.0	23.6666666667	4.77777777778	5.11111111111
9ba9260fa1bf18ffcb95d9eef48e08c8	6.46073459351	0.0395429721153	0.262984397979	1.0	8.33333333333	0.0	2.33333333333
2936c4c6586408671ce2f4928739828e	6.46073459351	0.0395429721153	0.262984397979	1.0	6.66666666667	0.0	2.0
5c84799ef14a52b128d95914306a648b	6.41926799098	0.040371386678	0.262984397979	1.0	30.0	10.8888888889	34.5555555556
1eb8094d29a7b659d05f82c080c13b55	6.3714919324	0.0413473905381	0.262984397979	1.0	73.6666666667	13.7777777778	31.6666666667
799e1504a7b602391ed45b60f24bf1f1	6.3621749409	0.0415404565306	0.262984397979	1.0	12.6666666667	1.44444444444	25.2222222222
0c19b43ec0caaf2046ba68caa0919ecf	6.34434834036	0.0419123741374	0.262984397979	1.0	70.3333333333	21.7777777778	43.2222222222
2d9a3b6b088734e078f83507a36ca70b	6.33702016916	0.0420662263556	0.262984397979	1.0	46.0	16.4444444444	27.6666666667
864f01597d760ef190617eac18f32612	6.32258064516	0.0423710334916	0.262984397979	1.0	15.6666666667	3.55555555556	3.55555555556
969e60f047578400aed9ca69011685d2	6.31457431457	0.0425409917008	0.262984397979	1.0	937.0	425.0	670.0
3d4a64b43b7fa1f38d27adead321c8c3	6.30409356725	0.0427645075349	0.262984397979	1.0	74.0	24.3333333333	29.0
c25b2de30e67592522e9c9b31ee0957c	6.2947845805	0.0429640186033	0.262984397979	1.0	0.0	1.22222222222	44.7777777778
8bc06b688a79f64ce21b6b429769985f	6.25850340136	0.0437505234937	0.262984397979	1.0	0.0	2.0	10.4444444444
b6c51fde7da15328563140b1c49927fc	6.25698324022	0.0437837900575	0.262984397979	1.0	28.0	4.11111111111	9.77777777778
2eb6121676c6f11729642d89b5675efe	6.2538960492	0.0438514267078	0.262984397979	1.0	26.0	5.33333333333	14.0
a80d8f0a548f2587ab735d274b4f3239	6.24915824916	0.0439554294908	0.262984397979	1.0	22.3333333333	6.0	38.2222222222
152446a69f1d6a1ee8fb35ac6dffddcd	6.2451525881	0.0440435529857	0.262984397979	1.0	31.0	5.33333333333	18.4444444444
8383b302c4b06df2d96463da36e4bc80	6.24042768386	0.0441477267751	0.262984397979	1.0	87.6666666667	41.5555555556	76.1111111111
4f208c9940ce24b74b3b0219f311fa09	6.22527682321	0.044483434764	0.262984397979	1.0	47.3333333333	15.8888888889	41.3333333333
a378e37be8fa442dd3d1672cdefd26ae	6.22222222222	0.0445514262445	0.262984397979	1.0	0.0	0.0	14.8888888889
fef75dec09cad2f96d370730a8d9df75	6.22118622119	0.0445745098845	0.262984397979	1.0	5.0	0.0	2.11111111111
89edd22d310771aa373a9ffec4b8e059	6.22099277701	0.0445788214327	0.262984397979	1.0	14.0	1.44444444444	0.888888888889
24b2cfad1193c7db15e354e0e0f3cd1e	6.21791916398	0.0446473831255	0.262984397979	1.0	20.6666666667	1.88888888889	1.88888888889
22add30cbc4423957e5048e712ccdd20	6.21791916398	0.0446473831255	0.262984397979	1.0	16.3333333333	0.666666666667	0.666666666667
19fa700b9754736bf5af42083e98e15c	6.21791916398	0.0446473831255	0.262984397979	1.0	7.0	0.777777777778	0.777777777778
8fa539d380889507a916507e095cb1fd	6.21240024555	0.044770755901	0.262984397979	1.0	26.3333333333	2.22222222222	3.44444444444
90947353c1fc8aba1d263617fa53ed37	6.21240024555	0.044770755901	0.262984397979	1.0	21.3333333333	1.22222222222	2.0
7ec868c829cf106b694f71e86b6b5f21	6.21240024555	0.044770755901	0.262984397979	1.0	22.6666666667	1.33333333333	1.22222222222
e3ad22c35aaa9a71b4da24edff53c46d	6.21240024555	0.044770755901	0.262984397979	1.0	19.3333333333	1.77777777778	1.22222222222
ea0b4b4d646d08f911f8325d421b63cc	6.21240024555	0.044770755901	0.262984397979	1.0	13.0	0.888888888889	1.33333333333
35e64b82311cf82dfb367ab3165ab6d4	6.21240024555	0.044770755901	0.262984397979	1.0	9.66666666667	1.22222222222	1.0
d78bbd12c52e11d3c3f8d89aeddac985	6.21240024555	0.044770755901	0.262984397979	1.0	6.33333333333	0.444444444444	0.666666666667
ca577566be2e2ddf96d6830466093995	6.20671834625	0.0448981282077	0.262984397979	1.0	15.6666666667	0.0	8.44444444444
2392fc53ad6615c471d80e1f311a2d92	6.20559334845	0.0449233904599	0.262984397979	1.0	69.3333333333	7.0	31.2222222222
3628955b435767798fb36add26376768	6.19640387275	0.0451302765921	0.262984397979	1.0	0.0	0.0	12.3333333333
0d09261828e12e6f4b76b33426431193	6.19640387275	0.0451302765921	0.262984397979	1.0	7.33333333333	0.0	6.77777777778
78533b93e24ff06d07579ef640b91b0b	6.19594253123	0.0451406880282	0.262984397979	1.0	265.666666667	101.111111111	181.0
7c265e0f50caadd6648550986c53e498	6.19563646872	0.0451475964929	0.262984397979	1.0	83.3333333333	43.4444444444	63.4444444444
401b6208233e27fc586f1011f89bf9a3	6.18784530387	0.0453238156917	0.262984397979	1.0	0.0	0.0	25.4444444444
97f64baa4cc598708c5924dae2043060	6.18784530387	0.0453238156917	0.262984397979	1.0	0.0	0.0	23.7777777778
a67540dba674c028b0babf2f362d02d0	6.18784530387	0.0453238156917	0.262984397979	1.0	0.0	0.0	17.7777777778
fbc0f90c3393eea7c8d4f17d650577a8	6.18784530387	0.0453238156917	0.262984397979	1.0	27.3333333333	0.0	7.11111111111
45e8160f4d1a9023d50583093ee62cce	6.18784530387	0.0453238156917	0.262984397979	1.0	0.0	0.0	15.6666666667
93f01f809a17787ef0d24a42474c1a46	6.18784530387	0.0453238156917	0.262984397979	1.0	21.3333333333	0.0	6.88888888889
d225bce60cc7b2ce4812c3eb62a712f4	6.18784530387	0.0453238156917	0.262984397979	1.0	0.0	0.0	13.2222222222
31dcb2e23ded4aee7195535ea3c509f7	6.18784530387	0.0453238156917	0.262984397979	1.0	8.33333333333	0.0	9.55555555556
c4930f485b85e5a7cde121f522df9c88	6.18784530387	0.0453238156917	0.262984397979	1.0	17.0	0.0	5.33333333333
358a8fe2373c296ba940721eb4854562	6.18784530387	0.0453238156917	0.262984397979	1.0	0.0	0.0	9.66666666667
65538dd3d5a9fc345b95192a3250f169	6.18784530387	0.0453238156917	0.262984397979	1.0	0.0	0.0	9.22222222222
501d65ec8e9eb8b12a4a0e889f267285	6.18784530387	0.0453238156917	0.262984397979	1.0	15.0	0.0	3.33333333333
31fa5ecb66b723fcc553fc66a6471e94	6.18784530387	0.0453238156917	0.262984397979	1.0	0.0	0.0	8.0
5ca84d1810bb28086d45cd6de4e083f1	6.18784530387	0.0453238156917	0.262984397979	1.0	11.3333333333	0.0	3.11111111111
f691f3e47ad1e9dcbf0e5a74d8baf74b	6.18784530387	0.0453238156917	0.262984397979	1.0	7.33333333333	0.0	4.22222222222
52016c256c45fd7729a11f4ade850d77	6.18784530387	0.0453238156917	0.262984397979	1.0	0.0	0.0	6.22222222222
f9c4713d8905aeadab892bc6d60da74c	6.18784530387	0.0453238156917	0.262984397979	1.0	0.0	6.11111111111	0.0
8bad58e48a1dcd375b82dafcf353e76d	6.18784530387	0.0453238156917	0.262984397979	1.0	10.0	0.0	2.66666666667
fd1d2295a2e0938e554b9eccedf8f37e	6.18784530387	0.0453238156917	0.262984397979	1.0	0.0	0.0	6.0
716acc76c4fff3d66559809e9aa56764	6.18784530387	0.0453238156917	0.262984397979	1.0	0.0	0.0	5.88888888889
6d1616566f3dc09ef9136278ee18607c	6.18784530387	0.0453238156917	0.262984397979	1.0	0.0	0.0	5.44444444444
dcd6fb394e857672a5897997bf35e02a	6.18784530387	0.0453238156917	0.262984397979	1.0	0.0	0.0	4.55555555556
95d6566c7be2ff97113fad88dedd867a	6.18784530387	0.0453238156917	0.262984397979	1.0	6.33333333333	0.0	2.33333333333
3a6b28fabd07bcccfe1fcd88761a618d	6.18784530387	0.0453238156917	0.262984397979	1.0	6.33333333333	0.0	2.0
51254732664d105e39a76abae0009445	6.18784530387	0.0453238156917	0.262984397979	1.0	0.0	4.0	0.0
e1c70d28be6825d81b3ba8c285177699	6.18784530387	0.0453238156917	0.262984397979	1.0	4.66666666667	0.0	1.55555555556
51df733299b12785dbcdf113bcb9e69c	6.18646572104	0.0453550904559	0.262984397979	1.0	108.666666667	17.7777777778	25.8888888889
e0c645943f1aa642b338afb5a57739f4	6.18383565752	0.045414773074	0.262984397979	1.0	24.6666666667	4.55555555556	19.4444444444
ef3acfb4ef15a6f0bddcde7e6454d575	6.14950634697	0.0462010306139	0.262984397979	1.0	25.0	5.55555555556	21.3333333333
73245587c34e43774c578b6842002895	6.12663345607	0.0467324391003	0.262984397979	1.0	78.6666666667	29.8888888889	48.7777777778
595677db0eb8cf12d36fe541a58d3c9f	6.10678210678	0.0471985997384	0.262984397979	1.0	423.666666667	152.111111111	363.0
1a820cab4e390fb56835981df7f76974	6.10602759622	0.0472164090184	0.262984397979	1.0	143.0	50.3333333333	97.4444444444
65ef89b5982c1d60ac145edf906a46d8	6.07838383838	0.0478735595725	0.262984397979	1.0	19.3333333333	3.77777777778	8.33333333333
ee9bafc3ce6b6c47a791a85bb78bea66	6.07253702226	0.0480137182933	0.262984397979	1.0	19.6666666667	3.22222222222	9.44444444444
1236624b03dbcddd6f33236c559d0b82	6.06520090978	0.0481901587111	0.262984397979	1.0	39.0	9.0	29.6666666667
2e19c8de365ddb828ac7877fd4863010	6.0434604346	0.0487168546545	0.262984397979	1.0	15.6666666667	5.44444444444	3.66666666667
bb1e4a596243f8f1e705fe2ccec78f70	6.04157517201	0.0487627983369	0.262984397979	1.0	34.6666666667	12.2222222222	24.1111111111
c618f7531e0da3ee83fd64157caf505e	6.03544172811	0.0489125698174	0.262984397979	1.0	16.3333333333	0.0	6.88888888889
680fee88d13a1f68af8a73d95eda9d47	6.03544172811	0.0489125698174	0.262984397979	1.0	11.3333333333	0.0	5.0
d592e699e72e410c19e6e79b369e3877	6.03225234804	0.0489906324312	0.262984397979	1.0	27.0	5.0	6.88888888889
1741c42437d60ddda7f264c7843dfd5a	6.02969790067	0.0490532444037	0.262984397979	1.0	38.6666666667	3.66666666667	16.4444444444
f9aeb31cfcc96c55d05d57ceeff48dd5	6.02281810915	0.0492222730048	0.262984397979	1.0	111.333333333	44.7777777778	103.111111111
739485aa99bbf8c8d88beaf0d3a0399e	6.00203606748	0.0497364092431	0.262984397979	1.0	86.6666666667	34.6666666667	52.8888888889
f34d727f894afa34de43142e31369c39	6.00203606748	0.0497364092431	0.262984397979	1.0	32.6666666667	11.6666666667	23.6666666667
346d0fdb08d2ee52bb40ea64aa30df9f	6.0	0.0497870683679	0.262984397979	1.0	110.333333333	0.0	0.0
7341462a805661b927ae16df391ffa36	6.0	0.0497870683679	0.262984397979	1.0	74.0	0.0	0.0
943620a10755b4294726a8a5e486de52	6.0	0.0497870683679	0.262984397979	1.0	55.0	0.0	0.0
7206e41a2cd072b1a09c4a6eafde603b	6.0	0.0497870683679	0.262984397979	1.0	54.3333333333	0.0	0.0
d280d3e82ef7c51183bf0046a0403f54	6.0	0.0497870683679	0.262984397979	1.0	50.0	0.0	0.0
3c398a254f8d740e0756491161c96a6d	6.0	0.0497870683679	0.262984397979	1.0	43.0	0.0	0.0
0e3ce01c27f36fc93b8ecac915978cfb	6.0	0.0497870683679	0.262984397979	1.0	38.0	0.0	0.0
c6f46645d1944d661f9cce7d83650d88	6.0	0.0497870683679	0.262984397979	1.0	36.3333333333	0.0	0.0
9d16a44ccd8efe97033b5d3dc6dab499	6.0	0.0497870683679	0.262984397979	1.0	32.0	0.0	0.0
567a16302c875dad5a4e2531d4f2277d	6.0	0.0497870683679	0.262984397979	1.0	29.6666666667	0.0	0.0
34511026fd53aaf072e047c3597b9db7	6.0	0.0497870683679	0.262984397979	1.0	27.6666666667	0.0	0.0
4321bffd6643db1b12a434ef7f4ba45e	6.0	0.0497870683679	0.262984397979	1.0	26.0	0.0	0.0
e17afaf22bcd494404c008d300146c41	6.0	0.0497870683679	0.262984397979	1.0	26.0	0.0	0.0
ae642491e0a4cc29d8738748f271cad1	6.0	0.0497870683679	0.262984397979	1.0	25.3333333333	0.0	0.0
a1d265b49db6e8c6078d18a67d9df300	6.0	0.0497870683679	0.262984397979	1.0	25.3333333333	0.0	0.0
16fa21fcdad028d6a6863099e51f73a0	6.0	0.0497870683679	0.262984397979	1.0	25.3333333333	0.0	0.0
0c625d2befe8a6630f98bc6609dff4ce	6.0	0.0497870683679	0.262984397979	1.0	24.6666666667	0.0	0.0
e78c574b96aa2fdaf22d87e2822c0c71	6.0	0.0497870683679	0.262984397979	1.0	24.0	0.0	0.0
ae4106bd35cdcb979b351497d2be096e	6.0	0.0497870683679	0.262984397979	1.0	23.6666666667	0.0	0.0
110d7e0bb1de25abeff14c5bd88e0811	6.0	0.0497870683679	0.262984397979	1.0	23.3333333333	0.0	0.0
a2e9f3d6a5c6642854ed5bef1cb7be67	6.0	0.0497870683679	0.262984397979	1.0	23.3333333333	0.0	0.0
1ce32194f4e04792e431700a2695267c	6.0	0.0497870683679	0.262984397979	1.0	22.6666666667	0.0	0.0
e7c1bf9573f02cc11cf9314eb9847b25	6.0	0.0497870683679	0.262984397979	1.0	22.0	0.0	0.0
e5cf7ffd78d225011ebb2015bb04910d	6.0	0.0497870683679	0.262984397979	1.0	21.6666666667	0.0	0.0
6b679ace045c8a7466ce013a2e531ef8	6.0	0.0497870683679	0.262984397979	1.0	21.6666666667	0.0	0.0
879d02fbe03fb879a476797cff86a2a7	6.0	0.0497870683679	0.262984397979	1.0	21.6666666667	0.0	0.0
be05c9ea1737c926c3b5f917c5690d1e	6.0	0.0497870683679	0.262984397979	1.0	21.3333333333	0.0	0.0
f0c915bb672d2f303871998e19edb988	6.0	0.0497870683679	0.262984397979	1.0	20.6666666667	0.0	0.0
c84f899196f52e69ffaf98ee43914438	6.0	0.0497870683679	0.262984397979	1.0	20.3333333333	0.0	0.0
82e6fd6acff0e38f1337efef072e0813	6.0	0.0497870683679	0.262984397979	1.0	20.3333333333	0.0	0.0
2ad9d4697eed9be4b5a7ad24cb27eb1a	6.0	0.0497870683679	0.262984397979	1.0	20.3333333333	0.0	0.0
de905f928c0bf9fea04ff8eae9d851fd	6.0	0.0497870683679	0.262984397979	1.0	20.0	0.0	0.0
923470d152194d878f4b408824cb8c05	6.0	0.0497870683679	0.262984397979	1.0	20.0	0.0	0.0
6e2a33dd06b5844ee7be6df2950d1fd7	6.0	0.0497870683679	0.262984397979	1.0	19.3333333333	0.0	0.0
86fb757c4109561effeb63549df5d50d	6.0	0.0497870683679	0.262984397979	1.0	18.6666666667	0.0	0.0
b23e9ab830bd1218c731276600b5a5b0	6.0	0.0497870683679	0.262984397979	1.0	18.6666666667	0.0	0.0
b0ef5e308fd83c97aea2cb959fe13815	6.0	0.0497870683679	0.262984397979	1.0	18.3333333333	0.0	0.0
59c287625d50fec40b92fb0d8f63bf37	6.0	0.0497870683679	0.262984397979	1.0	18.3333333333	0.0	0.0
a775d7cfa25315f5d4000f9d1da23ea8	6.0	0.0497870683679	0.262984397979	1.0	18.0	0.0	0.0
731fc8907949729fd00f46938f837b27	6.0	0.0497870683679	0.262984397979	1.0	17.3333333333	0.0	0.0
bc5e701367fe4b10b98e952196632b7f	6.0	0.0497870683679	0.262984397979	1.0	17.3333333333	0.0	0.0
cbefa279191b51c951553c8f2aa5b7fc	6.0	0.0497870683679	0.262984397979	1.0	17.0	0.0	0.0
f8da1d2e9055587bbbc793c697cf199e	6.0	0.0497870683679	0.262984397979	1.0	17.0	0.0	0.0
9d9abf4979870dc711ab9635ff3c1c20	6.0	0.0497870683679	0.262984397979	1.0	17.0	0.0	0.0
88207a54d1a74ddc0a63ac58c8f02645	6.0	0.0497870683679	0.262984397979	1.0	16.6666666667	0.0	0.0
dbd77b67354a057b91a46e7c9348b198	6.0	0.0497870683679	0.262984397979	1.0	16.6666666667	0.0	0.0
82bee9409ffae7f7abb37c6eadaca329	6.0	0.0497870683679	0.262984397979	1.0	16.6666666667	0.0	0.0
d84dcd44e6f8f315d4d750bfe37574f3	6.0	0.0497870683679	0.262984397979	1.0	16.6666666667	0.0	0.0
6b822cd7edfcddc7661883d9313e15d2	6.0	0.0497870683679	0.262984397979	1.0	16.3333333333	0.0	0.0
4ac584bbbd4b9aee9e52c4672b03562e	6.0	0.0497870683679	0.262984397979	1.0	16.3333333333	0.0	0.0
08ff6d86f0336c675076e6d9e134ddbe	6.0	0.0497870683679	0.262984397979	1.0	16.3333333333	0.0	0.0
31a47c7d313628f3cc719c8350933ed9	6.0	0.0497870683679	0.262984397979	1.0	16.3333333333	0.0	0.0
7de626d8e7f3277f6013332e437cb91c	6.0	0.0497870683679	0.262984397979	1.0	16.3333333333	0.0	0.0
43163cbfd2364b371ee3f7daf03171b3	6.0	0.0497870683679	0.262984397979	1.0	16.0	0.0	0.0
0a86446710054e4ff874ad0ef9fd32e5	6.0	0.0497870683679	0.262984397979	1.0	16.0	0.0	0.0
e9ededa44e9e16db7af4b74bd74cadac	6.0	0.0497870683679	0.262984397979	1.0	15.6666666667	0.0	0.0
0e3d5d8e00f4d300f3e854081b81d40d	6.0	0.0497870683679	0.262984397979	1.0	15.6666666667	0.0	0.0
7afae78606cee488eb3877f58cce087a	6.0	0.0497870683679	0.262984397979	1.0	15.6666666667	0.0	0.0
96ea3ee4533aa126f76bf26ac4011247	6.0	0.0497870683679	0.262984397979	1.0	15.3333333333	0.0	0.0
91b3cf68684bfeec110394c12d12ea19	6.0	0.0497870683679	0.262984397979	1.0	15.3333333333	0.0	0.0
a384cdf5d950d6017339662c90e44768	6.0	0.0497870683679	0.262984397979	1.0	15.0	0.0	0.0
2263b84d86a9ef1dcd8dcb13fd6686a6	6.0	0.0497870683679	0.262984397979	1.0	15.0	0.0	0.0
d973a37d7f6041f3ea405ea77a8ea5ac	6.0	0.0497870683679	0.262984397979	1.0	15.0	0.0	0.0
47569b3a4c8c1ed696aa99bc04ad2b40	6.0	0.0497870683679	0.262984397979	1.0	15.0	0.0	0.0
27b26313ca8601c5e0934397fe5e7e56	6.0	0.0497870683679	0.262984397979	1.0	15.0	0.0	0.0
c169ccd8a530ca92401117b8c69ab0b6	6.0	0.0497870683679	0.262984397979	1.0	15.0	0.0	0.0
214b9013afd12419ceff9ac9e4b0b3c8	6.0	0.0497870683679	0.262984397979	1.0	14.6666666667	0.0	0.0
c6e120bd54e2be7336b792bd6b3b0dac	6.0	0.0497870683679	0.262984397979	1.0	14.6666666667	0.0	0.0
4df9e90dfcb97d36945c595483f5f9db	6.0	0.0497870683679	0.262984397979	1.0	14.6666666667	0.0	0.0
fd0a65c6dcbef650d8fa2f65c1a27c64	6.0	0.0497870683679	0.262984397979	1.0	14.6666666667	0.0	0.0
782503862cd3c1dcd2b38044daa36cfa	6.0	0.0497870683679	0.262984397979	1.0	14.3333333333	0.0	0.0
e66eefed6d2163804729c89892279891	6.0	0.0497870683679	0.262984397979	1.0	14.3333333333	0.0	0.0
543b78bd2b851d20a8dc608816b36233	6.0	0.0497870683679	0.262984397979	1.0	14.3333333333	0.0	0.0
eac70051d96c0b5ec5dfcc4af3e7d903	6.0	0.0497870683679	0.262984397979	1.0	14.3333333333	0.0	0.0
cd4fa27c68bd7ad8dc7f50a4de0258de	6.0	0.0497870683679	0.262984397979	1.0	14.0	0.0	0.0
d8fb2b2d1bd68739486a893e67aa196b	6.0	0.0497870683679	0.262984397979	1.0	14.0	0.0	0.0
7df787a9c6e8592e996afd3f35c5d370	6.0	0.0497870683679	0.262984397979	1.0	14.0	0.0	0.0
fb261a118f2182a63c68f6090a5b1258	6.0	0.0497870683679	0.262984397979	1.0	14.0	0.0	0.0
eca582d06db15bc60317f413d400e345	6.0	0.0497870683679	0.262984397979	1.0	14.0	0.0	0.0
4970c0a737d9335beffa79c312f6885a	6.0	0.0497870683679	0.262984397979	1.0	13.6666666667	0.0	0.0
064501addd1c61eb8b7fdc00d33b3884	6.0	0.0497870683679	0.262984397979	1.0	13.6666666667	0.0	0.0
d061aa858a3e3f6622a80d51a18a8f49	6.0	0.0497870683679	0.262984397979	1.0	13.3333333333	0.0	0.0
74ff90152a007321460c84a5505eba66	6.0	0.0497870683679	0.262984397979	1.0	13.3333333333	0.0	0.0
d28bed541b7a2c7ecaea5fb2a092c1c5	6.0	0.0497870683679	0.262984397979	1.0	13.3333333333	0.0	0.0
e1560f9794a824b1e9a8746e06466c20	6.0	0.0497870683679	0.262984397979	1.0	13.0	0.0	0.0
abdd10a60f326303d58c243d86cd8349	6.0	0.0497870683679	0.262984397979	1.0	13.0	0.0	0.0
4708202784d11b6d589788d5c8f92550	6.0	0.0497870683679	0.262984397979	1.0	13.0	0.0	0.0
69522d6438c794aff655bd92c6909468	6.0	0.0497870683679	0.262984397979	1.0	13.0	0.0	0.0
b3af0da33b214833d3cc6e307f390a3a	6.0	0.0497870683679	0.262984397979	1.0	12.6666666667	0.0	0.0
5f3123a6ef7ec1b587f18b263d0e264a	6.0	0.0497870683679	0.262984397979	1.0	12.6666666667	0.0	0.0
b45d3e15454c699b26d10a08b146d834	6.0	0.0497870683679	0.262984397979	1.0	12.6666666667	0.0	0.0
a479f52cc2d9255da225c215ae8fc24b	6.0	0.0497870683679	0.262984397979	1.0	12.6666666667	0.0	0.0
cafe98a9060be5b86b9934becc3200de	6.0	0.0497870683679	0.262984397979	1.0	12.6666666667	0.0	0.0
d70dd3e647f483f798d8b015ea7d0aa0	6.0	0.0497870683679	0.262984397979	1.0	12.3333333333	0.0	0.0
dc1bec7a0800187eca43678e651ab2d1	6.0	0.0497870683679	0.262984397979	1.0	12.3333333333	0.0	0.0
ba0d703ab107a83c4ab42da201df193e	6.0	0.0497870683679	0.262984397979	1.0	12.3333333333	0.0	0.0
d129cd7b9be72084b8d54f116b4a5ded	6.0	0.0497870683679	0.262984397979	1.0	12.3333333333	0.0	0.0
486fb3be62506c38a3e2b177a1f04354	6.0	0.0497870683679	0.262984397979	1.0	12.0	0.0	0.0
b75a20d2f8c635ecb79d7bc71cd9ec10	6.0	0.0497870683679	0.262984397979	1.0	12.0	0.0	0.0
34631f018af7f888510477f6102179d6	6.0	0.0497870683679	0.262984397979	1.0	12.0	0.0	0.0
ad55a1274955f24bdabe45f180028aa9	6.0	0.0497870683679	0.262984397979	1.0	12.0	0.0	0.0
e70565a42b5c0ed76a74a808bf81f249	6.0	0.0497870683679	0.262984397979	1.0	12.0	0.0	0.0
815b72152c241e06a10c3175b01c9597	6.0	0.0497870683679	0.262984397979	1.0	11.6666666667	0.0	0.0
d15ca76ffcbfe23b32edd4c728be0269	6.0	0.0497870683679	0.262984397979	1.0	11.6666666667	0.0	0.0
30689e65942cfb13b386990e2599227e	6.0	0.0497870683679	0.262984397979	1.0	11.6666666667	0.0	0.0
be26071268d1eaeb2084c077701a0401	6.0	0.0497870683679	0.262984397979	1.0	11.6666666667	0.0	0.0
59809a0eceda224f790189bfa7bf9a39	6.0	0.0497870683679	0.262984397979	1.0	11.6666666667	0.0	0.0
9951f799a66ed8f1087bb2860419ad19	6.0	0.0497870683679	0.262984397979	1.0	11.6666666667	0.0	0.0
08f5b58ec5fb5ac15fb141cbec7ad92d	6.0	0.0497870683679	0.262984397979	1.0	11.6666666667	0.0	0.0
319d06ceba14fa893653bedfd7665133	6.0	0.0497870683679	0.262984397979	1.0	11.6666666667	0.0	0.0
423e22a7497ed6df37e6b536bb528c7d	6.0	0.0497870683679	0.262984397979	1.0	11.3333333333	0.0	0.0
6796d4b35d5d36073c1726c08ef84466	6.0	0.0497870683679	0.262984397979	1.0	11.3333333333	0.0	0.0
afaf688684ae0cec9dece49bef822fbd	6.0	0.0497870683679	0.262984397979	1.0	11.3333333333	0.0	0.0
f1a70f35df59406bfee15a9f6c091b45	6.0	0.0497870683679	0.262984397979	1.0	11.3333333333	0.0	0.0
a52ac0fccae11c55467bdab3fd5f4e30	6.0	0.0497870683679	0.262984397979	1.0	11.3333333333	0.0	0.0
812a6b90c4124290fe98ca043eeb6410	6.0	0.0497870683679	0.262984397979	1.0	11.3333333333	0.0	0.0
3dcde2eb45dc717b552c5c4fbabe4736	6.0	0.0497870683679	0.262984397979	1.0	11.3333333333	0.0	0.0
1320c4788960ca1bf649d11591f28a2c	6.0	0.0497870683679	0.262984397979	1.0	11.3333333333	0.0	0.0
2f040ae1194d40c2781303862c937d90	6.0	0.0497870683679	0.262984397979	1.0	11.3333333333	0.0	0.0
0449f75fe3c4678771e62f9da31c9b83	6.0	0.0497870683679	0.262984397979	1.0	11.3333333333	0.0	0.0
9328268c0acd15c6f4910e7b5d11d02a	6.0	0.0497870683679	0.262984397979	1.0	11.3333333333	0.0	0.0
70f50a41fed821a9d5083baa5227356b	6.0	0.0497870683679	0.262984397979	1.0	11.3333333333	0.0	0.0
b40a966b061167c2aaffd55b156d54b5	6.0	0.0497870683679	0.262984397979	1.0	11.0	0.0	0.0
73978ef015f5ce7578c025eaf0725dd3	6.0	0.0497870683679	0.262984397979	1.0	11.0	0.0	0.0
bcd87ad659e553ae3eca2693d0773f58	6.0	0.0497870683679	0.262984397979	1.0	11.0	0.0	0.0
a8b332aafce2c7272b96ef482b82def7	6.0	0.0497870683679	0.262984397979	1.0	11.0	0.0	0.0
e0701a3b73ef47086ccbaffe99b07d0c	6.0	0.0497870683679	0.262984397979	1.0	11.0	0.0	0.0
0c1c9cb4ffb71b97fee764e26d14a0a8	6.0	0.0497870683679	0.262984397979	1.0	10.6666666667	0.0	0.0
bc1e3f4f5194ec87df6d2262572ac28b	6.0	0.0497870683679	0.262984397979	1.0	10.6666666667	0.0	0.0
b353353f9b50a38baf94bb71eb92f04a	6.0	0.0497870683679	0.262984397979	1.0	10.6666666667	0.0	0.0
ba8e2dc4cc45f655fe298bbe79bbaf86	6.0	0.0497870683679	0.262984397979	1.0	10.6666666667	0.0	0.0
847a1815957ca403f81a9f5d8a27ff2a	6.0	0.0497870683679	0.262984397979	1.0	10.6666666667	0.0	0.0
5b5db6aa644cc39ce60297727dc5b603	6.0	0.0497870683679	0.262984397979	1.0	10.6666666667	0.0	0.0
ae698c96be2dfb9cc76974e9ed33955f	6.0	0.0497870683679	0.262984397979	1.0	10.6666666667	0.0	0.0
33ff9796efc9f8f23aff3b6bc17f70c6	6.0	0.0497870683679	0.262984397979	1.0	10.6666666667	0.0	0.0
d111da62bcdf6486015bc4ce8dd50872	6.0	0.0497870683679	0.262984397979	1.0	10.6666666667	0.0	0.0
0e4c2aa9432872321230a2cb99be05ff	6.0	0.0497870683679	0.262984397979	1.0	10.6666666667	0.0	0.0
e409490b2057a88a68548fa75b9b69b3	6.0	0.0497870683679	0.262984397979	1.0	10.6666666667	0.0	0.0
0ee5edee1811955f8b560e1ffb5d8778	6.0	0.0497870683679	0.262984397979	1.0	10.3333333333	0.0	0.0
9aabed11b8a44e38f027864eca9df3d3	6.0	0.0497870683679	0.262984397979	1.0	10.3333333333	0.0	0.0
5c63906fb3e7c23640cb67a030064db0	6.0	0.0497870683679	0.262984397979	1.0	10.3333333333	0.0	0.0
6112c7ca86fbd9538304f29b680367aa	6.0	0.0497870683679	0.262984397979	1.0	10.3333333333	0.0	0.0
257e94bd808900f7871fa43d3098ec84	6.0	0.0497870683679	0.262984397979	1.0	10.3333333333	0.0	0.0
730087b45251630affd56be22cf791c3	6.0	0.0497870683679	0.262984397979	1.0	10.3333333333	0.0	0.0
9c3fce0b4c07ee57c04967f5d0c1e785	6.0	0.0497870683679	0.262984397979	1.0	10.3333333333	0.0	0.0
57774889704422008978b16e144a4ac0	6.0	0.0497870683679	0.262984397979	1.0	10.3333333333	0.0	0.0
cb3f654db78c55ad5ae16b2a308bae97	6.0	0.0497870683679	0.262984397979	1.0	10.3333333333	0.0	0.0
c6bf424261b06be6224268935ada8417	6.0	0.0497870683679	0.262984397979	1.0	10.3333333333	0.0	0.0
07865e29709d60fe6bd279bfd47e3dac	6.0	0.0497870683679	0.262984397979	1.0	10.0	0.0	0.0
fc891488121133ec4fd68235d4d0f3c9	6.0	0.0497870683679	0.262984397979	1.0	10.0	0.0	0.0
8240c8515e8370ac507367105e4de39e	6.0	0.0497870683679	0.262984397979	1.0	10.0	0.0	0.0
fde182920546c5c7228bde4939e81dd5	6.0	0.0497870683679	0.262984397979	1.0	10.0	0.0	0.0
1f8b2770b6ccaaed153a31f8bf629cf1	6.0	0.0497870683679	0.262984397979	1.0	10.0	0.0	0.0
50a6ac00cfca78f3983d9b8c54089891	6.0	0.0497870683679	0.262984397979	1.0	10.0	0.0	0.0
7779e6a9d5e5686b96c78856dcbf5b1f	6.0	0.0497870683679	0.262984397979	1.0	10.0	0.0	0.0
cd8959f8cc5514db46834284bca6f34c	6.0	0.0497870683679	0.262984397979	1.0	10.0	0.0	0.0
313762f5ad9920f294e71794e190944b	6.0	0.0497870683679	0.262984397979	1.0	10.0	0.0	0.0
3678a7885d29ed55978c3d40f666577a	6.0	0.0497870683679	0.262984397979	1.0	10.0	0.0	0.0
21448bf08ab0487878c6b398938e4998	6.0	0.0497870683679	0.262984397979	1.0	9.66666666667	0.0	0.0
2494aeda7765151d1c7d26231eff952d	6.0	0.0497870683679	0.262984397979	1.0	9.66666666667	0.0	0.0
fb55da22b5032e329a9df4e4cf9040e7	6.0	0.0497870683679	0.262984397979	1.0	9.66666666667	0.0	0.0
83d3a0de23efa8290e0a84c08350e7b9	6.0	0.0497870683679	0.262984397979	1.0	9.66666666667	0.0	0.0
8f9f6fbea31522805dcf5a9cdb036793	6.0	0.0497870683679	0.262984397979	1.0	9.66666666667	0.0	0.0
2ed2d00848e04c071a1412b7f44f02f3	6.0	0.0497870683679	0.262984397979	1.0	9.66666666667	0.0	0.0
aef5c0c7b8ca6dca1fb5673204a0e2fa	6.0	0.0497870683679	0.262984397979	1.0	9.66666666667	0.0	0.0
6144508290091be5b3804be9cfe28223	6.0	0.0497870683679	0.262984397979	1.0	9.66666666667	0.0	0.0
5b8bbdfc86835eefedfdb0ca879b69ae	6.0	0.0497870683679	0.262984397979	1.0	9.66666666667	0.0	0.0
0f65a7f276ebf4416fa36b395039cea3	6.0	0.0497870683679	0.262984397979	1.0	9.66666666667	0.0	0.0
1510d4c94146c8f6a6e97385532b04ed	6.0	0.0497870683679	0.262984397979	1.0	9.66666666667	0.0	0.0
076dcc08fc7a09c1eff339d990c4afa2	6.0	0.0497870683679	0.262984397979	1.0	9.33333333333	0.0	0.0
e0d723762d063a490410d3d6de6587e7	6.0	0.0497870683679	0.262984397979	1.0	9.33333333333	0.0	0.0
d124855f4323e127b389f0aeb6a3ba3a	6.0	0.0497870683679	0.262984397979	1.0	9.33333333333	0.0	0.0
f0b22156aa46bbce28c8f3b8d2872779	6.0	0.0497870683679	0.262984397979	1.0	9.33333333333	0.0	0.0
a29e65ecd3ba71fa6f6bded4bd3a4e73	6.0	0.0497870683679	0.262984397979	1.0	9.33333333333	0.0	0.0
32abec211c4809643ff308c28df08dd7	6.0	0.0497870683679	0.262984397979	1.0	9.33333333333	0.0	0.0
f0646c00fdeb46c591582f8faee6a722	6.0	0.0497870683679	0.262984397979	1.0	9.33333333333	0.0	0.0
0024e8f141611af2bdb1ddb3abcf67dd	6.0	0.0497870683679	0.262984397979	1.0	9.33333333333	0.0	0.0
55264cf3c12d65e330d3c16d4f168b9a	6.0	0.0497870683679	0.262984397979	1.0	9.33333333333	0.0	0.0
532ac9a7ff098a6ed80f3ee740295d7f	6.0	0.0497870683679	0.262984397979	1.0	9.33333333333	0.0	0.0
e6b79b086ea4fcdaae70a0ba086cbe40	6.0	0.0497870683679	0.262984397979	1.0	9.33333333333	0.0	0.0
c98e18f4b118fe9b7b705d427ca0ba44	6.0	0.0497870683679	0.262984397979	1.0	9.33333333333	0.0	0.0
c40cf97b2b99e1a0e3efcb13b45720de	6.0	0.0497870683679	0.262984397979	1.0	9.33333333333	0.0	0.0
1a572169aa7472f2a1ed24434c749a48	6.0	0.0497870683679	0.262984397979	1.0	9.33333333333	0.0	0.0
8d5cb937641a7768737efeb40f6604ce	6.0	0.0497870683679	0.262984397979	1.0	9.33333333333	0.0	0.0
0237c1b5e99762eeeb92fdc6198b17ec	6.0	0.0497870683679	0.262984397979	1.0	9.33333333333	0.0	0.0
5e77f56808a198fa545ab50629c08489	6.0	0.0497870683679	0.262984397979	1.0	9.33333333333	0.0	0.0
a035e3ee62e9328e827af3baaf86278e	6.0	0.0497870683679	0.262984397979	1.0	9.33333333333	0.0	0.0
85618ba10f0a9405dc826b1978e5c847	6.0	0.0497870683679	0.262984397979	1.0	9.33333333333	0.0	0.0
0230da6c965a1a9c8bbad6314af0cf86	6.0	0.0497870683679	0.262984397979	1.0	9.0	0.0	0.0
0cddae5958a3c345c5549a923a552b8c	6.0	0.0497870683679	0.262984397979	1.0	9.0	0.0	0.0
17321ec33cfb833493518f4bc2f5a3fe	6.0	0.0497870683679	0.262984397979	1.0	9.0	0.0	0.0
82e1de49c0ad46941010668f2b4a3823	6.0	0.0497870683679	0.262984397979	1.0	9.0	0.0	0.0
8ab1dfda0c36382fc46a6847992b8773	6.0	0.0497870683679	0.262984397979	1.0	9.0	0.0	0.0
bdd3d966fd5deb7c0e9c10abc4ea8e8a	6.0	0.0497870683679	0.262984397979	1.0	9.0	0.0	0.0
6911bfe490efa00ea61a94eb022b7ce7	6.0	0.0497870683679	0.262984397979	1.0	9.0	0.0	0.0
a850aa69d0492c40a2950a93375ae8a4	6.0	0.0497870683679	0.262984397979	1.0	9.0	0.0	0.0
cfbe9a11a110c275de2dac90c368bc3f	6.0	0.0497870683679	0.262984397979	1.0	9.0	0.0	0.0
9a5cb5df974276bc7069b00797a0c348	6.0	0.0497870683679	0.262984397979	1.0	9.0	0.0	0.0
9cb6b862dadb71fef31f1a82087452cf	6.0	0.0497870683679	0.262984397979	1.0	9.0	0.0	0.0
d2d0abf7bc5adf4e973d2068476ab381	6.0	0.0497870683679	0.262984397979	1.0	9.0	0.0	0.0
477c5fb190d8ca7df6c2b7d36874bac7	6.0	0.0497870683679	0.262984397979	1.0	9.0	0.0	0.0
538d672542439f2503320aea4ccdbce1	6.0	0.0497870683679	0.262984397979	1.0	9.0	0.0	0.0
1e3a3c95055d08d8de175264d6410976	6.0	0.0497870683679	0.262984397979	1.0	9.0	0.0	0.0
74c069acf7017385920fcca1996a02e5	6.0	0.0497870683679	0.262984397979	1.0	9.0	0.0	0.0
fa964f5525bc25a9d69a68ac58aec01a	6.0	0.0497870683679	0.262984397979	1.0	8.66666666667	0.0	0.0
2e06d29427fdaf7e3c8c3db396452b87	6.0	0.0497870683679	0.262984397979	1.0	8.66666666667	0.0	0.0
af0cadc70fc00470e110c36b2508c6f9	6.0	0.0497870683679	0.262984397979	1.0	8.66666666667	0.0	0.0
8f45892fa72036c58605b4a86d4ae7f0	6.0	0.0497870683679	0.262984397979	1.0	8.66666666667	0.0	0.0
92ce194e39a422a384ef10803a0f3c93	6.0	0.0497870683679	0.262984397979	1.0	8.66666666667	0.0	0.0
c6489e4237ee069e7a354c0e70bf80e4	6.0	0.0497870683679	0.262984397979	1.0	8.66666666667	0.0	0.0
97dc05a056b38bcc72c481841ea5164c	6.0	0.0497870683679	0.262984397979	1.0	8.66666666667	0.0	0.0
7b7c64b7be3a45e88ac66c83c37ce033	6.0	0.0497870683679	0.262984397979	1.0	8.66666666667	0.0	0.0
ad5389dc257c9a9a88be919e19e4d330	6.0	0.0497870683679	0.262984397979	1.0	8.66666666667	0.0	0.0
4f35a2138079e6894e2c99beb6cc1a4b	6.0	0.0497870683679	0.262984397979	1.0	8.33333333333	0.0	0.0
f7f9e27d55ae6b30e3b9d60df50e7d3a	6.0	0.0497870683679	0.262984397979	1.0	8.33333333333	0.0	0.0
b723291cd3f7784909e084540eccd35e	6.0	0.0497870683679	0.262984397979	1.0	8.33333333333	0.0	0.0
714c350d8c71a5268b6b055522f9efaf	6.0	0.0497870683679	0.262984397979	1.0	8.33333333333	0.0	0.0
686c7b5d5f56ee8d24ccdf85d2f963a1	6.0	0.0497870683679	0.262984397979	1.0	8.33333333333	0.0	0.0
d0d0dc212d858ffa93da7e153b379850	6.0	0.0497870683679	0.262984397979	1.0	8.33333333333	0.0	0.0
3ee0c71f91027d958ebaa379890cd6e1	6.0	0.0497870683679	0.262984397979	1.0	8.33333333333	0.0	0.0
fe3b17b0e28c1f18b99219455fe99ee0	6.0	0.0497870683679	0.262984397979	1.0	8.33333333333	0.0	0.0
82188045423c25dda363dc2d88708070	6.0	0.0497870683679	0.262984397979	1.0	8.33333333333	0.0	0.0
8987cb45ca8538c6455068d6d73de9a4	6.0	0.0497870683679	0.262984397979	1.0	8.33333333333	0.0	0.0
70bf6b5aeb75d280c8828858c2897727	6.0	0.0497870683679	0.262984397979	1.0	8.33333333333	0.0	0.0
b72e5b4bc14a3b00bc9d0bbea5a0ff23	6.0	0.0497870683679	0.262984397979	1.0	8.33333333333	0.0	0.0
bb373782a640e1d8b6c7be863a1e63e7	6.0	0.0497870683679	0.262984397979	1.0	8.33333333333	0.0	0.0
cc743378ff6076feb716d93c7d268f1e	6.0	0.0497870683679	0.262984397979	1.0	8.33333333333	0.0	0.0
402a2630e1a1f5b80d330d49a5ff8081	6.0	0.0497870683679	0.262984397979	1.0	8.33333333333	0.0	0.0
87a404c6647bd40337fc372a95e21c6b	6.0	0.0497870683679	0.262984397979	1.0	8.33333333333	0.0	0.0
ad22b225c4aa9be102cb99ccb5070b13	6.0	0.0497870683679	0.262984397979	1.0	8.0	0.0	0.0
1575d300c38de3085173fbf6539b61c9	6.0	0.0497870683679	0.262984397979	1.0	8.0	0.0	0.0
25f5269e9ca9b68e2d859569a5e536e6	6.0	0.0497870683679	0.262984397979	1.0	8.0	0.0	0.0
74a09df662c6e76b8476ed16b8fb4c1f	6.0	0.0497870683679	0.262984397979	1.0	8.0	0.0	0.0
33886cf242001d814372794f95a130d7	6.0	0.0497870683679	0.262984397979	1.0	8.0	0.0	0.0
c5e1203aea60ad9027a6b55828089e3e	6.0	0.0497870683679	0.262984397979	1.0	8.0	0.0	0.0
88f2fc7c38f713821decf937e15a47bc	6.0	0.0497870683679	0.262984397979	1.0	8.0	0.0	0.0
0d055685859b6ed70f009ce73d3fdc01	6.0	0.0497870683679	0.262984397979	1.0	8.0	0.0	0.0
a751ba5ffebc456de96eaed96419aa21	6.0	0.0497870683679	0.262984397979	1.0	8.0	0.0	0.0
69b1afc61096d44be5a3817f4bef74b0	6.0	0.0497870683679	0.262984397979	1.0	8.0	0.0	0.0
dae0e3254143997c38b671eaa6ce44d8	6.0	0.0497870683679	0.262984397979	1.0	8.0	0.0	0.0
b53c9cf0101725f24025ca341d0653d0	6.0	0.0497870683679	0.262984397979	1.0	8.0	0.0	0.0
6da76c90381ed682988f8b52dd4ba622	6.0	0.0497870683679	0.262984397979	1.0	8.0	0.0	0.0
5afb60604837fa023add62776b901a41	6.0	0.0497870683679	0.262984397979	1.0	8.0	0.0	0.0
63b9ac71689b5ce8430e60217c031672	6.0	0.0497870683679	0.262984397979	1.0	8.0	0.0	0.0
dfb7d94a1a5b7c3e24d9a788c06a4140	6.0	0.0497870683679	0.262984397979	1.0	8.0	0.0	0.0
5d6d89cbacd0db165906bb81910d5c26	6.0	0.0497870683679	0.262984397979	1.0	8.0	0.0	0.0
1eafc194cf4c6db36293e85c0d1cb408	6.0	0.0497870683679	0.262984397979	1.0	8.0	0.0	0.0
6ba7c16f4925be4a81ecb5889b05e7d1	6.0	0.0497870683679	0.262984397979	1.0	8.0	0.0	0.0
709cb63b64c671c9280059e36955b3cb	6.0	0.0497870683679	0.262984397979	1.0	7.66666666667	0.0	0.0
d5ed9cd60ea852387f998604d40f1503	6.0	0.0497870683679	0.262984397979	1.0	7.66666666667	0.0	0.0
b3974e1263411da0d7ba00c25bf1cf99	6.0	0.0497870683679	0.262984397979	1.0	7.66666666667	0.0	0.0
718aa0334df8012781f9d063a0b3a554	6.0	0.0497870683679	0.262984397979	1.0	7.66666666667	0.0	0.0
12241398a57a6875e9de8e2b108a2f1f	6.0	0.0497870683679	0.262984397979	1.0	7.66666666667	0.0	0.0
27376d4db4faf383926dbf0b37410509	6.0	0.0497870683679	0.262984397979	1.0	7.66666666667	0.0	0.0
73d1f75231adf818d0edd97b9078d601	6.0	0.0497870683679	0.262984397979	1.0	7.66666666667	0.0	0.0
57ce2dbc1bbf0da646184de12373cd2f	6.0	0.0497870683679	0.262984397979	1.0	7.66666666667	0.0	0.0
4a499e4d5990928cf928683a963778cf	6.0	0.0497870683679	0.262984397979	1.0	7.66666666667	0.0	0.0
df050ec2ca13f5a66f78f3b64f40e4cf	6.0	0.0497870683679	0.262984397979	1.0	7.66666666667	0.0	0.0
593cd6f6f3f8579a1e02977690bb1d3c	6.0	0.0497870683679	0.262984397979	1.0	7.66666666667	0.0	0.0
c8feaa1044b53804d7c85fbf1d6c90bf	6.0	0.0497870683679	0.262984397979	1.0	7.66666666667	0.0	0.0
c93e14ccafa8f088db43d6c78279229d	6.0	0.0497870683679	0.262984397979	1.0	7.66666666667	0.0	0.0
eb27ba27df2a6f9d23e41230dda67f7c	6.0	0.0497870683679	0.262984397979	1.0	7.66666666667	0.0	0.0
b4276a099c8ac8e37d5df3ac95145496	6.0	0.0497870683679	0.262984397979	1.0	7.66666666667	0.0	0.0
a5c4fe776d075e0956eac3c488a867b2	6.0	0.0497870683679	0.262984397979	1.0	7.66666666667	0.0	0.0
3aae516a24d0eabf9d41c0830b01a22b	6.0	0.0497870683679	0.262984397979	1.0	7.66666666667	0.0	0.0
e62dcf1f6b9251aeaada01e6a3c93b7c	6.0	0.0497870683679	0.262984397979	1.0	7.66666666667	0.0	0.0
ea35b5de32492204a0163f0c80a2b68c	6.0	0.0497870683679	0.262984397979	1.0	7.66666666667	0.0	0.0
eea39e52c3f49eb585563686f3f410fc	6.0	0.0497870683679	0.262984397979	1.0	7.66666666667	0.0	0.0
397a48e1222ada5cfaf1a16cf68db420	6.0	0.0497870683679	0.262984397979	1.0	7.66666666667	0.0	0.0
a412224f77cffd831b404eec92d6920c	6.0	0.0497870683679	0.262984397979	1.0	7.33333333333	0.0	0.0
6cdc056e52ab32abc8cd787b8795227e	6.0	0.0497870683679	0.262984397979	1.0	7.33333333333	0.0	0.0
2f926928af93e825c703fd988dc5ef49	6.0	0.0497870683679	0.262984397979	1.0	7.33333333333	0.0	0.0
1d805763cf3a241a3e431cb0f59ada89	6.0	0.0497870683679	0.262984397979	1.0	7.33333333333	0.0	0.0
0c93467cbf4f5c84dffbb68936deb817	6.0	0.0497870683679	0.262984397979	1.0	7.33333333333	0.0	0.0
4c1cd4c7707629c9c1172064340abda1	6.0	0.0497870683679	0.262984397979	1.0	7.33333333333	0.0	0.0
a0e78fd6a2928b06f14da47a325fc7ba	6.0	0.0497870683679	0.262984397979	1.0	7.33333333333	0.0	0.0
05b1ad9a5237a4a19907a87f28e1599d	6.0	0.0497870683679	0.262984397979	1.0	7.33333333333	0.0	0.0
281826506bd90cbcc8d2b8ea34deaf8f	6.0	0.0497870683679	0.262984397979	1.0	7.33333333333	0.0	0.0
a3f4c9f269dd0b5b7e3950f341f0cdf7	6.0	0.0497870683679	0.262984397979	1.0	7.33333333333	0.0	0.0
4c50f26a439a8e94c731a497ff22773f	6.0	0.0497870683679	0.262984397979	1.0	7.33333333333	0.0	0.0
38c9875745a8406bf7629b2d4027f561	6.0	0.0497870683679	0.262984397979	1.0	7.33333333333	0.0	0.0
e8aaf28f70d81801e72fa362ccd21b7c	6.0	0.0497870683679	0.262984397979	1.0	7.33333333333	0.0	0.0
9cf1c2ccdc41a635463c3fc351bea7ce	6.0	0.0497870683679	0.262984397979	1.0	7.33333333333	0.0	0.0
6db594deb396dd8851951696e326dfa5	6.0	0.0497870683679	0.262984397979	1.0	7.33333333333	0.0	0.0
efa849117d68cb2215bee344006a314a	6.0	0.0497870683679	0.262984397979	1.0	7.33333333333	0.0	0.0
9d68e5b39ed9ba915ff831afc7e8d165	6.0	0.0497870683679	0.262984397979	1.0	7.33333333333	0.0	0.0
37025e8e62f37193c7412a3089d9bddf	6.0	0.0497870683679	0.262984397979	1.0	7.33333333333	0.0	0.0
19bb3a71941b20fd4735aca1bb9a2515	6.0	0.0497870683679	0.262984397979	1.0	7.33333333333	0.0	0.0
17260241e218d6890d200a4509f8af4b	6.0	0.0497870683679	0.262984397979	1.0	7.33333333333	0.0	0.0
1133143ab344d566c100b92a9c01b0c8	6.0	0.0497870683679	0.262984397979	1.0	7.0	0.0	0.0
74dced2c615d70ebaaae604d8bacaa75	6.0	0.0497870683679	0.262984397979	1.0	7.0	0.0	0.0
4e450a7680d194849ea324aa7c836546	6.0	0.0497870683679	0.262984397979	1.0	7.0	0.0	0.0
5b625dff580a6a607fc8a798ce1eca1a	6.0	0.0497870683679	0.262984397979	1.0	7.0	0.0	0.0
b850b400fa312a8fc9b9dbedfe58590a	6.0	0.0497870683679	0.262984397979	1.0	7.0	0.0	0.0
34f9d5f549e19140dae96c5375171515	6.0	0.0497870683679	0.262984397979	1.0	7.0	0.0	0.0
305b16f59a2d75158eb1dc4875fce3e5	6.0	0.0497870683679	0.262984397979	1.0	7.0	0.0	0.0
bdb9b57686fcce0abe3c151d0d979e0a	6.0	0.0497870683679	0.262984397979	1.0	7.0	0.0	0.0
7ef433402a85e3e2944b327983d9b832	6.0	0.0497870683679	0.262984397979	1.0	7.0	0.0	0.0
f078fe42f6824eb33c38624e73900b8b	6.0	0.0497870683679	0.262984397979	1.0	7.0	0.0	0.0
a946daff25febaff136c7f74449ca1fd	6.0	0.0497870683679	0.262984397979	1.0	7.0	0.0	0.0
4da4eeab6983671187ca82c9a59a5720	6.0	0.0497870683679	0.262984397979	1.0	7.0	0.0	0.0
e68a02df04849753bd3a15bee9687b28	6.0	0.0497870683679	0.262984397979	1.0	7.0	0.0	0.0
1bbc8f88f207d99560b181cb210bddd7	6.0	0.0497870683679	0.262984397979	1.0	7.0	0.0	0.0
966ecdda742225df5281080619019d4c	6.0	0.0497870683679	0.262984397979	1.0	7.0	0.0	0.0
839d8f89b85ec88ab79678cead3b36c7	6.0	0.0497870683679	0.262984397979	1.0	7.0	0.0	0.0
f17636e230ab17c8316e7202719aecf4	6.0	0.0497870683679	0.262984397979	1.0	7.0	0.0	0.0
7a36f16808beb0e3c592cd574cdbb4ca	6.0	0.0497870683679	0.262984397979	1.0	7.0	0.0	0.0
025b5eae703e238ef28e311e67c724af	6.0	0.0497870683679	0.262984397979	1.0	7.0	0.0	0.0
f9234c0716fbe2c76c3ffc55d15790ab	6.0	0.0497870683679	0.262984397979	1.0	7.0	0.0	0.0
a154891d994f7491e26cb9a4432251b9	6.0	0.0497870683679	0.262984397979	1.0	7.0	0.0	0.0
e35b3b9fa82c5c0b5cb33be2f6f53720	6.0	0.0497870683679	0.262984397979	1.0	7.0	0.0	0.0
d5d0f7aff1c8f37204b99a513be821b5	6.0	0.0497870683679	0.262984397979	1.0	7.0	0.0	0.0
1f168e1aaee97b0605e62dd678b02650	6.0	0.0497870683679	0.262984397979	1.0	7.0	0.0	0.0
04eb58a9f13917736731a7141ca2b1d0	6.0	0.0497870683679	0.262984397979	1.0	7.0	0.0	0.0
016b97ca1c9751eaeb1927ab15316c48	6.0	0.0497870683679	0.262984397979	1.0	7.0	0.0	0.0
e0338a3a88af2b08cb18da243d6acf80	6.0	0.0497870683679	0.262984397979	1.0	6.66666666667	0.0	0.0
dd6958f9dccc50694509e15c5926151c	6.0	0.0497870683679	0.262984397979	1.0	6.66666666667	0.0	0.0
c35d05b0e88cd9bf1f90cc850a19b67c	6.0	0.0497870683679	0.262984397979	1.0	6.66666666667	0.0	0.0
4b4d5065ab79f876a360ed8432b70f8f	6.0	0.0497870683679	0.262984397979	1.0	6.66666666667	0.0	0.0
d21110d61f692d1f4955b00e88310379	6.0	0.0497870683679	0.262984397979	1.0	6.66666666667	0.0	0.0
f66c5d42b1f3e92c4237d89dc06e59eb	6.0	0.0497870683679	0.262984397979	1.0	6.66666666667	0.0	0.0
660cd54fc3c700909a5a47626bad4719	6.0	0.0497870683679	0.262984397979	1.0	6.66666666667	0.0	0.0
66b58683d9190e86a5b77a595a757738	6.0	0.0497870683679	0.262984397979	1.0	6.66666666667	0.0	0.0
06b3e681bb63cef13923277c22a4d9d7	6.0	0.0497870683679	0.262984397979	1.0	6.66666666667	0.0	0.0
42c6577cae28eb134435028a61c53587	6.0	0.0497870683679	0.262984397979	1.0	6.66666666667	0.0	0.0
567958d5e1d18095d20710fb3fa24190	6.0	0.0497870683679	0.262984397979	1.0	6.66666666667	0.0	0.0
19b3ad9e50da6584c0cdf3a5d7c7f037	6.0	0.0497870683679	0.262984397979	1.0	6.66666666667	0.0	0.0
c97bcb37f79a4c317b4a447260cd3235	6.0	0.0497870683679	0.262984397979	1.0	6.66666666667	0.0	0.0
f51611ba629b91dbbe7e6265758ba0b4	6.0	0.0497870683679	0.262984397979	1.0	6.66666666667	0.0	0.0
67504485cb7d2bc316a3134ea74a7191	6.0	0.0497870683679	0.262984397979	1.0	6.66666666667	0.0	0.0
ecfb8b0aa964322c247a32df3529239f	6.0	0.0497870683679	0.262984397979	1.0	6.66666666667	0.0	0.0
b04b1f9f684ee66d5680ee09759b2c02	6.0	0.0497870683679	0.262984397979	1.0	6.66666666667	0.0	0.0
5b3064da5bfd2f015ee33919dc5fe143	6.0	0.0497870683679	0.262984397979	1.0	6.66666666667	0.0	0.0
399ffd2f8a53e8f498bc7d8b265bd74e	6.0	0.0497870683679	0.262984397979	1.0	6.66666666667	0.0	0.0
867b041cb88ab84b44e8c549cad59bf2	6.0	0.0497870683679	0.262984397979	1.0	6.66666666667	0.0	0.0
716b9e55d04bd5881fbeb407a9631fdd	6.0	0.0497870683679	0.262984397979	1.0	6.66666666667	0.0	0.0
e41b447b6a042c979addec2a48b27d51	6.0	0.0497870683679	0.262984397979	1.0	6.66666666667	0.0	0.0
2962baf2f062424cedae914ffb8aa2d7	6.0	0.0497870683679	0.262984397979	1.0	6.66666666667	0.0	0.0
3a1131100b66f08fdb60ef01d4faaf0a	6.0	0.0497870683679	0.262984397979	1.0	6.66666666667	0.0	0.0
65908f67284848828b4c75a86fdb6297	6.0	0.0497870683679	0.262984397979	1.0	6.66666666667	0.0	0.0
511e48ebec44f489e0baba162597c461	6.0	0.0497870683679	0.262984397979	1.0	6.33333333333	0.0	0.0
3b9fdc081ba09b5baea3c4b2c1c2d19b	6.0	0.0497870683679	0.262984397979	1.0	6.33333333333	0.0	0.0
31113c5e58c54ffe2fe22411010fca9b	6.0	0.0497870683679	0.262984397979	1.0	6.33333333333	0.0	0.0
3fa2a9dca87d2d56af4f6d8109466a83	6.0	0.0497870683679	0.262984397979	1.0	6.33333333333	0.0	0.0
bc6757002ef9242731a06f140e3ac037	6.0	0.0497870683679	0.262984397979	1.0	6.33333333333	0.0	0.0
0b66ea51795e664a92f439ab453dc9b9	6.0	0.0497870683679	0.262984397979	1.0	6.33333333333	0.0	0.0
f4f52abeff7def09c05ebc6601c8098f	6.0	0.0497870683679	0.262984397979	1.0	6.33333333333	0.0	0.0
2102c2aac43afa401f727f3a3fdd990b	6.0	0.0497870683679	0.262984397979	1.0	6.33333333333	0.0	0.0
107fce0dc543601fe620ebc81d2d8aa3	6.0	0.0497870683679	0.262984397979	1.0	6.33333333333	0.0	0.0
c2c295aef46966d7f71b282cc038a76c	6.0	0.0497870683679	0.262984397979	1.0	6.33333333333	0.0	0.0
503c6f1fdf4ef9dc45a28358f4941663	6.0	0.0497870683679	0.262984397979	1.0	6.33333333333	0.0	0.0
9a7b2910ae2a623da2f8536d4c3df47e	6.0	0.0497870683679	0.262984397979	1.0	6.33333333333	0.0	0.0
bc4611f4c42fe8e120b9f51ba243d815	6.0	0.0497870683679	0.262984397979	1.0	6.33333333333	0.0	0.0
bc2a1705e6452d7d180b79c0f25ed301	6.0	0.0497870683679	0.262984397979	1.0	6.33333333333	0.0	0.0
bb0877fda728383ed993477ab2a73847	6.0	0.0497870683679	0.262984397979	1.0	6.33333333333	0.0	0.0
6aab32e29a333fdf20e6807801cfbc03	6.0	0.0497870683679	0.262984397979	1.0	6.33333333333	0.0	0.0
c7f1c93c826ba6039ae03d05c82f43c9	6.0	0.0497870683679	0.262984397979	1.0	6.33333333333	0.0	0.0
7dcaca6ca06c226ae899bfc54ec37c97	6.0	0.0497870683679	0.262984397979	1.0	6.33333333333	0.0	0.0
e505c792660ec9a88bd53ea465d58586	6.0	0.0497870683679	0.262984397979	1.0	6.33333333333	0.0	0.0
79ff041350a85245e66bcf210a1bb696	6.0	0.0497870683679	0.262984397979	1.0	6.33333333333	0.0	0.0
21d2b3ffd33ce851ab6533e51dd1d059	6.0	0.0497870683679	0.262984397979	1.0	6.33333333333	0.0	0.0
7f282e8620ce1e7508012dd4d9e44381	6.0	0.0497870683679	0.262984397979	1.0	6.33333333333	0.0	0.0
00d0448a6f6f61b7ce34a964fc710bc3	6.0	0.0497870683679	0.262984397979	1.0	6.33333333333	0.0	0.0
34f3d00b35433fbb2fd903c81f472c3b	6.0	0.0497870683679	0.262984397979	1.0	6.33333333333	0.0	0.0
c900c2b8ef99bb41af2e539242b3367a	6.0	0.0497870683679	0.262984397979	1.0	6.33333333333	0.0	0.0
f8c1ef2a1aa6e663cc85ed51b2079ae7	6.0	0.0497870683679	0.262984397979	1.0	6.33333333333	0.0	0.0
6133f337d03c07e8096ebe9a267b6a9b	6.0	0.0497870683679	0.262984397979	1.0	6.33333333333	0.0	0.0
05c4f91c5a7925b475bc6695467f0221	6.0	0.0497870683679	0.262984397979	1.0	6.0	0.0	0.0
7d63630ff8bc59e3e67e884d84257295	6.0	0.0497870683679	0.262984397979	1.0	6.0	0.0	0.0
9b06db3f2137571e774c52b67496b66a	6.0	0.0497870683679	0.262984397979	1.0	6.0	0.0	0.0
7cfc38e3e80e8c21190400258da6e91c	6.0	0.0497870683679	0.262984397979	1.0	6.0	0.0	0.0
d0ee9d074501819ea9c5dcfced91a671	6.0	0.0497870683679	0.262984397979	1.0	6.0	0.0	0.0
2cad6339b1f5603a0d6f63d657062d58	6.0	0.0497870683679	0.262984397979	1.0	6.0	0.0	0.0
3b15128d9a2c322942cc1cf657e04839	6.0	0.0497870683679	0.262984397979	1.0	6.0	0.0	0.0
3878e2094dbd49e558f58023879949fe	6.0	0.0497870683679	0.262984397979	1.0	6.0	0.0	0.0
b0f656ea103227469f24b8b9f2ed1011	6.0	0.0497870683679	0.262984397979	1.0	6.0	0.0	0.0
3f2a8b1032574b31c929f9416b8706fc	6.0	0.0497870683679	0.262984397979	1.0	6.0	0.0	0.0
65f181944607aac41eb702fcbcf0d420	6.0	0.0497870683679	0.262984397979	1.0	6.0	0.0	0.0
4c219fd65297262ccb22f5c9625e06f6	6.0	0.0497870683679	0.262984397979	1.0	6.0	0.0	0.0
c626921aa3f6402dce8ac0b35998e370	6.0	0.0497870683679	0.262984397979	1.0	6.0	0.0	0.0
22359c369c72b8f7613e5fa8635535dc	6.0	0.0497870683679	0.262984397979	1.0	6.0	0.0	0.0
ccd34c76dcaa0e0c87fd06cdd83eaf29	6.0	0.0497870683679	0.262984397979	1.0	6.0	0.0	0.0
26dbb56a94286ec139b2431dcf822429	6.0	0.0497870683679	0.262984397979	1.0	6.0	0.0	0.0
8b89902b6822f2e20a0a011396e46f86	6.0	0.0497870683679	0.262984397979	1.0	6.0	0.0	0.0
75b620b7aa6411056bb9de6ac23074dc	6.0	0.0497870683679	0.262984397979	1.0	6.0	0.0	0.0
8939c5fd6553a4318bcca080075337b6	6.0	0.0497870683679	0.262984397979	1.0	6.0	0.0	0.0
c58929c9210449199326868c9631aec9	6.0	0.0497870683679	0.262984397979	1.0	6.0	0.0	0.0
e36ec346e46820699a044672efa5e4a0	6.0	0.0497870683679	0.262984397979	1.0	6.0	0.0	0.0
2fb7b4ffb72516426b00e804acd977d2	6.0	0.0497870683679	0.262984397979	1.0	6.0	0.0	0.0
ec7d6ea49df666b2e8aba7c8d1276bb5	6.0	0.0497870683679	0.262984397979	1.0	6.0	0.0	0.0
bd865f73bd088f0a9301f0e6cc1efab1	6.0	0.0497870683679	0.262984397979	1.0	6.0	0.0	0.0
98a4c98f9e54fd073ef50c79e1dd649e	6.0	0.0497870683679	0.262984397979	1.0	6.0	0.0	0.0
eb00d2bb4853d04c0616d0ed1dddcb37	6.0	0.0497870683679	0.262984397979	1.0	6.0	0.0	0.0
6342f62e1a24c0ba2beb3ddf88c1c1f4	6.0	0.0497870683679	0.262984397979	1.0	5.66666666667	0.0	0.0
668f2040afe9e753a2800c39edc90f9d	6.0	0.0497870683679	0.262984397979	1.0	5.66666666667	0.0	0.0
793db077863cb7b105c40380bd6e2136	6.0	0.0497870683679	0.262984397979	1.0	5.66666666667	0.0	0.0
db0adca5a668c80de16f65ea87847fc1	6.0	0.0497870683679	0.262984397979	1.0	5.66666666667	0.0	0.0
f475c660d0980a34d170bc5362a3a59f	6.0	0.0497870683679	0.262984397979	1.0	5.66666666667	0.0	0.0
bedeeb8263d2ed06a7017dfeafbf82e9	6.0	0.0497870683679	0.262984397979	1.0	5.66666666667	0.0	0.0
e9da8547e6008bb9a4b47dd47567e4eb	6.0	0.0497870683679	0.262984397979	1.0	5.66666666667	0.0	0.0
b83608e89f30c415c5e29a2e75e3172e	6.0	0.0497870683679	0.262984397979	1.0	5.66666666667	0.0	0.0
6a6a7e003a9d832b678fc80aaf0ec23f	6.0	0.0497870683679	0.262984397979	1.0	5.66666666667	0.0	0.0
217cabe035e5e285aef4772773d73c4c	6.0	0.0497870683679	0.262984397979	1.0	5.66666666667	0.0	0.0
3dc15593d0c90877f60e622349d16ab2	6.0	0.0497870683679	0.262984397979	1.0	5.66666666667	0.0	0.0
c5b27f9b091e7c28c5db1024a9bb1e47	6.0	0.0497870683679	0.262984397979	1.0	5.66666666667	0.0	0.0
b0aef44b702bf156965e8808a6731bf5	6.0	0.0497870683679	0.262984397979	1.0	5.66666666667	0.0	0.0
ebb81a68f78687d93fff90fa5b908f87	6.0	0.0497870683679	0.262984397979	1.0	5.66666666667	0.0	0.0
a990a9e497d45a731b7f3ac293973cfc	6.0	0.0497870683679	0.262984397979	1.0	5.66666666667	0.0	0.0
86a8f4f2b777d8aaf306c6a36ecda8f5	6.0	0.0497870683679	0.262984397979	1.0	5.66666666667	0.0	0.0
2e076c5c84e8d8b478ff636230c369a5	6.0	0.0497870683679	0.262984397979	1.0	5.66666666667	0.0	0.0
e8923cbf7ffdcbaf1133e63cf92737d4	6.0	0.0497870683679	0.262984397979	1.0	5.66666666667	0.0	0.0
d3e4ed015f97ea0de151971c5af24982	6.0	0.0497870683679	0.262984397979	1.0	5.66666666667	0.0	0.0
36a1fabd04d5ca738b0c8333930f8f29	6.0	0.0497870683679	0.262984397979	1.0	5.66666666667	0.0	0.0
63d84144f56325c0e595057bd3f5a0d0	6.0	0.0497870683679	0.262984397979	1.0	5.66666666667	0.0	0.0
66c346d05f8fdf3c99196712aac62540	6.0	0.0497870683679	0.262984397979	1.0	5.66666666667	0.0	0.0
f9990f65b82d82edde029f3245a99009	6.0	0.0497870683679	0.262984397979	1.0	5.66666666667	0.0	0.0
7b69a24ce33f54441b6f2501ea3a2657	6.0	0.0497870683679	0.262984397979	1.0	5.66666666667	0.0	0.0
88b06cfcfd21bd6f9160a806c0e1645b	6.0	0.0497870683679	0.262984397979	1.0	5.66666666667	0.0	0.0
0201be7bc9fc5abd2c2c9b5c082bf33e	6.0	0.0497870683679	0.262984397979	1.0	5.66666666667	0.0	0.0
34301bc017459fde3e9e39381739a250	6.0	0.0497870683679	0.262984397979	1.0	5.66666666667	0.0	0.0
7dc3e2c9721811ec8fcbd3af7f18ac4b	6.0	0.0497870683679	0.262984397979	1.0	5.66666666667	0.0	0.0
497846d0d3758b1be355101811911404	6.0	0.0497870683679	0.262984397979	1.0	5.66666666667	0.0	0.0
1bae0f1490855893e74d231585a88373	6.0	0.0497870683679	0.262984397979	1.0	5.66666666667	0.0	0.0
8dfd7fa3830ac64a331822234d5ccf23	6.0	0.0497870683679	0.262984397979	1.0	5.66666666667	0.0	0.0
0113c794b0102d146232fb599a12edcc	6.0	0.0497870683679	0.262984397979	1.0	5.66666666667	0.0	0.0
b28b223dda6bd928513cd2c4c1059f8d	6.0	0.0497870683679	0.262984397979	1.0	5.66666666667	0.0	0.0
a9f5d6a77c4f3a2c4fc7e0062a5c98f6	6.0	0.0497870683679	0.262984397979	1.0	5.66666666667	0.0	0.0
e03df0b3c1f0e48c651243a76666ade0	6.0	0.0497870683679	0.262984397979	1.0	5.66666666667	0.0	0.0
70b216c3ddb051916c93cc80a074048f	6.0	0.0497870683679	0.262984397979	1.0	5.66666666667	0.0	0.0
d854e4c28063a035a669e910ff0e2f4c	6.0	0.0497870683679	0.262984397979	1.0	5.66666666667	0.0	0.0
0cce4889c5f659cdce0597af4b151881	6.0	0.0497870683679	0.262984397979	1.0	5.66666666667	0.0	0.0
83cfb40c7e546b8982ba0039cea1386e	6.0	0.0497870683679	0.262984397979	1.0	5.66666666667	0.0	0.0
658f92d8d7732fef0eee47957e3a1b12	6.0	0.0497870683679	0.262984397979	1.0	5.66666666667	0.0	0.0
4fc39165a174414ea2e1ec688c6efe8c	6.0	0.0497870683679	0.262984397979	1.0	5.66666666667	0.0	0.0
b36a6ccf78c45969e7fe1c621e211415	6.0	0.0497870683679	0.262984397979	1.0	5.66666666667	0.0	0.0
7353b769bf87954ec1f76a2545539db9	6.0	0.0497870683679	0.262984397979	1.0	5.66666666667	0.0	0.0
b85172fa7297b9b0a8d9c867814a2900	6.0	0.0497870683679	0.262984397979	1.0	5.66666666667	0.0	0.0
cb6652547526d68c79b001bb715abd4e	6.0	0.0497870683679	0.262984397979	1.0	5.33333333333	0.0	0.0
888b885aabf3ec4cd4086ed587468588	6.0	0.0497870683679	0.262984397979	1.0	5.33333333333	0.0	0.0
a8d26c0b1f5adeaeb456a4f0c2f2cd48	6.0	0.0497870683679	0.262984397979	1.0	5.33333333333	0.0	0.0
1d7940fe70bcf46e9307cc801929a514	6.0	0.0497870683679	0.262984397979	1.0	5.33333333333	0.0	0.0
4d9dee29d0356b365853c040e2e40fdf	6.0	0.0497870683679	0.262984397979	1.0	5.33333333333	0.0	0.0
6dac72a431af6f92b936b55417233cce	6.0	0.0497870683679	0.262984397979	1.0	5.33333333333	0.0	0.0
b2ef333c7782a136d0df6c414311ed61	6.0	0.0497870683679	0.262984397979	1.0	5.33333333333	0.0	0.0
510c2d97d9afb6c9ccd2ca449268c78b	6.0	0.0497870683679	0.262984397979	1.0	5.33333333333	0.0	0.0
c0b29532705b24ade0bc27696f491ea8	6.0	0.0497870683679	0.262984397979	1.0	5.33333333333	0.0	0.0
bf13ad90479ad34d80c41381d805f095	6.0	0.0497870683679	0.262984397979	1.0	5.33333333333	0.0	0.0
62fedce137aebe6be67362bb496e4860	6.0	0.0497870683679	0.262984397979	1.0	5.33333333333	0.0	0.0
3626792d3a5c2556a2239d926ffe29c7	6.0	0.0497870683679	0.262984397979	1.0	5.33333333333	0.0	0.0
f66e8934edfa64af75905d234bbf4eb8	6.0	0.0497870683679	0.262984397979	1.0	5.33333333333	0.0	0.0
4851e6911c1a3846f73c507182dfaa1f	6.0	0.0497870683679	0.262984397979	1.0	5.33333333333	0.0	0.0
e4c77d10c168440fab68fcf32c3650e0	6.0	0.0497870683679	0.262984397979	1.0	5.33333333333	0.0	0.0
f34249a07b62a0dca5689f69a540aad2	6.0	0.0497870683679	0.262984397979	1.0	5.33333333333	0.0	0.0
5ce88f0668e52a1cac3a1cf2942e37c0	6.0	0.0497870683679	0.262984397979	1.0	5.33333333333	0.0	0.0
546198955b0550dc5ed25b6ab282b649	6.0	0.0497870683679	0.262984397979	1.0	5.33333333333	0.0	0.0
25b581e09af643266d3635af449ee3f4	6.0	0.0497870683679	0.262984397979	1.0	5.33333333333	0.0	0.0
45bd5ff986bb0275a78a79c532d3b8ec	6.0	0.0497870683679	0.262984397979	1.0	5.33333333333	0.0	0.0
6d9c0363b0edf360088dd9cbb571f4a8	6.0	0.0497870683679	0.262984397979	1.0	5.33333333333	0.0	0.0
72176d64df3ebed8a0015f42b96b27e3	6.0	0.0497870683679	0.262984397979	1.0	5.33333333333	0.0	0.0
71a4d778cc2effd0ae245a374c6f5c03	6.0	0.0497870683679	0.262984397979	1.0	5.33333333333	0.0	0.0
bc86837d57fd8eb740cd55eddb8de94e	6.0	0.0497870683679	0.262984397979	1.0	5.33333333333	0.0	0.0
f32fafc6981bebe0da74f8da6e25213f	6.0	0.0497870683679	0.262984397979	1.0	5.33333333333	0.0	0.0
c5a268ddceb6f4d307d26e52ce8e598c	6.0	0.0497870683679	0.262984397979	1.0	5.33333333333	0.0	0.0
197e2dde06cf342faa119b8339373eae	6.0	0.0497870683679	0.262984397979	1.0	5.33333333333	0.0	0.0
935c9a5215256445eccccb7b0b3bfc1f	6.0	0.0497870683679	0.262984397979	1.0	5.33333333333	0.0	0.0
f805048b3fd6063e27c2b690d4ef3c5e	6.0	0.0497870683679	0.262984397979	1.0	5.33333333333	0.0	0.0
c361702f5b974710afd5077694c2bd15	6.0	0.0497870683679	0.262984397979	1.0	5.33333333333	0.0	0.0
cb3f240de3ef609885902431037db590	6.0	0.0497870683679	0.262984397979	1.0	5.33333333333	0.0	0.0
0a8c0d5025b4de7d5e3cc9d9ef3459cc	6.0	0.0497870683679	0.262984397979	1.0	5.33333333333	0.0	0.0
cfb42a0db3bc0da9a68340aa58a635cf	6.0	0.0497870683679	0.262984397979	1.0	5.33333333333	0.0	0.0
7bd595d5ef4b80fd951448e4305ea7b8	6.0	0.0497870683679	0.262984397979	1.0	5.33333333333	0.0	0.0
6420a5afba9a98eb6c18b678d536876c	6.0	0.0497870683679	0.262984397979	1.0	5.33333333333	0.0	0.0
2bb93c8d359ef600a31477b5e805b7ee	6.0	0.0497870683679	0.262984397979	1.0	5.33333333333	0.0	0.0
eda4d695403345fdd9d6eabb3ab35e3b	6.0	0.0497870683679	0.262984397979	1.0	5.33333333333	0.0	0.0
cd461e8f6125eb24f9bd0d47657b19d2	6.0	0.0497870683679	0.262984397979	1.0	5.33333333333	0.0	0.0
9e7870f101b9c98dc4559c286dfa0920	6.0	0.0497870683679	0.262984397979	1.0	5.33333333333	0.0	0.0
21c8ce4eea715a73061d6671b64a9646	6.0	0.0497870683679	0.262984397979	1.0	5.0	0.0	0.0
9a380ce7867caf8e4e1fe2600e1b457d	6.0	0.0497870683679	0.262984397979	1.0	5.0	0.0	0.0
36f09eb984bbd54158e5962224b31249	6.0	0.0497870683679	0.262984397979	1.0	5.0	0.0	0.0
8aea6f91f84129346b96c52668248ef0	6.0	0.0497870683679	0.262984397979	1.0	5.0	0.0	0.0
66439ed36f7c3dc9780b755eb2daab3c	6.0	0.0497870683679	0.262984397979	1.0	5.0	0.0	0.0
3e73c7370b2a5acca996a38ad49cb29d	6.0	0.0497870683679	0.262984397979	1.0	5.0	0.0	0.0
b73ec3cd9b9d16340536e163015a9647	6.0	0.0497870683679	0.262984397979	1.0	5.0	0.0	0.0
19f3149e695fa748aa506d037d951b7b	6.0	0.0497870683679	0.262984397979	1.0	5.0	0.0	0.0
ee07a4392e1a5150c6bf7ae1c06f7401	6.0	0.0497870683679	0.262984397979	1.0	5.0	0.0	0.0
ac61940f2dc641cc75c53af0c9e1e598	6.0	0.0497870683679	0.262984397979	1.0	5.0	0.0	0.0
e2f31c52f42db2a2e5b8ee1d52912a74	6.0	0.0497870683679	0.262984397979	1.0	5.0	0.0	0.0
6803f91c408cbd518fc0f6664e4f794e	6.0	0.0497870683679	0.262984397979	1.0	5.0	0.0	0.0
c0b64961b76346821237d428627a001b	6.0	0.0497870683679	0.262984397979	1.0	5.0	0.0	0.0
d6953a694b161b916999bef39f3aa7f1	6.0	0.0497870683679	0.262984397979	1.0	5.0	0.0	0.0
925a959c065975fbb839614dc35b0a1c	6.0	0.0497870683679	0.262984397979	1.0	5.0	0.0	0.0
c8b890bd427cc6c71f36bf36c400f664	6.0	0.0497870683679	0.262984397979	1.0	5.0	0.0	0.0
4424b7bb84054b46468beece3a087825	6.0	0.0497870683679	0.262984397979	1.0	5.0	0.0	0.0
7bc238447f0db43e650bb79a7b0046ea	6.0	0.0497870683679	0.262984397979	1.0	5.0	0.0	0.0
f90ab647c297e9ec08df108e2a1e823b	6.0	0.0497870683679	0.262984397979	1.0	5.0	0.0	0.0
a6b7bbe252a4ad41fc1db6b849567f68	6.0	0.0497870683679	0.262984397979	1.0	5.0	0.0	0.0
56001599a10fa438c134464206a63653	6.0	0.0497870683679	0.262984397979	1.0	5.0	0.0	0.0
7939560fc595137cdf559d627f18cb9a	6.0	0.0497870683679	0.262984397979	1.0	5.0	0.0	0.0
224a4afac2c1ef66d343739e5f841554	6.0	0.0497870683679	0.262984397979	1.0	5.0	0.0	0.0
0e89dc5b20892ac3cbad2c2289d87d30	6.0	0.0497870683679	0.262984397979	1.0	5.0	0.0	0.0
cb0a291ffb1b8c00cfd4c2ed9f2053ce	6.0	0.0497870683679	0.262984397979	1.0	5.0	0.0	0.0
5bba33d7546d1db3243b74bf63f08af8	6.0	0.0497870683679	0.262984397979	1.0	5.0	0.0	0.0
df6cc148c0e2915eebc8f1cd5b6ba508	6.0	0.0497870683679	0.262984397979	1.0	5.0	0.0	0.0
badaccecd2ab8f43df46d06b4f5a2151	6.0	0.0497870683679	0.262984397979	1.0	5.0	0.0	0.0
1bcc550c639c89ac986ec5407f6940bf	6.0	0.0497870683679	0.262984397979	1.0	5.0	0.0	0.0
e83dbfd18e3f181468d9a26dd7238c62	6.0	0.0497870683679	0.262984397979	1.0	5.0	0.0	0.0
3c1da23cb446f046b7cd9c37e0c87393	6.0	0.0497870683679	0.262984397979	1.0	5.0	0.0	0.0
f35a0acf8bb9cb5d5999ca90b89f046a	6.0	0.0497870683679	0.262984397979	1.0	5.0	0.0	0.0
b2dc8b34c569eb5613f5864e248ee584	6.0	0.0497870683679	0.262984397979	1.0	5.0	0.0	0.0
1edda3015ecc415b9fc6b1a9f4d4c40c	6.0	0.0497870683679	0.262984397979	1.0	5.0	0.0	0.0
47ae5ad500971789bd9af45e8463f97d	6.0	0.0497870683679	0.262984397979	1.0	5.0	0.0	0.0
0ee1d02652f90fae42132359d8f9920e	6.0	0.0497870683679	0.262984397979	1.0	5.0	0.0	0.0
772efe986521d7664f00985e88977312	6.0	0.0497870683679	0.262984397979	1.0	5.0	0.0	0.0
7a3377d8f82511646d369c7751ed2abb	6.0	0.0497870683679	0.262984397979	1.0	5.0	0.0	0.0
af3bad6715f1ad655f5d557b66a80ced	6.0	0.0497870683679	0.262984397979	1.0	5.0	0.0	0.0
33ac078ccae2a409145bb52599dc16d1	6.0	0.0497870683679	0.262984397979	1.0	5.0	0.0	0.0
b7cb9184b6bf0408c867167b9740bb4c	6.0	0.0497870683679	0.262984397979	1.0	5.0	0.0	0.0
9e033e42d3f19db78dc7db161b90a3ee	6.0	0.0497870683679	0.262984397979	1.0	5.0	0.0	0.0
f10aba0c9349bce5c6cc3bbea9f95fed	6.0	0.0497870683679	0.262984397979	1.0	5.0	0.0	0.0
e2fb44dfaa9f1baa83499dcb6efa52d6	6.0	0.0497870683679	0.262984397979	1.0	5.0	0.0	0.0
6174b81ccc7a03e696ab23c4e3fec9d9	6.0	0.0497870683679	0.262984397979	1.0	5.0	0.0	0.0
607746f5220089ff4bcc99f15cc3b586	6.0	0.0497870683679	0.262984397979	1.0	5.0	0.0	0.0
b8cbde42c3864f3381c2ea8225d57f1b	6.0	0.0497870683679	0.262984397979	1.0	5.0	0.0	0.0
70ced527d8f975f72436036973189735	6.0	0.0497870683679	0.262984397979	1.0	5.0	0.0	0.0
269d2c77a78bc56b8e066335462fd965	6.0	0.0497870683679	0.262984397979	1.0	5.0	0.0	0.0
14dc80e56b693e35884c1a204cdc61d3	6.0	0.0497870683679	0.262984397979	1.0	5.0	0.0	0.0
40158d1c962fe8df18c63205144141a7	6.0	0.0497870683679	0.262984397979	1.0	5.0	0.0	0.0
de1b06aea4eec3b7eb01d1eb4b5f3d27	6.0	0.0497870683679	0.262984397979	1.0	5.0	0.0	0.0
645809bb8773dcb14be4d1b2db4c4cbb	6.0	0.0497870683679	0.262984397979	1.0	5.0	0.0	0.0
a0399ee4bf0699da017fa3923254370e	6.0	0.0497870683679	0.262984397979	1.0	5.0	0.0	0.0
7c10c6669608295452057bd89b581deb	6.0	0.0497870683679	0.262984397979	1.0	4.66666666667	0.0	0.0
54172d0f0ddb09eb0d1e09100739f1dc	6.0	0.0497870683679	0.262984397979	1.0	4.66666666667	0.0	0.0
cb975f3be2c969a68c6e6c08c320338d	6.0	0.0497870683679	0.262984397979	1.0	4.66666666667	0.0	0.0
e089ea3c03e905446a7055e8e721b14b	6.0	0.0497870683679	0.262984397979	1.0	4.66666666667	0.0	0.0
2054de69908869eec8ced558f6edb467	6.0	0.0497870683679	0.262984397979	1.0	4.66666666667	0.0	0.0
b669d75bf3f20fcffeb305ae4b11bf09	6.0	0.0497870683679	0.262984397979	1.0	4.66666666667	0.0	0.0
6447ff771b3182053d45024b2e24678a	6.0	0.0497870683679	0.262984397979	1.0	4.66666666667	0.0	0.0
91ccebfb986eddabea670e907c0c1c2c	6.0	0.0497870683679	0.262984397979	1.0	4.66666666667	0.0	0.0
6ec117affaeafa713277d4633ca79f25	6.0	0.0497870683679	0.262984397979	1.0	4.66666666667	0.0	0.0
ba7f551662bc592ba3e88284935fade8	6.0	0.0497870683679	0.262984397979	1.0	4.66666666667	0.0	0.0
660f7c8c92fa0fdf878dc58b9f490ba1	6.0	0.0497870683679	0.262984397979	1.0	4.66666666667	0.0	0.0
cdb60246ca042fcc75a9c409a6756ffb	6.0	0.0497870683679	0.262984397979	1.0	4.66666666667	0.0	0.0
db12dfae4876ae48e1f7fa22fcc55ae1	6.0	0.0497870683679	0.262984397979	1.0	4.66666666667	0.0	0.0
566ab4c018fe4558cedefa7719ff7f64	6.0	0.0497870683679	0.262984397979	1.0	4.66666666667	0.0	0.0
39af0ee832578950c63f86c0dc30a753	6.0	0.0497870683679	0.262984397979	1.0	4.66666666667	0.0	0.0
ac5238096773e3b4ce1f556fa1298a7b	6.0	0.0497870683679	0.262984397979	1.0	4.66666666667	0.0	0.0
b46c3fd75573cbfa4f28da56e164b360	6.0	0.0497870683679	0.262984397979	1.0	4.66666666667	0.0	0.0
e434f6a18ce194c7efb88c127dcc8e47	6.0	0.0497870683679	0.262984397979	1.0	4.66666666667	0.0	0.0
510eb238c6a0e92ae0211859a9b813e8	6.0	0.0497870683679	0.262984397979	1.0	4.66666666667	0.0	0.0
20bff84e2f25d16900af3249d1f202dc	6.0	0.0497870683679	0.262984397979	1.0	4.66666666667	0.0	0.0
9083308f2536576027a48e85e8be66b5	6.0	0.0497870683679	0.262984397979	1.0	4.66666666667	0.0	0.0
eb8409bda3e16775df6318ae3d850745	6.0	0.0497870683679	0.262984397979	1.0	4.66666666667	0.0	0.0
be2849e2afcf84091281e2dd2b1bf776	6.0	0.0497870683679	0.262984397979	1.0	4.66666666667	0.0	0.0
bdd221e5a0301c3fe47c5c3a787745e8	6.0	0.0497870683679	0.262984397979	1.0	4.66666666667	0.0	0.0
23c7f4b13bce834c731d70f951305253	6.0	0.0497870683679	0.262984397979	1.0	4.66666666667	0.0	0.0
f3b3c282aae8aecfaf7b1693de3c75bd	6.0	0.0497870683679	0.262984397979	1.0	4.66666666667	0.0	0.0
8e59436813148452b88d95a2e0636603	6.0	0.0497870683679	0.262984397979	1.0	4.66666666667	0.0	0.0
bb33f7154e15facccdcf7a89d8462c25	6.0	0.0497870683679	0.262984397979	1.0	4.66666666667	0.0	0.0
a4adf02e212c7399220af2a9a38ff3be	6.0	0.0497870683679	0.262984397979	1.0	4.66666666667	0.0	0.0
06d729cac7f2055c857a5d7773914e22	6.0	0.0497870683679	0.262984397979	1.0	4.66666666667	0.0	0.0
6fc796f0ee1737a2477c1dfb3a6f9446	6.0	0.0497870683679	0.262984397979	1.0	4.66666666667	0.0	0.0
9eaf63fd17b12f41776411598c189a8d	6.0	0.0497870683679	0.262984397979	1.0	4.66666666667	0.0	0.0
4b9ad8ea0093a49f84d35a3d450bc575	6.0	0.0497870683679	0.262984397979	1.0	4.66666666667	0.0	0.0
df589e77c60fd2834d238dbee673780c	6.0	0.0497870683679	0.262984397979	1.0	4.66666666667	0.0	0.0
c6000c696349c7bb13335ae5d8bfbada	6.0	0.0497870683679	0.262984397979	1.0	4.66666666667	0.0	0.0
10f1708a898dd72306b3be5f9719ded9	6.0	0.0497870683679	0.262984397979	1.0	4.66666666667	0.0	0.0
e2867544155c198c1c12ad77d0520f6b	6.0	0.0497870683679	0.262984397979	1.0	4.66666666667	0.0	0.0
40648f282220dab6865e1fdb59c4bc3e	6.0	0.0497870683679	0.262984397979	1.0	4.66666666667	0.0	0.0
50be1ace7245305e86c577a34b56fe56	6.0	0.0497870683679	0.262984397979	1.0	4.66666666667	0.0	0.0
47e5079464a7e3caab85db2dd5c4ba00	6.0	0.0497870683679	0.262984397979	1.0	4.66666666667	0.0	0.0
d7e683be9f1a6c1b1dd99bca0a1776c3	6.0	0.0497870683679	0.262984397979	1.0	4.66666666667	0.0	0.0
cda8847dd44e1c2667f811187abadb70	6.0	0.0497870683679	0.262984397979	1.0	4.66666666667	0.0	0.0
48be174faa96ad871e3373751dbc7f3e	6.0	0.0497870683679	0.262984397979	1.0	4.66666666667	0.0	0.0
04bd82eedacf15edd3b1d87962aceba3	6.0	0.0497870683679	0.262984397979	1.0	4.66666666667	0.0	0.0
44a555603da0e21b2f848b7e86a56947	6.0	0.0497870683679	0.262984397979	1.0	4.66666666667	0.0	0.0
1998a6071893219068186b41b1678f0b	6.0	0.0497870683679	0.262984397979	1.0	4.66666666667	0.0	0.0
a50d47f51aa6d7450beaef5c60ff82bc	6.0	0.0497870683679	0.262984397979	1.0	4.66666666667	0.0	0.0
8cdb76400786fa91ee67e36f626e3753	6.0	0.0497870683679	0.262984397979	1.0	4.66666666667	0.0	0.0
51839b5f7a0be8d68d588738dd263eb8	6.0	0.0497870683679	0.262984397979	1.0	4.66666666667	0.0	0.0
0485af37ae997e670513f83d1893114a	6.0	0.0497870683679	0.262984397979	1.0	4.66666666667	0.0	0.0
e66fc2551d7e9961fd973de5e631a275	6.0	0.0497870683679	0.262984397979	1.0	4.66666666667	0.0	0.0
fb2a2159f6a6b065643d115ca6631479	6.0	0.0497870683679	0.262984397979	1.0	4.66666666667	0.0	0.0
13dd8aba782b45691a81da2cbf8b1619	6.0	0.0497870683679	0.262984397979	1.0	4.66666666667	0.0	0.0
c27ff2a768ac992ee4bfb40d10d12826	6.0	0.0497870683679	0.262984397979	1.0	4.66666666667	0.0	0.0
a8b801a7855856bf7d42602f8865fe13	6.0	0.0497870683679	0.262984397979	1.0	4.66666666667	0.0	0.0
0e7ec193c490b0cfa1a680b58ea44cf0	6.0	0.0497870683679	0.262984397979	1.0	4.66666666667	0.0	0.0
19b45f298c55d9b02a979d233709b1e7	6.0	0.0497870683679	0.262984397979	1.0	4.66666666667	0.0	0.0
533ca6cb0811f3b022805a4d80a7ae2e	6.0	0.0497870683679	0.262984397979	1.0	4.66666666667	0.0	0.0
09d015a7aea2cab5ad1c7ba71a86d009	6.0	0.0497870683679	0.262984397979	1.0	4.66666666667	0.0	0.0
4295acd7de8398bd05ec9e2d037479e7	6.0	0.0497870683679	0.262984397979	1.0	4.66666666667	0.0	0.0
2fbc11eb3b2368f4fab4dd0fed0e2f97	6.0	0.0497870683679	0.262984397979	1.0	4.66666666667	0.0	0.0
11adcba552068c844faefbd50df1f3eb	6.0	0.0497870683679	0.262984397979	1.0	4.66666666667	0.0	0.0
d553bd8bcf3c2b154a973f187ed1f69e	6.0	0.0497870683679	0.262984397979	1.0	4.66666666667	0.0	0.0
2e95e61f25e37716390d5bff4bc9dada	6.0	0.0497870683679	0.262984397979	1.0	4.66666666667	0.0	0.0
ecd9f622b4c81627ca9e39f32bc75f4d	6.0	0.0497870683679	0.262984397979	1.0	4.33333333333	0.0	0.0
e8da53ece2666e5c1ce83c37448fd1fb	6.0	0.0497870683679	0.262984397979	1.0	4.33333333333	0.0	0.0
0888f8433039c4e9fe762c42c33cd5e8	6.0	0.0497870683679	0.262984397979	1.0	4.33333333333	0.0	0.0
a4dd2af4a19dc31167c42fd498a70965	6.0	0.0497870683679	0.262984397979	1.0	4.33333333333	0.0	0.0
220e252fb8a8c6dc74359e293b2ba2cf	6.0	0.0497870683679	0.262984397979	1.0	4.33333333333	0.0	0.0
f6fff4898ca71188a9e5a26aa1e1eeb3	6.0	0.0497870683679	0.262984397979	1.0	4.33333333333	0.0	0.0
f415425b6e8d09d2ad1106d45da8b0cb	6.0	0.0497870683679	0.262984397979	1.0	4.33333333333	0.0	0.0
553da83d0980786103367fe14a239072	6.0	0.0497870683679	0.262984397979	1.0	4.33333333333	0.0	0.0
4fa571eab93f983392e651f9177fea6c	6.0	0.0497870683679	0.262984397979	1.0	4.33333333333	0.0	0.0
66643f3a900abefaf7c6030a04372824	6.0	0.0497870683679	0.262984397979	1.0	4.33333333333	0.0	0.0
46c05080b49d178448a1aa60b8b29e26	6.0	0.0497870683679	0.262984397979	1.0	4.33333333333	0.0	0.0
3539095eea96bd384e5623eebe7e690c	6.0	0.0497870683679	0.262984397979	1.0	4.33333333333	0.0	0.0
fb9f2c204844604ec3d61ac478c518fb	6.0	0.0497870683679	0.262984397979	1.0	4.33333333333	0.0	0.0
4d213c12b8fef27e8cb282ff7e136838	6.0	0.0497870683679	0.262984397979	1.0	4.33333333333	0.0	0.0
7d7e0f9d8e111e55aa529c4b8f1e7f95	6.0	0.0497870683679	0.262984397979	1.0	4.33333333333	0.0	0.0
37fe26a1044558c7c4ed17b859b60412	6.0	0.0497870683679	0.262984397979	1.0	4.33333333333	0.0	0.0
73e692e321f203076accaf283eef44ef	6.0	0.0497870683679	0.262984397979	1.0	4.33333333333	0.0	0.0
2889d30c6de33db8f2c32fa188d35cb8	6.0	0.0497870683679	0.262984397979	1.0	4.33333333333	0.0	0.0
5613e30d81fbfad944e54feeb5a97f6d	6.0	0.0497870683679	0.262984397979	1.0	4.33333333333	0.0	0.0
1cec4efc112bfb52205302ffc51c4433	6.0	0.0497870683679	0.262984397979	1.0	4.33333333333	0.0	0.0
0bafb4d2654cc09a2079ac7b4beedb53	6.0	0.0497870683679	0.262984397979	1.0	4.33333333333	0.0	0.0
19bfabce4538967f6f912cd969d73426	6.0	0.0497870683679	0.262984397979	1.0	4.33333333333	0.0	0.0
f9474878cad0a34ef15c90e3356be49a	6.0	0.0497870683679	0.262984397979	1.0	4.33333333333	0.0	0.0
f3324ed14b3c90d619a4c212426331a1	6.0	0.0497870683679	0.262984397979	1.0	4.33333333333	0.0	0.0
1abfcbf52fd0251e0c91c65e1002026f	6.0	0.0497870683679	0.262984397979	1.0	4.33333333333	0.0	0.0
ea7b0dced8c63c2facf94c995c006a4f	6.0	0.0497870683679	0.262984397979	1.0	4.33333333333	0.0	0.0
50ab8e205deb29755e26b4093b1a72b8	6.0	0.0497870683679	0.262984397979	1.0	4.33333333333	0.0	0.0
25ec47a2f546352264b18ba8b5aa2b60	6.0	0.0497870683679	0.262984397979	1.0	4.33333333333	0.0	0.0
653ddee570b485d291e7477ab14df43f	6.0	0.0497870683679	0.262984397979	1.0	4.33333333333	0.0	0.0
22b72b12d3834728310a868166b107ee	6.0	0.0497870683679	0.262984397979	1.0	4.33333333333	0.0	0.0
2d2f854eebf05fda52fecfa215dbf3fd	6.0	0.0497870683679	0.262984397979	1.0	4.33333333333	0.0	0.0
0042ad340696e5510a004efad9419707	6.0	0.0497870683679	0.262984397979	1.0	4.33333333333	0.0	0.0
c767914943b3693cdd75b6a5774d223c	6.0	0.0497870683679	0.262984397979	1.0	4.33333333333	0.0	0.0
66ebf105d80945d73274e0b1f190b94a	6.0	0.0497870683679	0.262984397979	1.0	4.33333333333	0.0	0.0
b9f3ad363500eb27e6e247d6a528c11c	6.0	0.0497870683679	0.262984397979	1.0	4.33333333333	0.0	0.0
f1ab345df1c99008e3c249148e7904a0	6.0	0.0497870683679	0.262984397979	1.0	4.33333333333	0.0	0.0
7f5dda59f8fb6a8f9051e918654d5461	6.0	0.0497870683679	0.262984397979	1.0	4.33333333333	0.0	0.0
97210bf1abff7eb8d1859d2d312b38c5	6.0	0.0497870683679	0.262984397979	1.0	4.33333333333	0.0	0.0
6f829f60e947d78bd10624f27df2726f	6.0	0.0497870683679	0.262984397979	1.0	4.33333333333	0.0	0.0
5e1d4bbdf79dff1cc82c11519b2399cd	6.0	0.0497870683679	0.262984397979	1.0	4.33333333333	0.0	0.0
2d97e67f7910a390736a35caa52257f3	6.0	0.0497870683679	0.262984397979	1.0	4.33333333333	0.0	0.0
15e9011103e03fa7d235cb36cd02d14e	6.0	0.0497870683679	0.262984397979	1.0	4.33333333333	0.0	0.0
85dddd24ed84317130645ee85f54e42f	6.0	0.0497870683679	0.262984397979	1.0	4.33333333333	0.0	0.0
31698bfbd7f8b4a307bf3f6aa1b1e839	6.0	0.0497870683679	0.262984397979	1.0	4.33333333333	0.0	0.0
fec9797cbe741d81098be6ca994e44f3	6.0	0.0497870683679	0.262984397979	1.0	4.33333333333	0.0	0.0
d3d996cf6f45c836a0dff4bb6352c50d	6.0	0.0497870683679	0.262984397979	1.0	4.33333333333	0.0	0.0
5aeeeab79e93010da89983968a1e9110	6.0	0.0497870683679	0.262984397979	1.0	4.33333333333	0.0	0.0
77714ed6856ed2883be2f3623fabca6f	6.0	0.0497870683679	0.262984397979	1.0	4.33333333333	0.0	0.0
0d791c01010c207a8eb1baac45033b33	6.0	0.0497870683679	0.262984397979	1.0	4.33333333333	0.0	0.0
99e0de533a167793d43b39589d3aaa74	6.0	0.0497870683679	0.262984397979	1.0	4.33333333333	0.0	0.0
9ab110698a6abc360938ae0d9b9874e8	6.0	0.0497870683679	0.262984397979	1.0	4.33333333333	0.0	0.0
ba81073806b659fbc43a3fa1b024d08b	6.0	0.0497870683679	0.262984397979	1.0	4.33333333333	0.0	0.0
78eafa4b959d253f5592331a3157e4e3	6.0	0.0497870683679	0.262984397979	1.0	4.33333333333	0.0	0.0
5e0c75da20063f242fa7898c2aaa8247	6.0	0.0497870683679	0.262984397979	1.0	4.33333333333	0.0	0.0
c5834352e5db334ad3d2efc5e169726b	6.0	0.0497870683679	0.262984397979	1.0	4.33333333333	0.0	0.0
7a092d5480ac0ec18b7f3c89b5080b4e	6.0	0.0497870683679	0.262984397979	1.0	4.33333333333	0.0	0.0
d4efa048690c1de28d8777787bacddb4	6.0	0.0497870683679	0.262984397979	1.0	4.0	0.0	0.0
b87f6c190d4e18562f31e21bab3661ab	6.0	0.0497870683679	0.262984397979	1.0	4.0	0.0	0.0
2501193be41b8da139d00273b31b9d5e	6.0	0.0497870683679	0.262984397979	1.0	4.0	0.0	0.0
e08b03f65eedb5c80702586053fb69ea	6.0	0.0497870683679	0.262984397979	1.0	4.0	0.0	0.0
8dd79f80400a84ba26ce32ba472feae5	6.0	0.0497870683679	0.262984397979	1.0	4.0	0.0	0.0
7e3878e446249c84041b35470dc69786	6.0	0.0497870683679	0.262984397979	1.0	4.0	0.0	0.0
7165a1bbfb10b426efa1dd6b2c39c416	6.0	0.0497870683679	0.262984397979	1.0	4.0	0.0	0.0
39258905c1d789c6b2c1f0ab4609cfc5	6.0	0.0497870683679	0.262984397979	1.0	4.0	0.0	0.0
7d4dda45779d7a6838f9f5739d706ec7	6.0	0.0497870683679	0.262984397979	1.0	4.0	0.0	0.0
c1d3017d3a595fbc0655691578104821	6.0	0.0497870683679	0.262984397979	1.0	4.0	0.0	0.0
4b98f8e2e200e2b468e1316df7c8f355	6.0	0.0497870683679	0.262984397979	1.0	4.0	0.0	0.0
6e0363f7abc82a06805722c96ff38c51	6.0	0.0497870683679	0.262984397979	1.0	4.0	0.0	0.0
18483c78ee57e741de423ec1e1a84c4e	6.0	0.0497870683679	0.262984397979	1.0	4.0	0.0	0.0
619bf66ecf8dd4206c3ba50dd2e44ba9	6.0	0.0497870683679	0.262984397979	1.0	4.0	0.0	0.0
70b11d3969c5946f98cfb6cbf8580087	6.0	0.0497870683679	0.262984397979	1.0	4.0	0.0	0.0
6bdb590ca7e651b85737d6ce739ac877	6.0	0.0497870683679	0.262984397979	1.0	4.0	0.0	0.0
6f6eb06b784dde263bd729eea3068060	6.0	0.0497870683679	0.262984397979	1.0	4.0	0.0	0.0
9c75069ec43db4ac016107b439a7a3d9	6.0	0.0497870683679	0.262984397979	1.0	4.0	0.0	0.0
4d7e21288df213b60fb37b86ec662c66	6.0	0.0497870683679	0.262984397979	1.0	4.0	0.0	0.0
ee637020ad38f25ec6567e226f9cdb0a	6.0	0.0497870683679	0.262984397979	1.0	4.0	0.0	0.0
07763b6d8138b3c65e055b11b6fde2df	6.0	0.0497870683679	0.262984397979	1.0	4.0	0.0	0.0
8536d03998d56912631cb6015caf173f	6.0	0.0497870683679	0.262984397979	1.0	4.0	0.0	0.0
8753c0d8074e36fdb49f28a8c63f21bf	6.0	0.0497870683679	0.262984397979	1.0	4.0	0.0	0.0
6cd76fac5a701f6e9a9e7b5e4aea66fb	6.0	0.0497870683679	0.262984397979	1.0	4.0	0.0	0.0
a8320984061698afcfd074c1e760eb31	6.0	0.0497870683679	0.262984397979	1.0	4.0	0.0	0.0
92584d96f2bbc847587a9154cecca227	6.0	0.0497870683679	0.262984397979	1.0	4.0	0.0	0.0
6dde10510255fd4e7d03ac3b98710d0f	6.0	0.0497870683679	0.262984397979	1.0	4.0	0.0	0.0
d45476b17d37a3f0f0e1b0b247197135	6.0	0.0497870683679	0.262984397979	1.0	4.0	0.0	0.0
fcf6e1d2872b7b852c2fb2cb1255bd80	6.0	0.0497870683679	0.262984397979	1.0	4.0	0.0	0.0
47b8fb3877de407711f841aedfa76ad6	6.0	0.0497870683679	0.262984397979	1.0	4.0	0.0	0.0
2bf10afae9fb50a613a2be881f873936	6.0	0.0497870683679	0.262984397979	1.0	4.0	0.0	0.0
f1096b3eb37cdc3caac4aa449856ef5f	6.0	0.0497870683679	0.262984397979	1.0	4.0	0.0	0.0
c2889798e5c614007899d1c2984c58c3	6.0	0.0497870683679	0.262984397979	1.0	4.0	0.0	0.0
90c4e34e3400844cbf87349de281edc2	6.0	0.0497870683679	0.262984397979	1.0	4.0	0.0	0.0
53934edc5a0eb63533ab9f65ff7488f5	6.0	0.0497870683679	0.262984397979	1.0	4.0	0.0	0.0
cce34251decf39df5b27633bba4c0ec3	6.0	0.0497870683679	0.262984397979	1.0	4.0	0.0	0.0
eb5cdb867ea422dbf221525ea4f38c6c	6.0	0.0497870683679	0.262984397979	1.0	4.0	0.0	0.0
ededbc23ef0b09596d259bb5d3cd73ff	6.0	0.0497870683679	0.262984397979	1.0	4.0	0.0	0.0
082a44ed638a2a67c3198579a6aeaea5	6.0	0.0497870683679	0.262984397979	1.0	4.0	0.0	0.0
5bf26a26a93c1543d0646af4324c8a1b	6.0	0.0497870683679	0.262984397979	1.0	4.0	0.0	0.0
54a868a8de47478aacd7198584bee28e	6.0	0.0497870683679	0.262984397979	1.0	4.0	0.0	0.0
233e71b6b7d3624ecace8449c3aaa590	6.0	0.0497870683679	0.262984397979	1.0	4.0	0.0	0.0
cf725ddbbd5d5afcf50e8d3b6c66918c	6.0	0.0497870683679	0.262984397979	1.0	4.0	0.0	0.0
04ab9d88965511f2fb78d5a5404a76f0	6.0	0.0497870683679	0.262984397979	1.0	4.0	0.0	0.0
a3d84d8cba8fc12da920f8bd2449e042	6.0	0.0497870683679	0.262984397979	1.0	4.0	0.0	0.0
ad37366b49325e2d413dfc7fb0121085	6.0	0.0497870683679	0.262984397979	1.0	4.0	0.0	0.0
9d0bea598c741139cb3ede3bc81bd989	6.0	0.0497870683679	0.262984397979	1.0	4.0	0.0	0.0
9675fd6c265852955b85932d08a0ea16	6.0	0.0497870683679	0.262984397979	1.0	4.0	0.0	0.0
a039f342f6785d6f393da1bcfe4103fd	6.0	0.0497870683679	0.262984397979	1.0	4.0	0.0	0.0
45cf84bf885c90b190e26ae9b1895d71	6.0	0.0497870683679	0.262984397979	1.0	4.0	0.0	0.0
2b34d0997dc8a84d4d6c39b3cdfee4ea	6.0	0.0497870683679	0.262984397979	1.0	4.0	0.0	0.0
2857465ead9642e7b93358de460fdea7	6.0	0.0497870683679	0.262984397979	1.0	4.0	0.0	0.0
2543ff111a594749c8c94a8fea7dbc09	6.0	0.0497870683679	0.262984397979	1.0	4.0	0.0	0.0
db3a7e39d2f4a365a58cedd88ca69fe9	6.0	0.0497870683679	0.262984397979	1.0	4.0	0.0	0.0
a448451d16fa9845932bf4736c636f5d	6.0	0.0497870683679	0.262984397979	1.0	4.0	0.0	0.0
8d62015afadf6511aa0708525625c455	6.0	0.0497870683679	0.262984397979	1.0	4.0	0.0	0.0
a2342461da1fcea5c3c33e85f00cd3a4	6.0	0.0497870683679	0.262984397979	1.0	4.0	0.0	0.0
05e8b74792a24590101e73c829188998	6.0	0.0497870683679	0.262984397979	1.0	4.0	0.0	0.0
a5a8bd43ed9ea62f6e3c7ce22bf3d348	6.0	0.0497870683679	0.262984397979	1.0	4.0	0.0	0.0
5e77e9e9208cddaa46664c7593bd8a33	6.0	0.0497870683679	0.262984397979	1.0	3.66666666667	0.0	0.0
dc89d1fa649ebc2023547aa3eb106584	6.0	0.0497870683679	0.262984397979	1.0	3.66666666667	0.0	0.0
8aedad2bb2b6806d71fd9bf843835fa2	6.0	0.0497870683679	0.262984397979	1.0	3.66666666667	0.0	0.0
801cdbeb02ba4eff6f7a31d6c6cf0fb4	6.0	0.0497870683679	0.262984397979	1.0	3.66666666667	0.0	0.0
6b68d6a87da617652bb79a1420cc4b28	6.0	0.0497870683679	0.262984397979	1.0	3.66666666667	0.0	0.0
8c95ea4048541de4f98ce5312823dde9	6.0	0.0497870683679	0.262984397979	1.0	3.66666666667	0.0	0.0
957edc0d29c80416f9fbb829460e50e3	6.0	0.0497870683679	0.262984397979	1.0	3.66666666667	0.0	0.0
f5dd1c022e4df4598bb59f39d9491166	6.0	0.0497870683679	0.262984397979	1.0	3.66666666667	0.0	0.0
e10b5cf8ee5fb2f902feaab2938321b1	6.0	0.0497870683679	0.262984397979	1.0	3.66666666667	0.0	0.0
51a2ce981521116cfadc315032a21970	6.0	0.0497870683679	0.262984397979	1.0	3.66666666667	0.0	0.0
c0b6cc46660207024d20a129ae32e9e4	6.0	0.0497870683679	0.262984397979	1.0	3.66666666667	0.0	0.0
508f8fe50a6df468ef61a190b594b8e0	6.0	0.0497870683679	0.262984397979	1.0	3.66666666667	0.0	0.0
5871f264b448350eb1a84a22b494aa2a	6.0	0.0497870683679	0.262984397979	1.0	3.66666666667	0.0	0.0
9712147799f345c2a5cd1128014cf609	6.0	0.0497870683679	0.262984397979	1.0	3.66666666667	0.0	0.0
12cba868fb2e7cf218b6e7a055e6a3c8	6.0	0.0497870683679	0.262984397979	1.0	3.66666666667	0.0	0.0
aabc827effba00bc45cee396d8f0feae	6.0	0.0497870683679	0.262984397979	1.0	3.66666666667	0.0	0.0
9e60d65649d186bcaa75196a7b4050b6	6.0	0.0497870683679	0.262984397979	1.0	3.66666666667	0.0	0.0
2366edff562057919847592697161c0d	6.0	0.0497870683679	0.262984397979	1.0	3.66666666667	0.0	0.0
2dc8d310e7c3d2685e1dd04737647641	6.0	0.0497870683679	0.262984397979	1.0	3.66666666667	0.0	0.0
3b45492baad915e451ca773963ff7b44	6.0	0.0497870683679	0.262984397979	1.0	3.66666666667	0.0	0.0
08192adf81ff6fe7a00ab0fee67d8dae	6.0	0.0497870683679	0.262984397979	1.0	3.66666666667	0.0	0.0
176e2931ddf108925f3e68421e7e8d5d	6.0	0.0497870683679	0.262984397979	1.0	3.66666666667	0.0	0.0
460e92c0bb3e37ed57ee52f65fd0628b	6.0	0.0497870683679	0.262984397979	1.0	3.66666666667	0.0	0.0
951aafd4fe9c895da99830d66c873796	6.0	0.0497870683679	0.262984397979	1.0	3.66666666667	0.0	0.0
e9e5bbcc21bf6ce93e640f1cf5870dce	6.0	0.0497870683679	0.262984397979	1.0	3.66666666667	0.0	0.0
03c9b5d1e6f00647ef0509ed4471feb3	6.0	0.0497870683679	0.262984397979	1.0	3.66666666667	0.0	0.0
d10a4c807ddd3739f5224765d7cdbaa4	6.0	0.0497870683679	0.262984397979	1.0	3.66666666667	0.0	0.0
6d5f51452683a1a01ac84f76d534f13e	6.0	0.0497870683679	0.262984397979	1.0	3.66666666667	0.0	0.0
890384efa1d62c7abc3a91283306ea7d	6.0	0.0497870683679	0.262984397979	1.0	3.66666666667	0.0	0.0
3b4247cddfd6b11af7472c7510c0a356	6.0	0.0497870683679	0.262984397979	1.0	3.66666666667	0.0	0.0
27c0c18a3a93534c93a2d0341ba98f37	6.0	0.0497870683679	0.262984397979	1.0	3.66666666667	0.0	0.0
32b56d92a7ae0756c1a02d89fb4fc843	6.0	0.0497870683679	0.262984397979	1.0	3.66666666667	0.0	0.0
48d0124eb1102ab58537be57c98a76c4	6.0	0.0497870683679	0.262984397979	1.0	3.66666666667	0.0	0.0
1267ae1d6ec3ce39f6fdb656cb8d4376	6.0	0.0497870683679	0.262984397979	1.0	3.66666666667	0.0	0.0
94b9076c8ebcce9bd4459d560b272b2c	6.0	0.0497870683679	0.262984397979	1.0	3.66666666667	0.0	0.0
1117d6091abf1a8cfaf6c0c96eda720f	6.0	0.0497870683679	0.262984397979	1.0	3.66666666667	0.0	0.0
3d10b44c47391586ddb29803d5a2458f	6.0	0.0497870683679	0.262984397979	1.0	3.66666666667	0.0	0.0
4588d29ebcb2f0bf4feecdf2963b1685	6.0	0.0497870683679	0.262984397979	1.0	3.66666666667	0.0	0.0
33e9faaa97607f7068555707d5a9b0c9	6.0	0.0497870683679	0.262984397979	1.0	3.66666666667	0.0	0.0
a4e0edb2fa98324d12d0c9ccb314d752	6.0	0.0497870683679	0.262984397979	1.0	3.66666666667	0.0	0.0
5cf27c5bd3ced9e5cc73e47388f18512	6.0	0.0497870683679	0.262984397979	1.0	3.66666666667	0.0	0.0
cf24b7c4175eac407cce32cd81d6fcd7	6.0	0.0497870683679	0.262984397979	1.0	3.66666666667	0.0	0.0
e0191f15925be51945005e1c40a47b5d	6.0	0.0497870683679	0.262984397979	1.0	3.66666666667	0.0	0.0
b221ffd5b5e8d3b049a65fe7babdc3d6	6.0	0.0497870683679	0.262984397979	1.0	3.66666666667	0.0	0.0
92df6bd75f5617cc46879be2c863a67f	6.0	0.0497870683679	0.262984397979	1.0	3.66666666667	0.0	0.0
9c6fbd709d7486680c88662b01fb8351	6.0	0.0497870683679	0.262984397979	1.0	3.66666666667	0.0	0.0
774dcf1abb4cfef2c8a40ef7dbc2791d	6.0	0.0497870683679	0.262984397979	1.0	3.66666666667	0.0	0.0
7ff14129153d7fefad5c7ff02946a788	6.0	0.0497870683679	0.262984397979	1.0	3.66666666667	0.0	0.0
3bd84af460e0a746b185e815d19186cd	6.0	0.0497870683679	0.262984397979	1.0	3.66666666667	0.0	0.0
a3ae3e65052ebf770b0ae8f77c8f3923	6.0	0.0497870683679	0.262984397979	1.0	3.66666666667	0.0	0.0
9b8530acd3c8e9d11ee2ca21771682dd	6.0	0.0497870683679	0.262984397979	1.0	3.66666666667	0.0	0.0
3990a925694eeac008584b89d7ce7f96	6.0	0.0497870683679	0.262984397979	1.0	3.66666666667	0.0	0.0
edb094d5aec50e75180a54acb9d84794	6.0	0.0497870683679	0.262984397979	1.0	3.66666666667	0.0	0.0
c38f052999a53569900bad1b3415adec	6.0	0.0497870683679	0.262984397979	1.0	3.66666666667	0.0	0.0
97b6d70ecff7849dbbd57bb3b9cfcfae	6.0	0.0497870683679	0.262984397979	1.0	3.66666666667	0.0	0.0
f16dd9a581cef8a85c3b64fabee7ead8	6.0	0.0497870683679	0.262984397979	1.0	3.66666666667	0.0	0.0
6a187897b4dc6b7d868a04b5286da9bc	6.0	0.0497870683679	0.262984397979	1.0	3.66666666667	0.0	0.0
749f5344a6f1e7ea91dab71e5218d0db	6.0	0.0497870683679	0.262984397979	1.0	3.66666666667	0.0	0.0
c9ab290c2911de19f5cdf29ca143e19f	6.0	0.0497870683679	0.262984397979	1.0	3.66666666667	0.0	0.0
f03b5f6be27af0b305e3b3180f9311a4	6.0	0.0497870683679	0.262984397979	1.0	3.66666666667	0.0	0.0
20bd1bb5d208b8eedf234eaab3dd9b5b	6.0	0.0497870683679	0.262984397979	1.0	3.66666666667	0.0	0.0
ad256ccf7a6e711c3e18351d0e6f528c	6.0	0.0497870683679	0.262984397979	1.0	3.66666666667	0.0	0.0
f92385c74310befaa7e52804bfe2988a	6.0	0.0497870683679	0.262984397979	1.0	3.66666666667	0.0	0.0
41b45bee737ef166f0b2de51d68689f1	6.0	0.0497870683679	0.262984397979	1.0	3.66666666667	0.0	0.0
347860e8e452322350aad638a651e9da	6.0	0.0497870683679	0.262984397979	1.0	3.66666666667	0.0	0.0
ae8de6c02ffab0c6d3142801eb659dd6	6.0	0.0497870683679	0.262984397979	1.0	3.66666666667	0.0	0.0
ae615de7df960cd746e8a6b627998267	6.0	0.0497870683679	0.262984397979	1.0	3.66666666667	0.0	0.0
3604a16bce584ef52eb9a317390b4e35	6.0	0.0497870683679	0.262984397979	1.0	3.66666666667	0.0	0.0
712a0bd3663a23f564bcf3a4efed5b46	6.0	0.0497870683679	0.262984397979	1.0	3.66666666667	0.0	0.0
e69335efad51ece3bcf8c5ea5ce8e447	6.0	0.0497870683679	0.262984397979	1.0	3.66666666667	0.0	0.0
2bd8defc48a9d873453c7cd58ed90389	6.0	0.0497870683679	0.262984397979	1.0	3.66666666667	0.0	0.0
0530ce51db11f2c5d60f618ffa984c0f	6.0	0.0497870683679	0.262984397979	1.0	3.66666666667	0.0	0.0
efa1d9ff1c77453ca45b9ac669bd4e6b	6.0	0.0497870683679	0.262984397979	1.0	3.66666666667	0.0	0.0
713813916056fc90bf75bfe6b1218d4b	6.0	0.0497870683679	0.262984397979	1.0	3.66666666667	0.0	0.0
c1239b1d9a1597100d02aaa3539d9c4e	6.0	0.0497870683679	0.262984397979	1.0	3.66666666667	0.0	0.0
3172c212586210f94494052897f1cdb8	6.0	0.0497870683679	0.262984397979	1.0	3.66666666667	0.0	0.0
dca963d031f150a511b2b5612147e686	6.0	0.0497870683679	0.262984397979	1.0	3.66666666667	0.0	0.0
99ff4b326994f46ff4e5b244d3ec4765	6.0	0.0497870683679	0.262984397979	1.0	3.66666666667	0.0	0.0
4f2c3b605f972be6b9db6c73facd9017	6.0	0.0497870683679	0.262984397979	1.0	3.66666666667	0.0	0.0
d2ad26690fa9636ff7fe5ea77adccac6	6.0	0.0497870683679	0.262984397979	1.0	3.66666666667	0.0	0.0
73dcae0b9f010d9df2aa9144945db7b4	6.0	0.0497870683679	0.262984397979	1.0	3.66666666667	0.0	0.0
4114b35283ddaa0ce2021f817c215e08	6.0	0.0497870683679	0.262984397979	1.0	3.33333333333	0.0	0.0
bde5b0258c109107a16f9b072d57d4d5	6.0	0.0497870683679	0.262984397979	1.0	3.33333333333	0.0	0.0
039a9962c7ccb9b856544b407bd13a10	6.0	0.0497870683679	0.262984397979	1.0	3.33333333333	0.0	0.0
21fdf913af52ac7d74cace900bf1870a	6.0	0.0497870683679	0.262984397979	1.0	3.33333333333	0.0	0.0
2687e43e35088aa0b9ebb001a6a5d9eb	6.0	0.0497870683679	0.262984397979	1.0	3.33333333333	0.0	0.0
f440415ad4e53cb8c65f4e20bfb391f7	6.0	0.0497870683679	0.262984397979	1.0	3.33333333333	0.0	0.0
370581fb4cebe2ba62089efd3f20191c	6.0	0.0497870683679	0.262984397979	1.0	3.33333333333	0.0	0.0
99237ae0f0df9ae939ce8c8448ff885d	6.0	0.0497870683679	0.262984397979	1.0	3.33333333333	0.0	0.0
27e415d61457b65213b54ca32b3187ea	6.0	0.0497870683679	0.262984397979	1.0	3.33333333333	0.0	0.0
da4a32815818b52c8d1d0117021f4e24	6.0	0.0497870683679	0.262984397979	1.0	3.33333333333	0.0	0.0
8328de207aecfe1ecd6c10543f13fa66	6.0	0.0497870683679	0.262984397979	1.0	3.33333333333	0.0	0.0
c5929a77ccc50ce4b65147c751559a22	6.0	0.0497870683679	0.262984397979	1.0	3.33333333333	0.0	0.0
a19f2d9ba2cb2b83e48fbed6cf4b6506	6.0	0.0497870683679	0.262984397979	1.0	3.33333333333	0.0	0.0
44b45abe6a852d3740c753e37ede27c3	6.0	0.0497870683679	0.262984397979	1.0	3.33333333333	0.0	0.0
309eb41bbfd10c994e5fc70278fe892a	6.0	0.0497870683679	0.262984397979	1.0	3.33333333333	0.0	0.0
f8cbb8291321450200c71c780f36f40f	6.0	0.0497870683679	0.262984397979	1.0	3.33333333333	0.0	0.0
358b79814e175fd2cd89edf7e2965b4c	6.0	0.0497870683679	0.262984397979	1.0	3.33333333333	0.0	0.0
b84d3c7bb4fd26a0eae4014448c2f467	6.0	0.0497870683679	0.262984397979	1.0	3.33333333333	0.0	0.0
7f0d55a8a6dd908bda06095c75b155d6	6.0	0.0497870683679	0.262984397979	1.0	3.33333333333	0.0	0.0
9496bec075a98f3c3e1924bd2bca8be3	6.0	0.0497870683679	0.262984397979	1.0	3.33333333333	0.0	0.0
339c8371cd495e3250aa279f1b63e5ce	6.0	0.0497870683679	0.262984397979	1.0	3.33333333333	0.0	0.0
779fca5b7d944dbef4624091f0ee222c	6.0	0.0497870683679	0.262984397979	1.0	3.33333333333	0.0	0.0
5d24d3bfb79232ffff308712c9c600d9	6.0	0.0497870683679	0.262984397979	1.0	3.33333333333	0.0	0.0
2c1ae026ff8e3bc813a0f6676082b653	6.0	0.0497870683679	0.262984397979	1.0	3.33333333333	0.0	0.0
ca11fb8725e0c8dca922060766f051d4	6.0	0.0497870683679	0.262984397979	1.0	3.33333333333	0.0	0.0
76fa681144b9ad8e0e221612e69ac8e2	6.0	0.0497870683679	0.262984397979	1.0	3.33333333333	0.0	0.0
a16b868d1fdd27b72dc4f8f846651888	6.0	0.0497870683679	0.262984397979	1.0	3.33333333333	0.0	0.0
fb6ee0e5aa3732acee2a0aaf92832509	6.0	0.0497870683679	0.262984397979	1.0	3.33333333333	0.0	0.0
639ebaea2c33682c06b00dda7d1fb29b	6.0	0.0497870683679	0.262984397979	1.0	3.33333333333	0.0	0.0
4a858d4dd85b0a6279a9dbbb0062c136	6.0	0.0497870683679	0.262984397979	1.0	3.33333333333	0.0	0.0
858304f441cbeaff2bfb904f32467416	6.0	0.0497870683679	0.262984397979	1.0	3.33333333333	0.0	0.0
d509c82a950abf952d2b541db297c398	6.0	0.0497870683679	0.262984397979	1.0	3.33333333333	0.0	0.0
a0764749b903d97ca79c902d9213c079	6.0	0.0497870683679	0.262984397979	1.0	3.33333333333	0.0	0.0
2d8fabaa2cad31758885d9f9b8b55cfa	6.0	0.0497870683679	0.262984397979	1.0	3.33333333333	0.0	0.0
b3b14395080fdeec353f8f54d5cabac0	6.0	0.0497870683679	0.262984397979	1.0	3.33333333333	0.0	0.0
4864bccfbe477d0b2a6d7a1847fdd2e7	6.0	0.0497870683679	0.262984397979	1.0	3.33333333333	0.0	0.0
a79cb7c1a6e0016b4a9f7cf08d1a53a4	6.0	0.0497870683679	0.262984397979	1.0	3.33333333333	0.0	0.0
7af60e84b1779c401649f85c808f3c02	6.0	0.0497870683679	0.262984397979	1.0	3.33333333333	0.0	0.0
34481e1d3b53736f72db63d8320ee924	6.0	0.0497870683679	0.262984397979	1.0	3.33333333333	0.0	0.0
5f7a2144e9125e666bb3771f1de15e04	6.0	0.0497870683679	0.262984397979	1.0	3.33333333333	0.0	0.0
3403756932d8302ccb6c971f9913cb95	6.0	0.0497870683679	0.262984397979	1.0	3.33333333333	0.0	0.0
737c96b86d477b13c3aa6c5b41789d9a	6.0	0.0497870683679	0.262984397979	1.0	3.33333333333	0.0	0.0
8e6197ac42170d3ac62defdabce71d5f	6.0	0.0497870683679	0.262984397979	1.0	3.33333333333	0.0	0.0
20c42ed8f88097a209c5cbb12278b751	6.0	0.0497870683679	0.262984397979	1.0	3.33333333333	0.0	0.0
f6a6d769523aaf01477b1798518b0588	6.0	0.0497870683679	0.262984397979	1.0	3.33333333333	0.0	0.0
b0aa8e19d658113a51af480c3883aaf4	6.0	0.0497870683679	0.262984397979	1.0	3.33333333333	0.0	0.0
c49b9b8600aa340e281f361ad1c4043c	6.0	0.0497870683679	0.262984397979	1.0	3.33333333333	0.0	0.0
8d0977a05fb918e18dadd3c39a0e5b4d	6.0	0.0497870683679	0.262984397979	1.0	3.33333333333	0.0	0.0
931c6c4888cde9a8955f7a1dc43c8ac6	6.0	0.0497870683679	0.262984397979	1.0	3.33333333333	0.0	0.0
5b46c13b9e3ee40e02c593f22aa589d7	6.0	0.0497870683679	0.262984397979	1.0	3.33333333333	0.0	0.0
da01d37403f62e325eea289a563cad3f	6.0	0.0497870683679	0.262984397979	1.0	3.33333333333	0.0	0.0
2f826c7466f7b48ae21d7975e697899c	6.0	0.0497870683679	0.262984397979	1.0	3.33333333333	0.0	0.0
d336badfbbe4e2eb2db0c2dfafa6de22	6.0	0.0497870683679	0.262984397979	1.0	3.33333333333	0.0	0.0
de138c4a70a514b679ae6202c1604b95	6.0	0.0497870683679	0.262984397979	1.0	3.33333333333	0.0	0.0
825bd9cd6b017f7c43a2d9144461bea9	6.0	0.0497870683679	0.262984397979	1.0	3.33333333333	0.0	0.0
47658d4c05f28daf5b305ecabef8daa2	6.0	0.0497870683679	0.262984397979	1.0	3.33333333333	0.0	0.0
696d3de1d93a24fef256f8c7f6d68315	6.0	0.0497870683679	0.262984397979	1.0	3.33333333333	0.0	0.0
21681ecdb8d096cc3696d846b7da7e0f	6.0	0.0497870683679	0.262984397979	1.0	3.33333333333	0.0	0.0
e3de3079b67af573b0d07e325d5c06ec	6.0	0.0497870683679	0.262984397979	1.0	3.33333333333	0.0	0.0
d1dc55491e43e0f62c01f4f38a3a497f	6.0	0.0497870683679	0.262984397979	1.0	3.33333333333	0.0	0.0
7c86840aa5bb2ca7b52e94c009e220de	6.0	0.0497870683679	0.262984397979	1.0	3.33333333333	0.0	0.0
3cf846a6f6f80f0944e31d9899730430	6.0	0.0497870683679	0.262984397979	1.0	3.33333333333	0.0	0.0
5511ee14e6630fcec2f40cd05fcdb4cd	6.0	0.0497870683679	0.262984397979	1.0	3.33333333333	0.0	0.0
7b8c6a1c0c5a425289c402703c1205bb	6.0	0.0497870683679	0.262984397979	1.0	3.33333333333	0.0	0.0
af9800d8eb0d9889341c9e04573dbaa4	6.0	0.0497870683679	0.262984397979	1.0	3.33333333333	0.0	0.0
39261505eac9494abc7e052e474172ae	6.0	0.0497870683679	0.262984397979	1.0	3.33333333333	0.0	0.0
0efbc9a9447523aa32c46fbd2696371c	6.0	0.0497870683679	0.262984397979	1.0	3.33333333333	0.0	0.0
5c9826aae742b88ffd16178a782ee8b0	6.0	0.0497870683679	0.262984397979	1.0	3.33333333333	0.0	0.0
ce80e88c0d11b2b5cdb14cc01aa54e5f	6.0	0.0497870683679	0.262984397979	1.0	3.33333333333	0.0	0.0
61d6dc6be9bf2f3c3ea9c7fb58b32f60	6.0	0.0497870683679	0.262984397979	1.0	3.33333333333	0.0	0.0
ba9392c6c8dce01d0c424ca14966c8ea	6.0	0.0497870683679	0.262984397979	1.0	3.33333333333	0.0	0.0
00e6b7815c5fb6bd990eb422fc019737	6.0	0.0497870683679	0.262984397979	1.0	3.33333333333	0.0	0.0
67760fa4389aee394de591227823aaa8	6.0	0.0497870683679	0.262984397979	1.0	3.33333333333	0.0	0.0
0119d165380dc67be08d09fdc441b01f	6.0	0.0497870683679	0.262984397979	1.0	3.33333333333	0.0	0.0
d41a5b27f5e463e6d3e09d566d788a23	6.0	0.0497870683679	0.262984397979	1.0	3.33333333333	0.0	0.0
7d6f66cd7b79bdbb15df389ae0c054fe	6.0	0.0497870683679	0.262984397979	1.0	3.33333333333	0.0	0.0
45a9bed92a47beb87a0e7fdbefaaed47	6.0	0.0497870683679	0.262984397979	1.0	3.33333333333	0.0	0.0
1482ea432fb6b046b8c54b1703716702	6.0	0.0497870683679	0.262984397979	1.0	3.33333333333	0.0	0.0
b73b7b6ef66069dcc9aa4b73ec3dfe85	6.0	0.0497870683679	0.262984397979	1.0	3.33333333333	0.0	0.0
b1f114c0a52fbb74e811320904d2af07	6.0	0.0497870683679	0.262984397979	1.0	3.33333333333	0.0	0.0
447d24b4bfc5ae468651a0385d4307e7	6.0	0.0497870683679	0.262984397979	1.0	3.33333333333	0.0	0.0
8882881aa31658af3934d8319b18122d	6.0	0.0497870683679	0.262984397979	1.0	3.33333333333	0.0	0.0
ef0091d380cf7c72f031fa62336b828c	6.0	0.0497870683679	0.262984397979	1.0	3.33333333333	0.0	0.0
cce83acfc128d57b5b45e058cbccec81	6.0	0.0497870683679	0.262984397979	1.0	3.33333333333	0.0	0.0
afeb5c4b2d1a708a12d6a9fefa9160ed	6.0	0.0497870683679	0.262984397979	1.0	3.33333333333	0.0	0.0
969d591f9792df7626ee9b2984d63e5a	6.0	0.0497870683679	0.262984397979	1.0	3.0	0.0	0.0
8a17b3390eb53fa21daec9eeb36034de	6.0	0.0497870683679	0.262984397979	1.0	3.0	0.0	0.0
f9710ff6b87a46c270918c3fa0fa1fa7	6.0	0.0497870683679	0.262984397979	1.0	3.0	0.0	0.0
6261f74121d22ecf4e6a3de9395701a6	6.0	0.0497870683679	0.262984397979	1.0	3.0	0.0	0.0
ec20cc11dab6d80ba9c213edc44504fd	6.0	0.0497870683679	0.262984397979	1.0	3.0	0.0	0.0
fb858b55a9d84b777bfad437a8e9d41b	6.0	0.0497870683679	0.262984397979	1.0	3.0	0.0	0.0
1ff7429a2eea4bef1e87934a2fae841c	6.0	0.0497870683679	0.262984397979	1.0	3.0	0.0	0.0
813d9b2a2a5492f3dde0e9f5b98d736e	6.0	0.0497870683679	0.262984397979	1.0	3.0	0.0	0.0
2bd61533423f6d855393096ce441115e	6.0	0.0497870683679	0.262984397979	1.0	3.0	0.0	0.0
7d77e2ff2e9b5de6f4a7905f3ab4a15b	6.0	0.0497870683679	0.262984397979	1.0	3.0	0.0	0.0
a295f20b9aa6af74be8277194e3d8d37	6.0	0.0497870683679	0.262984397979	1.0	3.0	0.0	0.0
f919d720fd2e6e9c6718e530b524a3c5	6.0	0.0497870683679	0.262984397979	1.0	3.0	0.0	0.0
60f95d9f464408c0141b4da482ef8642	6.0	0.0497870683679	0.262984397979	1.0	3.0	0.0	0.0
e3eb0317a0ee58afa654b4f4e32bde1c	6.0	0.0497870683679	0.262984397979	1.0	3.0	0.0	0.0
a82fec4842f7676a2b3ee0f4cb5c4713	6.0	0.0497870683679	0.262984397979	1.0	3.0	0.0	0.0
feda7ace6863555ee1da7f65cc7eba4f	6.0	0.0497870683679	0.262984397979	1.0	3.0	0.0	0.0
93bb1110535014b2ad7c8427ba13cdea	6.0	0.0497870683679	0.262984397979	1.0	3.0	0.0	0.0
b4b52ca5978cfa2ed583e71747290cdb	6.0	0.0497870683679	0.262984397979	1.0	3.0	0.0	0.0
e25cba92b6c5fd3ff0f1dcd45d9e425d	6.0	0.0497870683679	0.262984397979	1.0	3.0	0.0	0.0
077eb100e4ea90e2fc5f1818133efbdf	6.0	0.0497870683679	0.262984397979	1.0	3.0	0.0	0.0
764f6c8e2c082b899687a903c994128b	6.0	0.0497870683679	0.262984397979	1.0	3.0	0.0	0.0
56739b0f8a0fae34d2a5675b6e73e25d	6.0	0.0497870683679	0.262984397979	1.0	3.0	0.0	0.0
e8a510eed5cd869139f09b8fe5543795	6.0	0.0497870683679	0.262984397979	1.0	3.0	0.0	0.0
c7d47a176ec3e654e77933443d7e0f75	6.0	0.0497870683679	0.262984397979	1.0	3.0	0.0	0.0
a0a51998d2b8961f77f16ba9c0e12500	6.0	0.0497870683679	0.262984397979	1.0	3.0	0.0	0.0
681352a064c09b7a1a96ceb8d3a7358f	6.0	0.0497870683679	0.262984397979	1.0	3.0	0.0	0.0
bf5021f985d00b1659cf50b20468d149	6.0	0.0497870683679	0.262984397979	1.0	3.0	0.0	0.0
bc14a6bd8d34282198c9a2c09ed9112e	6.0	0.0497870683679	0.262984397979	1.0	3.0	0.0	0.0
bc915f15d5949b52207aa513b6e11f40	6.0	0.0497870683679	0.262984397979	1.0	3.0	0.0	0.0
4a356386c0829eb237809b3a27040ebf	6.0	0.0497870683679	0.262984397979	1.0	3.0	0.0	0.0
d5615529bbb2a7cf89096832c7ff6dee	6.0	0.0497870683679	0.262984397979	1.0	3.0	0.0	0.0
18d2eb49aaa914bf35af9cd83a4b79aa	6.0	0.0497870683679	0.262984397979	1.0	3.0	0.0	0.0
faa01ccb3b1af617e01fc1e8eaae6850	6.0	0.0497870683679	0.262984397979	1.0	3.0	0.0	0.0
f0b74f79319def33f7c9402b388d4389	6.0	0.0497870683679	0.262984397979	1.0	3.0	0.0	0.0
084adeded364aa5a1a8b691b442fbfc7	6.0	0.0497870683679	0.262984397979	1.0	3.0	0.0	0.0
830ab8cf3061cfcf9784d7c4c5da2f4a	6.0	0.0497870683679	0.262984397979	1.0	3.0	0.0	0.0
7e0beae11816601ca7f2788dbed43c5a	6.0	0.0497870683679	0.262984397979	1.0	3.0	0.0	0.0
4d3cd9ef23910d7916b1a7205b4ca9b8	6.0	0.0497870683679	0.262984397979	1.0	3.0	0.0	0.0
1dd13fc857449ec9c1f6b3974d33efc1	6.0	0.0497870683679	0.262984397979	1.0	3.0	0.0	0.0
d08b9342013a0a6489ee9e332f90774b	6.0	0.0497870683679	0.262984397979	1.0	3.0	0.0	0.0
264c0e1bd4810b78d96c1e10e08680a0	6.0	0.0497870683679	0.262984397979	1.0	3.0	0.0	0.0
18cb80e801e9a86af0f35dff1f5a28c0	6.0	0.0497870683679	0.262984397979	1.0	3.0	0.0	0.0
3f5b763514ccfb6df48c4043f56b8142	6.0	0.0497870683679	0.262984397979	1.0	3.0	0.0	0.0
e4a153248e04b7745c8cf4c8c4bdedd7	6.0	0.0497870683679	0.262984397979	1.0	3.0	0.0	0.0
60c7d55710c72898eb8501f02e282bc8	6.0	0.0497870683679	0.262984397979	1.0	3.0	0.0	0.0
6c971e63ab07365ae9fa717d200737c2	6.0	0.0497870683679	0.262984397979	1.0	3.0	0.0	0.0
9532c8ba1611e62e5044e9368b5bf731	6.0	0.0497870683679	0.262984397979	1.0	3.0	0.0	0.0
e9b7b8665b40ca07a00a4020dc6ecc60	6.0	0.0497870683679	0.262984397979	1.0	3.0	0.0	0.0
f0b70a5cdb12bfdab90bf810bb34b910	6.0	0.0497870683679	0.262984397979	1.0	3.0	0.0	0.0
3263a5873592707d53b039bad49a5031	6.0	0.0497870683679	0.262984397979	1.0	3.0	0.0	0.0
0dbe422b9eb2a48c8ee80d1cc3e95721	6.0	0.0497870683679	0.262984397979	1.0	3.0	0.0	0.0
9221013c45af2b4c8f314fd01b8abcd4	6.0	0.0497870683679	0.262984397979	1.0	3.0	0.0	0.0
aa02c4ac298d13506b0df1c73cadd50d	6.0	0.0497870683679	0.262984397979	1.0	3.0	0.0	0.0
b8184fd41cd6f970be3ec92f9e30378a	6.0	0.0497870683679	0.262984397979	1.0	3.0	0.0	0.0
61bc2e9752665e92671303eb11881d76	6.0	0.0497870683679	0.262984397979	1.0	3.0	0.0	0.0
025c43a29c638b89598ffd6671686d06	6.0	0.0497870683679	0.262984397979	1.0	3.0	0.0	0.0
9e61127b14ffda6c8dc2dd559baf671f	6.0	0.0497870683679	0.262984397979	1.0	3.0	0.0	0.0
3660f4f5e7a90b914663038e89394f2b	6.0	0.0497870683679	0.262984397979	1.0	3.0	0.0	0.0
e3b6d947a576a8b5ca4a5b0f80a1e1ae	6.0	0.0497870683679	0.262984397979	1.0	3.0	0.0	0.0
4ebb2efabeb83d25b93854b0b8fc73b8	6.0	0.0497870683679	0.262984397979	1.0	3.0	0.0	0.0
df752d9df863b24942c1e0d47f7dffaf	6.0	0.0497870683679	0.262984397979	1.0	3.0	0.0	0.0
1b070bbf2a43d785151a405d8718ba97	6.0	0.0497870683679	0.262984397979	1.0	3.0	0.0	0.0
1a0b64a96f3cf8d37f0adb9b5a69aeff	6.0	0.0497870683679	0.262984397979	1.0	3.0	0.0	0.0
6be635c4150631f742d3d996d86f4669	6.0	0.0497870683679	0.262984397979	1.0	3.0	0.0	0.0
1677ddad527356421f258fa08078840e	6.0	0.0497870683679	0.262984397979	1.0	3.0	0.0	0.0
5aa3f3ce0f36ab8f329d8204d3f3f4c9	6.0	0.0497870683679	0.262984397979	1.0	3.0	0.0	0.0
eee74f2fa2fde096a15906a6f1530b0c	6.0	0.0497870683679	0.262984397979	1.0	3.0	0.0	0.0
a08c618e10b871a5f66096d9f99793f7	6.0	0.0497870683679	0.262984397979	1.0	3.0	0.0	0.0
411784532a4aa7cdf1332cfa0267f58d	6.0	0.0497870683679	0.262984397979	1.0	3.0	0.0	0.0
e19675c2ef9f37ade0510638308788cc	6.0	0.0497870683679	0.262984397979	1.0	3.0	0.0	0.0
c34f4f16ca9bc0b1d77655fb648ddc7e	6.0	0.0497870683679	0.262984397979	1.0	3.0	0.0	0.0
baf07b4c9f6b153cc10ea6997e81c4c0	6.0	0.0497870683679	0.262984397979	1.0	3.0	0.0	0.0
bf82782be4d7042fb153a4fcad5ec447	6.0	0.0497870683679	0.262984397979	1.0	3.0	0.0	0.0
be0f1fd8f27370e1a35e5220b27ec683	6.0	0.0497870683679	0.262984397979	1.0	3.0	0.0	0.0
f2d3b4b20e66351c3539a6b14e983d01	6.0	0.0497870683679	0.262984397979	1.0	3.0	0.0	0.0
e46268f3ba6f955e201eb52214fc4dd0	6.0	0.0497870683679	0.262984397979	1.0	3.0	0.0	0.0
63a8fe2a645a3566d573687e2f0df62b	6.0	0.0497870683679	0.262984397979	1.0	3.0	0.0	0.0
35d0526c6280895e96f4c66e1ad50f92	6.0	0.0497870683679	0.262984397979	1.0	3.0	0.0	0.0
9f645e4683905c3b8eaa464f6811cfa9	6.0	0.0497870683679	0.262984397979	1.0	3.0	0.0	0.0
0b41714a24c1db9bcc3d9c0aa8edff08	6.0	0.0497870683679	0.262984397979	1.0	3.0	0.0	0.0
d734f7bbd8dd3c1781c58248890bce02	6.0	0.0497870683679	0.262984397979	1.0	3.0	0.0	0.0
b91ff053f88de1468fd6ad1de1265945	6.0	0.0497870683679	0.262984397979	1.0	3.0	0.0	0.0
503893708be14d776132c5a3a412e7ca	6.0	0.0497870683679	0.262984397979	1.0	3.0	0.0	0.0
a3df89481c2409bf079addcae70bd36f	6.0	0.0497870683679	0.262984397979	1.0	3.0	0.0	0.0
22cc12ea47a7e23c03e8ca980a63824f	6.0	0.0497870683679	0.262984397979	1.0	3.0	0.0	0.0
bebc7f697d068b333a4a21e920464743	6.0	0.0497870683679	0.262984397979	1.0	3.0	0.0	0.0
509feb5243266c0386f6c9366faddc62	6.0	0.0497870683679	0.262984397979	1.0	3.0	0.0	0.0
cb49a668ea350011415bba8ba6d5fed1	6.0	0.0497870683679	0.262984397979	1.0	3.0	0.0	0.0
999ad18431f830abf18ce98d60be8711	6.0	0.0497870683679	0.262984397979	1.0	3.0	0.0	0.0
b359d3292fec316402900f169f615f02	6.0	0.0497870683679	0.262984397979	1.0	3.0	0.0	0.0
81556c08757266a02b7bc364f0619bb2	6.0	0.0497870683679	0.262984397979	1.0	2.66666666667	0.0	0.0
0a40743df63c527751dcd2080a603c39	6.0	0.0497870683679	0.262984397979	1.0	2.66666666667	0.0	0.0
cd9d2a267d0634ee3262b5b8ae50863e	6.0	0.0497870683679	0.262984397979	1.0	2.66666666667	0.0	0.0
8a6a468bebd0267f541c03f8dbc96bb8	6.0	0.0497870683679	0.262984397979	1.0	2.66666666667	0.0	0.0
f972b8856df6aadee14bb9cdf3c3c0a4	6.0	0.0497870683679	0.262984397979	1.0	2.66666666667	0.0	0.0
9007c70a864b76ccef264a02fb7e113e	6.0	0.0497870683679	0.262984397979	1.0	2.66666666667	0.0	0.0
882eff2f692732da64c6fa87b99acb0e	6.0	0.0497870683679	0.262984397979	1.0	2.66666666667	0.0	0.0
6ca0cb3f9e0b6ec8facf259f11f2defb	6.0	0.0497870683679	0.262984397979	1.0	2.66666666667	0.0	0.0
ba4ce574626d25c1cefa020387761eb4	6.0	0.0497870683679	0.262984397979	1.0	2.66666666667	0.0	0.0
6de3f5bfdc6e3767510572dd59bb72ba	6.0	0.0497870683679	0.262984397979	1.0	2.66666666667	0.0	0.0
24a33e577fd7993bfe22887c5aac244f	6.0	0.0497870683679	0.262984397979	1.0	2.66666666667	0.0	0.0
ca006b774975ce316fa07b923b83f285	6.0	0.0497870683679	0.262984397979	1.0	2.66666666667	0.0	0.0
a8742490f00b637b1422943eb8f1cd12	6.0	0.0497870683679	0.262984397979	1.0	2.66666666667	0.0	0.0
d2c1c5b42ee1a48d4e4d19727e1f233a	6.0	0.0497870683679	0.262984397979	1.0	2.66666666667	0.0	0.0
715dfbad8200ce1e6f0e5ab99dcea0b8	6.0	0.0497870683679	0.262984397979	1.0	2.66666666667	0.0	0.0
4ecb3071e03f3a4dc5cf520c61ae7236	6.0	0.0497870683679	0.262984397979	1.0	2.66666666667	0.0	0.0
aca45d8ec4928e79664b9f0f8c586a31	6.0	0.0497870683679	0.262984397979	1.0	2.66666666667	0.0	0.0
4b7573ecd5897cd79ac27d04f8dc284d	6.0	0.0497870683679	0.262984397979	1.0	2.66666666667	0.0	0.0
23b6c08d7a12efc58992ae9903b5ef80	6.0	0.0497870683679	0.262984397979	1.0	2.66666666667	0.0	0.0
e56a121bcbb6865b1d8824e41a91e5b9	6.0	0.0497870683679	0.262984397979	1.0	2.66666666667	0.0	0.0
11f25003f706f1fd453b881f5bd705b8	6.0	0.0497870683679	0.262984397979	1.0	2.66666666667	0.0	0.0
4e736eb3de3e6c3efe0b3807a78eec03	6.0	0.0497870683679	0.262984397979	1.0	2.66666666667	0.0	0.0
fb1fcaf706a933656e18a757a9040361	6.0	0.0497870683679	0.262984397979	1.0	2.66666666667	0.0	0.0
fcd9e1f40b7a02ae6f488fbd3071ea1a	6.0	0.0497870683679	0.262984397979	1.0	2.66666666667	0.0	0.0
43f2af99de571dc54d2a63e42ebb7a7d	6.0	0.0497870683679	0.262984397979	1.0	2.66666666667	0.0	0.0
9b3462917a940d40888b2725690501b3	6.0	0.0497870683679	0.262984397979	1.0	2.66666666667	0.0	0.0
58ba2703323862c2fce28890509ab8c9	6.0	0.0497870683679	0.262984397979	1.0	2.66666666667	0.0	0.0
1b40811ac355feecbacf617c9b117665	6.0	0.0497870683679	0.262984397979	1.0	2.66666666667	0.0	0.0
96b46544a39b87192b43c39617ae51b0	6.0	0.0497870683679	0.262984397979	1.0	2.66666666667	0.0	0.0
131855f42a5ad2563f3d842d1a98bb17	6.0	0.0497870683679	0.262984397979	1.0	2.66666666667	0.0	0.0
48ebd6f3439afc50d9056871599cea77	6.0	0.0497870683679	0.262984397979	1.0	2.66666666667	0.0	0.0
f5ad945e8861ebc5ae156d5d6654c346	6.0	0.0497870683679	0.262984397979	1.0	2.66666666667	0.0	0.0
0d3913c37a5f9f41bc2df7f53a711759	6.0	0.0497870683679	0.262984397979	1.0	2.66666666667	0.0	0.0
04339147d1e65ae43860d949cf890cec	6.0	0.0497870683679	0.262984397979	1.0	2.66666666667	0.0	0.0
1266eef39c4c0980ea4879e2ce5facec	6.0	0.0497870683679	0.262984397979	1.0	2.66666666667	0.0	0.0
3b35a5afa07abab805925912860837c1	6.0	0.0497870683679	0.262984397979	1.0	2.66666666667	0.0	0.0
981d07d8b8984d211b29e00bbb02a3db	6.0	0.0497870683679	0.262984397979	1.0	2.66666666667	0.0	0.0
47bedbaa81234a6ef683f4578ed377b9	6.0	0.0497870683679	0.262984397979	1.0	2.66666666667	0.0	0.0
664d522b265cba5128dd77db0c3dca6e	6.0	0.0497870683679	0.262984397979	1.0	2.66666666667	0.0	0.0
ad459717f3c982bb048685184638e357	6.0	0.0497870683679	0.262984397979	1.0	2.66666666667	0.0	0.0
7a212b9edfe4dfb3acd8900b0deef0ce	6.0	0.0497870683679	0.262984397979	1.0	2.66666666667	0.0	0.0
eae56a61432d516933c203bb259749ab	6.0	0.0497870683679	0.262984397979	1.0	2.66666666667	0.0	0.0
65fdafc166223ac72ac07c732ae6574f	6.0	0.0497870683679	0.262984397979	1.0	2.66666666667	0.0	0.0
69db74018ef9e6b7c8973cc201d824ab	6.0	0.0497870683679	0.262984397979	1.0	2.66666666667	0.0	0.0
c448234b4001bda0dda2abe26afa9ccf	6.0	0.0497870683679	0.262984397979	1.0	2.66666666667	0.0	0.0
33bc6b0235ab6f2716fcc116a27c1ff1	6.0	0.0497870683679	0.262984397979	1.0	2.66666666667	0.0	0.0
aeeeffd2e98e8607c5f9538e12920103	6.0	0.0497870683679	0.262984397979	1.0	2.66666666667	0.0	0.0
9c1f77b7e4227aacb4af9e85ec9df958	6.0	0.0497870683679	0.262984397979	1.0	2.66666666667	0.0	0.0
57d2220af3ab6398ee5917c56b8e189f	6.0	0.0497870683679	0.262984397979	1.0	2.66666666667	0.0	0.0
fb36f77d1442cc9256347facfa543f7b	6.0	0.0497870683679	0.262984397979	1.0	2.66666666667	0.0	0.0
c45edab6019d3434baa86820066057a3	6.0	0.0497870683679	0.262984397979	1.0	2.66666666667	0.0	0.0
1fc3555f97142c4e1b99d68f07da02a9	6.0	0.0497870683679	0.262984397979	1.0	2.66666666667	0.0	0.0
33df015412241b0db7abfa83eea990e4	6.0	0.0497870683679	0.262984397979	1.0	2.66666666667	0.0	0.0
e9165506a015b384a592b29b6a9b68f4	6.0	0.0497870683679	0.262984397979	1.0	2.66666666667	0.0	0.0
cb2cda790541f3170f5e8f5c6c567c47	6.0	0.0497870683679	0.262984397979	1.0	2.66666666667	0.0	0.0
277cdb75a56eea79a371642771cb7184	6.0	0.0497870683679	0.262984397979	1.0	2.66666666667	0.0	0.0
93dd1eac2e322f6e43d3813b1b505808	6.0	0.0497870683679	0.262984397979	1.0	2.66666666667	0.0	0.0
65b4895b8b5373ff70734021c8e6627c	6.0	0.0497870683679	0.262984397979	1.0	2.66666666667	0.0	0.0
763e2a9b6f4046296dfe8a7d7696048e	6.0	0.0497870683679	0.262984397979	1.0	2.66666666667	0.0	0.0
7cbb99860e93d3764cc1c24e65711656	6.0	0.0497870683679	0.262984397979	1.0	2.66666666667	0.0	0.0
22348e1a532d788deea1e824f5200b77	6.0	0.0497870683679	0.262984397979	1.0	2.66666666667	0.0	0.0
6c119bd1df769bc7bd39abc22da8d6aa	6.0	0.0497870683679	0.262984397979	1.0	2.66666666667	0.0	0.0
b7fe53122a7be0d33b23e3c9061d5bd8	6.0	0.0497870683679	0.262984397979	1.0	2.66666666667	0.0	0.0
aa35827f855b7f43a29c4483d0245d9e	6.0	0.0497870683679	0.262984397979	1.0	2.66666666667	0.0	0.0
de18bc119d45b5141d7bf9a50fccce6c	6.0	0.0497870683679	0.262984397979	1.0	2.66666666667	0.0	0.0
5437056a556b7e003f802b40aacf1ffd	6.0	0.0497870683679	0.262984397979	1.0	2.66666666667	0.0	0.0
f27cb17fa73b99ff9d2c555e6458294a	6.0	0.0497870683679	0.262984397979	1.0	2.66666666667	0.0	0.0
79f8801e307f23c8d3580e24bcbfdf61	6.0	0.0497870683679	0.262984397979	1.0	2.66666666667	0.0	0.0
7824a02744c466ea46e4370188dfcdec	6.0	0.0497870683679	0.262984397979	1.0	2.66666666667	0.0	0.0
a4b7fa82549ca554608902fe2356cc61	6.0	0.0497870683679	0.262984397979	1.0	2.66666666667	0.0	0.0
3e290623a2510700f348581efcb1f58d	6.0	0.0497870683679	0.262984397979	1.0	2.66666666667	0.0	0.0
c26f8e044a9d93ef31b476e5c3515743	6.0	0.0497870683679	0.262984397979	1.0	2.66666666667	0.0	0.0
f4380514d54a3273d5d0c8409a2ea52d	6.0	0.0497870683679	0.262984397979	1.0	2.66666666667	0.0	0.0
c716cd4c450c383dac170ac3b7024123	6.0	0.0497870683679	0.262984397979	1.0	2.66666666667	0.0	0.0
ea34260ad52d7268698f4cb91bae0193	6.0	0.0497870683679	0.262984397979	1.0	2.66666666667	0.0	0.0
e469a0d11e9b83a170f18c152394be6d	6.0	0.0497870683679	0.262984397979	1.0	2.66666666667	0.0	0.0
0973fbc37da49441f300a8c820358879	6.0	0.0497870683679	0.262984397979	1.0	2.66666666667	0.0	0.0
c7c2b11c8f13e1f4f56bf365b8b72421	6.0	0.0497870683679	0.262984397979	1.0	2.66666666667	0.0	0.0
fd70d3a47765abf1647e249949e29ccc	6.0	0.0497870683679	0.262984397979	1.0	2.66666666667	0.0	0.0
ac570de7d69f913d26105297e39c1763	6.0	0.0497870683679	0.262984397979	1.0	2.66666666667	0.0	0.0
c022506cb89063797abc39a8aff88c41	6.0	0.0497870683679	0.262984397979	1.0	2.66666666667	0.0	0.0
15ede6b044f1e8e93b703c5e9417b6c2	6.0	0.0497870683679	0.262984397979	1.0	2.66666666667	0.0	0.0
86f1a70bfb8acf917c0c78a90e5c3395	6.0	0.0497870683679	0.262984397979	1.0	2.33333333333	0.0	0.0
ef4b98ad06ba9de9afe78c30192a3742	6.0	0.0497870683679	0.262984397979	1.0	2.33333333333	0.0	0.0
19422b22f727400a36340cacfcfbcc1a	6.0	0.0497870683679	0.262984397979	1.0	2.33333333333	0.0	0.0
3e45d22670816ffcce50c95c29cc319a	6.0	0.0497870683679	0.262984397979	1.0	2.33333333333	0.0	0.0
a41c05fd8bf4c4dac90878950386bf85	6.0	0.0497870683679	0.262984397979	1.0	2.33333333333	0.0	0.0
d579d06bd4c0744a8878fbc631185e3a	6.0	0.0497870683679	0.262984397979	1.0	2.33333333333	0.0	0.0
54c71def78039d56d98ae867a8ca881b	6.0	0.0497870683679	0.262984397979	1.0	2.33333333333	0.0	0.0
c6300cadf420380184cba884ab92ba01	6.0	0.0497870683679	0.262984397979	1.0	2.33333333333	0.0	0.0
9cdf52f88cfcf5c927ad51dd5ca2120d	6.0	0.0497870683679	0.262984397979	1.0	2.33333333333	0.0	0.0
32d8ca5e1d2ba5d0419497289f77aee5	6.0	0.0497870683679	0.262984397979	1.0	2.33333333333	0.0	0.0
184b8bb74ac169202bd04de00976663a	6.0	0.0497870683679	0.262984397979	1.0	2.33333333333	0.0	0.0
b12a7407dbc7e181a72e3a59d3bbb4c8	6.0	0.0497870683679	0.262984397979	1.0	2.33333333333	0.0	0.0
ddfdaa44591c622f182adae910ab4c38	6.0	0.0497870683679	0.262984397979	1.0	2.33333333333	0.0	0.0
b426f5dfec50526e9375adcadadb3c19	6.0	0.0497870683679	0.262984397979	1.0	2.33333333333	0.0	0.0
f22255b03fe729416dd470e0532a0c06	6.0	0.0497870683679	0.262984397979	1.0	2.33333333333	0.0	0.0
68e05c380d2278b5f24d4d06dd6c5036	6.0	0.0497870683679	0.262984397979	1.0	2.33333333333	0.0	0.0
687d970472d3b6e77f08f3233945650c	6.0	0.0497870683679	0.262984397979	1.0	2.33333333333	0.0	0.0
16a01367bd972e55b3d2fd77c6ac8996	6.0	0.0497870683679	0.262984397979	1.0	2.33333333333	0.0	0.0
2299861463635ce65b66d09a142952f0	6.0	0.0497870683679	0.262984397979	1.0	2.33333333333	0.0	0.0
d4e68b5a599e01be9a3eac9489054760	6.0	0.0497870683679	0.262984397979	1.0	2.33333333333	0.0	0.0
ec462dd18267db2f031df8e8e8696281	6.0	0.0497870683679	0.262984397979	1.0	2.33333333333	0.0	0.0
377e8356b4bfc0c7db7c249be31c161a	6.0	0.0497870683679	0.262984397979	1.0	2.33333333333	0.0	0.0
14b40a80de47ead5a155bc157aa76692	6.0	0.0497870683679	0.262984397979	1.0	2.33333333333	0.0	0.0
9d404705e2abca4cb5ca63821aaa75e6	6.0	0.0497870683679	0.262984397979	1.0	2.33333333333	0.0	0.0
28132b4741147477f8a197b655c1efae	6.0	0.0497870683679	0.262984397979	1.0	2.33333333333	0.0	0.0
03b14a842907c17305f04d370283c457	6.0	0.0497870683679	0.262984397979	1.0	2.33333333333	0.0	0.0
1272b7595ef650a72aecec7eba0426bc	6.0	0.0497870683679	0.262984397979	1.0	2.33333333333	0.0	0.0
5611d75a9eb2cd2f7eef4dfe67353f60	6.0	0.0497870683679	0.262984397979	1.0	2.33333333333	0.0	0.0
49e63da46fcc5bf88563b201c820c26d	6.0	0.0497870683679	0.262984397979	1.0	2.33333333333	0.0	0.0
371f9c9555ede168707752e06a42587c	6.0	0.0497870683679	0.262984397979	1.0	2.33333333333	0.0	0.0
92c7659638fa86ccbab31ca64077ea7f	6.0	0.0497870683679	0.262984397979	1.0	2.33333333333	0.0	0.0
b4766b8222fc060e35259bb26b3a331b	6.0	0.0497870683679	0.262984397979	1.0	2.33333333333	0.0	0.0
bc2f7363decc531538e9ece3a44edcc2	6.0	0.0497870683679	0.262984397979	1.0	2.33333333333	0.0	0.0
ec89f7d4ce18bbd617faf8805a456cc5	6.0	0.0497870683679	0.262984397979	1.0	2.33333333333	0.0	0.0
187dea3d6398595d27872aa167401536	6.0	0.0497870683679	0.262984397979	1.0	2.33333333333	0.0	0.0
4c5971c29f452d15d24cb7b084f9537b	6.0	0.0497870683679	0.262984397979	1.0	2.33333333333	0.0	0.0
62f2295bdb44b8d5502850c47019f785	6.0	0.0497870683679	0.262984397979	1.0	2.33333333333	0.0	0.0
b7df02821fb7c776382870adb2cd9adc	6.0	0.0497870683679	0.262984397979	1.0	2.33333333333	0.0	0.0
cec9964ade2e0fcf77c32c6a8f0204c9	6.0	0.0497870683679	0.262984397979	1.0	2.33333333333	0.0	0.0
88044f595916e2beb4a4fbc9abc4b396	6.0	0.0497870683679	0.262984397979	1.0	2.33333333333	0.0	0.0
1f6fafb3aa99f1d994a8c4ea760fca20	6.0	0.0497870683679	0.262984397979	1.0	2.33333333333	0.0	0.0
f973b760cd6feb21098ec9877335a122	6.0	0.0497870683679	0.262984397979	1.0	2.33333333333	0.0	0.0
73bdf98be7b069f62accf6d317cc608d	6.0	0.0497870683679	0.262984397979	1.0	2.33333333333	0.0	0.0
6a5d41a208e4d630ad048ddf3a1affe3	6.0	0.0497870683679	0.262984397979	1.0	2.33333333333	0.0	0.0
7b3afa8ef61187bc9f65ff283158eba3	6.0	0.0497870683679	0.262984397979	1.0	2.33333333333	0.0	0.0
82f1291e31bc68460bf95cf421de8093	6.0	0.0497870683679	0.262984397979	1.0	2.33333333333	0.0	0.0
8c221337103a7c4fac758d96a354cc72	6.0	0.0497870683679	0.262984397979	1.0	2.33333333333	0.0	0.0
c388a3ba74d6545f7e0936f2dead7977	6.0	0.0497870683679	0.262984397979	1.0	2.33333333333	0.0	0.0
7b92645de6f66f04adf83b64ec556766	6.0	0.0497870683679	0.262984397979	1.0	2.33333333333	0.0	0.0
7da52673b581580d4e65c4a765c60f7a	6.0	0.0497870683679	0.262984397979	1.0	2.33333333333	0.0	0.0
4de997bd6d8a00185dff735623b90052	6.0	0.0497870683679	0.262984397979	1.0	2.33333333333	0.0	0.0
57a4084ef6f8db4fcb17dd11d0188b17	6.0	0.0497870683679	0.262984397979	1.0	2.33333333333	0.0	0.0
c84af44534b78239d786cba7fad9649b	6.0	0.0497870683679	0.262984397979	1.0	2.33333333333	0.0	0.0
45ba816961443a1a85e25b6f15cb883a	6.0	0.0497870683679	0.262984397979	1.0	2.33333333333	0.0	0.0
e879cd8086797f5dee6e21206d0238eb	6.0	0.0497870683679	0.262984397979	1.0	2.33333333333	0.0	0.0
8f8f4c2ee78c8c5757bcfa75827c5de1	6.0	0.0497870683679	0.262984397979	1.0	2.33333333333	0.0	0.0
1422358ba40492118d9511c11477fa52	6.0	0.0497870683679	0.262984397979	1.0	2.33333333333	0.0	0.0
842ebb277dfe58314f29e5d75f827c50	6.0	0.0497870683679	0.262984397979	1.0	2.33333333333	0.0	0.0
2d66094e1c0fe95e3e33b0ea1f7c1670	6.0	0.0497870683679	0.262984397979	1.0	2.33333333333	0.0	0.0
7d3daf57f61257cefed95f6055c1c14d	6.0	0.0497870683679	0.262984397979	1.0	2.33333333333	0.0	0.0
18c3c62878cf3215d694106c83c26161	6.0	0.0497870683679	0.262984397979	1.0	2.33333333333	0.0	0.0
6ed759c5070ef65b57be6d2f6eb91342	6.0	0.0497870683679	0.262984397979	1.0	2.33333333333	0.0	0.0
ff482669bf034895deff2aaec1798d9d	6.0	0.0497870683679	0.262984397979	1.0	2.33333333333	0.0	0.0
e6bee52b6e9ff0505f435c5619287078	6.0	0.0497870683679	0.262984397979	1.0	2.33333333333	0.0	0.0
cb4731a8ae61591832c63c14b2776df0	6.0	0.0497870683679	0.262984397979	1.0	2.33333333333	0.0	0.0
fbf69650aa19a4e8a2bb1b78f0c0fd51	6.0	0.0497870683679	0.262984397979	1.0	2.33333333333	0.0	0.0
08e5812cd5886e4dd3daad976282b54c	6.0	0.0497870683679	0.262984397979	1.0	2.33333333333	0.0	0.0
a9c63b7826ebaa22d1bdd620a2c762d7	6.0	0.0497870683679	0.262984397979	1.0	2.33333333333	0.0	0.0
4af0b41e629d2948bbbba08a0f87d6b8	6.0	0.0497870683679	0.262984397979	1.0	2.33333333333	0.0	0.0
a835f56c15d3a1591647b2c9c28874e4	6.0	0.0497870683679	0.262984397979	1.0	2.33333333333	0.0	0.0
e8fbb9714f1c5953ffa025c15b6495fc	6.0	0.0497870683679	0.262984397979	1.0	2.33333333333	0.0	0.0
8e1fb31d822f1212784a4d95acc5cd66	6.0	0.0497870683679	0.262984397979	1.0	2.33333333333	0.0	0.0
a1debb5d47d1dfda26d13a0483d99887	6.0	0.0497870683679	0.262984397979	1.0	2.33333333333	0.0	0.0
598b0dee2215b4b092e0b75a39b975da	6.0	0.0497870683679	0.262984397979	1.0	2.33333333333	0.0	0.0
2247b7ecb1d7e114bd18c0cd815aac9a	6.0	0.0497870683679	0.262984397979	1.0	2.33333333333	0.0	0.0
942691d02b703ae25c88bda11eddf2f9	6.0	0.0497870683679	0.262984397979	1.0	2.33333333333	0.0	0.0
e8775ac609fd39a171b605e84e58c550	6.0	0.0497870683679	0.262984397979	1.0	2.33333333333	0.0	0.0
f503affde0c5161bc6146fc9d36b1ea7	6.0	0.0497870683679	0.262984397979	1.0	2.33333333333	0.0	0.0
e61bf10a23b4cbfe63068d82e8b42859	6.0	0.0497870683679	0.262984397979	1.0	2.33333333333	0.0	0.0
735ee31d35b34dfc4455d99f4c680484	6.0	0.0497870683679	0.262984397979	1.0	2.33333333333	0.0	0.0
690b7e90f9e34e0657e8bc4b4b789e07	6.0	0.0497870683679	0.262984397979	1.0	2.33333333333	0.0	0.0
1227a759bdb7ef6172e112f0623bfd10	6.0	0.0497870683679	0.262984397979	1.0	2.33333333333	0.0	0.0
dd6b6d9fadaa889d75546eadc522a339	6.0	0.0497870683679	0.262984397979	1.0	2.33333333333	0.0	0.0
98135128f520de4b7776ecade6e4a1be	6.0	0.0497870683679	0.262984397979	1.0	2.0	0.0	0.0
2115c7aca9f8e7d226cbb812b427a15e	6.0	0.0497870683679	0.262984397979	1.0	2.0	0.0	0.0
47bc113028418c127caafc4c29371592	6.0	0.0497870683679	0.262984397979	1.0	2.0	0.0	0.0
54ce96ee8d6ed22a901a867910203174	6.0	0.0497870683679	0.262984397979	1.0	2.0	0.0	0.0
8ab351d43182566d1a79d68ad712d94a	6.0	0.0497870683679	0.262984397979	1.0	2.0	0.0	0.0
41034701d6a5513893bff6405fbf56c8	6.0	0.0497870683679	0.262984397979	1.0	2.0	0.0	0.0
2040ac214a619deb2334f7e95cbc504e	6.0	0.0497870683679	0.262984397979	1.0	2.0	0.0	0.0
101ae76f9602241c42601b9837d9b889	6.0	0.0497870683679	0.262984397979	1.0	2.0	0.0	0.0
76df4aca63481f37c111f0791f4702c9	6.0	0.0497870683679	0.262984397979	1.0	2.0	0.0	0.0
431c0ab5e855eaae481276fe7db5e6fd	6.0	0.0497870683679	0.262984397979	1.0	2.0	0.0	0.0
b692917279127253de90aafc4507c75c	6.0	0.0497870683679	0.262984397979	1.0	2.0	0.0	0.0
cf0b7a7ec0403b6f1f296af7cfaba46a	6.0	0.0497870683679	0.262984397979	1.0	2.0	0.0	0.0
fb771d17fd6a53c15d62d4452741e007	6.0	0.0497870683679	0.262984397979	1.0	2.0	0.0	0.0
2d14b49cfdf12b9de58b352fbd149990	6.0	0.0497870683679	0.262984397979	1.0	2.0	0.0	0.0
d41a519ecfa6723e39b424dc9fd30772	6.0	0.0497870683679	0.262984397979	1.0	2.0	0.0	0.0
eef4831603a4d10ca45df17089198cb9	6.0	0.0497870683679	0.262984397979	1.0	2.0	0.0	0.0
aa8da50f5ea1cbee47a773ccbd71d360	6.0	0.0497870683679	0.262984397979	1.0	2.0	0.0	0.0
6572b59b63df6200928f5b6abc9b1c24	6.0	0.0497870683679	0.262984397979	1.0	2.0	0.0	0.0
27ddcef8829b2ff58f4111c414b0d03d	6.0	0.0497870683679	0.262984397979	1.0	2.0	0.0	0.0
18a362853fa2cceb4e8134c7fbdcfb5f	6.0	0.0497870683679	0.262984397979	1.0	2.0	0.0	0.0
f98c957ad6b02d35875c649a206aab47	6.0	0.0497870683679	0.262984397979	1.0	2.0	0.0	0.0
3f6d5ef42429d213413f538700096409	6.0	0.0497870683679	0.262984397979	1.0	2.0	0.0	0.0
3dc1bae8fc480f4d87a6791061eff2fc	6.0	0.0497870683679	0.262984397979	1.0	2.0	0.0	0.0
837183a5b461ec81f734913680916828	6.0	0.0497870683679	0.262984397979	1.0	2.0	0.0	0.0
75d7ff38e71a707772056963bb269f1d	6.0	0.0497870683679	0.262984397979	1.0	2.0	0.0	0.0
ee5dbc842586e7b61f431f9f34a7d059	6.0	0.0497870683679	0.262984397979	1.0	2.0	0.0	0.0
3c8a067169b9f3ca86858ebf42283f51	6.0	0.0497870683679	0.262984397979	1.0	2.0	0.0	0.0
95971daef074a227c246944ad7269068	6.0	0.0497870683679	0.262984397979	1.0	2.0	0.0	0.0
8a6cb1aa9bc9f0c2ed271fcd1e43476a	6.0	0.0497870683679	0.262984397979	1.0	2.0	0.0	0.0
a0d05abe6dbe2f38758e89a1261d692e	6.0	0.0497870683679	0.262984397979	1.0	2.0	0.0	0.0
8b85b2bd090ac12ad634e76a7f2d3718	6.0	0.0497870683679	0.262984397979	1.0	2.0	0.0	0.0
4ab270e9fa805e061b6d56c01dd0fce2	6.0	0.0497870683679	0.262984397979	1.0	2.0	0.0	0.0
1e9e5248fcc22f1632865637ef036339	6.0	0.0497870683679	0.262984397979	1.0	2.0	0.0	0.0
255966c9d2772b9a0d7dcbce37735483	6.0	0.0497870683679	0.262984397979	1.0	2.0	0.0	0.0
b8fe45a3e483850b055292b6bad24cfa	6.0	0.0497870683679	0.262984397979	1.0	2.0	0.0	0.0
3c81c285b05f36bf0d0c4b56e92aa706	6.0	0.0497870683679	0.262984397979	1.0	2.0	0.0	0.0
5cc2402d26487a8f774849e5ba09597b	6.0	0.0497870683679	0.262984397979	1.0	2.0	0.0	0.0
0037439d8fc0a47df1beeb665f652caa	6.0	0.0497870683679	0.262984397979	1.0	2.0	0.0	0.0
b08ac2fba9532b4a229109475f329e93	6.0	0.0497870683679	0.262984397979	1.0	2.0	0.0	0.0
c492702133cabcd2c689533f1ea1dc32	6.0	0.0497870683679	0.262984397979	1.0	2.0	0.0	0.0
c232c941b11769f6a64ce81cb0ad9125	6.0	0.0497870683679	0.262984397979	1.0	2.0	0.0	0.0
33d2d16399b7078033e1055cfff6ab51	6.0	0.0497870683679	0.262984397979	1.0	2.0	0.0	0.0
e7f7bba798797d64480ae0ad72f96cd8	6.0	0.0497870683679	0.262984397979	1.0	2.0	0.0	0.0
a2b2010e2c7d681a3c06a35e4eab5a32	6.0	0.0497870683679	0.262984397979	1.0	2.0	0.0	0.0
82b95e8a1c6466a8406cfbb42458187a	6.0	0.0497870683679	0.262984397979	1.0	2.0	0.0	0.0
33a267bb03cf6715ef219ef0e3fe054c	6.0	0.0497870683679	0.262984397979	1.0	2.0	0.0	0.0
fe41674d2dd9fa1f72e4799909a89a1b	6.0	0.0497870683679	0.262984397979	1.0	2.0	0.0	0.0
5b85510477161a876715699674353ace	6.0	0.0497870683679	0.262984397979	1.0	2.0	0.0	0.0
f045c294b271ec91aa0253dde013cf41	6.0	0.0497870683679	0.262984397979	1.0	2.0	0.0	0.0
60b20e5d7c4ed644eab75e6a28ff753c	6.0	0.0497870683679	0.262984397979	1.0	2.0	0.0	0.0
2f75ef41b1e50a57d9cd8f4aeac242c2	6.0	0.0497870683679	0.262984397979	1.0	2.0	0.0	0.0
9d43f77651101907de1a80d39dd0344d	6.0	0.0497870683679	0.262984397979	1.0	2.0	0.0	0.0
0e5039e0816786e60f663e9007cdc206	6.0	0.0497870683679	0.262984397979	1.0	2.0	0.0	0.0
30c07f6757967e4f43572c34a89d5689	6.0	0.0497870683679	0.262984397979	1.0	2.0	0.0	0.0
977f6313b66254ac461f296456d530b5	6.0	0.0497870683679	0.262984397979	1.0	2.0	0.0	0.0
631e9fb4b4e8299b2ade1833e95944de	6.0	0.0497870683679	0.262984397979	1.0	2.0	0.0	0.0
859e8aed80e324695267752ec0d811b3	6.0	0.0497870683679	0.262984397979	1.0	2.0	0.0	0.0
d60370ea19a261f9aee24bc6df8ef803	6.0	0.0497870683679	0.262984397979	1.0	2.0	0.0	0.0
13095d375aa47b82beca3ae3bdb66f45	6.0	0.0497870683679	0.262984397979	1.0	2.0	0.0	0.0
30915f348b10b9a62d5bd392bee68501	6.0	0.0497870683679	0.262984397979	1.0	2.0	0.0	0.0
a9a4ecb51ffec2f2193c5a373a61a9e4	6.0	0.0497870683679	0.262984397979	1.0	2.0	0.0	0.0
78b072e7a9ce9bacaf98ebe3fd2faeae	6.0	0.0497870683679	0.262984397979	1.0	2.0	0.0	0.0
d515d3b7c3b7a99d23d1215d82a1868c	6.0	0.0497870683679	0.262984397979	1.0	2.0	0.0	0.0
7ba38edf162d79441d7126b26addd906	6.0	0.0497870683679	0.262984397979	1.0	2.0	0.0	0.0
f4aa2a50e4a72d93fb65b65427bedf59	6.0	0.0497870683679	0.262984397979	1.0	2.0	0.0	0.0
e908d929db4af9a12e635dc6069779ec	6.0	0.0497870683679	0.262984397979	1.0	2.0	0.0	0.0
cebd6a6d18a495d15fddddbd30d39daf	6.0	0.0497870683679	0.262984397979	1.0	2.0	0.0	0.0
ae8b60bbfa64aa0c0e1878a4ae37a828	6.0	0.0497870683679	0.262984397979	1.0	2.0	0.0	0.0
4add02b4182e9759efd725d42739468c	6.0	0.0497870683679	0.262984397979	1.0	2.0	0.0	0.0
024ba65d38d43f76c3ae0dab8342e13f	6.0	0.0497870683679	0.262984397979	1.0	2.0	0.0	0.0
4170217b35141a1ec61aa7adf4ff6767	6.0	0.0497870683679	0.262984397979	1.0	2.0	0.0	0.0
3655cff78ffe8fa6c7246ed05993afb0	6.0	0.0497870683679	0.262984397979	1.0	2.0	0.0	0.0
06af352f8cc4d5bc1911d04949aa2633	6.0	0.0497870683679	0.262984397979	1.0	2.0	0.0	0.0
916ba9504642d9b63d6cf5487523257a	6.0	0.0497870683679	0.262984397979	1.0	2.0	0.0	0.0
b643dd3c789ccc3da293396e9467dc85	6.0	0.0497870683679	0.262984397979	1.0	2.0	0.0	0.0
0b42788ee212159e3e4eda7f2a3c1b2f	6.0	0.0497870683679	0.262984397979	1.0	2.0	0.0	0.0
3b360a1c452239e9e6eb419f93559cf2	6.0	0.0497870683679	0.262984397979	1.0	2.0	0.0	0.0
4cbd6c63bbc198fef8909d30cee91a2e	6.0	0.0497870683679	0.262984397979	1.0	2.0	0.0	0.0
0590037ac0bcd76caff1d0bb44c010e1	6.0	0.0497870683679	0.262984397979	1.0	2.0	0.0	0.0
e670a265852e6487f3a92220daea6ee4	6.0	0.0497870683679	0.262984397979	1.0	2.0	0.0	0.0
23e668b3b73faa1917edb1b2f4d56a94	6.0	0.0497870683679	0.262984397979	1.0	2.0	0.0	0.0
aa3d82c97565ec0361f872837ef91fe0	6.0	0.0497870683679	0.262984397979	1.0	2.0	0.0	0.0
b3cd32ca216ffd339845672c738cf0f1	6.0	0.0497870683679	0.262984397979	1.0	2.0	0.0	0.0
0f47a8caf8360a63124f2256e9e77bd7	6.0	0.0497870683679	0.262984397979	1.0	2.0	0.0	0.0
6d79b01fcf726482c7415c80142ae9cf	6.0	0.0497870683679	0.262984397979	1.0	2.0	0.0	0.0
723899a8fa51977f19d59b9eb1e83c98	6.0	0.0497870683679	0.262984397979	1.0	2.0	0.0	0.0
70881ee6738e795c09a627997b06046e	6.0	0.0497870683679	0.262984397979	1.0	2.0	0.0	0.0
7154101e90cf6e6cd0943fc7548ea635	6.0	0.0497870683679	0.262984397979	1.0	2.0	0.0	0.0
71e7365dcddcdef46f62a4a57bf2840b	6.0	0.0497870683679	0.262984397979	1.0	2.0	0.0	0.0
6a9677cd64574bcf132d99af04fee48f	6.0	0.0497870683679	0.262984397979	1.0	2.0	0.0	0.0
2db51650a8aff3e43ad28ddb4ba90ba9	6.0	0.0497870683679	0.262984397979	1.0	1.66666666667	0.0	0.0
f01acebcc7346611e053c4fedf23b493	6.0	0.0497870683679	0.262984397979	1.0	1.66666666667	0.0	0.0
de302a5f4fc60d62b833d4a0facf183a	6.0	0.0497870683679	0.262984397979	1.0	1.66666666667	0.0	0.0
029170dde181ad579a497dbef9f67995	6.0	0.0497870683679	0.262984397979	1.0	1.66666666667	0.0	0.0
7176430015a36a22d9e20b6f4a912c4e	6.0	0.0497870683679	0.262984397979	1.0	1.66666666667	0.0	0.0
8e4b1f6bbff6285c6a930882a75d3f05	6.0	0.0497870683679	0.262984397979	1.0	1.66666666667	0.0	0.0
039401b1ea92e744434cc37868d05d33	6.0	0.0497870683679	0.262984397979	1.0	1.66666666667	0.0	0.0
aa1b123a0ceafe77f160bd76237546cc	6.0	0.0497870683679	0.262984397979	1.0	1.66666666667	0.0	0.0
9ea2260a738d56c36cbad7cfebc27f63	6.0	0.0497870683679	0.262984397979	1.0	1.66666666667	0.0	0.0
5ca8aa3499ab1e64620b3d9646bfbbe7	6.0	0.0497870683679	0.262984397979	1.0	1.66666666667	0.0	0.0
19bc82253bc80f205a1f0b57618e3fad	6.0	0.0497870683679	0.262984397979	1.0	1.66666666667	0.0	0.0
a4aadfa78aa4fcf71abae712f6c31fa4	6.0	0.0497870683679	0.262984397979	1.0	1.66666666667	0.0	0.0
89b92c5bae54c7516dd256306f21eb9b	6.0	0.0497870683679	0.262984397979	1.0	1.66666666667	0.0	0.0
5ca81eb84ba2cfa997482b66cc341ae3	6.0	0.0497870683679	0.262984397979	1.0	1.66666666667	0.0	0.0
941e030a6347614a6ea86f5f003bce99	6.0	0.0497870683679	0.262984397979	1.0	1.66666666667	0.0	0.0
20b2975670a07ee5fce6e3467d116ffa	6.0	0.0497870683679	0.262984397979	1.0	1.66666666667	0.0	0.0
c3ba152773615171a6df6886f320d535	6.0	0.0497870683679	0.262984397979	1.0	1.66666666667	0.0	0.0
ce8aa4152eb180279549f58ba8c8eb6d	6.0	0.0497870683679	0.262984397979	1.0	1.66666666667	0.0	0.0
0503a14e9033f88b0b489d835fdb6cce	6.0	0.0497870683679	0.262984397979	1.0	1.66666666667	0.0	0.0
d5c87dcc5413484be051e872e4e34127	6.0	0.0497870683679	0.262984397979	1.0	1.66666666667	0.0	0.0
711c52eec2578295a5d5eec42198cced	6.0	0.0497870683679	0.262984397979	1.0	1.66666666667	0.0	0.0
475cfaba93c49c5d1dfe95914ed3821b	6.0	0.0497870683679	0.262984397979	1.0	1.66666666667	0.0	0.0
76c4fe0873830f3a6843c08a3b47d4fa	6.0	0.0497870683679	0.262984397979	1.0	1.66666666667	0.0	0.0
4da263c702e09a9f44768ffc59184266	6.0	0.0497870683679	0.262984397979	1.0	1.66666666667	0.0	0.0
ae3561976e96428b0a4319852398633f	6.0	0.0497870683679	0.262984397979	1.0	1.66666666667	0.0	0.0
09dd2c981fe09f51bcbd94384a0bd5de	6.0	0.0497870683679	0.262984397979	1.0	1.66666666667	0.0	0.0
818ed42ce572619c1a210b60871191d4	6.0	0.0497870683679	0.262984397979	1.0	1.66666666667	0.0	0.0
787dbb9d396e92f623c7cac198c81233	6.0	0.0497870683679	0.262984397979	1.0	1.66666666667	0.0	0.0
5300e1f17716a0d11600929b7bf0c7dd	6.0	0.0497870683679	0.262984397979	1.0	1.66666666667	0.0	0.0
cc572cc6c4cf7dc8b50b00bf329d4f7e	6.0	0.0497870683679	0.262984397979	1.0	1.66666666667	0.0	0.0
2f29e4f7d256294cd94cd7feb1398a9c	6.0	0.0497870683679	0.262984397979	1.0	1.66666666667	0.0	0.0
3c8437988838ba2bb379db28bca1e97e	6.0	0.0497870683679	0.262984397979	1.0	1.66666666667	0.0	0.0
f1d3105cbec869d406f8f6949fbd6e5b	6.0	0.0497870683679	0.262984397979	1.0	1.66666666667	0.0	0.0
16fec20ca09b0baf0b57f0bf3ca79ebf	6.0	0.0497870683679	0.262984397979	1.0	1.66666666667	0.0	0.0
d730f4ec8833e0c94dc6c48716f289b0	6.0	0.0497870683679	0.262984397979	1.0	1.66666666667	0.0	0.0
47d2ff315aa3e1c328edeac67f59c722	6.0	0.0497870683679	0.262984397979	1.0	1.66666666667	0.0	0.0
1a81d9a7a3332a8bb1b3d722b1813076	6.0	0.0497870683679	0.262984397979	1.0	1.66666666667	0.0	0.0
0e2ff4078e87ed0e1b95605ce8eb2b60	6.0	0.0497870683679	0.262984397979	1.0	1.66666666667	0.0	0.0
bfd6a2f6e66f78d608db397b129b119d	6.0	0.0497870683679	0.262984397979	1.0	1.66666666667	0.0	0.0
4a358cbf284364b1943136de4c92b71c	6.0	0.0497870683679	0.262984397979	1.0	1.66666666667	0.0	0.0
1ea88bf2a0a08c1e03b86bb8ee348a6a	6.0	0.0497870683679	0.262984397979	1.0	1.66666666667	0.0	0.0
12db3f8be91588da8550ecb99a496ef7	6.0	0.0497870683679	0.262984397979	1.0	1.66666666667	0.0	0.0
7e456dd72fb479a7fed2e556914e133e	6.0	0.0497870683679	0.262984397979	1.0	1.66666666667	0.0	0.0
0f4358bc4d3b397a1cb7db0a9e937ecc	6.0	0.0497870683679	0.262984397979	1.0	1.66666666667	0.0	0.0
6684da2f1eaf8746faa448c128cc31b5	6.0	0.0497870683679	0.262984397979	1.0	1.66666666667	0.0	0.0
bbbcd401037db5a8ce47695ef01fb1e0	6.0	0.0497870683679	0.262984397979	1.0	1.66666666667	0.0	0.0
323dc9391ae235a1e322d309aff1059e	6.0	0.0497870683679	0.262984397979	1.0	1.66666666667	0.0	0.0
b088a213d80e14d5b5d12991211d44d5	6.0	0.0497870683679	0.262984397979	1.0	1.66666666667	0.0	0.0
a5b3ca34d689fe4249e47045a01bc6de	6.0	0.0497870683679	0.262984397979	1.0	1.66666666667	0.0	0.0
91d13ac10ebe4399fc68c2d8ccd85c77	6.0	0.0497870683679	0.262984397979	1.0	1.66666666667	0.0	0.0
b19c67945f12bd697f6a62d4da1c0383	6.0	0.0497870683679	0.262984397979	1.0	1.66666666667	0.0	0.0
edcf1196e6f90d04ba249ddf188f323e	6.0	0.0497870683679	0.262984397979	1.0	1.66666666667	0.0	0.0
c969b8bf0e4af47cbb1fdb958d818cfe	6.0	0.0497870683679	0.262984397979	1.0	1.66666666667	0.0	0.0
bc66b01067485fe7c8576a62c8e1606b	6.0	0.0497870683679	0.262984397979	1.0	1.66666666667	0.0	0.0
e22c2cf85fd85f4bd338de8467e86e87	6.0	0.0497870683679	0.262984397979	1.0	1.66666666667	0.0	0.0
9fa7787c3a86c0ecb854b54b12543c2d	6.0	0.0497870683679	0.262984397979	1.0	1.66666666667	0.0	0.0
55052071ce333b812e75237c2d6103d1	6.0	0.0497870683679	0.262984397979	1.0	1.66666666667	0.0	0.0
d62d3440749fc6011d223f42b20506fc	6.0	0.0497870683679	0.262984397979	1.0	1.66666666667	0.0	0.0
8cdff20db1c3257fe56d9e109284c1b7	6.0	0.0497870683679	0.262984397979	1.0	1.66666666667	0.0	0.0
0f30918b27892bb2efcf00432ab7615b	6.0	0.0497870683679	0.262984397979	1.0	1.66666666667	0.0	0.0
7f85480922455f98c95ed3eea7d4e329	6.0	0.0497870683679	0.262984397979	1.0	1.66666666667	0.0	0.0
79e31f53dd6d8931d359efab78e9220b	6.0	0.0497870683679	0.262984397979	1.0	1.66666666667	0.0	0.0
5d457583215936d607008cceb4e2bc35	6.0	0.0497870683679	0.262984397979	1.0	1.66666666667	0.0	0.0
b280c73f009fcca5a3473694b6aac03c	6.0	0.0497870683679	0.262984397979	1.0	1.66666666667	0.0	0.0
44ec906be5c7891cf3af42e6cc6468ae	6.0	0.0497870683679	0.262984397979	1.0	1.66666666667	0.0	0.0
f4fe8f8c887fbb14e8446f75f9d41ca2	6.0	0.0497870683679	0.262984397979	1.0	1.66666666667	0.0	0.0
0687e8f84fefae530381da97d592c05c	6.0	0.0497870683679	0.262984397979	1.0	1.66666666667	0.0	0.0
85c7e896419f9b69cd6daf905ddeef6d	6.0	0.0497870683679	0.262984397979	1.0	1.66666666667	0.0	0.0
c4a75d0de779456da8b80f0cdb031e87	6.0	0.0497870683679	0.262984397979	1.0	1.66666666667	0.0	0.0
fea4692e5d7d5b82708b54f3d7e86b7a	6.0	0.0497870683679	0.262984397979	1.0	1.66666666667	0.0	0.0
6cf3fbc4a38fff958e948afd9ab9f442	6.0	0.0497870683679	0.262984397979	1.0	1.66666666667	0.0	0.0
fde5ab5e4bac48c093c06e6ee0dc92a8	6.0	0.0497870683679	0.262984397979	1.0	1.66666666667	0.0	0.0
2b0974d18f926c09de03d214a0407c40	6.0	0.0497870683679	0.262984397979	1.0	1.66666666667	0.0	0.0
abfc0c9df46338f897b470d03f61cb6b	6.0	0.0497870683679	0.262984397979	1.0	1.66666666667	0.0	0.0
fd3f01363c0eb3babead90592f00ce7d	6.0	0.0497870683679	0.262984397979	1.0	1.66666666667	0.0	0.0
87260ed6125210773d0742b7d5f42fa5	6.0	0.0497870683679	0.262984397979	1.0	1.66666666667	0.0	0.0
3d7f23078a0012f357afc0b50cb0c426	6.0	0.0497870683679	0.262984397979	1.0	1.66666666667	0.0	0.0
483495b0a3c59a9a2f2852f638453692	6.0	0.0497870683679	0.262984397979	1.0	1.66666666667	0.0	0.0
cbff087ad8e36f9cd54a5cbfdb09143f	6.0	0.0497870683679	0.262984397979	1.0	1.66666666667	0.0	0.0
aa24dca57b67c44d1173a621010742e7	6.0	0.0497870683679	0.262984397979	1.0	1.66666666667	0.0	0.0
ce13ce7fc1ef383a0df03c0b30dfe379	6.0	0.0497870683679	0.262984397979	1.0	1.66666666667	0.0	0.0
0db2ee6289068b26ca1c83c4f4cea859	6.0	0.0497870683679	0.262984397979	1.0	1.66666666667	0.0	0.0
75d9ff2af29f56e8350cc4824eabc5f0	6.0	0.0497870683679	0.262984397979	1.0	1.66666666667	0.0	0.0
026f01c7e229efe0c45dc81b8ec81936	6.0	0.0497870683679	0.262984397979	1.0	1.66666666667	0.0	0.0
88a10c6f9eff6efa075d6c3692f6761d	6.0	0.0497870683679	0.262984397979	1.0	1.66666666667	0.0	0.0
b2227ea365aac0dc5bfe823a6aec91f1	6.0	0.0497870683679	0.262984397979	1.0	1.66666666667	0.0	0.0
d7e70e64a3d371b6d1526b4c3dff3014	6.0	0.0497870683679	0.262984397979	1.0	1.66666666667	0.0	0.0
1674542e43dbe232283ce18ee4fec4a8	6.0	0.0497870683679	0.262984397979	1.0	1.66666666667	0.0	0.0
797fc5e708d9506aedf919f5722b7a27	6.0	0.0497870683679	0.262984397979	1.0	1.66666666667	0.0	0.0
a343e6f37a2f0acc813fb2a6dd1d3226	6.0	0.0497870683679	0.262984397979	1.0	1.66666666667	0.0	0.0
478167e9a12bbf536c9de543eeaa8ec1	6.0	0.0497870683679	0.262984397979	1.0	1.66666666667	0.0	0.0
c44020e31f1bcb2941f7ab0fbeae82f4	6.0	0.0497870683679	0.262984397979	1.0	1.66666666667	0.0	0.0
4d04f9dba4439f119be169a6090ec5fe	6.0	0.0497870683679	0.262984397979	1.0	1.66666666667	0.0	0.0
97f466b731dc9316a67f2e0c7d5a14e6	6.0	0.0497870683679	0.262984397979	1.0	1.66666666667	0.0	0.0
da0a3d0e90b3626fa593f7a8724e8666	6.0	0.0497870683679	0.262984397979	1.0	1.66666666667	0.0	0.0
94b75b7d7fc0905147b263de3cd00682	6.0	0.0497870683679	0.262984397979	1.0	1.66666666667	0.0	0.0
b073d20a5fe6c179e80caaae13fd4a74	6.0	0.0497870683679	0.262984397979	1.0	1.66666666667	0.0	0.0
7443dcf1a00ced9827b39e57dd03a641	6.0	0.0497870683679	0.262984397979	1.0	1.66666666667	0.0	0.0
07a864e788a4b2fb528db8b7e80baab0	6.0	0.0497870683679	0.262984397979	1.0	1.66666666667	0.0	0.0
1f511de32609c46a7ecac1292c0565d5	6.0	0.0497870683679	0.262984397979	1.0	1.66666666667	0.0	0.0
2eac63a3ee8e7db48d451122413504a7	6.0	0.0497870683679	0.262984397979	1.0	1.66666666667	0.0	0.0
8a6308216f0de9c11b482a11ae27471b	6.0	0.0497870683679	0.262984397979	1.0	1.66666666667	0.0	0.0
25dbba787b33900d181d36cded0bfd2f	6.0	0.0497870683679	0.262984397979	1.0	1.33333333333	0.0	0.0
d131655ac01b889fd8f25867a38b504c	6.0	0.0497870683679	0.262984397979	1.0	1.33333333333	0.0	0.0
368fc235961bbcacebf1bb9327af130e	6.0	0.0497870683679	0.262984397979	1.0	1.33333333333	0.0	0.0
932f021e652941429fc11d491a8bd432	6.0	0.0497870683679	0.262984397979	1.0	1.33333333333	0.0	0.0
73253728ca74a5ab65843edd0147ef1c	6.0	0.0497870683679	0.262984397979	1.0	1.33333333333	0.0	0.0
afc210dbefcd2827fa7bf5de8ba10063	6.0	0.0497870683679	0.262984397979	1.0	1.33333333333	0.0	0.0
901e450e9fdf023915ce9b9b1d21e793	6.0	0.0497870683679	0.262984397979	1.0	1.33333333333	0.0	0.0
01fef62cd5c188d02c79f617bf5e0f8a	6.0	0.0497870683679	0.262984397979	1.0	1.33333333333	0.0	0.0
01f498048487134705c4161bafac720b	6.0	0.0497870683679	0.262984397979	1.0	1.33333333333	0.0	0.0
2f282a3fbb247ee87fb449501eec4fdd	6.0	0.0497870683679	0.262984397979	1.0	1.33333333333	0.0	0.0
0ebbb0d5e056ba9be5f1a082a37bc519	6.0	0.0497870683679	0.262984397979	1.0	1.33333333333	0.0	0.0
c99cfdfd4f3fd56027a78d01ba81a8ab	6.0	0.0497870683679	0.262984397979	1.0	1.33333333333	0.0	0.0
87893373d832ae1b006a4b9e95978962	6.0	0.0497870683679	0.262984397979	1.0	1.33333333333	0.0	0.0
23ab3d1fb2e0bba2672b0c30c6d84ca4	6.0	0.0497870683679	0.262984397979	1.0	1.33333333333	0.0	0.0
2ef27000bf46d1e42cda9ddaaadb07b4	6.0	0.0497870683679	0.262984397979	1.0	1.33333333333	0.0	0.0
4753def351d04ee917867ad2207ec62d	6.0	0.0497870683679	0.262984397979	1.0	1.33333333333	0.0	0.0
f5ebfdfe3d348dea2b9f3b9b4cbefea0	6.0	0.0497870683679	0.262984397979	1.0	1.33333333333	0.0	0.0
dca4b6560ffe49d61fa2bc4a3c648abb	6.0	0.0497870683679	0.262984397979	1.0	1.33333333333	0.0	0.0
904afb4011f0a6f9ca659a2cf6eb50d3	6.0	0.0497870683679	0.262984397979	1.0	1.33333333333	0.0	0.0
421b0a3d1409c58be0e712c285215ebf	6.0	0.0497870683679	0.262984397979	1.0	1.33333333333	0.0	0.0
b865095fb99a6d684e354299aa8e3091	6.0	0.0497870683679	0.262984397979	1.0	1.33333333333	0.0	0.0
2198e0612d0c700b3c16d8909d17f274	6.0	0.0497870683679	0.262984397979	1.0	1.33333333333	0.0	0.0
0cff7247400f65e8405680f208f25df7	6.0	0.0497870683679	0.262984397979	1.0	1.33333333333	0.0	0.0
99bc1f3ae6672d422dc0af78d98fca62	6.0	0.0497870683679	0.262984397979	1.0	1.33333333333	0.0	0.0
2f7bce82703a2772a07e392c82442136	6.0	0.0497870683679	0.262984397979	1.0	1.33333333333	0.0	0.0
74f4dc239759531f0ddfc24f235d02f0	6.0	0.0497870683679	0.262984397979	1.0	1.33333333333	0.0	0.0
c8a4c477f56bb1968b14973c0a084d46	6.0	0.0497870683679	0.262984397979	1.0	1.33333333333	0.0	0.0
284ac0d355ff9b59671f48bd082944a5	6.0	0.0497870683679	0.262984397979	1.0	1.33333333333	0.0	0.0
0aba1dec078271327384b2fbf07f8327	6.0	0.0497870683679	0.262984397979	1.0	1.33333333333	0.0	0.0
17b269c8fff5ad7b5ad4c83828282e9f	6.0	0.0497870683679	0.262984397979	1.0	1.33333333333	0.0	0.0
e5eddb70c51007ee317b902b0a71f99b	6.0	0.0497870683679	0.262984397979	1.0	1.33333333333	0.0	0.0
88ec06fffb8309b71adb389f2be37caa	6.0	0.0497870683679	0.262984397979	1.0	1.33333333333	0.0	0.0
0912f53940df1ea0fb94e57bf3970e3c	6.0	0.0497870683679	0.262984397979	1.0	1.33333333333	0.0	0.0
4ee40a7d702501fdbd6cf7de279b34fb	6.0	0.0497870683679	0.262984397979	1.0	1.33333333333	0.0	0.0
b3199e8bbe27b04db24f65d34a67f283	6.0	0.0497870683679	0.262984397979	1.0	1.33333333333	0.0	0.0
6b533b7feeb9d3cfee2b934f82b58d00	6.0	0.0497870683679	0.262984397979	1.0	1.33333333333	0.0	0.0
c5b5683e3b9b27bbc665be1ac613f1fc	6.0	0.0497870683679	0.262984397979	1.0	1.33333333333	0.0	0.0
79a5c42948310e6f8cb1097345169964	6.0	0.0497870683679	0.262984397979	1.0	1.33333333333	0.0	0.0
a81463b93363a8ff7ace061120dc0c9b	6.0	0.0497870683679	0.262984397979	1.0	1.33333333333	0.0	0.0
9d59a88403212b57211346ba2c281e96	6.0	0.0497870683679	0.262984397979	1.0	1.33333333333	0.0	0.0
b7a53ccc7c4434a5724259f40a348dc6	6.0	0.0497870683679	0.262984397979	1.0	1.33333333333	0.0	0.0
879e4bfa517cfd92cb0ca6166426bc55	6.0	0.0497870683679	0.262984397979	1.0	1.33333333333	0.0	0.0
c172e692cf3c004263014cdd744606b1	6.0	0.0497870683679	0.262984397979	1.0	1.33333333333	0.0	0.0
95e7a06e3bd812490807fa13589a4621	6.0	0.0497870683679	0.262984397979	1.0	1.33333333333	0.0	0.0
97dc9169d300a5d88abf580abf6e5ef4	6.0	0.0497870683679	0.262984397979	1.0	1.33333333333	0.0	0.0
2159c85bd94b0a50fbe404047930d30b	6.0	0.0497870683679	0.262984397979	1.0	1.33333333333	0.0	0.0
81e80a0da900fb5a0370a39b47938d25	6.0	0.0497870683679	0.262984397979	1.0	1.33333333333	0.0	0.0
c9c5f0d086d8e8534e337aa9cdb9512f	6.0	0.0497870683679	0.262984397979	1.0	1.33333333333	0.0	0.0
3583d4db56ac37ff14cfe7583d5c89f9	6.0	0.0497870683679	0.262984397979	1.0	1.33333333333	0.0	0.0
96d9a383dda54507f1308965087f9d59	6.0	0.0497870683679	0.262984397979	1.0	1.33333333333	0.0	0.0
92e11103db3f020c34db46416edbbf29	6.0	0.0497870683679	0.262984397979	1.0	1.33333333333	0.0	0.0
0786300f8fbe9cb9a409f4951fc860e2	6.0	0.0497870683679	0.262984397979	1.0	1.33333333333	0.0	0.0
0eaf6c0571b7b0a85f7145ec4c065b91	6.0	0.0497870683679	0.262984397979	1.0	1.33333333333	0.0	0.0
de082e2024bcad4b431ad106efacb576	6.0	0.0497870683679	0.262984397979	1.0	1.33333333333	0.0	0.0
3ed54808ae8b4db3c3f4a587ec554267	6.0	0.0497870683679	0.262984397979	1.0	1.33333333333	0.0	0.0
13b1f3a8fb46af84f26aae5b46cb9c82	6.0	0.0497870683679	0.262984397979	1.0	1.33333333333	0.0	0.0
d40ea64c8a41c968fee99ede111ef45a	6.0	0.0497870683679	0.262984397979	1.0	1.33333333333	0.0	0.0
ce474588480f31558f93f3d3c2f55d1a	6.0	0.0497870683679	0.262984397979	1.0	1.33333333333	0.0	0.0
6647851bd7826a867719ea04e94f1869	6.0	0.0497870683679	0.262984397979	1.0	1.33333333333	0.0	0.0
1e5e158191a633e3d2be757f21631c1c	6.0	0.0497870683679	0.262984397979	1.0	1.33333333333	0.0	0.0
929931e0cf57a805ec1b2e694003601c	6.0	0.0497870683679	0.262984397979	1.0	1.33333333333	0.0	0.0
bb026341128ef4bd0e8fe67d5407119d	6.0	0.0497870683679	0.262984397979	1.0	1.33333333333	0.0	0.0
787dd9bd49df0f1bf1fb3b5453e568f3	6.0	0.0497870683679	0.262984397979	1.0	1.33333333333	0.0	0.0
92c4d9c3f18c89b200fcfa104720ac1d	6.0	0.0497870683679	0.262984397979	1.0	1.33333333333	0.0	0.0
569811fd16b0ed7df1149a96d0e20ab4	6.0	0.0497870683679	0.262984397979	1.0	1.33333333333	0.0	0.0
ef6925acf57a5f1633aec8a7644b5e8d	6.0	0.0497870683679	0.262984397979	1.0	1.33333333333	0.0	0.0
36367eedfd3a76fc04d4d4b4a19571d8	6.0	0.0497870683679	0.262984397979	1.0	1.33333333333	0.0	0.0
82f2995fcea8ae7f1597fa574b399cff	6.0	0.0497870683679	0.262984397979	1.0	1.33333333333	0.0	0.0
393be073ced8754d34a870ad871f71e4	6.0	0.0497870683679	0.262984397979	1.0	1.33333333333	0.0	0.0
d573ea9d12e053ce29574196bf64487d	6.0	0.0497870683679	0.262984397979	1.0	1.33333333333	0.0	0.0
7c42d13b2502998b4066991a2f5a6fdd	6.0	0.0497870683679	0.262984397979	1.0	1.33333333333	0.0	0.0
3d023ad8a96b2e471685f7f57b311ae9	6.0	0.0497870683679	0.262984397979	1.0	1.33333333333	0.0	0.0
3e8f16e583a36fea0976842cbe9f34b7	6.0	0.0497870683679	0.262984397979	1.0	1.33333333333	0.0	0.0
44122ba7b96f3945e0a5a410a8e2be9a	6.0	0.0497870683679	0.262984397979	1.0	1.33333333333	0.0	0.0
0a70a42bf93c1d686d1cc8400baa1243	6.0	0.0497870683679	0.262984397979	1.0	1.33333333333	0.0	0.0
62562745f38c48649bfb4f351b60f4fa	6.0	0.0497870683679	0.262984397979	1.0	1.33333333333	0.0	0.0
aec0e63b47108f3c14b9c7e0572e726e	6.0	0.0497870683679	0.262984397979	1.0	1.33333333333	0.0	0.0
d9bfba35b82d1ec646e918e75d6f242d	6.0	0.0497870683679	0.262984397979	1.0	1.33333333333	0.0	0.0
c338f4206310324e52a34baf01664245	6.0	0.0497870683679	0.262984397979	1.0	1.33333333333	0.0	0.0
ccf511e0f505aa25c70ee6f73cb30c5f	6.0	0.0497870683679	0.262984397979	1.0	1.33333333333	0.0	0.0
8861fb2775c660cbb4e78081bfb209a4	6.0	0.0497870683679	0.262984397979	1.0	1.33333333333	0.0	0.0
6cece6d54cdf8573e0cc0d9ca88bb475	6.0	0.0497870683679	0.262984397979	1.0	1.33333333333	0.0	0.0
4e4d6ce7c7b12dbb31aa2393aa72815e	6.0	0.0497870683679	0.262984397979	1.0	1.33333333333	0.0	0.0
52cf268bfc44418f0b531933f12171f3	6.0	0.0497870683679	0.262984397979	1.0	1.33333333333	0.0	0.0
9b28663fcae64d7f3ced1d28ab0bcb72	6.0	0.0497870683679	0.262984397979	1.0	1.33333333333	0.0	0.0
a335f52542bf87cc5bd08e19fb9dfecb	6.0	0.0497870683679	0.262984397979	1.0	1.33333333333	0.0	0.0
9f7c5ccfb4b80951579df78390388dbc	6.0	0.0497870683679	0.262984397979	1.0	1.33333333333	0.0	0.0
cc9dc930894adfed1ffad83a7b08784e	6.0	0.0497870683679	0.262984397979	1.0	1.33333333333	0.0	0.0
a6df33c43dc9b27da8eaec7c9b083576	6.0	0.0497870683679	0.262984397979	1.0	1.33333333333	0.0	0.0
8e8759cbb49c2db8472abe0013b4de15	6.0	0.0497870683679	0.262984397979	1.0	1.33333333333	0.0	0.0
3bd2e23d8edb3d6b577b0e16fd4ad3c0	6.0	0.0497870683679	0.262984397979	1.0	1.33333333333	0.0	0.0
c08bcd22adb9e0a34b31a992d717139f	6.0	0.0497870683679	0.262984397979	1.0	1.33333333333	0.0	0.0
432ce0de2b297c3543fea8282ff5b2b7	6.0	0.0497870683679	0.262984397979	1.0	1.33333333333	0.0	0.0
[truncated: 9,326 more rows]
