# Supplementary material for: Characterizing changes in soil microbiome abundance and diversity due to different cover crop techniques
Source: PLoS One. 2020 May 5;15(5):e0232453. doi: 10.1371/journal.pone.0232453 (PMC7199946; doi:10.1371/journal.pone.0232453)
Supplement: S3 File — ANOVA (S3 File -> anova_ocs.txt) ad Kruskal-Wallis (S3 File -> kw_ocs.txt) tests were performed for the single-mix treatment to find bacterial types that significantly differed in ASV counts across time points. The list of significantly changing bacterial types was included (S3 File -> singleMix_sig.csv) as well as summary statistics (average and standard deviation of abundance) of significantly changing bacteria categorized by their phyla classifications (S3 File -> singleMix_significant_taxa_stats.csv). (ZIP) [file pone.0232453.s007.zip › S3_File/anova_ocs.txt]

OTU	Test-Statistic	P	FDR_P	Bonferroni_P	TP_1_mean	TP_3_mean	TP_2_mean
59a7ad3b379a86fd87240910119567c0	1157.14285714	1.11022302463e-16	6.28663787694e-13	1.25732757539e-12	10.0	0.0	0.0
9213d3b9e2cd4871500f2d306ab7a929	1114.71428571	1.11022302463e-16	6.28663787694e-13	1.25732757539e-12	5.66666666667	0.0	0.0
c733ca6619755b12644b3735fa2a919f	348.107142857	4.10782519111e-15	1.55070400965e-11	4.65211202894e-11	6.33333333333	0.0	0.0
adf3be536b01cbafc2a9df285b4ad0dc	301.754152824	1.43218770177e-14	4.05488143063e-11	1.62195257225e-10	19.3333333333	0.0	0.0
45687a6884eb01270a8e74213315cd21	125.904051173	2.61792809653e-11	5.92960713863e-08	2.96480356932e-07	27.0	0.0	0.0
fe632ebfe7e09910b5dd3248e0a103ad	105.795918367	1.11903708522e-10	2.11218249835e-07	1.26730949901e-06	8.0	0.0	0.0
8aecca0908fa37ff462a96f00736e285	99.7075661873	1.82744597232e-10	2.91977709718e-07	2.06958256366e-06	33.0	0.0	2.55555555556
5ee93657bea2b7b0085112b7b1f72e08	98.2556390977	2.06253569779e-10	2.91977709718e-07	2.33582167775e-06	7.33333333333	0.0	0.0
75f719b36b62caab1c8218fe7b4956c4	69.3730729702	3.47280748603e-09	4.36994941992e-06	3.93295447793e-05	16.6666666667	0.0	0.0
f494ec734c24a8e7592ceef20b85f2d3	62.5079938112	7.92485344014e-09	8.97489652096e-06	8.97489652096e-05	44.6666666667	0.0	0.0
10c5632164cbee9e2a801ee7883da389	49.8070709974	4.60592268769e-08	4.7420067671e-05	0.000521620744381	35.6666666667	0.0	2.77777777778
bf269e67c91f408999c74407b4f190bc	49.2211041098	5.04032627857e-08	4.7568079254e-05	0.000570816951048	48.6666666667	1.33333333333	3.33333333333
5d32802c0c11db7089c6cafc2d8e1eca	42.9590079645	1.40357275358e-07	0.000122272780264	0.00158954614343	81.3333333333	1.44444444444	10.0
c4479f3c370c8743183322c88bd25ec7	41.4601823708	1.8265991153e-07	0.000147758821291	0.00206862349807	43.0	5.0	0.0
e8c5e1fbc2c50fd1f7c47140170a1483	35.5367647059	5.61971896129e-07	0.000424288781578	0.00636433172366	12.3333333333	0.0	1.33333333333
dcd003add71d94b1d954fa6f6fb217b0	33.7738899614	8.08302374034e-07	0.000527633875721	0.00915402438593	14.3333333333	0.0	1.11111111111
b684b458d938d690e36c9ae18ab88be8	33.7725204732	8.08535325469e-07	0.000527633875721	0.00915666256094	7.33333333333	0.0	0.444444444444
71f5d6041d75c65e605ec97d6a617a80	33.5992286678	8.38623378629e-07	0.000527633875721	0.00949740976298	29.3333333333	0.0	0.0
9a949ab185a6740cfa0858f5762eb942	32.4468008732	1.07340460409e-06	0.000614659470478	0.0121563071413	70.6666666667	0.0	7.22222222222
c7586e8893a8be3204c0c4ae63175bb5	32.3952673094	1.08549133859e-06	0.000614659470478	0.0122931894096	12.3333333333	0.0	0.0
677b42f216cd9083c7f5d48ea01508a0	30.2415885273	1.75575279504e-06	0.000946852400183	0.0198839004038	9.0	0.0	0.777777777778
45fcbac0b382607afcb7378cc2545539	29.9147765301	1.89300480979e-06	0.000974467248678	0.0214382794709	24.0	0.0	1.11111111111
0c940d3f77ddf8b15ea5d6ab58d60194	29.1036151349	2.28816294101e-06	0.00112667153508	0.0259134453069	37.0	0.0	2.88888888889
5fbea60aa38c3cc44cdc3a8819e574e9	26.893742621	3.91754402618e-06	0.00184859108735	0.0443661860965	48.0	2.0	4.88888888889
c079314847678cbd8c3b015aa58351a7	26.5366995074	4.28636129957e-06	0.0019417216687	0.0485430417176	55.0	0.0	16.3333333333
c9ad24d825f4d1002bc6ddbe24fc5318	25.1208791209	6.1801736102e-06	0.00259848201351	0.0699904661356	20.3333333333	0.0	2.11111111111
fd90cf2e9ae30bbfca612c636ea580ed	25.111761478	6.19505645605e-06	0.00259848201351	0.0701590143648	29.3333333333	1.77777777778	2.0
9df0cb28cc8ab6a7a54b161f6f6cd5c7	24.4912488701	7.30803305371e-06	0.00295583836905	0.0827634743333	135.0	9.88888888889	38.1111111111
5c89b98b4a6e10899cc932452da0d25e	24.237217528	7.82637494279e-06	0.00296185488485	0.0886336962271	31.3333333333	2.77777777778	1.77777777778
71f23ff0bc022a61469cf8fb48453d14	24.1726973684	7.96444476403e-06	0.00296185488485	0.0901973369526	17.3333333333	0.0	1.22222222222
eec809f7c5151b0b3b22993ef6ebfcd2	24.1071428571	8.10750564506e-06	0.00296185488485	0.0918175014303	8.33333333333	0.0	0.0
a9de4d2e4ad88e0d89362005dd808b97	23.4659206511	9.66792069124e-06	0.00342153755713	0.109489201828	31.3333333333	0.444444444444	3.11111111111
75816667cf66ee1be420dd11244136d3	23.0967717096	1.07159432562e-05	0.00361378465338	0.121358057376	44.6666666667	2.44444444444	6.44444444444
9334a15e5e4cb31e609c7c9ba2c7be44	23.0526839324	1.08493314097e-05	0.00361378465338	0.122868678215	70.0	0.0	10.4444444444
10cc0b5605c066789744129885b01cf0	22.2075670718	1.37988651896e-05	0.00437241896194	0.156272148272	26.3333333333	0.0	1.22222222222
13afe0bd78976ae18734c2e11bcddf08	22.1824852146	1.38990801439e-05	0.00437241896194	0.15740708263	33.6666666667	1.55555555556	4.11111111111
34839fcbdb6468467e4a7373278c826d	21.7725463629	1.56571125262e-05	0.00479234592861	0.177316799359	20.0	1.11111111111	1.33333333333
4a276b70135238e452457e48b3be7cc8	21.5506644518	1.67107769679e-05	0.00498025129371	0.189249549161	10.3333333333	0.0	0.0
0a64524dcdc578e5f0287f07675b6063	21.2553191489	1.82375686144e-05	0.00527199876906	0.206540464558	26.3333333333	0.0	1.33333333333
d02005eb16dce18515dd32c5363cc9c3	21.1855010661	1.86207462042e-05	0.00527199876906	0.210879950762	6.66666666667	0.666666666667	0.0
308bf127f356f2c52565ce513f7653e7	20.9078164297	2.02357929865e-05	0.00558952086761	0.229170355572	54.6666666667	5.88888888889	7.55555555556
4015114810f36109c0434146d0b84b2a	20.6275774559	2.20250704045e-05	0.00593890291264	0.249433922331	28.3333333333	0.0	0.0
f729070039b8fb64c7e5a42ceb4ad39b	19.7871575622	2.85360279231e-05	0.00751559340067	0.323170516229	38.6666666667	0.0	0.0
53abb04ee5a4d162368a6ecda476eab5	19.6965688301	2.93570784232e-05	0.00755611166234	0.332468913143	22.3333333333	1.0	0.888888888889
9da7a152d00c0dfe49449445ee4ba080	19.1566366704	3.48301699702e-05	0.00871082069962	0.394451674912	29.0	0.0	0.0
b8d3adc8f0f8238a30464a3dd8aa6a4c	19.1075281565	3.5381699972e-05	0.00871082069962	0.400697752183	51.3333333333	0.0	4.88888888889
0144ffa9b859718eaad46bf8ca77a8b8	18.9721603563	3.69528978605e-05	0.00890407592065	0.418491568271	23.6666666667	0.0	5.33333333333
19b608a3b3a2c3ff29ff05dbdf3a4f84	18.6097631594	4.15545375989e-05	0.00980427371474	0.470605138308	22.0	0.0	2.55555555556
d7765e7dc5492859ec04470f41264b52	18.4163361082	4.42688096272e-05	0.0102315156944	0.501344269028	22.3333333333	0.0	2.77777777778
05af42ec8568babeb5586eb5c2def70a	18.0755340793	4.95437980006e-05	0.0112216702471	0.561083512357	28.6666666667	0.777777777778	6.77777777778
8986dd89dd205582e80268d5cdfb088b	17.9756953821	5.12187229501e-05	0.011373569361	0.58005203741	31.0	1.33333333333	3.66666666667
a19a4cd41f28a1752e7fa35b7a83776a	17.8984753679	5.2557367585e-05	0.0114463882289	0.5952121879	30.3333333333	0.0	3.66666666667
f24d7965bc1e8fee2d2bb8e88d282663	17.8286515916	5.38013254144e-05	0.0114962266098	0.609300010319	29.0	1.77777777778	2.11111111111
efcba4039f0a33e5c434a73612594e4b	17.7194805195	5.58123735158e-05	0.0117050950012	0.632075130067	10.0	0.666666666667	1.0
f627804d8909408b6cce726c26f55f41	17.165949534	6.73835814359e-05	0.0138748919957	0.763119059761	60.6666666667	0.0	10.3333333333
1d21967a1bd7d06a16c5b65abfff844e	16.9719194822	7.20520189668e-05	0.0145712341928	0.815989114799	72.0	0.888888888889	16.0
f939a3c1f19a3e3f7d900b8422e94969	16.6727386151	7.99710490538e-05	0.0158889847462	0.905672130534	15.3333333333	1.44444444444	2.22222222222
772cda128368939d49ac4db4adf77472	16.525117096	8.42311824099e-05	0.0162465588277	0.953918140792	21.0	0.0	4.44444444444
7d7d8ef6da453190be1801c7ff18ac8e	16.5113919491	8.46399091243e-05	0.0162465588277	0.958546970833	53.6666666667	3.66666666667	10.0
03df58ff5cfc5f172205af2fe1673373	16.3218362775	9.05160965134e-05	0.0170849132169	1.0	59.0	1.11111111111	13.8888888889
f81522e365947bedf5b0481bdf9c9ae3	16.2587755102	9.25703588214e-05	0.0171862182566	1.0	19.0	1.55555555556	1.77777777778
548dae55e2bb173acc39263db71395ed	16.201209308	9.44909363235e-05	0.0172598363526	1.0	46.3333333333	3.0	4.44444444444
aa690cae4f42452aae996751f61d1bd5	16.0878812668	9.8402631895e-05	0.017689044543	1.0	40.0	1.77777777778	6.66666666667
1b713c5b1baf2f4a223f56d7f67ff12d	15.4285714286	0.000125054680664	0.0184859256127	1.0	8.66666666667	0.0	0.0
ec9358ee8f59274ba0fcbd23753dedf2	15.4285714286	0.000125054680664	0.0184859256127	1.0	7.33333333333	0.0	0.0
fbd975bf444b7fdf215c651981442de5	15.4285714286	0.000125054680664	0.0184859256127	1.0	6.0	0.0	0.0
cbef8bea38b2ecd4a87f023d5c51fe7b	15.4285714286	0.000125054680664	0.0184859256127	1.0	5.33333333333	0.0	0.0
c40bb6b26bf8017eccda4dbfe41da03b	15.4285714286	0.000125054680664	0.0184859256127	1.0	4.66666666667	0.0	0.0
1a2a4e247ceae118e104bbe606e73356	15.4285714286	0.000125054680664	0.0184859256127	1.0	2.0	0.0	0.0
bc2aa4f9a6f514613ed2a95be7cdc117	15.4107965767	0.000125876604815	0.0184859256127	1.0	17.0	0.0	0.0
4b5da8c288b342009c4b469b64612fc9	15.40108585	0.000126328171124	0.0184859256127	1.0	13.6666666667	0.0	0.0
69a0f7a6ff7b4f9de08a43f4deec8426	15.3786771075	0.000127377103189	0.0184859256127	1.0	26.0	0.0	3.55555555556
2608e136292eacfd76b217e7887bd14a	15.3415682062	0.000129135484676	0.0184859256127	1.0	7.66666666667	0.0	0.0
dad46af502f639a5c3aa84fd40ff9623	15.3415682062	0.000129135484676	0.0184859256127	1.0	7.66666666667	0.0	0.0
211302451c231ff24b3a62f0f0111f20	15.3014128728	0.000131068662859	0.0184859256127	1.0	6.33333333333	0.0	0.0
ff4f22abf1a057d81d9ea33ae9301a92	15.2255639098	0.000134808578389	0.0184859256127	1.0	5.0	0.0	0.0
6723aec59cd4c2ae63a1198ee29cc79c	15.2255639098	0.000134808578389	0.0184859256127	1.0	5.0	0.0	0.0
e9b091bc3556a04b4dfb4bcebaffb299	15.2255639098	0.000134808578389	0.0184859256127	1.0	5.0	0.0	0.0
648e0881e9d56bc0bb1c03d8fd76fdba	15.2255639098	0.000134808578389	0.0184859256127	1.0	5.0	0.0	0.0
b9546f2de70069071bf657095f65cee6	15.1594684385	0.000138164418452	0.0184859256127	1.0	13.0	0.0	0.0
573419f741e7f179ef9ec50e8fd4c841	15.1594684385	0.000138164418452	0.0184859256127	1.0	8.66666666667	0.0	0.0
ddb68b60345a97cfe72022010f1f455c	15.1594684385	0.000138164418452	0.0184859256127	1.0	4.33333333333	0.0	0.0
ed6f632a29a988a6069200c07774ca4d	15.1594684385	0.000138164418452	0.0184859256127	1.0	4.33333333333	0.0	0.0
c7054d6ff86cce30855182a33e3f220d	15.1137026239	0.000140542436351	0.0184859256127	1.0	8.0	0.0	0.0
0a4066c9b69f713fb479dd98d0387270	15.1137026239	0.000140542436351	0.0184859256127	1.0	8.0	0.0	0.0
332bdeb08113e80c7f3aecb642aaf864	15.072135785	0.000142741732812	0.0184859256127	1.0	12.0	1.33333333333	0.0
56f75f865b69e50a749d746acad1a63b	15.0552995392	0.00014364339549	0.0184859256127	1.0	3.66666666667	0.0	0.0
993da711e6de71b6bffdae9032dd4f86	15.0552995392	0.00014364339549	0.0184859256127	1.0	3.66666666667	0.0	0.0
2738b771e2574f6bcd0f2491c9cdb65b	14.9791955617	0.000147798864915	0.0185980238351	1.0	6.66666666667	0.0	0.0
ec724db26be2ec2eb901525eee2e57c8	14.9791955617	0.000147798864915	0.0185980238351	1.0	6.66666666667	0.0	0.0
3623b8c380a4f04d1d0863a8ade2d4c6	14.9219414561	0.000151013153293	0.0186994921376	1.0	15.6666666667	0.0	0.0
f6e1fc960b0285ec0411ea07249c06a6	14.8903250699	0.000152821357361	0.0186994921376	1.0	23.0	1.55555555556	3.66666666667
e4956fcb71f6f0a4fff713b861505756	14.8775510204	0.000153558743382	0.0186994921376	1.0	3.0	0.0	0.0
7a808566243dd3a795ad7db8f6d89079	14.8168127901	0.000157119395104	0.0189295441441	1.0	21.0	0.0	3.22222222222
a833cd522c01bfe2014e702f327f44ce	14.7678832117	0.000160054556264	0.0190801878915	1.0	10.3333333333	0.0	1.22222222222
c7694a53dc28f8df3dc362293ceaad99	14.7377398721	0.000161893080828	0.0190983243789	1.0	5.33333333333	0.0	0.0
da7fb60fbe98d5d80cb6cc9633492ff1	14.6397164755	0.000168035953021	0.0192035227106	1.0	32.3333333333	0.0	0.0
15eb6216c8bc75b9ba3ca536ebb70936	14.5384615385	0.000174654555337	0.0192035227106	1.0	28.0	0.0	0.0
afff9f10de9ed997c7a3424ac218a953	14.5384615385	0.000174654555337	0.0192035227106	1.0	14.0	0.0	0.0
cc486bcc1e84ef4084f13e2a2627f547	14.5384615385	0.000174654555337	0.0192035227106	1.0	7.0	0.0	0.0
e7f5cc14f2ea12b002765aca2c285e76	14.5384615385	0.000174654555337	0.0192035227106	1.0	4.66666666667	0.0	0.0
d7b39d17d84a8c38e76fe7279565c994	14.5384615385	0.000174654555337	0.0192035227106	1.0	4.66666666667	0.0	0.0
e6f9d75063708c74897adedfb3cbbd6b	14.5384615385	0.000174654555337	0.0192035227106	1.0	2.33333333333	0.0	0.0
160e2dfb90f299cc2f50d04b63e512a1	14.4056827151	0.000183776833195	0.020012236884	1.0	8.66666666667	0.0	0.0
1300e6c1d3c7c78eae1acdc35812912a	14.3549337261	0.000187402263379	0.0201283145174	1.0	6.33333333333	0.0	0.0
836a98e7468ada600a35a0dde269f617	14.3411934391	0.000188397469214	0.0201283145174	1.0	53.6666666667	1.88888888889	14.5555555556
ae5e3c412579a348c0d692711a539468	14.2417582418	0.000195777045601	0.0205293985318	1.0	8.0	0.0	0.0
738f62fe39c91f7a660be7d91c01141a	14.2417582418	0.000195777045601	0.0205293985318	1.0	4.0	0.0	0.0
1159b2662149eba10fbdef4c803d5ff5	14.1653150343	0.000201668788091	0.0209532020655	1.0	19.3333333333	0.0	0.0
ca1d744166fc8c93ae8d4458dd3054df	14.1199174657	0.000205260825145	0.021020658376	1.0	20.0	2.88888888889	1.55555555556
28f87e55d312e499cf50b0d9ee5ec4a7	14.1103074141	0.000206030294016	0.021020658376	1.0	5.66666666667	0.0	0.0
6411dd68601f923d170dd0c0927178b7	13.9893390192	0.000215995260627	0.0218405922018	1.0	9.0	0.0	0.0
e867695e9b0b224ec8b6d62c49480521	13.9437032216	0.00021989276355	0.0220379251965	1.0	23.0	0.0	0.0
fdacd6be73386e5a13e3345f33026e3b	13.9171424674	0.000222197108728	0.0220735285644	1.0	33.6666666667	0.222222222222	7.88888888889
441b3f08e9641fe6fac38bf8eb20f49e	13.7755102041	0.000234946810567	0.0229376950834	1.0	10.0	0.0	0.0
edb09e272dfdbc29a1305fe74c3abe3c	13.7755102041	0.000234946810567	0.0229376950834	1.0	6.66666666667	0.0	0.0
9371581f08cb68fed505712117ea3a9c	13.6766091052	0.00024433155577	0.0236146238446	1.0	17.3333333333	0.0	4.44444444444
2b5570f1e2815db5b781d821896b8ad4	13.6589484139	0.000246050826813	0.0236146238446	1.0	49.0	2.11111111111	4.11111111111
374dadc5ed185d34cd71ef1b99a6c685	13.6335575782	0.000248546231838	0.0236536645005	1.0	12.6666666667	0.0	2.33333333333
be734b47f8b0b58a89cf24833b2d4703	13.576977451	0.000254208689583	0.0239909450794	1.0	18.6666666667	1.22222222222	17.0
acf2eed28cf15e88a024f32ef25b1f97	13.3032069971	0.00028371137526	0.0263187345198	1.0	8.66666666667	0.0	0.0
3e5cf00855f6eefc139e9f851a30a2fd	13.2977238934	0.000284339885558	0.0263187345198	1.0	22.3333333333	0.0	1.0
2c990a877015138a91b3d7a6b4db944d	13.284640441	0.000285845858361	0.0263187345198	1.0	24.3333333333	1.55555555556	2.0
29a7eb35c211be8678001593b574de1e	13.1860465116	0.000297483794787	0.0271693869029	1.0	7.0	0.0	0.0
904c3d9abe38eee5347d3954ccb05790	13.1333477415	0.000303919536837	0.0272923871945	1.0	18.6666666667	0.0	0.888888888889
e9c163620d5d6b9b3a7d4bcfe220054c	13.1293690056	0.000304411677863	0.0272923871945	1.0	31.3333333333	0.0	3.77777777778
7e19deb5e15ff22c5b4657399e09c1db	13.1160923386	0.000306060324389	0.0272923871945	1.0	22.0	0.0	0.0
42fba53d18c5aa7fc2a98af36bd7ec8a	12.992481203	0.000321895214248	0.0284801820418	1.0	13.3333333333	0.0	0.0
532b21423ca71658a058232ec79ca145	12.9087851207	0.000333133204315	0.0292459964254	1.0	27.6666666667	0.0	2.11111111111
ff5891b880fef53368ca43947d2dfcd1	12.8395303327	0.000342762210331	0.0298598617846	1.0	9.0	0.0	0.0
2f44f0d65b2a596d69fede127dc26cea	12.7745740498	0.000352075310838	0.0304370450019	1.0	19.0	0.0	0.0
1c84e31b7a02e6509edae9cf373346ab	12.6138996139	0.000376343495647	0.0320457901369	1.0	25.6666666667	0.0	0.0
f5dad27ca8ba79b69a6d7bc2d0dc21d6	12.6138996139	0.000376343495647	0.0320457901369	1.0	22.0	0.0	0.0
52b577d92c3e8b4352be69d9a107c069	12.5433508176	0.000387581734479	0.0327564413655	1.0	7.66666666667	0.0	0.444444444444
7665dff528664c5a7e658815206b382b	12.4935746716	0.000395735244084	0.0331977899204	1.0	52.6666666667	3.0	1.66666666667
5749d42f4177f2cbc15215255881155f	12.4225573085	0.000407700050461	0.0339500225844	1.0	14.3333333333	0.777777777778	0.0
df81436003db8ad47bbf32b1226a883b	12.393442623	0.000412720931429	0.0341172594776	1.0	4.66666666667	0.0	0.0
eabdfdde8c1b029b1e27dd6732716fc4	12.3401257316	0.00042209462334	0.0346392870241	1.0	39.0	2.88888888889	4.55555555556
180066c463febf44ca657f6d5701929b	12.2998697351	0.000429328835326	0.0349794896407	1.0	14.3333333333	0.0	0.888888888889
17256d2253828aeb84ed51adcb3e0c1a	12.199563795	0.000447961056942	0.0360498641744	1.0	11.3333333333	0.0	0.555555555556
3c5c514632b39354a41066ea346027e7	12.1949851534	0.000448832746013	0.0360498641744	1.0	12.3333333333	0.0	0.0
9dd54fcecacaff91956a65f6952e97fb	12.1484814398	0.000457793781315	0.0365106660098	1.0	6.66666666667	0.0	0.0
e79bcf9d1f06e43b9d5b2190461b5deb	12.0735418428	0.000472655569866	0.0374323379632	1.0	7.66666666667	0.0	0.0
579ace8573f3ca4535cdd3374b0fd349	12.0429128739	0.000478883497813	0.0376621917551	1.0	16.3333333333	0.0	0.0
30bb1c6f9350d1b5c7f91a1a3ddac39d	11.9916311848	0.0004895160081	0.0382328882189	1.0	18.3333333333	0.0	0.0
11b5a440a653dfb82ac0d762187ddfff	11.9754292014	0.000492929578961	0.0382358046694	1.0	18.6666666667	2.66666666667	0.0
553e7680401ca358f6f328868fd48c54	11.9339504628	0.00050178983079	0.0384182118488	1.0	8.33333333333	0.0	0.555555555556
b0ecd6a8f96f2d6cfa7696a79a7dcbc8	11.932671558	0.000502065814889	0.0384182118488	1.0	10.6666666667	0.0	0.0
2363849c8cf17d49674dcadf2812c1e5	11.8285714286	0.000525106300541	0.0399116030445	1.0	6.66666666667	0.0	0.111111111111
b3d926f6780943c589f19cb724208388	11.6954314721	0.000556304044415	0.0420009553533	1.0	5.33333333333	0.444444444444	0.888888888889
53c5cf86847534b7559facbdb9e197c6	11.5714285714	0.000587222268223	0.043751922287	1.0	18.0	0.0	0.0
eb10f6cbde7a5cbf63eb939d6634a399	11.5714285714	0.000587222268223	0.043751922287	1.0	6.0	0.0	0.0
14da688eb8cddbf413d374a2f8c711c3	11.3008784904	0.000661529322267	0.048966141011	1.0	30.3333333333	0.0	1.88888888889
d732044d56f626a41155fd87645b182c	11.2578397213	0.000674286413003	0.0492834393488	1.0	26.0	0.0	1.66666666667
3348830293ac4fb4e6d3882ddf80f601	11.2570618609	0.000674519478945	0.0492834393488	1.0	22.3333333333	0.0	2.33333333333
fb59c6bf1c568760316cb8235837ef81	11.1703729342	0.000701063299569	0.050835132102	1.0	46.0	3.66666666667	10.6666666667
1ac58bcfd11b1c39cf67a12d7daf2ff1	11.1586715867	0.000704734281679	0.050835132102	1.0	18.6666666667	0.0	0.0
e020493555af6bc548eb7406c3b3f9bc	11.1371116802	0.000711554184459	0.0510022223987	1.0	44.6666666667	5.11111111111	13.7777777778
f01b0e3113c6b82b8363d03948bf9487	11.1092824226	0.000720465887827	0.0513162023876	1.0	16.6666666667	0.0	0.0
82e30cc8f8775e273fe9e90b98cf5cae	11.0571428571	0.000737498217427	0.0521254071633	1.0	6.33333333333	0.444444444444	0.0
21c24fb9b9716f8cc1661776ee8994d5	11.0464919696	0.000741032278437	0.0521254071633	1.0	7.33333333333	0.0	0.0
88bd69234f0e17d49ffd989c163e3a15	10.9304456476	0.000780781469741	0.0545824083014	1.0	18.0	0.0	0.0
eea0850c6176d25506f6541ea57a7aa8	10.8508634223	0.000809408895162	0.0562365382681	1.0	5.33333333333	0.0	0.0
22add30cbc4423957e5048e712ccdd20	10.8264657833	0.000818417375902	0.0565157120859	1.0	16.3333333333	0.666666666667	0.666666666667
12b4c05ff36b00e00a8a3121be4ce787	10.6861826698	0.0008724267819	0.0597092159916	1.0	4.33333333333	0.0	0.0
d2ac9a3014bab3bf6ffbe541cd840a2c	10.6792220697	0.000875207934181	0.0597092159916	1.0	18.0	0.0	0.888888888889
bf898eddf5eb5bb9fb93bfe7c2e63730	10.6456494325	0.000888761176079	0.0602707803539	1.0	9.33333333333	0.0	0.777777777778
6baf9fe5b204b3f574752f7822e9384a	10.6000698568	0.00090753631405	0.0610907119878	1.0	11.3333333333	0.333333333333	0.0
63268be7c81807a755ab607b2c1572de	10.5902454893	0.000911640646882	0.0610907119878	1.0	74.3333333333	20.2222222222	30.0
d13a654a012e78608b8a074101ea087c	10.5721687639	0.000919246570119	0.0612380435683	1.0	7.66666666667	0.0	0.0
ad86c35998a9205bb79f8deb0c12a084	10.5273899033	0.000938393095805	0.0621479638011	1.0	11.0	0.0	0.0
3f5a0e0baa50cd08fbd4349b337d7362	10.4247104247	0.000983992086519	0.064414510866	1.0	13.3333333333	0.0	0.0
cdd794f5d595ea38004c409d4be974aa	10.4247104247	0.000983992086519	0.064414510866	1.0	3.33333333333	0.0	0.0
c27e20bd2f13cdf27667f0103e3becfd	10.3132206529	0.0010363113723	0.0674495763868	1.0	18.6666666667	0.0	4.11111111111
7ec868c829cf106b694f71e86b6b5f21	10.1982020548	0.00109354727177	0.0707681305872	1.0	22.6666666667	1.33333333333	1.22222222222
c7346cfdd93c9f8d523dd720d9157cde	10.1813617482	0.00110221841244	0.0709239972776	1.0	20.3333333333	0.0	1.55555555556
9f8a2da9e34047d4f71221164dee0b64	10.1461725987	0.0011205851372	0.0716984558125	1.0	12.3333333333	0.0	0.888888888889
ae6cd6b556d46655a74e09f6c7b8728d	10.1200192872	0.00113445598502	0.0720396061306	1.0	18.3333333333	0.0	1.22222222222
34d69a5a1e65b4db9f1e43d00f9c0a83	10.1122014763	0.00113863924922	0.0720396061306	1.0	13.3333333333	1.88888888889	0.0
142780fbac260293ec79cd2fee4cf8d2	10.0459979416	0.00117475955869	0.0733688320408	1.0	38.6666666667	1.44444444444	9.0
27723e40ee64319ba00bc73c63965194	10.0382235666	0.00117908409991	0.0733688320408	1.0	34.6666666667	0.0	0.0
caeb8ca357cd29c1f2428f2ac97d2271	10.0382235666	0.00117908409991	0.0733688320408	1.0	17.3333333333	0.0	0.0
cd79ed980fa49d48ac9ad642eb391f43	9.97901498929	0.00121260558951	0.074949329691	1.0	28.6666666667	4.33333333333	1.66666666667
64198a9bea101af681ffd5c4abf4582d	9.94736842105	0.00123095587837	0.074949329691	1.0	7.0	0.0	0.0
679540dfd08838cbbaf343c1e156da07	9.94736842105	0.00123095587837	0.074949329691	1.0	2.33333333333	0.0	0.0
e9a421972f3f66cc04db065763a1f438	9.94736842105	0.00123095587837	0.074949329691	1.0	2.33333333333	0.0	0.0
bae39fe11ad4abae3835e5f9032f93c6	9.88224456897	0.00126969678187	0.0768947382605	1.0	23.3333333333	0.0	0.666666666667
5c45bd12cd1624aafd1ecd68ba5a0083	9.7652068031	0.00134277235205	0.0808877493986	1.0	45.6666666667	1.55555555556	11.4444444444
78deb3d713b4b54aca1761f2dbbe5e17	9.71496138996	0.00137556832129	0.0824249271884	1.0	41.0	3.33333333333	12.0
47529d85b63818759078d736cfc54ff8	9.6877076412	0.00139372889581	0.0830735776057	1.0	12.0	0.0	0.0
fae2b3bf795ca4f57c29781bd29df236	9.65696372593	0.00141453559564	0.0838723330921	1.0	11.3333333333	0.0	1.11111111111
4bb4d6dba26efcc9e32c55fb171c5a15	9.54654978207	0.00149215664976	0.088013927388	1.0	17.0	0.0	1.55555555556
1ccaf58a31f0abd6d297c931a85b02a3	9.52982054124	0.00150432497452	0.0880321384377	1.0	37.0	2.88888888889	7.44444444444
a4a9552fceedcb6344f9d73ebaaee706	9.52478134111	0.00150801190789	0.0880321384377	1.0	11.0	0.0	0.0
88bcc8e1c22a9713f17222aa2cd14862	9.44620495783	0.00156682075761	0.0909961286149	1.0	12.3333333333	0.0	0.0
1339991c27c8860074f99e42eafa95d6	9.33179723502	0.00165705598054	0.0953337749863	1.0	5.0	0.0	0.0
3cbd7e7a9faabaea51be62a8acc032e3	9.33021382089	0.00165834469513	0.0953337749863	1.0	15.0	0.0	1.55555555556
a730016adafc0cd7d297009de065a197	9.30696077411	0.00167739879258	0.095942127909	1.0	26.6666666667	1.0	3.11111111111
9a82c7cca4ddce1f27301a8c8402efde	9.27284886313	0.0017057925988	0.0967274174033	1.0	21.3333333333	0.0	4.55555555556
104f14c574353385d30636f6854d0ee3	9.26997326997	0.00170821046187	0.0967274174033	1.0	11.3333333333	0.0	0.0
83baedb274bf0339f80c621522064acf	9.22604721372	0.00174562183783	0.0980929435333	1.0	19.6666666667	1.11111111111	5.22222222222
64150d8ce04959c7d24486721f9a25a8	9.22138126774	0.00174964897075	0.0980929435333	1.0	6.33333333333	0.0	0.0
e9b32185a42ca475acfe1b540eb17db2	9.18238151063	0.00178371592715	0.0995102604677	1.0	9.0	0.0	0.777777777778
dbb81705ebb5ff4d0c190219581acd8c	9.14232684987	0.00181947336795	0.101007528883	1.0	27.3333333333	0.0	4.77777777778
61d94a1c74f140abf7ff6bc265baeb70	9.05666969973	0.00189864469691	0.104888542402	1.0	96.0	0.0	0.0
42182ccaebee5e2799b99011228dd743	9.01184990125	0.00194159083045	0.106740369684	1.0	13.0	0.0	0.0
ed16a7599526704e8e9d99ebe3766bf4	8.97259206799	0.00198009547613	0.1082076249	1.0	84.0	10.8888888889	19.4444444444
014df801acdda2b208c86022cb8d25bf	8.96525096525	0.00198738949043	0.1082076249	1.0	8.33333333333	0.0	0.333333333333
866a4438c9f4de9499d891325272795c	8.90142158005	0.00205208290153	0.111195401243	1.0	7.66666666667	0.0	1.22222222222
f8312fd4231edee10e017a96488d8817	8.87643784787	0.00207803919738	0.112065685287	1.0	10.3333333333	0.0	1.0
eeb94bff21000cc1c7104a41aadadc6f	8.84857115206	0.00210742191109	0.113111626271	1.0	31.0	0.0	3.44444444444
7a1da8003126129ba0637b45a0da7c2b	8.82768777614	0.00212974402978	0.113770524232	1.0	9.0	0.0	1.0
d88d2f6a3147822a239247219858641e	8.81632653061	0.00214199825089	0.113887935171	1.0	12.0	0.0	0.0
7f31aab7a1bdaf605cfb28295552726d	8.7535428796	0.00221114531046	0.117015049724	1.0	100.0	30.7777777778	311.222222222
2b1b6c471ebac7adee6772e7996966e0	8.68458568459	0.00228996359738	0.120141329976	1.0	19.0	0.0	0.0
c5da5f2a57780671f37c7d69d90c4d6f	8.6833216045	0.00229143728697	0.120141329976	1.0	10.6666666667	0.0	1.66666666667
c58e741033f55713c7370225825e3448	8.62666370896	0.0023585849065	0.123092046387	1.0	10.6666666667	0.777777777778	0.0
3c8f39746da234ccde95acf41a6e6a1f	8.61450017872	0.0023732837514	0.123291002223	1.0	30.0	0.0	9.22222222222
e75c90119fb4fd31cf11be0d36b1fda6	8.55313339098	0.00244901083462	0.126644053434	1.0	25.6666666667	1.44444444444	8.55555555556
88c06170f8c3104837ccc1e4827e6114	8.51842503786	0.00249302740608	0.128230947287	1.0	8.33333333333	0.0	0.0
0c8d51fe2e0078dc54bfba278d64d2fb	8.49435347261	0.00252407067027	0.128230947287	1.0	9.33333333333	0.0	0.555555555556
c94b7cb7ff85640aa407f698411ef0a0	8.49392345365	0.00252462912388	0.128230947287	1.0	31.3333333333	2.0	0.777777777778
1c77f4afa26d30e36232a3c1fbdc07c3	8.49293890293	0.00252590824948	0.128230947287	1.0	15.3333333333	0.0	0.0
37c2aaa4cfc312898f1ca86497515737	8.48495167351	0.00253631189335	0.128230947287	1.0	56.6666666667	0.0	6.11111111111
37f1ca8a20fbc5dcf1bf3b9cf3c313da	8.43705241912	0.00259971013227	0.130852076658	1.0	28.3333333333	4.77777777778	3.22222222222
7b43e97752503f2945d6f8f2dd274a42	8.37905688192	0.00267883980117	0.134238321895	1.0	74.0	12.2222222222	22.5555555556
90947353c1fc8aba1d263617fa53ed37	8.30979658639	0.00277686588965	0.13823139386	1.0	21.3333333333	1.22222222222	2.0
4aae9396a864f293760c53c1afae7487	8.30559694543	0.0027829366711	0.13823139386	1.0	39.3333333333	5.88888888889	14.2222222222
af52d1f5adce81a56b44868d6cf1fa0a	8.29085011488	0.00280437101442	0.138687780517	1.0	16.6666666667	0.0	2.0
5d54908750176f98b44a3243874a0a09	8.2057776019	0.00293166160944	0.144352468378	1.0	16.0	0.0	0.0
b2744a60565f774cb7000a6b0213858b	8.18783592645	0.00295931906002	0.144570065463	1.0	11.3333333333	0.0	1.0
3aadbfa6ecf0bb8acbe23882e8727246	8.18635688349	0.00296161193708	0.144570065463	1.0	56.6666666667	1.66666666667	31.7777777778
d37240dbdceb52626d5b8b75e57399cb	8.15221459763	0.00301509339963	0.145922789533	1.0	7.33333333333	0.0	0.0
30ce214c87079cd0226fab59bbbd37fd	8.15221459763	0.00301509339963	0.145922789533	1.0	7.33333333333	0.0	0.0
8fc2c87f47e86c235e975be49c7517f6	8.01098901099	0.0032480036508	0.156526133384	1.0	6.0	0.0	0.0
569c4cc91a732cf947590edb4178714a	7.94959368743	0.00335543599017	0.159749156137	1.0	16.6666666667	0.0	0.0
8345476cbb9ec1d49ecb3b0240202b34	7.94928406101	0.0033559876989	0.159749156137	1.0	73.3333333333	20.3333333333	50.5555555556
f0a4c4b6f3c2dcb1dd22e6cc1a0d2249	7.9486034461	0.00335720080888	0.159749156137	1.0	29.3333333333	1.0	2.0
127f57fdbb6ae30b886a501516a5b535	7.90348781653	0.00343871086361	0.162943098454	1.0	24.0	4.33333333333	3.33333333333
04aca7cd921c8ea6a9feeaa607d8ccfe	7.84834888729	0.00354133051064	0.167106533471	1.0	12.0	0.555555555556	1.77777777778
ec3333818fc23e0b090369be5f2244c9	7.82123038367	0.00359304580993	0.168843335259	1.0	42.3333333333	4.77777777778	17.6666666667
e3ad22c35aaa9a71b4da24edff53c46d	7.79524704619	0.00364338459288	0.169233688029	1.0	19.3333333333	1.77777777778	1.22222222222
615b3bc6f41724ebc35ff5b9b99a0d12	7.79381443299	0.00364618277077	0.169233688029	1.0	4.66666666667	0.0	0.0
b03cb1563ebccb36cbce89b7bff2bfd4	7.79381443299	0.00364618277077	0.169233688029	1.0	4.66666666667	0.0	0.0
7a90990a50341b43c7682fdbbd59302c	7.78292754473	0.00366752521327	0.169529481797	1.0	6.33333333333	0.0	0.777777777778
ccf5b05490959f68798228032ecd316d	7.71578334304	0.00380226151018	0.175043136597	1.0	12.0	0.0	2.22222222222
8dda855d1e70ae53e5069fc75091703c	7.69297553275	0.00384927353246	0.176489970669	1.0	12.6666666667	0.0	0.0
cee9e37bcd49c569d13c7a2d89a69d8e	7.67809415492	0.00388029543998	0.177194942975	1.0	33.3333333333	4.33333333333	7.0
a42e150fc7a8c40ef014d5b66a2ef8c4	7.66515521893	0.00390749398106	0.177720358777	1.0	74.0	12.7777777778	23.5555555556
89edd22d310771aa373a9ffec4b8e059	7.6310421286	0.00398022306262	0.180304104737	1.0	14.0	1.44444444444	0.888888888889
34d404d77e2bfcb75a523eb5af4db16f	7.57021586224	0.00411366659834	0.185606670224	1.0	11.3333333333	0.0	0.0
80f6832fce6f14a5fa98da5d77b7e30d	7.51079136691	0.00424885175328	0.189815224886	1.0	6.66666666667	0.0	0.888888888889
2fd0169969253935a6104bcaa63928a2	7.49870628822	0.00427694399835	0.189815224886	1.0	24.0	0.0	2.77777777778
ec93693a73735f4c801dd92bf6c33d4b	7.4937588325	0.00428850404226	0.189815224886	1.0	52.6666666667	7.88888888889	13.1111111111
e9ab9f18c61cdd9a965c815b4a959df9	7.48314206569	0.00431342815825	0.189815224886	1.0	17.0	0.0	2.44444444444
685551ee339ea88bdaa2decc7159b237	7.48088716853	0.00431874249318	0.189815224886	1.0	39.6666666667	17.2222222222	79.4444444444
51db01518d48b2a94e7475cf7a55a8e9	7.48051948052	0.00431960974885	0.189815224886	1.0	9.0	0.0	0.333333333333
072dc9c57dc5660e4f30029cc1650211	7.47266179199	0.0043381897972	0.189815224886	1.0	17.6666666667	0.0	2.33333333333
ea0b4b4d646d08f911f8325d421b63cc	7.47146473779	0.00434102810115	0.189815224886	1.0	13.0	0.888888888889	1.33333333333
48b56b876853ef5fca3c9cdf58ff899c	7.44558130527	0.00440290710222	0.191780472818	1.0	20.0	1.0	5.22222222222
ed4646ce24abee39d6672518adcd2940	7.43258625496	0.00443434316992	0.192409718005	1.0	61.6666666667	19.8888888889	96.8888888889
6ab691f40b0ae79002f4d2dba838864e	7.41758241758	0.00447094923286	0.193257633825	1.0	3.33333333333	0.0	0.0
028d96d1da85df9eb12c6b3e072fe060	7.40421491045	0.00450384599857	0.193796446381	1.0	27.3333333333	1.11111111111	9.66666666667
ad190f7c8ccd2b5b5b06e02acff552a0	7.39633831872	0.00452335576894	0.193796446381	1.0	9.33333333333	0.0	1.22222222222
610089a069647bd347967115a0158478	7.39175510204	0.00453475128397	0.193796446381	1.0	11.6666666667	0.666666666667	6.44444444444
08cc6a358fb888004430f72a77aa703d	7.33389298489	0.00468139440754	0.199311246862	1.0	20.3333333333	0.0	0.0
feff8aeea7439c55e3a7d38c64d5bc28	7.30853963207	0.00474730270477	0.201360311354	1.0	19.3333333333	1.22222222222	0.0
3e6f34ced51f5b4dcf962a9bff6e7bcc	7.28708568154	0.00480388005526	0.202999782186	1.0	36.3333333333	0.0	49.3333333333
0331db75468e1eab659de74a22ea97a4	7.24685466377	0.0049120064159	0.206070693344	1.0	26.6666666667	0.0	3.55555555556
d78bbd12c52e11d3c3f8d89aeddac985	7.24651024651	0.00491294368238	0.206070693344	1.0	6.33333333333	0.444444444444	0.666666666667
b5001867373f6c3ca74e1433eb7d5e1f	7.2	0.00504135701506	0.210573381479	1.0	7.33333333333	0.666666666667	1.55555555556
0a6ed66e507b3c77e3cb858e923a7e9d	7.19425358511	0.00505747989071	0.210573381479	1.0	58.6666666667	11.7777777778	25.1111111111
bcce6ed99af2a442e9d928d464c79783	7.16848649302	0.00513048321827	0.212830485154	1.0	36.6666666667	2.22222222222	7.66666666667
cca769104fbdf7b4f418a1245e239f51	7.15959837266	0.00515593603232	0.213105750241	1.0	87.0	3.55555555556	34.5555555556
434fe2257dd9bd1c5329426f758ba7cd	7.12760479915	0.00524872393417	0.216151994743	1.0	14.6666666667	0.0	1.11111111111
26ee05ad1111526990339efc3f0061ea	7.08843907606	0.00536484764004	0.219959281166	1.0	51.6666666667	3.88888888889	14.4444444444
e40e77de5ef68b0dac15d5ede643a786	7.08339163285	0.00538001950402	0.219959281166	1.0	25.0	0.0	0.0
24b2cfad1193c7db15e354e0e0f3cd1e	7.05635774679	0.00546209514905	0.222000577467	1.0	20.6666666667	1.88888888889	1.88888888889
cc4fe01b0249cb291be996efd1464b87	7.05405405405	0.00546915329919	0.222000577467	1.0	3.33333333333	0.444444444444	0.0
d61f02273f74ebfd82007be99d73167a	6.94870840801	0.00580300472492	0.222278501593	1.0	130.0	29.3333333333	60.5555555556
25a75471044bde55871406551a84a64b	6.9419160684	0.00582529495587	0.222278501593	1.0	33.6666666667	5.0	15.8888888889
0d449d69d41ebbd50a78daa6a6133915	6.93137465335	0.0058600770555	0.222278501593	1.0	41.3333333333	8.11111111111	8.0
4e83120c1df829e4290774ad5e3b74a9	6.92236693672	0.0058899815095	0.222278501593	1.0	33.3333333333	0.0	0.0
f2490d5472fcce5db01ef57a75a8d4c0	6.92236693672	0.0058899815095	0.222278501593	1.0	16.6666666667	0.0	0.0
6a56644fe5b19d18803cfde28c781245	6.92117039587	0.00589396661242	0.222278501593	1.0	14.6666666667	0.0	2.11111111111
eac1644bc3804a8fc896a9271a3f40b6	6.91014639071	0.00593082356012	0.222278501593	1.0	13.0	0.0	0.0
876dc29c642cf8df2ca5b111d11568d8	6.90849242923	0.00593637536885	0.222278501593	1.0	10.6666666667	1.88888888889	0.0
5b40ae593bc474cebeb3eed389398fe8	6.88915837982	0.0060017035341	0.222278501593	1.0	11.3333333333	1.33333333333	0.0
c5008d3f1bd5dafdc8f381035033bb39	6.87790708821	0.00604008817217	0.222278501593	1.0	33.3333333333	5.88888888889	0.0
719ff9a3cbc6e7f4289c2eaa05add695	6.86931563201	0.00606958226393	0.222278501593	1.0	33.3333333333	0.0	4.11111111111
30e6a6f00bed98afce4d460262b9d665	6.85788394936	0.00610907514696	0.222278501593	1.0	64.0	32.3333333333	78.7777777778
6e349e12397b6a502b56e60cf5d8c84f	6.85040943494	0.00613505159693	0.222278501593	1.0	128.666666667	18.5555555556	46.4444444444
51df733299b12785dbcdf113bcb9e69c	6.83889310316	0.00617531527671	0.222278501593	1.0	108.666666667	17.7777777778	25.8888888889
c8fa9b65d32e8eb55c2b64fdae047eeb	6.79026878956	0.00634858413365	0.222278501593	1.0	52.6666666667	7.66666666667	13.5555555556
67aaea41bdd0043947d033f21eaaa508	6.77700300524	0.00639678877915	0.222278501593	1.0	24.3333333333	3.66666666667	1.77777777778
37fd35184313d18dcfcd1a46e9167ee1	6.76326049506	0.00644715501065	0.222278501593	1.0	28.0	3.11111111111	0.0
ef6ab6d401d2953afb3a64bc44e6e390	6.73350345715	0.006557731424	0.222278501593	1.0	59.3333333333	9.55555555556	21.8888888889
631cc51522c884c12be5bcf0d7f36669	6.73151135188	0.00656520895053	0.222278501593	1.0	21.3333333333	0.0	0.0
208261bc91ea6d1a7f738b6590464788	6.72119487909	0.0066040845374	0.222278501593	1.0	11.6666666667	0.0	0.0
d20fb55021407b0c821aed03e1a54971	6.69318819437	0.00671091810434	0.222278501593	1.0	15.6666666667	0.0	0.0
547d3fe54160be42c6ea6b4aa7556b99	6.68765299129	0.00673225901994	0.222278501593	1.0	10.3333333333	0.0	2.22222222222
d5823490b3ba93c9fb85f30587ed54c6	6.67303822938	0.00678896936122	0.222278501593	1.0	7.0	0.555555555556	2.33333333333
e5f2602e2fa62fa99082fc2ef48cb004	6.63316972359	0.00694639057833	0.222278501593	1.0	19.0	0.0	4.0
f00ea35e04eb534a167be81028ad1377	6.60818581576	0.00704710503603	0.222278501593	1.0	23.0	2.55555555556	19.4444444444
ce38961c36baf64cbacdfb65c314ee3a	6.55548743102	0.00726490545043	0.222278501593	1.0	20.3333333333	1.33333333333	10.3333333333
0355aa8a60ca852d72f89125cb833ce3	6.55260639316	0.007277026496	0.222278501593	1.0	12.3333333333	0.0	1.11111111111
85997a45c093778bdb033562eca21f06	6.54434238538	0.00731191951505	0.222278501593	1.0	37.0	5.44444444444	9.66666666667
0324ccea0256d02bace4f51e0c068b48	6.52925989673	0.00737608240342	0.222278501593	1.0	11.3333333333	0.0	0.333333333333
745fffe6b9758ac73940a202cce67c75	6.5231092437	0.00740242746325	0.222278501593	1.0	19.6666666667	4.66666666667	3.0
37c692a310422e4a69c60880dbd026a6	6.49025128832	0.00754495088653	0.222278501593	1.0	21.3333333333	1.88888888889	8.22222222222
3cf4d8c3dfb4c767d139f459a073b8be	6.44891557327	0.00772859565907	0.222278501593	1.0	104.666666667	48.7777777778	134.222222222
0aac47bb0f070f6e45d188baebd856e7	6.44852216749	0.00773036715897	0.222278501593	1.0	12.6666666667	1.88888888889	0.0
19fef1993a600131e82a2a936e5e17db	6.36585365854	0.00811282952708	0.222278501593	1.0	5.0	0.666666666667	0.0
e2e05a9ee8e5771ee0516e1160d4f412	6.36570031436	0.00811355822435	0.222278501593	1.0	15.0	0.0	0.0
029484f45f9ea16ba5ab98a95dd40a25	6.35621547052	0.00815877223697	0.222278501593	1.0	37.6666666667	0.0	3.11111111111
a2d814d3b421e517982d6a2ee992db88	6.3339820942	0.00826585949708	0.222278501593	1.0	10.0	0.0	1.55555555556
ce5ef1d8180938956b15acf1b6b1ad01	6.33351862146	0.00826810837257	0.222278501593	1.0	26.6666666667	6.0	10.3333333333
c83c2e873dc6382ad37e02735153c277	6.32832186986	0.00829337079757	0.222278501593	1.0	12.6666666667	0.0	2.11111111111
874ef52e9fbc5b31f95eed1a4cc6e594	6.31864776445	0.00834062726781	0.222278501593	1.0	11.6666666667	0.0	2.66666666667
32836588c78e07c4917559556ab67e13	6.31000179244	0.00838311475266	0.222278501593	1.0	16.3333333333	1.77777777778	3.44444444444
26f4f6138cb5bf4ad0c7d2d380b92228	6.29837251356	0.00844064236498	0.222278501593	1.0	7.0	0.0	2.0
8943dce6ac1a530bdfdceecaf9244fe2	6.27474489796	0.00855887910897	0.222278501593	1.0	14.6666666667	0.0	1.0
fe39cd58b5fc3ca1815e95af9a01acf9	6.26672046328	0.00859945250336	0.222278501593	1.0	66.3333333333	12.5555555556	27.5555555556
abd1dec00887edbd9f8e455dc1aab09b	6.26078623698	0.00862959478363	0.222278501593	1.0	128.333333333	50.3333333333	69.7777777778
800f1cf325afe82f6bddd752249b6eac	6.20756187878	0.008905252841	0.222278501593	1.0	7.0	0.0	1.11111111111
b78a1a57ed6110cba0bbc3f2d4a58891	6.19408432977	0.00897659833156	0.222278501593	1.0	8.66666666667	0.0	1.22222222222
53da0a0ed43f6c97055ae13f3ef96d12	6.17480014717	0.00907978916054	0.222278501593	1.0	18.6666666667	1.88888888889	4.22222222222
9dcdc95c08f512b983663aac9af1f50b	6.16889514426	0.00911165026178	0.222278501593	1.0	11.0	0.0	1.66666666667
ba8f956dcc6bc3fc06c60e51189edb34	6.13106866189	0.00931871794249	0.222278501593	1.0	16.0	1.88888888889	4.88888888889
f4778fa1f4ecaa4f06ff98ad77801d9d	6.12825860271	0.00933430800661	0.222278501593	1.0	18.0	0.0	2.66666666667
38b7341b6e6adf88b89466a77969a1aa	6.12037596878	0.00937819534034	0.222278501593	1.0	24.3333333333	3.66666666667	2.33333333333
2af23ba133e38f4089c6cc759e43f7f8	6.11601700558	0.00940256270752	0.222278501593	1.0	38.0	2.55555555556	6.55555555556
cd92e9194e07805846f7179329e2ed74	6.09677419355	0.00951097744579	0.222278501593	1.0	11.6666666667	0.0	0.0
fe192306bce0320385e5a306a1c2dd7b	6.07249070632	0.00964977888834	0.222278501593	1.0	10.3333333333	0.0	2.0
ff30e5307a4fd1151e44b62c27dd67b5	6.0648071012	0.00969416504163	0.222278501593	1.0	19.3333333333	1.55555555556	3.44444444444
6bc7e209595807b00b87fe030567ad95	6.03109092907	0.00989163463815	0.222278501593	1.0	15.6666666667	0.0	1.55555555556
ec9dc76958713cbf6de618ed046371de	6.0178228022	0.00997056579175	0.222278501593	1.0	20.3333333333	3.77777777778	8.44444444444
b0f1850852b2f23213c21c2be1e564d3	6.01547189273	0.00998462404071	0.222278501593	1.0	12.0	0.0	0.0
664f5069501f858a9ba91e082696357c	6.01057180818	0.0100139970007	0.222278501593	1.0	107.666666667	32.7777777778	52.3333333333
b241a5a3e754637b2bd487885816a0d3	6.00281147622	0.0100607119991	0.222278501593	1.0	47.6666666667	0.555555555556	4.22222222222
dfd27f2aa98bbd1158c47aede23f96c3	6.00060419918	0.0100740433743	0.222278501593	1.0	71.3333333333	9.0	28.6666666667
90a6193f070a06783873dc94d3249dbf	5.99620416206	0.0101006770481	0.222278501593	1.0	64.3333333333	10.2222222222	10.8888888889
708058b00789dca313659c790f8c43a4	5.95145149426	0.010376057718	0.222278501593	1.0	27.6666666667	5.55555555556	6.11111111111
ff77bba35b0607ddbc229e635dcc8ada	5.95132913546	0.0103768219839	0.222278501593	1.0	339.333333333	37.5555555556	293.555555556
47bca81e140945a31064a4c21dda9363	5.95076139124	0.0103803689926	0.222278501593	1.0	37.0	4.66666666667	0.0
15c8270f34938a7a2bdcd41bec0a9a39	5.87404482573	0.0108722845718	0.222278501593	1.0	17.3333333333	0.0	1.11111111111
e0220d58d34de7eee22aaa838c9c9c7e	5.80055253542	0.0113679256795	0.222278501593	1.0	10.0	0.0	1.55555555556
afee1f632efb5188c3f0216941959be8	5.76928886092	0.011586341464	0.222278501593	1.0	12.6666666667	1.11111111111	1.88888888889
b52a29bee44aa5d9a2b3d17b107bef80	5.76069786443	0.0116471741158	0.222278501593	1.0	40.3333333333	17.2222222222	6.88888888889
cf2d20222c0ffa7b69203c85e3c694d8	5.74975638277	0.011725164909	0.222278501593	1.0	6.66666666667	0.0	2.55555555556
ad54b66d80b370e25975c647b6a60126	5.71548619448	0.0119732222612	0.222278501593	1.0	3.0	0.444444444444	0.444444444444
f9bc39d0f995d9042d6524214ef247fd	5.70488729946	0.0120511164138	0.222278501593	1.0	41.0	3.11111111111	14.6666666667
3e9b5b41d6fd62ca505a02a4a6485a2f	5.66558695409	0.0123448990213	0.222278501593	1.0	8.66666666667	0.0	0.777777777778
5651d240652f76c977166227d43d36d9	5.65362035225	0.0124359270162	0.222278501593	1.0	7.33333333333	0.0	1.33333333333
8fa539d380889507a916507e095cb1fd	5.64583711355	0.0124955330433	0.222278501593	1.0	26.3333333333	2.22222222222	3.44444444444
978d5ed0e7beb701a7cb39fe5c2ba822	5.62090029625	0.012688653707	0.222278501593	1.0	18.3333333333	0.0	4.55555555556
5fa6693b63ddc131150870eb153de238	5.59135671638	0.0129217552691	0.222278501593	1.0	38.3333333333	8.33333333333	8.66666666667
42a5b70060a6d261dc9b8bd6351e412a	5.58860358605	0.0129437189399	0.222278501593	1.0	27.3333333333	1.0	4.22222222222
55c4decbb38a907ffc249e53100ff863	5.58728371516	0.0129542631922	0.222278501593	1.0	19.0	0.0	1.77777777778
b1521f3e2d8ca1f76bdd9ee11cef5731	5.57869249395	0.0130231308752	0.222278501593	1.0	5.33333333333	0.888888888889	0.444444444444
e28f95f1380e9aae85ecd5e38b2ea20e	5.57258375048	0.0130723463363	0.222278501593	1.0	11.6666666667	3.0	0.0
044cbf42344876169d9a3cd10df9109e	5.5615087149	0.0131621008688	0.222278501593	1.0	20.6666666667	5.0	3.55555555556
19fa700b9754736bf5af42083e98e15c	5.56137931034	0.0131631536309	0.222278501593	1.0	7.0	0.777777777778	0.777777777778
5e61e3912d219ae764b20831b7309fb9	5.54756889214	0.0132760470276	0.222278501593	1.0	50.3333333333	11.1111111111	15.0
330eca82ffd6bb80b304bf81e0a21d88	5.54568126563	0.0132915608473	0.222278501593	1.0	67.3333333333	22.0	47.2222222222
8c6fe03c7074a66cc39a347d0a157f95	5.53945264354	0.0133428950382	0.222278501593	1.0	263.0	77.2222222222	193.555555556
00d41cb6733a7a8a4858b688b4839949	5.49481797703	0.0137172701398	0.222278501593	1.0	87.3333333333	14.8888888889	34.0
f35d4a53b862f9fb66e0c8d4709faa49	5.4785700229	0.0138564362268	0.222278501593	1.0	1448.33333333	264.444444444	729.222222222
3608d4457fab715af59b35ed36f28bbb	5.47579731767	0.013880341187	0.222278501593	1.0	63.3333333333	6.33333333333	16.0
6ce02d6f3f6137ee7ca83cddddd9a489	5.47465437788	0.0138902084107	0.222278501593	1.0	4.66666666667	0.666666666667	0.0
f886cf00eb85c7993ac284ffa9c6d26b	5.46981797389	0.0139320483914	0.222278501593	1.0	4.0	3.66666666667	17.7777777778
0a2108dd27e9f503062d7ca7ea5909de	5.45426195426	0.0140675767899	0.222278501593	1.0	10.6666666667	1.88888888889	0.0
0ff5d181c4a31ad0a679fbda661016d3	5.43988721478	0.01419411681	0.222278501593	1.0	29.0	3.55555555556	5.77777777778
6c90ee5189952fcd63336118d2495b0b	5.39027910333	0.0146406254235	0.222278501593	1.0	31.3333333333	4.66666666667	13.8888888889
08ee431040fbf5cf365c25c20eebc547	5.33328030544	0.0151730272489	0.222278501593	1.0	0.0	0.555555555556	10.0
b15e4c3bbcd309e3d0a23ea17c0bd0c9	5.30923282325	0.0154040682549	0.222278501593	1.0	26.0	0.0	1.66666666667
a3679dfe71caadec0ddc1931630d93ea	5.28510638298	0.0156398028492	0.222278501593	1.0	6.33333333333	1.0	0.0
0c02acc417ad028e521d99b087ba1ad1	5.26670653734	0.0158222788036	0.222278501593	1.0	67.6666666667	14.3333333333	53.5555555556
501d65ec8e9eb8b12a4a0e889f267285	5.24630541872	0.0160273724216	0.222278501593	1.0	15.0	0.0	3.33333333333
f7ead2eda62517a39ee7a300ff875e85	5.24560552698	0.0160344606898	0.222278501593	1.0	41.6666666667	17.6666666667	49.2222222222
a1dd0dbe114e5973d9656135165101e3	5.23210744036	0.0161718484258	0.222278501593	1.0	19.0	2.55555555556	9.55555555556
b35daf08664c457789f86af173a348d5	5.22258673352	0.0162695397311	0.222278501593	1.0	285.333333333	98.6666666667	197.111111111
d592e699e72e410c19e6e79b369e3877	5.220848732	0.0162874439232	0.222278501593	1.0	27.0	5.0	6.88888888889
5cb9254a8513c7e360ccd14401f77e06	5.19713941065	0.0165338868904	0.222278501593	1.0	11.6666666667	0.0	1.33333333333
2dedb8c4aa420edc687628e60fe5bb4f	5.18041733547	0.0167101932505	0.222278501593	1.0	5.0	0.888888888889	0.0
cb020d5c724ccd0bba48e84dc38fa6bf	5.1736650801	0.0167819757187	0.222278501593	1.0	39.6666666667	3.55555555556	8.55555555556
daaa735588becb7932074b8c6e20c043	5.10611307549	0.017519283369	0.222278501593	1.0	29.6666666667	4.0	10.3333333333
35e64b82311cf82dfb367ab3165ab6d4	5.10501672241	0.0175315428113	0.222278501593	1.0	9.66666666667	1.22222222222	1.0
2f5a779f84c0af4ae83f8e606f169db5	5.06767904408	0.0179547980011	0.222278501593	1.0	200.666666667	19.8888888889	91.4444444444
a6c3908a64afa1d5fc644578965892e7	5.06459627329	0.0179902481278	0.222278501593	1.0	8.66666666667	0.0	3.0
2d5556cb216dcf026e9d11513fb5d5a8	5.06056669243	0.0180367033577	0.222278501593	1.0	34.6666666667	5.55555555556	5.66666666667
7bbfa19e25fa1bace5d8eca7b0edd69b	5.05910359247	0.0180536037517	0.222278501593	1.0	103.666666667	27.3333333333	114.777777778
55b998184d2619eb838d3cd1535f954a	5.04539775094	0.0182127783676	0.222278501593	1.0	4.33333333333	0.777777777778	0.0
37506484ff3089e81f504db6a827ade6	5.03103090314	0.0183813055591	0.222278501593	1.0	28.6666666667	6.44444444444	11.8888888889
1fdbb70db667ffd27da3573349223d00	5.01978789769	0.0185143979795	0.222278501593	1.0	16.6666666667	0.0	8.22222222222
d9e96291068550958a7631a756d7cbe1	5.01227931666	0.0186038792695	0.222278501593	1.0	64.3333333333	7.11111111111	21.2222222222
19827be9cff75756fc32c6b64d92a39d	4.96419709323	0.0191884040967	0.222278501593	1.0	28.0	0.0	5.33333333333
ead7b20cd6d5aa2f3e808d07cc8b6b40	4.94834064234	0.0193856192925	0.222278501593	1.0	38.0	2.33333333333	16.4444444444
2d9a3b6b088734e078f83507a36ca70b	4.913871291	0.019822149633	0.222278501593	1.0	46.0	16.4444444444	27.6666666667
a8d93670cdb34a8be62a81285221dd82	4.89088945842	0.0201192639109	0.222278501593	1.0	39.3333333333	0.0	0.0
9ba9260fa1bf18ffcb95d9eef48e08c8	4.88155724183	0.0202413227794	0.222278501593	1.0	8.33333333333	0.0	2.33333333333
e310f3a3cda0162bb8051a27665b1f61	4.84980482666	0.0206628253646	0.222278501593	1.0	30.3333333333	9.0	44.2222222222
1eb8094d29a7b659d05f82c080c13b55	4.84365372994	0.0207456016685	0.222278501593	1.0	73.6666666667	13.7777777778	31.6666666667
d88ce5d09b5ad88d6185e44117ef4cf9	4.79381801343	0.0214299993516	0.222278501593	1.0	8.66666666667	1.66666666667	0.777777777778
1a820cab4e390fb56835981df7f76974	4.77726138391	0.0216628954237	0.222278501593	1.0	143.0	50.3333333333	97.4444444444
2f59f7dacf8cfee32e73a5e5ae135697	4.77050092764	0.021758799765	0.222278501593	1.0	13.3333333333	1.11111111111	1.88888888889
8ed40a71c9f85863bfacbc5d19bc609b	4.75133640553	0.0220332430882	0.222278501593	1.0	6.33333333333	0.0	1.22222222222
e68d14ac4af9adf7c833075f5ca399c6	4.71623015055	0.0225460108407	0.222278501593	1.0	25.6666666667	0.0	0.0
905a9e7ae6a3cdf4d1f2862505c0148e	4.70455003245	0.0227195412762	0.222278501593	1.0	2.66666666667	0.0	17.5555555556
7be9b09c2b47a340fd3d174d50a53ba6	4.69206374443	0.0229066918575	0.222278501593	1.0	70.0	19.3333333333	35.2222222222
dbba5dda0f4b40cfd1df0c7fd5ac88c1	4.67554067065	0.0231569861568	0.222278501593	1.0	29.0	0.0	23.1111111111
b8d33fbe3a90ef8749eb9dc200a3e3e9	4.67508973439	0.0231638594807	0.222278501593	1.0	40.3333333333	6.33333333333	9.33333333333
7d62e04905a09c12e5dacb02e41f8bc8	4.63367853596	0.0238048329239	0.222278501593	1.0	16.0	0.0	4.11111111111
9d9e8c055a70211480022d1692cf08f5	4.62413097107	0.0239553927573	0.222278501593	1.0	5.66666666667	1.11111111111	0.0
65ef89b5982c1d60ac145edf906a46d8	4.62363153656	0.0239632976349	0.222278501593	1.0	19.3333333333	3.77777777778	8.33333333333
81419b3920e573e651c53eb5b8910aa1	4.6129172946	0.0241335789378	0.222278501593	1.0	64.0	25.2222222222	63.3333333333
0d9363b96d46fa3688927b6347d2505f	4.60285714286	0.0242946893844	0.222278501593	1.0	15.0	1.66666666667	6.33333333333
c2dcb8ce8f0edfdc6bfc63673e0c15b8	4.59763529985	0.0243787865751	0.222278501593	1.0	18.6666666667	0.0	3.0
fbc0f90c3393eea7c8d4f17d650577a8	4.59460032579	0.0244278130859	0.222278501593	1.0	27.3333333333	0.0	7.11111111111
7f8f70910c332add69008b565737c00f	4.58211775822	0.0246306096364	0.222278501593	1.0	11.0	0.0	2.22222222222
05d3ce69f15fc019bffc7a108a8a1629	4.57954573238	0.0246726277748	0.222278501593	1.0	18.6666666667	1.55555555556	5.22222222222
099a48aed2e4f6457213d01dad01be1a	4.57408947281	0.0247620284097	0.222278501593	1.0	44.6666666667	9.55555555556	21.1111111111
52f722facef6b2a1d844e4d963c2dd48	4.57359919233	0.0247700792472	0.222278501593	1.0	18.3333333333	3.55555555556	1.88888888889
ca30696c1fac1cc0b62dbe618c671707	4.55711031565	0.025042542256	0.222278501593	1.0	4.66666666667	0.0	0.888888888889
5ca84d1810bb28086d45cd6de4e083f1	4.55698733615	0.025044586846	0.222278501593	1.0	11.3333333333	0.0	3.11111111111
5f7400641c837ce3daed29607c2a5bf4	4.55602120054	0.0250606557421	0.222278501593	1.0	12.3333333333	0.0	0.0
39d777ff50b603d9afbe1d2e09728df0	4.5302311285	0.0254938629013	0.222278501593	1.0	305.666666667	229.0	591.333333333
56f6497438897d6d1e3a5263929932f8	4.50111453339	0.0259929751355	0.222278501593	1.0	36.0	3.88888888889	6.0
1960808e1192c50712502d2de7ff0a5d	4.48119763448	0.026340638944	0.222278501593	1.0	0.0	2.33333333333	22.2222222222
acdf4831751f1cb3d811a53532641462	4.4660886972	0.0266078233468	0.222278501593	1.0	74.0	51.1111111111	116.444444444
38289b6260cd6f65a8be53f403a9310e	4.44787644788	0.0269338967886	0.222278501593	1.0	5.33333333333	0.0	0.888888888889
6f3c94c984e01861785137227a9668ec	4.44202775743	0.0270395521436	0.222278501593	1.0	63.3333333333	12.5555555556	18.8888888889
3d92b2d968161bc482129fb0a17ab60e	4.43744033879	0.0271227451757	0.222278501593	1.0	23.6666666667	4.77777777778	5.11111111111
a9c32bf50f041009ad71bd9076e1ddfe	4.43157674603	0.0272294960486	0.222278501593	1.0	91.3333333333	41.4444444444	68.2222222222
9cddf512eaa340ccbc3a1167421852cf	4.40791580015	0.0276650283172	0.222278501593	1.0	0.0	0.0	35.8888888889
df1d711dfd363479f46f75a9cf015787	4.37741869364	0.0282378550365	0.222278501593	1.0	78.6666666667	11.7777777778	10.0
78533b93e24ff06d07579ef640b91b0b	4.37646512781	0.0282559770886	0.222278501593	1.0	265.666666667	101.111111111	181.0
f724442d412cdfdc4243ca3a923ffc6f	4.36859420044	0.0284060547277	0.222278501593	1.0	11.0	4.55555555556	30.6666666667
0096df140bf046c6070214f47b6ccc3f	4.35812845412	0.0286069822393	0.222278501593	1.0	34.3333333333	1.22222222222	13.3333333333
74b1d3c6dbfc4eb085a74954e0c5b56d	4.34579043858	0.028845885491	0.222278501593	1.0	7.66666666667	1.88888888889	0.777777777778
2f5d7ca4d3665216b5cf297f0e6ebf15	4.33486701829	0.0290592488099	0.222278501593	1.0	14.6666666667	0.0	7.11111111111
a4a79ea450bbb9be50eb40249cfd66aa	4.33441211428	0.0290681722446	0.222278501593	1.0	56.0	11.7777777778	34.5555555556
96cb0870f49d46f4be687f01efdf7e04	4.33120439254	0.0291311816765	0.222278501593	1.0	14.6666666667	7.44444444444	22.8888888889
89fc6a7d3e5374893339464e387ba516	4.29522608539	0.0298483990849	0.222278501593	1.0	19.3333333333	4.77777777778	0.0
db4aba3a07d5f9d1d7b71b62acd94d8b	4.29328670466	0.0298876136776	0.222278501593	1.0	1090.0	535.0	868.777777778
bf0143492551ed4427aa5ee6e0f2d4f4	4.29311571856	0.0298910737894	0.222278501593	1.0	16.6666666667	0.0	5.77777777778
b6061133de6c54e4fd4739d4d3cf3b95	4.28079019872	0.0301416720648	0.222278501593	1.0	10.6666666667	2.11111111111	0.0
ae9a49050377142e43980fdde3ce45bc	4.27610588085	0.0302375234769	0.222278501593	1.0	29.0	7.44444444444	30.8888888889
e64fb98552b3f681bc1f51cec325b42e	4.2652704182	0.030460541234	0.222278501593	1.0	217.0	56.7777777778	189.111111111
73245587c34e43774c578b6842002895	4.26062721709	0.030556667461	0.222278501593	1.0	78.6666666667	29.8888888889	48.7777777778
876452330d1bfb1dc37620b5fe1ae056	4.25780836868	0.0306151892862	0.222278501593	1.0	14.6666666667	14.1111111111	168.777777778
e1900378a6e37094d26a048406ce7a71	4.22616657405	0.0312807165337	0.222278501593	1.0	43.6666666667	6.88888888889	8.66666666667
b6c51fde7da15328563140b1c49927fc	4.21850238636	0.0314443267818	0.222278501593	1.0	28.0	4.11111111111	9.77777777778
0482624d4299323b4bfd7274cb0b3983	4.21399466638	0.0315409986893	0.222278501593	1.0	24.0	2.11111111111	9.55555555556
92b6454e567ad935db34252f50c14e6e	4.20057495701	0.0318307562828	0.222278501593	1.0	32.3333333333	6.55555555556	25.7777777778
969e60f047578400aed9ca69011685d2	4.18682173508	0.0321307873347	0.222278501593	1.0	937.0	425.0	670.0
fb534e3d5edaeaa297ec92558bbab467	4.17354196302	0.0324234745229	0.222278501593	1.0	5.66666666667	0.0	1.22222222222
c4930f485b85e5a7cde121f522df9c88	4.17130750605	0.0324730126849	0.222278501593	1.0	17.0	0.0	5.33333333333
1bb8ab4e7f973e19191fb233cbd9813b	4.16852444461	0.0325348311099	0.222278501593	1.0	68.3333333333	17.6666666667	9.77777777778
a7bccd9392fde7be69bb8bc77a31b5cc	4.15601980437	0.0328142073308	0.222278501593	1.0	7.33333333333	0.0	1.55555555556
a37ff2014f85400d2e67d98b0d5bdf3a	4.15300053107	0.0328820621686	0.222278501593	1.0	16.0	1.77777777778	1.0
9cd14c57ed0c9e6405b0870f3f6d4258	4.15281542762	0.0328862272337	0.222278501593	1.0	20.6666666667	1.77777777778	13.3333333333
3ce903d83e10ada4ab185400d5d0a866	4.15132775555	0.0329197230593	0.222278501593	1.0	22.0	0.0	8.22222222222
0e37a94843a5ccb0fd0bf626d4fc3b2f	4.1334120425	0.0333260971646	0.222278501593	1.0	4.66666666667	0.888888888889	0.0
9c739a5d276af43e9e1e13cdf54104bb	4.1241648669	0.0335380253314	0.222278501593	1.0	45.3333333333	2.0	50.8888888889
e93639084a92b0d5ee89940020b11575	4.10019665492	0.0340943369185	0.222278501593	1.0	20.3333333333	2.88888888889	3.88888888889
dd2d4209c68778ee700088371c7d6b75	4.09565136534	0.0342009872541	0.222278501593	1.0	22.3333333333	7.66666666667	24.6666666667
f759ebd6d8f231a49040072773f89ac1	4.05931876888	0.0350669407422	0.222278501593	1.0	27.0	13.6666666667	51.5555555556
75354db91e47e843661d657db4dbf25f	4.05824482864	0.035092905159	0.222278501593	1.0	34.3333333333	6.33333333333	9.77777777778
b256d967f190b4894933ec3f6ccc067f	4.04673740548	0.035372462346	0.222278501593	1.0	0.0	0.0	9.44444444444
22db17b872653c53f4153d9ebf58d6e1	4.03503821282	0.0356592173483	0.222278501593	1.0	55.0	24.3333333333	70.6666666667
fe5c7386d0e78d184d9fffbcb02d3d0a	4.0304313388	0.0357728429266	0.222278501593	1.0	33.6666666667	9.88888888889	9.88888888889
c618f7531e0da3ee83fd64157caf505e	4.02256571517	0.0359677744311	0.222278501593	1.0	16.3333333333	0.0	6.88888888889
1936edd38736eef27d1eaa20501a2efb	4.01945263073	0.0360452508717	0.222278501593	1.0	25.0	0.0	5.44444444444
d6c767a8f6e5f26ef7a7e3bd1d05b5ef	4.01922298665	0.0360509734456	0.222278501593	1.0	5.0	0.0	2.88888888889
fef75dec09cad2f96d370730a8d9df75	4.00753118381	0.0363436635504	0.222278501593	1.0	5.0	0.0	2.11111111111
ee92a5f15b0643adb07b85791024c945	4.00503218051	0.0364065649694	0.222278501593	1.0	100.333333333	13.1111111111	2.44444444444
709008ef05dbf46b6b4c713f4069ce03	4.00453768354	0.0364190260866	0.222278501593	1.0	0.0	0.0	13.1111111111
a378e37be8fa442dd3d1672cdefd26ae	3.9941670786	0.0366814559693	0.222278501593	1.0	0.0	0.0	14.8888888889
680fee88d13a1f68af8a73d95eda9d47	3.98814016173	0.0368349330538	0.222278501593	1.0	11.3333333333	0.0	5.0
507daf6ac91af5c931e171e20f5a0d5f	3.95962936387	0.0375707058338	0.222278501593	1.0	15.0	1.22222222222	2.66666666667
05002e5eec0b17478c69888c4ff1281c	3.95572780065	0.0376726569286	0.222278501593	1.0	39.3333333333	7.77777777778	13.6666666667
4a6e2abc69129110c4ac97f467a6029a	3.951736749	0.0377772645824	0.222278501593	1.0	106.0	35.6666666667	85.1111111111
152446a69f1d6a1ee8fb35ac6dffddcd	3.92605679356	0.0384581197233	0.222278501593	1.0	31.0	5.33333333333	18.4444444444
b5cf63d33a4871c87361e2dc6658bd9c	3.91860384907	0.0386582649605	0.222278501593	1.0	16.3333333333	0.0	3.66666666667
1bdb92884eadc5bc21c20e6a2a4a056c	3.91165114695	0.0388460203084	0.222278501593	1.0	42.0	15.0	21.6666666667
8bad58e48a1dcd375b82dafcf353e76d	3.8967032967	0.0392531223821	0.222278501593	1.0	10.0	0.0	2.66666666667
583a718107646cd608fe6c8e731280c1	3.89626573817	0.0392651104128	0.222278501593	1.0	57.6666666667	16.4444444444	28.7777777778
57bc218f4e1b63138a4557212180f7cf	3.89624329159	0.0392657255036	0.222278501593	1.0	9.66666666667	1.44444444444	7.0
6d0cb245ab034e43f802c8f432c10d05	3.89546322126	0.0392871079817	0.222278501593	1.0	7.33333333333	1.0	1.77777777778
d225bce60cc7b2ce4812c3eb62a712f4	3.89121607181	0.0394037536513	0.222278501593	1.0	0.0	0.0	13.2222222222
6c96c38edc64b7225bcee4f9a8567cac	3.88789014561	0.0394953671001	0.222278501593	1.0	15.0	2.11111111111	2.55555555556
32b7b70aacf0086d9f0b61457758c2ba	3.88465068746	0.0395848263365	0.222278501593	1.0	27.6666666667	2.33333333333	9.55555555556
23513f3fab6049751e32e62bc8beac93	3.86855874425	0.040032563408	0.222278501593	1.0	6.66666666667	1.0	0.777777777778
bb1e4a596243f8f1e705fe2ccec78f70	3.86274129896	0.0401958086289	0.222278501593	1.0	34.6666666667	12.2222222222	24.1111111111
1741c42437d60ddda7f264c7843dfd5a	3.85774664085	0.0403365556086	0.222278501593	1.0	38.6666666667	3.66666666667	16.4444444444
346d0fdb08d2ee52bb40ea64aa30df9f	3.85714285714	0.040353607	0.222278501593	1.0	110.333333333	0.0	0.0
7341462a805661b927ae16df391ffa36	3.85714285714	0.040353607	0.222278501593	1.0	74.0	0.0	0.0
943620a10755b4294726a8a5e486de52	3.85714285714	0.040353607	0.222278501593	1.0	55.0	0.0	0.0
7206e41a2cd072b1a09c4a6eafde603b	3.85714285714	0.040353607	0.222278501593	1.0	54.3333333333	0.0	0.0
d280d3e82ef7c51183bf0046a0403f54	3.85714285714	0.040353607	0.222278501593	1.0	50.0	0.0	0.0
3c398a254f8d740e0756491161c96a6d	3.85714285714	0.040353607	0.222278501593	1.0	43.0	0.0	0.0
0e3ce01c27f36fc93b8ecac915978cfb	3.85714285714	0.040353607	0.222278501593	1.0	38.0	0.0	0.0
c6f46645d1944d661f9cce7d83650d88	3.85714285714	0.040353607	0.222278501593	1.0	36.3333333333	0.0	0.0
9d16a44ccd8efe97033b5d3dc6dab499	3.85714285714	0.040353607	0.222278501593	1.0	32.0	0.0	0.0
567a16302c875dad5a4e2531d4f2277d	3.85714285714	0.040353607	0.222278501593	1.0	29.6666666667	0.0	0.0
34511026fd53aaf072e047c3597b9db7	3.85714285714	0.040353607	0.222278501593	1.0	27.6666666667	0.0	0.0
4321bffd6643db1b12a434ef7f4ba45e	3.85714285714	0.040353607	0.222278501593	1.0	26.0	0.0	0.0
e17afaf22bcd494404c008d300146c41	3.85714285714	0.040353607	0.222278501593	1.0	26.0	0.0	0.0
ae642491e0a4cc29d8738748f271cad1	3.85714285714	0.040353607	0.222278501593	1.0	25.3333333333	0.0	0.0
a1d265b49db6e8c6078d18a67d9df300	3.85714285714	0.040353607	0.222278501593	1.0	25.3333333333	0.0	0.0
16fa21fcdad028d6a6863099e51f73a0	3.85714285714	0.040353607	0.222278501593	1.0	25.3333333333	0.0	0.0
0c625d2befe8a6630f98bc6609dff4ce	3.85714285714	0.040353607	0.222278501593	1.0	24.6666666667	0.0	0.0
e78c574b96aa2fdaf22d87e2822c0c71	3.85714285714	0.040353607	0.222278501593	1.0	24.0	0.0	0.0
ae4106bd35cdcb979b351497d2be096e	3.85714285714	0.040353607	0.222278501593	1.0	23.6666666667	0.0	0.0
110d7e0bb1de25abeff14c5bd88e0811	3.85714285714	0.040353607	0.222278501593	1.0	23.3333333333	0.0	0.0
a2e9f3d6a5c6642854ed5bef1cb7be67	3.85714285714	0.040353607	0.222278501593	1.0	23.3333333333	0.0	0.0
1ce32194f4e04792e431700a2695267c	3.85714285714	0.040353607	0.222278501593	1.0	22.6666666667	0.0	0.0
e7c1bf9573f02cc11cf9314eb9847b25	3.85714285714	0.040353607	0.222278501593	1.0	22.0	0.0	0.0
e5cf7ffd78d225011ebb2015bb04910d	3.85714285714	0.040353607	0.222278501593	1.0	21.6666666667	0.0	0.0
6b679ace045c8a7466ce013a2e531ef8	3.85714285714	0.040353607	0.222278501593	1.0	21.6666666667	0.0	0.0
879d02fbe03fb879a476797cff86a2a7	3.85714285714	0.040353607	0.222278501593	1.0	21.6666666667	0.0	0.0
be05c9ea1737c926c3b5f917c5690d1e	3.85714285714	0.040353607	0.222278501593	1.0	21.3333333333	0.0	0.0
f0c915bb672d2f303871998e19edb988	3.85714285714	0.040353607	0.222278501593	1.0	20.6666666667	0.0	0.0
c84f899196f52e69ffaf98ee43914438	3.85714285714	0.040353607	0.222278501593	1.0	20.3333333333	0.0	0.0
82e6fd6acff0e38f1337efef072e0813	3.85714285714	0.040353607	0.222278501593	1.0	20.3333333333	0.0	0.0
2ad9d4697eed9be4b5a7ad24cb27eb1a	3.85714285714	0.040353607	0.222278501593	1.0	20.3333333333	0.0	0.0
de905f928c0bf9fea04ff8eae9d851fd	3.85714285714	0.040353607	0.222278501593	1.0	20.0	0.0	0.0
923470d152194d878f4b408824cb8c05	3.85714285714	0.040353607	0.222278501593	1.0	20.0	0.0	0.0
6e2a33dd06b5844ee7be6df2950d1fd7	3.85714285714	0.040353607	0.222278501593	1.0	19.3333333333	0.0	0.0
86fb757c4109561effeb63549df5d50d	3.85714285714	0.040353607	0.222278501593	1.0	18.6666666667	0.0	0.0
b23e9ab830bd1218c731276600b5a5b0	3.85714285714	0.040353607	0.222278501593	1.0	18.6666666667	0.0	0.0
b0ef5e308fd83c97aea2cb959fe13815	3.85714285714	0.040353607	0.222278501593	1.0	18.3333333333	0.0	0.0
59c287625d50fec40b92fb0d8f63bf37	3.85714285714	0.040353607	0.222278501593	1.0	18.3333333333	0.0	0.0
a775d7cfa25315f5d4000f9d1da23ea8	3.85714285714	0.040353607	0.222278501593	1.0	18.0	0.0	0.0
731fc8907949729fd00f46938f837b27	3.85714285714	0.040353607	0.222278501593	1.0	17.3333333333	0.0	0.0
bc5e701367fe4b10b98e952196632b7f	3.85714285714	0.040353607	0.222278501593	1.0	17.3333333333	0.0	0.0
cbefa279191b51c951553c8f2aa5b7fc	3.85714285714	0.040353607	0.222278501593	1.0	17.0	0.0	0.0
f8da1d2e9055587bbbc793c697cf199e	3.85714285714	0.040353607	0.222278501593	1.0	17.0	0.0	0.0
9d9abf4979870dc711ab9635ff3c1c20	3.85714285714	0.040353607	0.222278501593	1.0	17.0	0.0	0.0
88207a54d1a74ddc0a63ac58c8f02645	3.85714285714	0.040353607	0.222278501593	1.0	16.6666666667	0.0	0.0
dbd77b67354a057b91a46e7c9348b198	3.85714285714	0.040353607	0.222278501593	1.0	16.6666666667	0.0	0.0
82bee9409ffae7f7abb37c6eadaca329	3.85714285714	0.040353607	0.222278501593	1.0	16.6666666667	0.0	0.0
d84dcd44e6f8f315d4d750bfe37574f3	3.85714285714	0.040353607	0.222278501593	1.0	16.6666666667	0.0	0.0
6b822cd7edfcddc7661883d9313e15d2	3.85714285714	0.040353607	0.222278501593	1.0	16.3333333333	0.0	0.0
4ac584bbbd4b9aee9e52c4672b03562e	3.85714285714	0.040353607	0.222278501593	1.0	16.3333333333	0.0	0.0
08ff6d86f0336c675076e6d9e134ddbe	3.85714285714	0.040353607	0.222278501593	1.0	16.3333333333	0.0	0.0
31a47c7d313628f3cc719c8350933ed9	3.85714285714	0.040353607	0.222278501593	1.0	16.3333333333	0.0	0.0
7de626d8e7f3277f6013332e437cb91c	3.85714285714	0.040353607	0.222278501593	1.0	16.3333333333	0.0	0.0
43163cbfd2364b371ee3f7daf03171b3	3.85714285714	0.040353607	0.222278501593	1.0	16.0	0.0	0.0
0a86446710054e4ff874ad0ef9fd32e5	3.85714285714	0.040353607	0.222278501593	1.0	16.0	0.0	0.0
e9ededa44e9e16db7af4b74bd74cadac	3.85714285714	0.040353607	0.222278501593	1.0	15.6666666667	0.0	0.0
0e3d5d8e00f4d300f3e854081b81d40d	3.85714285714	0.040353607	0.222278501593	1.0	15.6666666667	0.0	0.0
7afae78606cee488eb3877f58cce087a	3.85714285714	0.040353607	0.222278501593	1.0	15.6666666667	0.0	0.0
96ea3ee4533aa126f76bf26ac4011247	3.85714285714	0.040353607	0.222278501593	1.0	15.3333333333	0.0	0.0
91b3cf68684bfeec110394c12d12ea19	3.85714285714	0.040353607	0.222278501593	1.0	15.3333333333	0.0	0.0
a384cdf5d950d6017339662c90e44768	3.85714285714	0.040353607	0.222278501593	1.0	15.0	0.0	0.0
2263b84d86a9ef1dcd8dcb13fd6686a6	3.85714285714	0.040353607	0.222278501593	1.0	15.0	0.0	0.0
d973a37d7f6041f3ea405ea77a8ea5ac	3.85714285714	0.040353607	0.222278501593	1.0	15.0	0.0	0.0
47569b3a4c8c1ed696aa99bc04ad2b40	3.85714285714	0.040353607	0.222278501593	1.0	15.0	0.0	0.0
27b26313ca8601c5e0934397fe5e7e56	3.85714285714	0.040353607	0.222278501593	1.0	15.0	0.0	0.0
c169ccd8a530ca92401117b8c69ab0b6	3.85714285714	0.040353607	0.222278501593	1.0	15.0	0.0	0.0
214b9013afd12419ceff9ac9e4b0b3c8	3.85714285714	0.040353607	0.222278501593	1.0	14.6666666667	0.0	0.0
c6e120bd54e2be7336b792bd6b3b0dac	3.85714285714	0.040353607	0.222278501593	1.0	14.6666666667	0.0	0.0
4df9e90dfcb97d36945c595483f5f9db	3.85714285714	0.040353607	0.222278501593	1.0	14.6666666667	0.0	0.0
fd0a65c6dcbef650d8fa2f65c1a27c64	3.85714285714	0.040353607	0.222278501593	1.0	14.6666666667	0.0	0.0
782503862cd3c1dcd2b38044daa36cfa	3.85714285714	0.040353607	0.222278501593	1.0	14.3333333333	0.0	0.0
e66eefed6d2163804729c89892279891	3.85714285714	0.040353607	0.222278501593	1.0	14.3333333333	0.0	0.0
543b78bd2b851d20a8dc608816b36233	3.85714285714	0.040353607	0.222278501593	1.0	14.3333333333	0.0	0.0
eac70051d96c0b5ec5dfcc4af3e7d903	3.85714285714	0.040353607	0.222278501593	1.0	14.3333333333	0.0	0.0
cd4fa27c68bd7ad8dc7f50a4de0258de	3.85714285714	0.040353607	0.222278501593	1.0	14.0	0.0	0.0
d8fb2b2d1bd68739486a893e67aa196b	3.85714285714	0.040353607	0.222278501593	1.0	14.0	0.0	0.0
7df787a9c6e8592e996afd3f35c5d370	3.85714285714	0.040353607	0.222278501593	1.0	14.0	0.0	0.0
fb261a118f2182a63c68f6090a5b1258	3.85714285714	0.040353607	0.222278501593	1.0	14.0	0.0	0.0
eca582d06db15bc60317f413d400e345	3.85714285714	0.040353607	0.222278501593	1.0	14.0	0.0	0.0
4970c0a737d9335beffa79c312f6885a	3.85714285714	0.040353607	0.222278501593	1.0	13.6666666667	0.0	0.0
064501addd1c61eb8b7fdc00d33b3884	3.85714285714	0.040353607	0.222278501593	1.0	13.6666666667	0.0	0.0
d061aa858a3e3f6622a80d51a18a8f49	3.85714285714	0.040353607	0.222278501593	1.0	13.3333333333	0.0	0.0
74ff90152a007321460c84a5505eba66	3.85714285714	0.040353607	0.222278501593	1.0	13.3333333333	0.0	0.0
d28bed541b7a2c7ecaea5fb2a092c1c5	3.85714285714	0.040353607	0.222278501593	1.0	13.3333333333	0.0	0.0
e1560f9794a824b1e9a8746e06466c20	3.85714285714	0.040353607	0.222278501593	1.0	13.0	0.0	0.0
abdd10a60f326303d58c243d86cd8349	3.85714285714	0.040353607	0.222278501593	1.0	13.0	0.0	0.0
4708202784d11b6d589788d5c8f92550	3.85714285714	0.040353607	0.222278501593	1.0	13.0	0.0	0.0
69522d6438c794aff655bd92c6909468	3.85714285714	0.040353607	0.222278501593	1.0	13.0	0.0	0.0
b3af0da33b214833d3cc6e307f390a3a	3.85714285714	0.040353607	0.222278501593	1.0	12.6666666667	0.0	0.0
5f3123a6ef7ec1b587f18b263d0e264a	3.85714285714	0.040353607	0.222278501593	1.0	12.6666666667	0.0	0.0
b45d3e15454c699b26d10a08b146d834	3.85714285714	0.040353607	0.222278501593	1.0	12.6666666667	0.0	0.0
a479f52cc2d9255da225c215ae8fc24b	3.85714285714	0.040353607	0.222278501593	1.0	12.6666666667	0.0	0.0
cafe98a9060be5b86b9934becc3200de	3.85714285714	0.040353607	0.222278501593	1.0	12.6666666667	0.0	0.0
d70dd3e647f483f798d8b015ea7d0aa0	3.85714285714	0.040353607	0.222278501593	1.0	12.3333333333	0.0	0.0
dc1bec7a0800187eca43678e651ab2d1	3.85714285714	0.040353607	0.222278501593	1.0	12.3333333333	0.0	0.0
ba0d703ab107a83c4ab42da201df193e	3.85714285714	0.040353607	0.222278501593	1.0	12.3333333333	0.0	0.0
d129cd7b9be72084b8d54f116b4a5ded	3.85714285714	0.040353607	0.222278501593	1.0	12.3333333333	0.0	0.0
486fb3be62506c38a3e2b177a1f04354	3.85714285714	0.040353607	0.222278501593	1.0	12.0	0.0	0.0
b75a20d2f8c635ecb79d7bc71cd9ec10	3.85714285714	0.040353607	0.222278501593	1.0	12.0	0.0	0.0
34631f018af7f888510477f6102179d6	3.85714285714	0.040353607	0.222278501593	1.0	12.0	0.0	0.0
ad55a1274955f24bdabe45f180028aa9	3.85714285714	0.040353607	0.222278501593	1.0	12.0	0.0	0.0
e70565a42b5c0ed76a74a808bf81f249	3.85714285714	0.040353607	0.222278501593	1.0	12.0	0.0	0.0
815b72152c241e06a10c3175b01c9597	3.85714285714	0.040353607	0.222278501593	1.0	11.6666666667	0.0	0.0
d15ca76ffcbfe23b32edd4c728be0269	3.85714285714	0.040353607	0.222278501593	1.0	11.6666666667	0.0	0.0
30689e65942cfb13b386990e2599227e	3.85714285714	0.040353607	0.222278501593	1.0	11.6666666667	0.0	0.0
be26071268d1eaeb2084c077701a0401	3.85714285714	0.040353607	0.222278501593	1.0	11.6666666667	0.0	0.0
59809a0eceda224f790189bfa7bf9a39	3.85714285714	0.040353607	0.222278501593	1.0	11.6666666667	0.0	0.0
9951f799a66ed8f1087bb2860419ad19	3.85714285714	0.040353607	0.222278501593	1.0	11.6666666667	0.0	0.0
08f5b58ec5fb5ac15fb141cbec7ad92d	3.85714285714	0.040353607	0.222278501593	1.0	11.6666666667	0.0	0.0
319d06ceba14fa893653bedfd7665133	3.85714285714	0.040353607	0.222278501593	1.0	11.6666666667	0.0	0.0
423e22a7497ed6df37e6b536bb528c7d	3.85714285714	0.040353607	0.222278501593	1.0	11.3333333333	0.0	0.0
6796d4b35d5d36073c1726c08ef84466	3.85714285714	0.040353607	0.222278501593	1.0	11.3333333333	0.0	0.0
afaf688684ae0cec9dece49bef822fbd	3.85714285714	0.040353607	0.222278501593	1.0	11.3333333333	0.0	0.0
f1a70f35df59406bfee15a9f6c091b45	3.85714285714	0.040353607	0.222278501593	1.0	11.3333333333	0.0	0.0
a52ac0fccae11c55467bdab3fd5f4e30	3.85714285714	0.040353607	0.222278501593	1.0	11.3333333333	0.0	0.0
812a6b90c4124290fe98ca043eeb6410	3.85714285714	0.040353607	0.222278501593	1.0	11.3333333333	0.0	0.0
3dcde2eb45dc717b552c5c4fbabe4736	3.85714285714	0.040353607	0.222278501593	1.0	11.3333333333	0.0	0.0
1320c4788960ca1bf649d11591f28a2c	3.85714285714	0.040353607	0.222278501593	1.0	11.3333333333	0.0	0.0
2f040ae1194d40c2781303862c937d90	3.85714285714	0.040353607	0.222278501593	1.0	11.3333333333	0.0	0.0
0449f75fe3c4678771e62f9da31c9b83	3.85714285714	0.040353607	0.222278501593	1.0	11.3333333333	0.0	0.0
9328268c0acd15c6f4910e7b5d11d02a	3.85714285714	0.040353607	0.222278501593	1.0	11.3333333333	0.0	0.0
70f50a41fed821a9d5083baa5227356b	3.85714285714	0.040353607	0.222278501593	1.0	11.3333333333	0.0	0.0
b40a966b061167c2aaffd55b156d54b5	3.85714285714	0.040353607	0.222278501593	1.0	11.0	0.0	0.0
73978ef015f5ce7578c025eaf0725dd3	3.85714285714	0.040353607	0.222278501593	1.0	11.0	0.0	0.0
bcd87ad659e553ae3eca2693d0773f58	3.85714285714	0.040353607	0.222278501593	1.0	11.0	0.0	0.0
a8b332aafce2c7272b96ef482b82def7	3.85714285714	0.040353607	0.222278501593	1.0	11.0	0.0	0.0
e0701a3b73ef47086ccbaffe99b07d0c	3.85714285714	0.040353607	0.222278501593	1.0	11.0	0.0	0.0
0c1c9cb4ffb71b97fee764e26d14a0a8	3.85714285714	0.040353607	0.222278501593	1.0	10.6666666667	0.0	0.0
bc1e3f4f5194ec87df6d2262572ac28b	3.85714285714	0.040353607	0.222278501593	1.0	10.6666666667	0.0	0.0
b353353f9b50a38baf94bb71eb92f04a	3.85714285714	0.040353607	0.222278501593	1.0	10.6666666667	0.0	0.0
ba8e2dc4cc45f655fe298bbe79bbaf86	3.85714285714	0.040353607	0.222278501593	1.0	10.6666666667	0.0	0.0
847a1815957ca403f81a9f5d8a27ff2a	3.85714285714	0.040353607	0.222278501593	1.0	10.6666666667	0.0	0.0
5b5db6aa644cc39ce60297727dc5b603	3.85714285714	0.040353607	0.222278501593	1.0	10.6666666667	0.0	0.0
ae698c96be2dfb9cc76974e9ed33955f	3.85714285714	0.040353607	0.222278501593	1.0	10.6666666667	0.0	0.0
33ff9796efc9f8f23aff3b6bc17f70c6	3.85714285714	0.040353607	0.222278501593	1.0	10.6666666667	0.0	0.0
d111da62bcdf6486015bc4ce8dd50872	3.85714285714	0.040353607	0.222278501593	1.0	10.6666666667	0.0	0.0
0e4c2aa9432872321230a2cb99be05ff	3.85714285714	0.040353607	0.222278501593	1.0	10.6666666667	0.0	0.0
e409490b2057a88a68548fa75b9b69b3	3.85714285714	0.040353607	0.222278501593	1.0	10.6666666667	0.0	0.0
0ee5edee1811955f8b560e1ffb5d8778	3.85714285714	0.040353607	0.222278501593	1.0	10.3333333333	0.0	0.0
9aabed11b8a44e38f027864eca9df3d3	3.85714285714	0.040353607	0.222278501593	1.0	10.3333333333	0.0	0.0
5c63906fb3e7c23640cb67a030064db0	3.85714285714	0.040353607	0.222278501593	1.0	10.3333333333	0.0	0.0
6112c7ca86fbd9538304f29b680367aa	3.85714285714	0.040353607	0.222278501593	1.0	10.3333333333	0.0	0.0
257e94bd808900f7871fa43d3098ec84	3.85714285714	0.040353607	0.222278501593	1.0	10.3333333333	0.0	0.0
730087b45251630affd56be22cf791c3	3.85714285714	0.040353607	0.222278501593	1.0	10.3333333333	0.0	0.0
9c3fce0b4c07ee57c04967f5d0c1e785	3.85714285714	0.040353607	0.222278501593	1.0	10.3333333333	0.0	0.0
57774889704422008978b16e144a4ac0	3.85714285714	0.040353607	0.222278501593	1.0	10.3333333333	0.0	0.0
cb3f654db78c55ad5ae16b2a308bae97	3.85714285714	0.040353607	0.222278501593	1.0	10.3333333333	0.0	0.0
c6bf424261b06be6224268935ada8417	3.85714285714	0.040353607	0.222278501593	1.0	10.3333333333	0.0	0.0
07865e29709d60fe6bd279bfd47e3dac	3.85714285714	0.040353607	0.222278501593	1.0	10.0	0.0	0.0
fc891488121133ec4fd68235d4d0f3c9	3.85714285714	0.040353607	0.222278501593	1.0	10.0	0.0	0.0
8240c8515e8370ac507367105e4de39e	3.85714285714	0.040353607	0.222278501593	1.0	10.0	0.0	0.0
fde182920546c5c7228bde4939e81dd5	3.85714285714	0.040353607	0.222278501593	1.0	10.0	0.0	0.0
1f8b2770b6ccaaed153a31f8bf629cf1	3.85714285714	0.040353607	0.222278501593	1.0	10.0	0.0	0.0
50a6ac00cfca78f3983d9b8c54089891	3.85714285714	0.040353607	0.222278501593	1.0	10.0	0.0	0.0
7779e6a9d5e5686b96c78856dcbf5b1f	3.85714285714	0.040353607	0.222278501593	1.0	10.0	0.0	0.0
cd8959f8cc5514db46834284bca6f34c	3.85714285714	0.040353607	0.222278501593	1.0	10.0	0.0	0.0
313762f5ad9920f294e71794e190944b	3.85714285714	0.040353607	0.222278501593	1.0	10.0	0.0	0.0
3678a7885d29ed55978c3d40f666577a	3.85714285714	0.040353607	0.222278501593	1.0	10.0	0.0	0.0
21448bf08ab0487878c6b398938e4998	3.85714285714	0.040353607	0.222278501593	1.0	9.66666666667	0.0	0.0
2494aeda7765151d1c7d26231eff952d	3.85714285714	0.040353607	0.222278501593	1.0	9.66666666667	0.0	0.0
fb55da22b5032e329a9df4e4cf9040e7	3.85714285714	0.040353607	0.222278501593	1.0	9.66666666667	0.0	0.0
83d3a0de23efa8290e0a84c08350e7b9	3.85714285714	0.040353607	0.222278501593	1.0	9.66666666667	0.0	0.0
8f9f6fbea31522805dcf5a9cdb036793	3.85714285714	0.040353607	0.222278501593	1.0	9.66666666667	0.0	0.0
2ed2d00848e04c071a1412b7f44f02f3	3.85714285714	0.040353607	0.222278501593	1.0	9.66666666667	0.0	0.0
aef5c0c7b8ca6dca1fb5673204a0e2fa	3.85714285714	0.040353607	0.222278501593	1.0	9.66666666667	0.0	0.0
6144508290091be5b3804be9cfe28223	3.85714285714	0.040353607	0.222278501593	1.0	9.66666666667	0.0	0.0
5b8bbdfc86835eefedfdb0ca879b69ae	3.85714285714	0.040353607	0.222278501593	1.0	9.66666666667	0.0	0.0
0f65a7f276ebf4416fa36b395039cea3	3.85714285714	0.040353607	0.222278501593	1.0	9.66666666667	0.0	0.0
1510d4c94146c8f6a6e97385532b04ed	3.85714285714	0.040353607	0.222278501593	1.0	9.66666666667	0.0	0.0
076dcc08fc7a09c1eff339d990c4afa2	3.85714285714	0.040353607	0.222278501593	1.0	9.33333333333	0.0	0.0
e0d723762d063a490410d3d6de6587e7	3.85714285714	0.040353607	0.222278501593	1.0	9.33333333333	0.0	0.0
d124855f4323e127b389f0aeb6a3ba3a	3.85714285714	0.040353607	0.222278501593	1.0	9.33333333333	0.0	0.0
f0b22156aa46bbce28c8f3b8d2872779	3.85714285714	0.040353607	0.222278501593	1.0	9.33333333333	0.0	0.0
a29e65ecd3ba71fa6f6bded4bd3a4e73	3.85714285714	0.040353607	0.222278501593	1.0	9.33333333333	0.0	0.0
32abec211c4809643ff308c28df08dd7	3.85714285714	0.040353607	0.222278501593	1.0	9.33333333333	0.0	0.0
f0646c00fdeb46c591582f8faee6a722	3.85714285714	0.040353607	0.222278501593	1.0	9.33333333333	0.0	0.0
0024e8f141611af2bdb1ddb3abcf67dd	3.85714285714	0.040353607	0.222278501593	1.0	9.33333333333	0.0	0.0
55264cf3c12d65e330d3c16d4f168b9a	3.85714285714	0.040353607	0.222278501593	1.0	9.33333333333	0.0	0.0
532ac9a7ff098a6ed80f3ee740295d7f	3.85714285714	0.040353607	0.222278501593	1.0	9.33333333333	0.0	0.0
e6b79b086ea4fcdaae70a0ba086cbe40	3.85714285714	0.040353607	0.222278501593	1.0	9.33333333333	0.0	0.0
c98e18f4b118fe9b7b705d427ca0ba44	3.85714285714	0.040353607	0.222278501593	1.0	9.33333333333	0.0	0.0
c40cf97b2b99e1a0e3efcb13b45720de	3.85714285714	0.040353607	0.222278501593	1.0	9.33333333333	0.0	0.0
1a572169aa7472f2a1ed24434c749a48	3.85714285714	0.040353607	0.222278501593	1.0	9.33333333333	0.0	0.0
8d5cb937641a7768737efeb40f6604ce	3.85714285714	0.040353607	0.222278501593	1.0	9.33333333333	0.0	0.0
0237c1b5e99762eeeb92fdc6198b17ec	3.85714285714	0.040353607	0.222278501593	1.0	9.33333333333	0.0	0.0
5e77f56808a198fa545ab50629c08489	3.85714285714	0.040353607	0.222278501593	1.0	9.33333333333	0.0	0.0
a035e3ee62e9328e827af3baaf86278e	3.85714285714	0.040353607	0.222278501593	1.0	9.33333333333	0.0	0.0
85618ba10f0a9405dc826b1978e5c847	3.85714285714	0.040353607	0.222278501593	1.0	9.33333333333	0.0	0.0
0230da6c965a1a9c8bbad6314af0cf86	3.85714285714	0.040353607	0.222278501593	1.0	9.0	0.0	0.0
0cddae5958a3c345c5549a923a552b8c	3.85714285714	0.040353607	0.222278501593	1.0	9.0	0.0	0.0
17321ec33cfb833493518f4bc2f5a3fe	3.85714285714	0.040353607	0.222278501593	1.0	9.0	0.0	0.0
82e1de49c0ad46941010668f2b4a3823	3.85714285714	0.040353607	0.222278501593	1.0	9.0	0.0	0.0
8ab1dfda0c36382fc46a6847992b8773	3.85714285714	0.040353607	0.222278501593	1.0	9.0	0.0	0.0
bdd3d966fd5deb7c0e9c10abc4ea8e8a	3.85714285714	0.040353607	0.222278501593	1.0	9.0	0.0	0.0
6911bfe490efa00ea61a94eb022b7ce7	3.85714285714	0.040353607	0.222278501593	1.0	9.0	0.0	0.0
a850aa69d0492c40a2950a93375ae8a4	3.85714285714	0.040353607	0.222278501593	1.0	9.0	0.0	0.0
cfbe9a11a110c275de2dac90c368bc3f	3.85714285714	0.040353607	0.222278501593	1.0	9.0	0.0	0.0
9a5cb5df974276bc7069b00797a0c348	3.85714285714	0.040353607	0.222278501593	1.0	9.0	0.0	0.0
9cb6b862dadb71fef31f1a82087452cf	3.85714285714	0.040353607	0.222278501593	1.0	9.0	0.0	0.0
d2d0abf7bc5adf4e973d2068476ab381	3.85714285714	0.040353607	0.222278501593	1.0	9.0	0.0	0.0
477c5fb190d8ca7df6c2b7d36874bac7	3.85714285714	0.040353607	0.222278501593	1.0	9.0	0.0	0.0
538d672542439f2503320aea4ccdbce1	3.85714285714	0.040353607	0.222278501593	1.0	9.0	0.0	0.0
1e3a3c95055d08d8de175264d6410976	3.85714285714	0.040353607	0.222278501593	1.0	9.0	0.0	0.0
74c069acf7017385920fcca1996a02e5	3.85714285714	0.040353607	0.222278501593	1.0	9.0	0.0	0.0
fa964f5525bc25a9d69a68ac58aec01a	3.85714285714	0.040353607	0.222278501593	1.0	8.66666666667	0.0	0.0
2e06d29427fdaf7e3c8c3db396452b87	3.85714285714	0.040353607	0.222278501593	1.0	8.66666666667	0.0	0.0
af0cadc70fc00470e110c36b2508c6f9	3.85714285714	0.040353607	0.222278501593	1.0	8.66666666667	0.0	0.0
8f45892fa72036c58605b4a86d4ae7f0	3.85714285714	0.040353607	0.222278501593	1.0	8.66666666667	0.0	0.0
92ce194e39a422a384ef10803a0f3c93	3.85714285714	0.040353607	0.222278501593	1.0	8.66666666667	0.0	0.0
c6489e4237ee069e7a354c0e70bf80e4	3.85714285714	0.040353607	0.222278501593	1.0	8.66666666667	0.0	0.0
97dc05a056b38bcc72c481841ea5164c	3.85714285714	0.040353607	0.222278501593	1.0	8.66666666667	0.0	0.0
7b7c64b7be3a45e88ac66c83c37ce033	3.85714285714	0.040353607	0.222278501593	1.0	8.66666666667	0.0	0.0
ad5389dc257c9a9a88be919e19e4d330	3.85714285714	0.040353607	0.222278501593	1.0	8.66666666667	0.0	0.0
4f35a2138079e6894e2c99beb6cc1a4b	3.85714285714	0.040353607	0.222278501593	1.0	8.33333333333	0.0	0.0
f7f9e27d55ae6b30e3b9d60df50e7d3a	3.85714285714	0.040353607	0.222278501593	1.0	8.33333333333	0.0	0.0
b723291cd3f7784909e084540eccd35e	3.85714285714	0.040353607	0.222278501593	1.0	8.33333333333	0.0	0.0
714c350d8c71a5268b6b055522f9efaf	3.85714285714	0.040353607	0.222278501593	1.0	8.33333333333	0.0	0.0
686c7b5d5f56ee8d24ccdf85d2f963a1	3.85714285714	0.040353607	0.222278501593	1.0	8.33333333333	0.0	0.0
d0d0dc212d858ffa93da7e153b379850	3.85714285714	0.040353607	0.222278501593	1.0	8.33333333333	0.0	0.0
3ee0c71f91027d958ebaa379890cd6e1	3.85714285714	0.040353607	0.222278501593	1.0	8.33333333333	0.0	0.0
fe3b17b0e28c1f18b99219455fe99ee0	3.85714285714	0.040353607	0.222278501593	1.0	8.33333333333	0.0	0.0
82188045423c25dda363dc2d88708070	3.85714285714	0.040353607	0.222278501593	1.0	8.33333333333	0.0	0.0
8987cb45ca8538c6455068d6d73de9a4	3.85714285714	0.040353607	0.222278501593	1.0	8.33333333333	0.0	0.0
70bf6b5aeb75d280c8828858c2897727	3.85714285714	0.040353607	0.222278501593	1.0	8.33333333333	0.0	0.0
b72e5b4bc14a3b00bc9d0bbea5a0ff23	3.85714285714	0.040353607	0.222278501593	1.0	8.33333333333	0.0	0.0
bb373782a640e1d8b6c7be863a1e63e7	3.85714285714	0.040353607	0.222278501593	1.0	8.33333333333	0.0	0.0
cc743378ff6076feb716d93c7d268f1e	3.85714285714	0.040353607	0.222278501593	1.0	8.33333333333	0.0	0.0
402a2630e1a1f5b80d330d49a5ff8081	3.85714285714	0.040353607	0.222278501593	1.0	8.33333333333	0.0	0.0
87a404c6647bd40337fc372a95e21c6b	3.85714285714	0.040353607	0.222278501593	1.0	8.33333333333	0.0	0.0
ad22b225c4aa9be102cb99ccb5070b13	3.85714285714	0.040353607	0.222278501593	1.0	8.0	0.0	0.0
1575d300c38de3085173fbf6539b61c9	3.85714285714	0.040353607	0.222278501593	1.0	8.0	0.0	0.0
25f5269e9ca9b68e2d859569a5e536e6	3.85714285714	0.040353607	0.222278501593	1.0	8.0	0.0	0.0
74a09df662c6e76b8476ed16b8fb4c1f	3.85714285714	0.040353607	0.222278501593	1.0	8.0	0.0	0.0
33886cf242001d814372794f95a130d7	3.85714285714	0.040353607	0.222278501593	1.0	8.0	0.0	0.0
c5e1203aea60ad9027a6b55828089e3e	3.85714285714	0.040353607	0.222278501593	1.0	8.0	0.0	0.0
88f2fc7c38f713821decf937e15a47bc	3.85714285714	0.040353607	0.222278501593	1.0	8.0	0.0	0.0
0d055685859b6ed70f009ce73d3fdc01	3.85714285714	0.040353607	0.222278501593	1.0	8.0	0.0	0.0
a751ba5ffebc456de96eaed96419aa21	3.85714285714	0.040353607	0.222278501593	1.0	8.0	0.0	0.0
69b1afc61096d44be5a3817f4bef74b0	3.85714285714	0.040353607	0.222278501593	1.0	8.0	0.0	0.0
dae0e3254143997c38b671eaa6ce44d8	3.85714285714	0.040353607	0.222278501593	1.0	8.0	0.0	0.0
b53c9cf0101725f24025ca341d0653d0	3.85714285714	0.040353607	0.222278501593	1.0	8.0	0.0	0.0
6da76c90381ed682988f8b52dd4ba622	3.85714285714	0.040353607	0.222278501593	1.0	8.0	0.0	0.0
5afb60604837fa023add62776b901a41	3.85714285714	0.040353607	0.222278501593	1.0	8.0	0.0	0.0
63b9ac71689b5ce8430e60217c031672	3.85714285714	0.040353607	0.222278501593	1.0	8.0	0.0	0.0
dfb7d94a1a5b7c3e24d9a788c06a4140	3.85714285714	0.040353607	0.222278501593	1.0	8.0	0.0	0.0
5d6d89cbacd0db165906bb81910d5c26	3.85714285714	0.040353607	0.222278501593	1.0	8.0	0.0	0.0
1eafc194cf4c6db36293e85c0d1cb408	3.85714285714	0.040353607	0.222278501593	1.0	8.0	0.0	0.0
6ba7c16f4925be4a81ecb5889b05e7d1	3.85714285714	0.040353607	0.222278501593	1.0	8.0	0.0	0.0
709cb63b64c671c9280059e36955b3cb	3.85714285714	0.040353607	0.222278501593	1.0	7.66666666667	0.0	0.0
d5ed9cd60ea852387f998604d40f1503	3.85714285714	0.040353607	0.222278501593	1.0	7.66666666667	0.0	0.0
b3974e1263411da0d7ba00c25bf1cf99	3.85714285714	0.040353607	0.222278501593	1.0	7.66666666667	0.0	0.0
718aa0334df8012781f9d063a0b3a554	3.85714285714	0.040353607	0.222278501593	1.0	7.66666666667	0.0	0.0
12241398a57a6875e9de8e2b108a2f1f	3.85714285714	0.040353607	0.222278501593	1.0	7.66666666667	0.0	0.0
27376d4db4faf383926dbf0b37410509	3.85714285714	0.040353607	0.222278501593	1.0	7.66666666667	0.0	0.0
73d1f75231adf818d0edd97b9078d601	3.85714285714	0.040353607	0.222278501593	1.0	7.66666666667	0.0	0.0
57ce2dbc1bbf0da646184de12373cd2f	3.85714285714	0.040353607	0.222278501593	1.0	7.66666666667	0.0	0.0
4a499e4d5990928cf928683a963778cf	3.85714285714	0.040353607	0.222278501593	1.0	7.66666666667	0.0	0.0
df050ec2ca13f5a66f78f3b64f40e4cf	3.85714285714	0.040353607	0.222278501593	1.0	7.66666666667	0.0	0.0
593cd6f6f3f8579a1e02977690bb1d3c	3.85714285714	0.040353607	0.222278501593	1.0	7.66666666667	0.0	0.0
c8feaa1044b53804d7c85fbf1d6c90bf	3.85714285714	0.040353607	0.222278501593	1.0	7.66666666667	0.0	0.0
c93e14ccafa8f088db43d6c78279229d	3.85714285714	0.040353607	0.222278501593	1.0	7.66666666667	0.0	0.0
eb27ba27df2a6f9d23e41230dda67f7c	3.85714285714	0.040353607	0.222278501593	1.0	7.66666666667	0.0	0.0
b4276a099c8ac8e37d5df3ac95145496	3.85714285714	0.040353607	0.222278501593	1.0	7.66666666667	0.0	0.0
a5c4fe776d075e0956eac3c488a867b2	3.85714285714	0.040353607	0.222278501593	1.0	7.66666666667	0.0	0.0
3aae516a24d0eabf9d41c0830b01a22b	3.85714285714	0.040353607	0.222278501593	1.0	7.66666666667	0.0	0.0
e62dcf1f6b9251aeaada01e6a3c93b7c	3.85714285714	0.040353607	0.222278501593	1.0	7.66666666667	0.0	0.0
ea35b5de32492204a0163f0c80a2b68c	3.85714285714	0.040353607	0.222278501593	1.0	7.66666666667	0.0	0.0
eea39e52c3f49eb585563686f3f410fc	3.85714285714	0.040353607	0.222278501593	1.0	7.66666666667	0.0	0.0
397a48e1222ada5cfaf1a16cf68db420	3.85714285714	0.040353607	0.222278501593	1.0	7.66666666667	0.0	0.0
a412224f77cffd831b404eec92d6920c	3.85714285714	0.040353607	0.222278501593	1.0	7.33333333333	0.0	0.0
6cdc056e52ab32abc8cd787b8795227e	3.85714285714	0.040353607	0.222278501593	1.0	7.33333333333	0.0	0.0
2f926928af93e825c703fd988dc5ef49	3.85714285714	0.040353607	0.222278501593	1.0	7.33333333333	0.0	0.0
1d805763cf3a241a3e431cb0f59ada89	3.85714285714	0.040353607	0.222278501593	1.0	7.33333333333	0.0	0.0
0c93467cbf4f5c84dffbb68936deb817	3.85714285714	0.040353607	0.222278501593	1.0	7.33333333333	0.0	0.0
4c1cd4c7707629c9c1172064340abda1	3.85714285714	0.040353607	0.222278501593	1.0	7.33333333333	0.0	0.0
a0e78fd6a2928b06f14da47a325fc7ba	3.85714285714	0.040353607	0.222278501593	1.0	7.33333333333	0.0	0.0
05b1ad9a5237a4a19907a87f28e1599d	3.85714285714	0.040353607	0.222278501593	1.0	7.33333333333	0.0	0.0
281826506bd90cbcc8d2b8ea34deaf8f	3.85714285714	0.040353607	0.222278501593	1.0	7.33333333333	0.0	0.0
a3f4c9f269dd0b5b7e3950f341f0cdf7	3.85714285714	0.040353607	0.222278501593	1.0	7.33333333333	0.0	0.0
4c50f26a439a8e94c731a497ff22773f	3.85714285714	0.040353607	0.222278501593	1.0	7.33333333333	0.0	0.0
38c9875745a8406bf7629b2d4027f561	3.85714285714	0.040353607	0.222278501593	1.0	7.33333333333	0.0	0.0
e8aaf28f70d81801e72fa362ccd21b7c	3.85714285714	0.040353607	0.222278501593	1.0	7.33333333333	0.0	0.0
9cf1c2ccdc41a635463c3fc351bea7ce	3.85714285714	0.040353607	0.222278501593	1.0	7.33333333333	0.0	0.0
6db594deb396dd8851951696e326dfa5	3.85714285714	0.040353607	0.222278501593	1.0	7.33333333333	0.0	0.0
efa849117d68cb2215bee344006a314a	3.85714285714	0.040353607	0.222278501593	1.0	7.33333333333	0.0	0.0
9d68e5b39ed9ba915ff831afc7e8d165	3.85714285714	0.040353607	0.222278501593	1.0	7.33333333333	0.0	0.0
37025e8e62f37193c7412a3089d9bddf	3.85714285714	0.040353607	0.222278501593	1.0	7.33333333333	0.0	0.0
19bb3a71941b20fd4735aca1bb9a2515	3.85714285714	0.040353607	0.222278501593	1.0	7.33333333333	0.0	0.0
17260241e218d6890d200a4509f8af4b	3.85714285714	0.040353607	0.222278501593	1.0	7.33333333333	0.0	0.0
1133143ab344d566c100b92a9c01b0c8	3.85714285714	0.040353607	0.222278501593	1.0	7.0	0.0	0.0
74dced2c615d70ebaaae604d8bacaa75	3.85714285714	0.040353607	0.222278501593	1.0	7.0	0.0	0.0
4e450a7680d194849ea324aa7c836546	3.85714285714	0.040353607	0.222278501593	1.0	7.0	0.0	0.0
5b625dff580a6a607fc8a798ce1eca1a	3.85714285714	0.040353607	0.222278501593	1.0	7.0	0.0	0.0
b850b400fa312a8fc9b9dbedfe58590a	3.85714285714	0.040353607	0.222278501593	1.0	7.0	0.0	0.0
34f9d5f549e19140dae96c5375171515	3.85714285714	0.040353607	0.222278501593	1.0	7.0	0.0	0.0
305b16f59a2d75158eb1dc4875fce3e5	3.85714285714	0.040353607	0.222278501593	1.0	7.0	0.0	0.0
bdb9b57686fcce0abe3c151d0d979e0a	3.85714285714	0.040353607	0.222278501593	1.0	7.0	0.0	0.0
7ef433402a85e3e2944b327983d9b832	3.85714285714	0.040353607	0.222278501593	1.0	7.0	0.0	0.0
f078fe42f6824eb33c38624e73900b8b	3.85714285714	0.040353607	0.222278501593	1.0	7.0	0.0	0.0
a946daff25febaff136c7f74449ca1fd	3.85714285714	0.040353607	0.222278501593	1.0	7.0	0.0	0.0
4da4eeab6983671187ca82c9a59a5720	3.85714285714	0.040353607	0.222278501593	1.0	7.0	0.0	0.0
e68a02df04849753bd3a15bee9687b28	3.85714285714	0.040353607	0.222278501593	1.0	7.0	0.0	0.0
1bbc8f88f207d99560b181cb210bddd7	3.85714285714	0.040353607	0.222278501593	1.0	7.0	0.0	0.0
966ecdda742225df5281080619019d4c	3.85714285714	0.040353607	0.222278501593	1.0	7.0	0.0	0.0
839d8f89b85ec88ab79678cead3b36c7	3.85714285714	0.040353607	0.222278501593	1.0	7.0	0.0	0.0
f17636e230ab17c8316e7202719aecf4	3.85714285714	0.040353607	0.222278501593	1.0	7.0	0.0	0.0
7a36f16808beb0e3c592cd574cdbb4ca	3.85714285714	0.040353607	0.222278501593	1.0	7.0	0.0	0.0
025b5eae703e238ef28e311e67c724af	3.85714285714	0.040353607	0.222278501593	1.0	7.0	0.0	0.0
f9234c0716fbe2c76c3ffc55d15790ab	3.85714285714	0.040353607	0.222278501593	1.0	7.0	0.0	0.0
a154891d994f7491e26cb9a4432251b9	3.85714285714	0.040353607	0.222278501593	1.0	7.0	0.0	0.0
e35b3b9fa82c5c0b5cb33be2f6f53720	3.85714285714	0.040353607	0.222278501593	1.0	7.0	0.0	0.0
d5d0f7aff1c8f37204b99a513be821b5	3.85714285714	0.040353607	0.222278501593	1.0	7.0	0.0	0.0
1f168e1aaee97b0605e62dd678b02650	3.85714285714	0.040353607	0.222278501593	1.0	7.0	0.0	0.0
04eb58a9f13917736731a7141ca2b1d0	3.85714285714	0.040353607	0.222278501593	1.0	7.0	0.0	0.0
016b97ca1c9751eaeb1927ab15316c48	3.85714285714	0.040353607	0.222278501593	1.0	7.0	0.0	0.0
e0338a3a88af2b08cb18da243d6acf80	3.85714285714	0.040353607	0.222278501593	1.0	6.66666666667	0.0	0.0
dd6958f9dccc50694509e15c5926151c	3.85714285714	0.040353607	0.222278501593	1.0	6.66666666667	0.0	0.0
c35d05b0e88cd9bf1f90cc850a19b67c	3.85714285714	0.040353607	0.222278501593	1.0	6.66666666667	0.0	0.0
4b4d5065ab79f876a360ed8432b70f8f	3.85714285714	0.040353607	0.222278501593	1.0	6.66666666667	0.0	0.0
d21110d61f692d1f4955b00e88310379	3.85714285714	0.040353607	0.222278501593	1.0	6.66666666667	0.0	0.0
f66c5d42b1f3e92c4237d89dc06e59eb	3.85714285714	0.040353607	0.222278501593	1.0	6.66666666667	0.0	0.0
660cd54fc3c700909a5a47626bad4719	3.85714285714	0.040353607	0.222278501593	1.0	6.66666666667	0.0	0.0
66b58683d9190e86a5b77a595a757738	3.85714285714	0.040353607	0.222278501593	1.0	6.66666666667	0.0	0.0
06b3e681bb63cef13923277c22a4d9d7	3.85714285714	0.040353607	0.222278501593	1.0	6.66666666667	0.0	0.0
42c6577cae28eb134435028a61c53587	3.85714285714	0.040353607	0.222278501593	1.0	6.66666666667	0.0	0.0
567958d5e1d18095d20710fb3fa24190	3.85714285714	0.040353607	0.222278501593	1.0	6.66666666667	0.0	0.0
19b3ad9e50da6584c0cdf3a5d7c7f037	3.85714285714	0.040353607	0.222278501593	1.0	6.66666666667	0.0	0.0
c97bcb37f79a4c317b4a447260cd3235	3.85714285714	0.040353607	0.222278501593	1.0	6.66666666667	0.0	0.0
f51611ba629b91dbbe7e6265758ba0b4	3.85714285714	0.040353607	0.222278501593	1.0	6.66666666667	0.0	0.0
67504485cb7d2bc316a3134ea74a7191	3.85714285714	0.040353607	0.222278501593	1.0	6.66666666667	0.0	0.0
ecfb8b0aa964322c247a32df3529239f	3.85714285714	0.040353607	0.222278501593	1.0	6.66666666667	0.0	0.0
b04b1f9f684ee66d5680ee09759b2c02	3.85714285714	0.040353607	0.222278501593	1.0	6.66666666667	0.0	0.0
5b3064da5bfd2f015ee33919dc5fe143	3.85714285714	0.040353607	0.222278501593	1.0	6.66666666667	0.0	0.0
399ffd2f8a53e8f498bc7d8b265bd74e	3.85714285714	0.040353607	0.222278501593	1.0	6.66666666667	0.0	0.0
867b041cb88ab84b44e8c549cad59bf2	3.85714285714	0.040353607	0.222278501593	1.0	6.66666666667	0.0	0.0
716b9e55d04bd5881fbeb407a9631fdd	3.85714285714	0.040353607	0.222278501593	1.0	6.66666666667	0.0	0.0
e41b447b6a042c979addec2a48b27d51	3.85714285714	0.040353607	0.222278501593	1.0	6.66666666667	0.0	0.0
2962baf2f062424cedae914ffb8aa2d7	3.85714285714	0.040353607	0.222278501593	1.0	6.66666666667	0.0	0.0
3a1131100b66f08fdb60ef01d4faaf0a	3.85714285714	0.040353607	0.222278501593	1.0	6.66666666667	0.0	0.0
65908f67284848828b4c75a86fdb6297	3.85714285714	0.040353607	0.222278501593	1.0	6.66666666667	0.0	0.0
511e48ebec44f489e0baba162597c461	3.85714285714	0.040353607	0.222278501593	1.0	6.33333333333	0.0	0.0
3b9fdc081ba09b5baea3c4b2c1c2d19b	3.85714285714	0.040353607	0.222278501593	1.0	6.33333333333	0.0	0.0
31113c5e58c54ffe2fe22411010fca9b	3.85714285714	0.040353607	0.222278501593	1.0	6.33333333333	0.0	0.0
3fa2a9dca87d2d56af4f6d8109466a83	3.85714285714	0.040353607	0.222278501593	1.0	6.33333333333	0.0	0.0
bc6757002ef9242731a06f140e3ac037	3.85714285714	0.040353607	0.222278501593	1.0	6.33333333333	0.0	0.0
0b66ea51795e664a92f439ab453dc9b9	3.85714285714	0.040353607	0.222278501593	1.0	6.33333333333	0.0	0.0
f4f52abeff7def09c05ebc6601c8098f	3.85714285714	0.040353607	0.222278501593	1.0	6.33333333333	0.0	0.0
2102c2aac43afa401f727f3a3fdd990b	3.85714285714	0.040353607	0.222278501593	1.0	6.33333333333	0.0	0.0
107fce0dc543601fe620ebc81d2d8aa3	3.85714285714	0.040353607	0.222278501593	1.0	6.33333333333	0.0	0.0
c2c295aef46966d7f71b282cc038a76c	3.85714285714	0.040353607	0.222278501593	1.0	6.33333333333	0.0	0.0
503c6f1fdf4ef9dc45a28358f4941663	3.85714285714	0.040353607	0.222278501593	1.0	6.33333333333	0.0	0.0
9a7b2910ae2a623da2f8536d4c3df47e	3.85714285714	0.040353607	0.222278501593	1.0	6.33333333333	0.0	0.0
bc4611f4c42fe8e120b9f51ba243d815	3.85714285714	0.040353607	0.222278501593	1.0	6.33333333333	0.0	0.0
bc2a1705e6452d7d180b79c0f25ed301	3.85714285714	0.040353607	0.222278501593	1.0	6.33333333333	0.0	0.0
bb0877fda728383ed993477ab2a73847	3.85714285714	0.040353607	0.222278501593	1.0	6.33333333333	0.0	0.0
6aab32e29a333fdf20e6807801cfbc03	3.85714285714	0.040353607	0.222278501593	1.0	6.33333333333	0.0	0.0
c7f1c93c826ba6039ae03d05c82f43c9	3.85714285714	0.040353607	0.222278501593	1.0	6.33333333333	0.0	0.0
7dcaca6ca06c226ae899bfc54ec37c97	3.85714285714	0.040353607	0.222278501593	1.0	6.33333333333	0.0	0.0
e505c792660ec9a88bd53ea465d58586	3.85714285714	0.040353607	0.222278501593	1.0	6.33333333333	0.0	0.0
79ff041350a85245e66bcf210a1bb696	3.85714285714	0.040353607	0.222278501593	1.0	6.33333333333	0.0	0.0
21d2b3ffd33ce851ab6533e51dd1d059	3.85714285714	0.040353607	0.222278501593	1.0	6.33333333333	0.0	0.0
7f282e8620ce1e7508012dd4d9e44381	3.85714285714	0.040353607	0.222278501593	1.0	6.33333333333	0.0	0.0
00d0448a6f6f61b7ce34a964fc710bc3	3.85714285714	0.040353607	0.222278501593	1.0	6.33333333333	0.0	0.0
34f3d00b35433fbb2fd903c81f472c3b	3.85714285714	0.040353607	0.222278501593	1.0	6.33333333333	0.0	0.0
c900c2b8ef99bb41af2e539242b3367a	3.85714285714	0.040353607	0.222278501593	1.0	6.33333333333	0.0	0.0
f8c1ef2a1aa6e663cc85ed51b2079ae7	3.85714285714	0.040353607	0.222278501593	1.0	6.33333333333	0.0	0.0
6133f337d03c07e8096ebe9a267b6a9b	3.85714285714	0.040353607	0.222278501593	1.0	6.33333333333	0.0	0.0
05c4f91c5a7925b475bc6695467f0221	3.85714285714	0.040353607	0.222278501593	1.0	6.0	0.0	0.0
7d63630ff8bc59e3e67e884d84257295	3.85714285714	0.040353607	0.222278501593	1.0	6.0	0.0	0.0
9b06db3f2137571e774c52b67496b66a	3.85714285714	0.040353607	0.222278501593	1.0	6.0	0.0	0.0
7cfc38e3e80e8c21190400258da6e91c	3.85714285714	0.040353607	0.222278501593	1.0	6.0	0.0	0.0
d0ee9d074501819ea9c5dcfced91a671	3.85714285714	0.040353607	0.222278501593	1.0	6.0	0.0	0.0
2cad6339b1f5603a0d6f63d657062d58	3.85714285714	0.040353607	0.222278501593	1.0	6.0	0.0	0.0
3b15128d9a2c322942cc1cf657e04839	3.85714285714	0.040353607	0.222278501593	1.0	6.0	0.0	0.0
3878e2094dbd49e558f58023879949fe	3.85714285714	0.040353607	0.222278501593	1.0	6.0	0.0	0.0
b0f656ea103227469f24b8b9f2ed1011	3.85714285714	0.040353607	0.222278501593	1.0	6.0	0.0	0.0
3f2a8b1032574b31c929f9416b8706fc	3.85714285714	0.040353607	0.222278501593	1.0	6.0	0.0	0.0
65f181944607aac41eb702fcbcf0d420	3.85714285714	0.040353607	0.222278501593	1.0	6.0	0.0	0.0
4c219fd65297262ccb22f5c9625e06f6	3.85714285714	0.040353607	0.222278501593	1.0	6.0	0.0	0.0
c626921aa3f6402dce8ac0b35998e370	3.85714285714	0.040353607	0.222278501593	1.0	6.0	0.0	0.0
22359c369c72b8f7613e5fa8635535dc	3.85714285714	0.040353607	0.222278501593	1.0	6.0	0.0	0.0
ccd34c76dcaa0e0c87fd06cdd83eaf29	3.85714285714	0.040353607	0.222278501593	1.0	6.0	0.0	0.0
26dbb56a94286ec139b2431dcf822429	3.85714285714	0.040353607	0.222278501593	1.0	6.0	0.0	0.0
8b89902b6822f2e20a0a011396e46f86	3.85714285714	0.040353607	0.222278501593	1.0	6.0	0.0	0.0
75b620b7aa6411056bb9de6ac23074dc	3.85714285714	0.040353607	0.222278501593	1.0	6.0	0.0	0.0
8939c5fd6553a4318bcca080075337b6	3.85714285714	0.040353607	0.222278501593	1.0	6.0	0.0	0.0
c58929c9210449199326868c9631aec9	3.85714285714	0.040353607	0.222278501593	1.0	6.0	0.0	0.0
e36ec346e46820699a044672efa5e4a0	3.85714285714	0.040353607	0.222278501593	1.0	6.0	0.0	0.0
2fb7b4ffb72516426b00e804acd977d2	3.85714285714	0.040353607	0.222278501593	1.0	6.0	0.0	0.0
ec7d6ea49df666b2e8aba7c8d1276bb5	3.85714285714	0.040353607	0.222278501593	1.0	6.0	0.0	0.0
bd865f73bd088f0a9301f0e6cc1efab1	3.85714285714	0.040353607	0.222278501593	1.0	6.0	0.0	0.0
98a4c98f9e54fd073ef50c79e1dd649e	3.85714285714	0.040353607	0.222278501593	1.0	6.0	0.0	0.0
eb00d2bb4853d04c0616d0ed1dddcb37	3.85714285714	0.040353607	0.222278501593	1.0	6.0	0.0	0.0
6342f62e1a24c0ba2beb3ddf88c1c1f4	3.85714285714	0.040353607	0.222278501593	1.0	5.66666666667	0.0	0.0
668f2040afe9e753a2800c39edc90f9d	3.85714285714	0.040353607	0.222278501593	1.0	5.66666666667	0.0	0.0
793db077863cb7b105c40380bd6e2136	3.85714285714	0.040353607	0.222278501593	1.0	5.66666666667	0.0	0.0
db0adca5a668c80de16f65ea87847fc1	3.85714285714	0.040353607	0.222278501593	1.0	5.66666666667	0.0	0.0
f475c660d0980a34d170bc5362a3a59f	3.85714285714	0.040353607	0.222278501593	1.0	5.66666666667	0.0	0.0
bedeeb8263d2ed06a7017dfeafbf82e9	3.85714285714	0.040353607	0.222278501593	1.0	5.66666666667	0.0	0.0
e9da8547e6008bb9a4b47dd47567e4eb	3.85714285714	0.040353607	0.222278501593	1.0	5.66666666667	0.0	0.0
b83608e89f30c415c5e29a2e75e3172e	3.85714285714	0.040353607	0.222278501593	1.0	5.66666666667	0.0	0.0
6a6a7e003a9d832b678fc80aaf0ec23f	3.85714285714	0.040353607	0.222278501593	1.0	5.66666666667	0.0	0.0
217cabe035e5e285aef4772773d73c4c	3.85714285714	0.040353607	0.222278501593	1.0	5.66666666667	0.0	0.0
3dc15593d0c90877f60e622349d16ab2	3.85714285714	0.040353607	0.222278501593	1.0	5.66666666667	0.0	0.0
c5b27f9b091e7c28c5db1024a9bb1e47	3.85714285714	0.040353607	0.222278501593	1.0	5.66666666667	0.0	0.0
b0aef44b702bf156965e8808a6731bf5	3.85714285714	0.040353607	0.222278501593	1.0	5.66666666667	0.0	0.0
ebb81a68f78687d93fff90fa5b908f87	3.85714285714	0.040353607	0.222278501593	1.0	5.66666666667	0.0	0.0
a990a9e497d45a731b7f3ac293973cfc	3.85714285714	0.040353607	0.222278501593	1.0	5.66666666667	0.0	0.0
86a8f4f2b777d8aaf306c6a36ecda8f5	3.85714285714	0.040353607	0.222278501593	1.0	5.66666666667	0.0	0.0
2e076c5c84e8d8b478ff636230c369a5	3.85714285714	0.040353607	0.222278501593	1.0	5.66666666667	0.0	0.0
e8923cbf7ffdcbaf1133e63cf92737d4	3.85714285714	0.040353607	0.222278501593	1.0	5.66666666667	0.0	0.0
d3e4ed015f97ea0de151971c5af24982	3.85714285714	0.040353607	0.222278501593	1.0	5.66666666667	0.0	0.0
36a1fabd04d5ca738b0c8333930f8f29	3.85714285714	0.040353607	0.222278501593	1.0	5.66666666667	0.0	0.0
63d84144f56325c0e595057bd3f5a0d0	3.85714285714	0.040353607	0.222278501593	1.0	5.66666666667	0.0	0.0
66c346d05f8fdf3c99196712aac62540	3.85714285714	0.040353607	0.222278501593	1.0	5.66666666667	0.0	0.0
f9990f65b82d82edde029f3245a99009	3.85714285714	0.040353607	0.222278501593	1.0	5.66666666667	0.0	0.0
7b69a24ce33f54441b6f2501ea3a2657	3.85714285714	0.040353607	0.222278501593	1.0	5.66666666667	0.0	0.0
88b06cfcfd21bd6f9160a806c0e1645b	3.85714285714	0.040353607	0.222278501593	1.0	5.66666666667	0.0	0.0
0201be7bc9fc5abd2c2c9b5c082bf33e	3.85714285714	0.040353607	0.222278501593	1.0	5.66666666667	0.0	0.0
34301bc017459fde3e9e39381739a250	3.85714285714	0.040353607	0.222278501593	1.0	5.66666666667	0.0	0.0
7dc3e2c9721811ec8fcbd3af7f18ac4b	3.85714285714	0.040353607	0.222278501593	1.0	5.66666666667	0.0	0.0
497846d0d3758b1be355101811911404	3.85714285714	0.040353607	0.222278501593	1.0	5.66666666667	0.0	0.0
1bae0f1490855893e74d231585a88373	3.85714285714	0.040353607	0.222278501593	1.0	5.66666666667	0.0	0.0
8dfd7fa3830ac64a331822234d5ccf23	3.85714285714	0.040353607	0.222278501593	1.0	5.66666666667	0.0	0.0
0113c794b0102d146232fb599a12edcc	3.85714285714	0.040353607	0.222278501593	1.0	5.66666666667	0.0	0.0
b28b223dda6bd928513cd2c4c1059f8d	3.85714285714	0.040353607	0.222278501593	1.0	5.66666666667	0.0	0.0
a9f5d6a77c4f3a2c4fc7e0062a5c98f6	3.85714285714	0.040353607	0.222278501593	1.0	5.66666666667	0.0	0.0
e03df0b3c1f0e48c651243a76666ade0	3.85714285714	0.040353607	0.222278501593	1.0	5.66666666667	0.0	0.0
70b216c3ddb051916c93cc80a074048f	3.85714285714	0.040353607	0.222278501593	1.0	5.66666666667	0.0	0.0
d854e4c28063a035a669e910ff0e2f4c	3.85714285714	0.040353607	0.222278501593	1.0	5.66666666667	0.0	0.0
0cce4889c5f659cdce0597af4b151881	3.85714285714	0.040353607	0.222278501593	1.0	5.66666666667	0.0	0.0
83cfb40c7e546b8982ba0039cea1386e	3.85714285714	0.040353607	0.222278501593	1.0	5.66666666667	0.0	0.0
658f92d8d7732fef0eee47957e3a1b12	3.85714285714	0.040353607	0.222278501593	1.0	5.66666666667	0.0	0.0
4fc39165a174414ea2e1ec688c6efe8c	3.85714285714	0.040353607	0.222278501593	1.0	5.66666666667	0.0	0.0
b36a6ccf78c45969e7fe1c621e211415	3.85714285714	0.040353607	0.222278501593	1.0	5.66666666667	0.0	0.0
7353b769bf87954ec1f76a2545539db9	3.85714285714	0.040353607	0.222278501593	1.0	5.66666666667	0.0	0.0
b85172fa7297b9b0a8d9c867814a2900	3.85714285714	0.040353607	0.222278501593	1.0	5.66666666667	0.0	0.0
cb6652547526d68c79b001bb715abd4e	3.85714285714	0.040353607	0.222278501593	1.0	5.33333333333	0.0	0.0
888b885aabf3ec4cd4086ed587468588	3.85714285714	0.040353607	0.222278501593	1.0	5.33333333333	0.0	0.0
a8d26c0b1f5adeaeb456a4f0c2f2cd48	3.85714285714	0.040353607	0.222278501593	1.0	5.33333333333	0.0	0.0
1d7940fe70bcf46e9307cc801929a514	3.85714285714	0.040353607	0.222278501593	1.0	5.33333333333	0.0	0.0
4d9dee29d0356b365853c040e2e40fdf	3.85714285714	0.040353607	0.222278501593	1.0	5.33333333333	0.0	0.0
6dac72a431af6f92b936b55417233cce	3.85714285714	0.040353607	0.222278501593	1.0	5.33333333333	0.0	0.0
b2ef333c7782a136d0df6c414311ed61	3.85714285714	0.040353607	0.222278501593	1.0	5.33333333333	0.0	0.0
510c2d97d9afb6c9ccd2ca449268c78b	3.85714285714	0.040353607	0.222278501593	1.0	5.33333333333	0.0	0.0
c0b29532705b24ade0bc27696f491ea8	3.85714285714	0.040353607	0.222278501593	1.0	5.33333333333	0.0	0.0
bf13ad90479ad34d80c41381d805f095	3.85714285714	0.040353607	0.222278501593	1.0	5.33333333333	0.0	0.0
62fedce137aebe6be67362bb496e4860	3.85714285714	0.040353607	0.222278501593	1.0	5.33333333333	0.0	0.0
3626792d3a5c2556a2239d926ffe29c7	3.85714285714	0.040353607	0.222278501593	1.0	5.33333333333	0.0	0.0
f66e8934edfa64af75905d234bbf4eb8	3.85714285714	0.040353607	0.222278501593	1.0	5.33333333333	0.0	0.0
4851e6911c1a3846f73c507182dfaa1f	3.85714285714	0.040353607	0.222278501593	1.0	5.33333333333	0.0	0.0
e4c77d10c168440fab68fcf32c3650e0	3.85714285714	0.040353607	0.222278501593	1.0	5.33333333333	0.0	0.0
f34249a07b62a0dca5689f69a540aad2	3.85714285714	0.040353607	0.222278501593	1.0	5.33333333333	0.0	0.0
5ce88f0668e52a1cac3a1cf2942e37c0	3.85714285714	0.040353607	0.222278501593	1.0	5.33333333333	0.0	0.0
546198955b0550dc5ed25b6ab282b649	3.85714285714	0.040353607	0.222278501593	1.0	5.33333333333	0.0	0.0
25b581e09af643266d3635af449ee3f4	3.85714285714	0.040353607	0.222278501593	1.0	5.33333333333	0.0	0.0
45bd5ff986bb0275a78a79c532d3b8ec	3.85714285714	0.040353607	0.222278501593	1.0	5.33333333333	0.0	0.0
6d9c0363b0edf360088dd9cbb571f4a8	3.85714285714	0.040353607	0.222278501593	1.0	5.33333333333	0.0	0.0
72176d64df3ebed8a0015f42b96b27e3	3.85714285714	0.040353607	0.222278501593	1.0	5.33333333333	0.0	0.0
71a4d778cc2effd0ae245a374c6f5c03	3.85714285714	0.040353607	0.222278501593	1.0	5.33333333333	0.0	0.0
bc86837d57fd8eb740cd55eddb8de94e	3.85714285714	0.040353607	0.222278501593	1.0	5.33333333333	0.0	0.0
f32fafc6981bebe0da74f8da6e25213f	3.85714285714	0.040353607	0.222278501593	1.0	5.33333333333	0.0	0.0
c5a268ddceb6f4d307d26e52ce8e598c	3.85714285714	0.040353607	0.222278501593	1.0	5.33333333333	0.0	0.0
197e2dde06cf342faa119b8339373eae	3.85714285714	0.040353607	0.222278501593	1.0	5.33333333333	0.0	0.0
935c9a5215256445eccccb7b0b3bfc1f	3.85714285714	0.040353607	0.222278501593	1.0	5.33333333333	0.0	0.0
f805048b3fd6063e27c2b690d4ef3c5e	3.85714285714	0.040353607	0.222278501593	1.0	5.33333333333	0.0	0.0
c361702f5b974710afd5077694c2bd15	3.85714285714	0.040353607	0.222278501593	1.0	5.33333333333	0.0	0.0
cb3f240de3ef609885902431037db590	3.85714285714	0.040353607	0.222278501593	1.0	5.33333333333	0.0	0.0
0a8c0d5025b4de7d5e3cc9d9ef3459cc	3.85714285714	0.040353607	0.222278501593	1.0	5.33333333333	0.0	0.0
cfb42a0db3bc0da9a68340aa58a635cf	3.85714285714	0.040353607	0.222278501593	1.0	5.33333333333	0.0	0.0
7bd595d5ef4b80fd951448e4305ea7b8	3.85714285714	0.040353607	0.222278501593	1.0	5.33333333333	0.0	0.0
6420a5afba9a98eb6c18b678d536876c	3.85714285714	0.040353607	0.222278501593	1.0	5.33333333333	0.0	0.0
2bb93c8d359ef600a31477b5e805b7ee	3.85714285714	0.040353607	0.222278501593	1.0	5.33333333333	0.0	0.0
eda4d695403345fdd9d6eabb3ab35e3b	3.85714285714	0.040353607	0.222278501593	1.0	5.33333333333	0.0	0.0
cd461e8f6125eb24f9bd0d47657b19d2	3.85714285714	0.040353607	0.222278501593	1.0	5.33333333333	0.0	0.0
9e7870f101b9c98dc4559c286dfa0920	3.85714285714	0.040353607	0.222278501593	1.0	5.33333333333	0.0	0.0
21c8ce4eea715a73061d6671b64a9646	3.85714285714	0.040353607	0.222278501593	1.0	5.0	0.0	0.0
9a380ce7867caf8e4e1fe2600e1b457d	3.85714285714	0.040353607	0.222278501593	1.0	5.0	0.0	0.0
36f09eb984bbd54158e5962224b31249	3.85714285714	0.040353607	0.222278501593	1.0	5.0	0.0	0.0
8aea6f91f84129346b96c52668248ef0	3.85714285714	0.040353607	0.222278501593	1.0	5.0	0.0	0.0
66439ed36f7c3dc9780b755eb2daab3c	3.85714285714	0.040353607	0.222278501593	1.0	5.0	0.0	0.0
3e73c7370b2a5acca996a38ad49cb29d	3.85714285714	0.040353607	0.222278501593	1.0	5.0	0.0	0.0
b73ec3cd9b9d16340536e163015a9647	3.85714285714	0.040353607	0.222278501593	1.0	5.0	0.0	0.0
19f3149e695fa748aa506d037d951b7b	3.85714285714	0.040353607	0.222278501593	1.0	5.0	0.0	0.0
ee07a4392e1a5150c6bf7ae1c06f7401	3.85714285714	0.040353607	0.222278501593	1.0	5.0	0.0	0.0
ac61940f2dc641cc75c53af0c9e1e598	3.85714285714	0.040353607	0.222278501593	1.0	5.0	0.0	0.0
e2f31c52f42db2a2e5b8ee1d52912a74	3.85714285714	0.040353607	0.222278501593	1.0	5.0	0.0	0.0
6803f91c408cbd518fc0f6664e4f794e	3.85714285714	0.040353607	0.222278501593	1.0	5.0	0.0	0.0
c0b64961b76346821237d428627a001b	3.85714285714	0.040353607	0.222278501593	1.0	5.0	0.0	0.0
d6953a694b161b916999bef39f3aa7f1	3.85714285714	0.040353607	0.222278501593	1.0	5.0	0.0	0.0
925a959c065975fbb839614dc35b0a1c	3.85714285714	0.040353607	0.222278501593	1.0	5.0	0.0	0.0
c8b890bd427cc6c71f36bf36c400f664	3.85714285714	0.040353607	0.222278501593	1.0	5.0	0.0	0.0
4424b7bb84054b46468beece3a087825	3.85714285714	0.040353607	0.222278501593	1.0	5.0	0.0	0.0
7bc238447f0db43e650bb79a7b0046ea	3.85714285714	0.040353607	0.222278501593	1.0	5.0	0.0	0.0
f90ab647c297e9ec08df108e2a1e823b	3.85714285714	0.040353607	0.222278501593	1.0	5.0	0.0	0.0
a6b7bbe252a4ad41fc1db6b849567f68	3.85714285714	0.040353607	0.222278501593	1.0	5.0	0.0	0.0
56001599a10fa438c134464206a63653	3.85714285714	0.040353607	0.222278501593	1.0	5.0	0.0	0.0
7939560fc595137cdf559d627f18cb9a	3.85714285714	0.040353607	0.222278501593	1.0	5.0	0.0	0.0
224a4afac2c1ef66d343739e5f841554	3.85714285714	0.040353607	0.222278501593	1.0	5.0	0.0	0.0
0e89dc5b20892ac3cbad2c2289d87d30	3.85714285714	0.040353607	0.222278501593	1.0	5.0	0.0	0.0
cb0a291ffb1b8c00cfd4c2ed9f2053ce	3.85714285714	0.040353607	0.222278501593	1.0	5.0	0.0	0.0
5bba33d7546d1db3243b74bf63f08af8	3.85714285714	0.040353607	0.222278501593	1.0	5.0	0.0	0.0
df6cc148c0e2915eebc8f1cd5b6ba508	3.85714285714	0.040353607	0.222278501593	1.0	5.0	0.0	0.0
badaccecd2ab8f43df46d06b4f5a2151	3.85714285714	0.040353607	0.222278501593	1.0	5.0	0.0	0.0
1bcc550c639c89ac986ec5407f6940bf	3.85714285714	0.040353607	0.222278501593	1.0	5.0	0.0	0.0
e83dbfd18e3f181468d9a26dd7238c62	3.85714285714	0.040353607	0.222278501593	1.0	5.0	0.0	0.0
3c1da23cb446f046b7cd9c37e0c87393	3.85714285714	0.040353607	0.222278501593	1.0	5.0	0.0	0.0
f35a0acf8bb9cb5d5999ca90b89f046a	3.85714285714	0.040353607	0.222278501593	1.0	5.0	0.0	0.0
b2dc8b34c569eb5613f5864e248ee584	3.85714285714	0.040353607	0.222278501593	1.0	5.0	0.0	0.0
1edda3015ecc415b9fc6b1a9f4d4c40c	3.85714285714	0.040353607	0.222278501593	1.0	5.0	0.0	0.0
47ae5ad500971789bd9af45e8463f97d	3.85714285714	0.040353607	0.222278501593	1.0	5.0	0.0	0.0
0ee1d02652f90fae42132359d8f9920e	3.85714285714	0.040353607	0.222278501593	1.0	5.0	0.0	0.0
772efe986521d7664f00985e88977312	3.85714285714	0.040353607	0.222278501593	1.0	5.0	0.0	0.0
7a3377d8f82511646d369c7751ed2abb	3.85714285714	0.040353607	0.222278501593	1.0	5.0	0.0	0.0
af3bad6715f1ad655f5d557b66a80ced	3.85714285714	0.040353607	0.222278501593	1.0	5.0	0.0	0.0
33ac078ccae2a409145bb52599dc16d1	3.85714285714	0.040353607	0.222278501593	1.0	5.0	0.0	0.0
b7cb9184b6bf0408c867167b9740bb4c	3.85714285714	0.040353607	0.222278501593	1.0	5.0	0.0	0.0
9e033e42d3f19db78dc7db161b90a3ee	3.85714285714	0.040353607	0.222278501593	1.0	5.0	0.0	0.0
f10aba0c9349bce5c6cc3bbea9f95fed	3.85714285714	0.040353607	0.222278501593	1.0	5.0	0.0	0.0
e2fb44dfaa9f1baa83499dcb6efa52d6	3.85714285714	0.040353607	0.222278501593	1.0	5.0	0.0	0.0
6174b81ccc7a03e696ab23c4e3fec9d9	3.85714285714	0.040353607	0.222278501593	1.0	5.0	0.0	0.0
607746f5220089ff4bcc99f15cc3b586	3.85714285714	0.040353607	0.222278501593	1.0	5.0	0.0	0.0
b8cbde42c3864f3381c2ea8225d57f1b	3.85714285714	0.040353607	0.222278501593	1.0	5.0	0.0	0.0
70ced527d8f975f72436036973189735	3.85714285714	0.040353607	0.222278501593	1.0	5.0	0.0	0.0
269d2c77a78bc56b8e066335462fd965	3.85714285714	0.040353607	0.222278501593	1.0	5.0	0.0	0.0
14dc80e56b693e35884c1a204cdc61d3	3.85714285714	0.040353607	0.222278501593	1.0	5.0	0.0	0.0
40158d1c962fe8df18c63205144141a7	3.85714285714	0.040353607	0.222278501593	1.0	5.0	0.0	0.0
de1b06aea4eec3b7eb01d1eb4b5f3d27	3.85714285714	0.040353607	0.222278501593	1.0	5.0	0.0	0.0
645809bb8773dcb14be4d1b2db4c4cbb	3.85714285714	0.040353607	0.222278501593	1.0	5.0	0.0	0.0
a0399ee4bf0699da017fa3923254370e	3.85714285714	0.040353607	0.222278501593	1.0	5.0	0.0	0.0
7c10c6669608295452057bd89b581deb	3.85714285714	0.040353607	0.222278501593	1.0	4.66666666667	0.0	0.0
54172d0f0ddb09eb0d1e09100739f1dc	3.85714285714	0.040353607	0.222278501593	1.0	4.66666666667	0.0	0.0
cb975f3be2c969a68c6e6c08c320338d	3.85714285714	0.040353607	0.222278501593	1.0	4.66666666667	0.0	0.0
e089ea3c03e905446a7055e8e721b14b	3.85714285714	0.040353607	0.222278501593	1.0	4.66666666667	0.0	0.0
2054de69908869eec8ced558f6edb467	3.85714285714	0.040353607	0.222278501593	1.0	4.66666666667	0.0	0.0
b669d75bf3f20fcffeb305ae4b11bf09	3.85714285714	0.040353607	0.222278501593	1.0	4.66666666667	0.0	0.0
6447ff771b3182053d45024b2e24678a	3.85714285714	0.040353607	0.222278501593	1.0	4.66666666667	0.0	0.0
91ccebfb986eddabea670e907c0c1c2c	3.85714285714	0.040353607	0.222278501593	1.0	4.66666666667	0.0	0.0
6ec117affaeafa713277d4633ca79f25	3.85714285714	0.040353607	0.222278501593	1.0	4.66666666667	0.0	0.0
ba7f551662bc592ba3e88284935fade8	3.85714285714	0.040353607	0.222278501593	1.0	4.66666666667	0.0	0.0
660f7c8c92fa0fdf878dc58b9f490ba1	3.85714285714	0.040353607	0.222278501593	1.0	4.66666666667	0.0	0.0
cdb60246ca042fcc75a9c409a6756ffb	3.85714285714	0.040353607	0.222278501593	1.0	4.66666666667	0.0	0.0
db12dfae4876ae48e1f7fa22fcc55ae1	3.85714285714	0.040353607	0.222278501593	1.0	4.66666666667	0.0	0.0
566ab4c018fe4558cedefa7719ff7f64	3.85714285714	0.040353607	0.222278501593	1.0	4.66666666667	0.0	0.0
39af0ee832578950c63f86c0dc30a753	3.85714285714	0.040353607	0.222278501593	1.0	4.66666666667	0.0	0.0
ac5238096773e3b4ce1f556fa1298a7b	3.85714285714	0.040353607	0.222278501593	1.0	4.66666666667	0.0	0.0
b46c3fd75573cbfa4f28da56e164b360	3.85714285714	0.040353607	0.222278501593	1.0	4.66666666667	0.0	0.0
e434f6a18ce194c7efb88c127dcc8e47	3.85714285714	0.040353607	0.222278501593	1.0	4.66666666667	0.0	0.0
510eb238c6a0e92ae0211859a9b813e8	3.85714285714	0.040353607	0.222278501593	1.0	4.66666666667	0.0	0.0
20bff84e2f25d16900af3249d1f202dc	3.85714285714	0.040353607	0.222278501593	1.0	4.66666666667	0.0	0.0
9083308f2536576027a48e85e8be66b5	3.85714285714	0.040353607	0.222278501593	1.0	4.66666666667	0.0	0.0
eb8409bda3e16775df6318ae3d850745	3.85714285714	0.040353607	0.222278501593	1.0	4.66666666667	0.0	0.0
be2849e2afcf84091281e2dd2b1bf776	3.85714285714	0.040353607	0.222278501593	1.0	4.66666666667	0.0	0.0
bdd221e5a0301c3fe47c5c3a787745e8	3.85714285714	0.040353607	0.222278501593	1.0	4.66666666667	0.0	0.0
23c7f4b13bce834c731d70f951305253	3.85714285714	0.040353607	0.222278501593	1.0	4.66666666667	0.0	0.0
f3b3c282aae8aecfaf7b1693de3c75bd	3.85714285714	0.040353607	0.222278501593	1.0	4.66666666667	0.0	0.0
8e59436813148452b88d95a2e0636603	3.85714285714	0.040353607	0.222278501593	1.0	4.66666666667	0.0	0.0
bb33f7154e15facccdcf7a89d8462c25	3.85714285714	0.040353607	0.222278501593	1.0	4.66666666667	0.0	0.0
a4adf02e212c7399220af2a9a38ff3be	3.85714285714	0.040353607	0.222278501593	1.0	4.66666666667	0.0	0.0
06d729cac7f2055c857a5d7773914e22	3.85714285714	0.040353607	0.222278501593	1.0	4.66666666667	0.0	0.0
6fc796f0ee1737a2477c1dfb3a6f9446	3.85714285714	0.040353607	0.222278501593	1.0	4.66666666667	0.0	0.0
9eaf63fd17b12f41776411598c189a8d	3.85714285714	0.040353607	0.222278501593	1.0	4.66666666667	0.0	0.0
4b9ad8ea0093a49f84d35a3d450bc575	3.85714285714	0.040353607	0.222278501593	1.0	4.66666666667	0.0	0.0
df589e77c60fd2834d238dbee673780c	3.85714285714	0.040353607	0.222278501593	1.0	4.66666666667	0.0	0.0
c6000c696349c7bb13335ae5d8bfbada	3.85714285714	0.040353607	0.222278501593	1.0	4.66666666667	0.0	0.0
10f1708a898dd72306b3be5f9719ded9	3.85714285714	0.040353607	0.222278501593	1.0	4.66666666667	0.0	0.0
e2867544155c198c1c12ad77d0520f6b	3.85714285714	0.040353607	0.222278501593	1.0	4.66666666667	0.0	0.0
40648f282220dab6865e1fdb59c4bc3e	3.85714285714	0.040353607	0.222278501593	1.0	4.66666666667	0.0	0.0
50be1ace7245305e86c577a34b56fe56	3.85714285714	0.040353607	0.222278501593	1.0	4.66666666667	0.0	0.0
47e5079464a7e3caab85db2dd5c4ba00	3.85714285714	0.040353607	0.222278501593	1.0	4.66666666667	0.0	0.0
d7e683be9f1a6c1b1dd99bca0a1776c3	3.85714285714	0.040353607	0.222278501593	1.0	4.66666666667	0.0	0.0
cda8847dd44e1c2667f811187abadb70	3.85714285714	0.040353607	0.222278501593	1.0	4.66666666667	0.0	0.0
48be174faa96ad871e3373751dbc7f3e	3.85714285714	0.040353607	0.222278501593	1.0	4.66666666667	0.0	0.0
04bd82eedacf15edd3b1d87962aceba3	3.85714285714	0.040353607	0.222278501593	1.0	4.66666666667	0.0	0.0
44a555603da0e21b2f848b7e86a56947	3.85714285714	0.040353607	0.222278501593	1.0	4.66666666667	0.0	0.0
1998a6071893219068186b41b1678f0b	3.85714285714	0.040353607	0.222278501593	1.0	4.66666666667	0.0	0.0
a50d47f51aa6d7450beaef5c60ff82bc	3.85714285714	0.040353607	0.222278501593	1.0	4.66666666667	0.0	0.0
8cdb76400786fa91ee67e36f626e3753	3.85714285714	0.040353607	0.222278501593	1.0	4.66666666667	0.0	0.0
51839b5f7a0be8d68d588738dd263eb8	3.85714285714	0.040353607	0.222278501593	1.0	4.66666666667	0.0	0.0
0485af37ae997e670513f83d1893114a	3.85714285714	0.040353607	0.222278501593	1.0	4.66666666667	0.0	0.0
e66fc2551d7e9961fd973de5e631a275	3.85714285714	0.040353607	0.222278501593	1.0	4.66666666667	0.0	0.0
fb2a2159f6a6b065643d115ca6631479	3.85714285714	0.040353607	0.222278501593	1.0	4.66666666667	0.0	0.0
13dd8aba782b45691a81da2cbf8b1619	3.85714285714	0.040353607	0.222278501593	1.0	4.66666666667	0.0	0.0
c27ff2a768ac992ee4bfb40d10d12826	3.85714285714	0.040353607	0.222278501593	1.0	4.66666666667	0.0	0.0
a8b801a7855856bf7d42602f8865fe13	3.85714285714	0.040353607	0.222278501593	1.0	4.66666666667	0.0	0.0
0e7ec193c490b0cfa1a680b58ea44cf0	3.85714285714	0.040353607	0.222278501593	1.0	4.66666666667	0.0	0.0
19b45f298c55d9b02a979d233709b1e7	3.85714285714	0.040353607	0.222278501593	1.0	4.66666666667	0.0	0.0
533ca6cb0811f3b022805a4d80a7ae2e	3.85714285714	0.040353607	0.222278501593	1.0	4.66666666667	0.0	0.0
09d015a7aea2cab5ad1c7ba71a86d009	3.85714285714	0.040353607	0.222278501593	1.0	4.66666666667	0.0	0.0
4295acd7de8398bd05ec9e2d037479e7	3.85714285714	0.040353607	0.222278501593	1.0	4.66666666667	0.0	0.0
2fbc11eb3b2368f4fab4dd0fed0e2f97	3.85714285714	0.040353607	0.222278501593	1.0	4.66666666667	0.0	0.0
11adcba552068c844faefbd50df1f3eb	3.85714285714	0.040353607	0.222278501593	1.0	4.66666666667	0.0	0.0
d553bd8bcf3c2b154a973f187ed1f69e	3.85714285714	0.040353607	0.222278501593	1.0	4.66666666667	0.0	0.0
2e95e61f25e37716390d5bff4bc9dada	3.85714285714	0.040353607	0.222278501593	1.0	4.66666666667	0.0	0.0
ecd9f622b4c81627ca9e39f32bc75f4d	3.85714285714	0.040353607	0.222278501593	1.0	4.33333333333	0.0	0.0
e8da53ece2666e5c1ce83c37448fd1fb	3.85714285714	0.040353607	0.222278501593	1.0	4.33333333333	0.0	0.0
0888f8433039c4e9fe762c42c33cd5e8	3.85714285714	0.040353607	0.222278501593	1.0	4.33333333333	0.0	0.0
a4dd2af4a19dc31167c42fd498a70965	3.85714285714	0.040353607	0.222278501593	1.0	4.33333333333	0.0	0.0
220e252fb8a8c6dc74359e293b2ba2cf	3.85714285714	0.040353607	0.222278501593	1.0	4.33333333333	0.0	0.0
f6fff4898ca71188a9e5a26aa1e1eeb3	3.85714285714	0.040353607	0.222278501593	1.0	4.33333333333	0.0	0.0
f415425b6e8d09d2ad1106d45da8b0cb	3.85714285714	0.040353607	0.222278501593	1.0	4.33333333333	0.0	0.0
553da83d0980786103367fe14a239072	3.85714285714	0.040353607	0.222278501593	1.0	4.33333333333	0.0	0.0
4fa571eab93f983392e651f9177fea6c	3.85714285714	0.040353607	0.222278501593	1.0	4.33333333333	0.0	0.0
66643f3a900abefaf7c6030a04372824	3.85714285714	0.040353607	0.222278501593	1.0	4.33333333333	0.0	0.0
46c05080b49d178448a1aa60b8b29e26	3.85714285714	0.040353607	0.222278501593	1.0	4.33333333333	0.0	0.0
3539095eea96bd384e5623eebe7e690c	3.85714285714	0.040353607	0.222278501593	1.0	4.33333333333	0.0	0.0
fb9f2c204844604ec3d61ac478c518fb	3.85714285714	0.040353607	0.222278501593	1.0	4.33333333333	0.0	0.0
4d213c12b8fef27e8cb282ff7e136838	3.85714285714	0.040353607	0.222278501593	1.0	4.33333333333	0.0	0.0
7d7e0f9d8e111e55aa529c4b8f1e7f95	3.85714285714	0.040353607	0.222278501593	1.0	4.33333333333	0.0	0.0
37fe26a1044558c7c4ed17b859b60412	3.85714285714	0.040353607	0.222278501593	1.0	4.33333333333	0.0	0.0
73e692e321f203076accaf283eef44ef	3.85714285714	0.040353607	0.222278501593	1.0	4.33333333333	0.0	0.0
2889d30c6de33db8f2c32fa188d35cb8	3.85714285714	0.040353607	0.222278501593	1.0	4.33333333333	0.0	0.0
5613e30d81fbfad944e54feeb5a97f6d	3.85714285714	0.040353607	0.222278501593	1.0	4.33333333333	0.0	0.0
1cec4efc112bfb52205302ffc51c4433	3.85714285714	0.040353607	0.222278501593	1.0	4.33333333333	0.0	0.0
0bafb4d2654cc09a2079ac7b4beedb53	3.85714285714	0.040353607	0.222278501593	1.0	4.33333333333	0.0	0.0
19bfabce4538967f6f912cd969d73426	3.85714285714	0.040353607	0.222278501593	1.0	4.33333333333	0.0	0.0
f9474878cad0a34ef15c90e3356be49a	3.85714285714	0.040353607	0.222278501593	1.0	4.33333333333	0.0	0.0
f3324ed14b3c90d619a4c212426331a1	3.85714285714	0.040353607	0.222278501593	1.0	4.33333333333	0.0	0.0
1abfcbf52fd0251e0c91c65e1002026f	3.85714285714	0.040353607	0.222278501593	1.0	4.33333333333	0.0	0.0
ea7b0dced8c63c2facf94c995c006a4f	3.85714285714	0.040353607	0.222278501593	1.0	4.33333333333	0.0	0.0
50ab8e205deb29755e26b4093b1a72b8	3.85714285714	0.040353607	0.222278501593	1.0	4.33333333333	0.0	0.0
25ec47a2f546352264b18ba8b5aa2b60	3.85714285714	0.040353607	0.222278501593	1.0	4.33333333333	0.0	0.0
653ddee570b485d291e7477ab14df43f	3.85714285714	0.040353607	0.222278501593	1.0	4.33333333333	0.0	0.0
22b72b12d3834728310a868166b107ee	3.85714285714	0.040353607	0.222278501593	1.0	4.33333333333	0.0	0.0
2d2f854eebf05fda52fecfa215dbf3fd	3.85714285714	0.040353607	0.222278501593	1.0	4.33333333333	0.0	0.0
0042ad340696e5510a004efad9419707	3.85714285714	0.040353607	0.222278501593	1.0	4.33333333333	0.0	0.0
c767914943b3693cdd75b6a5774d223c	3.85714285714	0.040353607	0.222278501593	1.0	4.33333333333	0.0	0.0
66ebf105d80945d73274e0b1f190b94a	3.85714285714	0.040353607	0.222278501593	1.0	4.33333333333	0.0	0.0
b9f3ad363500eb27e6e247d6a528c11c	3.85714285714	0.040353607	0.222278501593	1.0	4.33333333333	0.0	0.0
f1ab345df1c99008e3c249148e7904a0	3.85714285714	0.040353607	0.222278501593	1.0	4.33333333333	0.0	0.0
7f5dda59f8fb6a8f9051e918654d5461	3.85714285714	0.040353607	0.222278501593	1.0	4.33333333333	0.0	0.0
97210bf1abff7eb8d1859d2d312b38c5	3.85714285714	0.040353607	0.222278501593	1.0	4.33333333333	0.0	0.0
6f829f60e947d78bd10624f27df2726f	3.85714285714	0.040353607	0.222278501593	1.0	4.33333333333	0.0	0.0
5e1d4bbdf79dff1cc82c11519b2399cd	3.85714285714	0.040353607	0.222278501593	1.0	4.33333333333	0.0	0.0
2d97e67f7910a390736a35caa52257f3	3.85714285714	0.040353607	0.222278501593	1.0	4.33333333333	0.0	0.0
15e9011103e03fa7d235cb36cd02d14e	3.85714285714	0.040353607	0.222278501593	1.0	4.33333333333	0.0	0.0
85dddd24ed84317130645ee85f54e42f	3.85714285714	0.040353607	0.222278501593	1.0	4.33333333333	0.0	0.0
31698bfbd7f8b4a307bf3f6aa1b1e839	3.85714285714	0.040353607	0.222278501593	1.0	4.33333333333	0.0	0.0
fec9797cbe741d81098be6ca994e44f3	3.85714285714	0.040353607	0.222278501593	1.0	4.33333333333	0.0	0.0
d3d996cf6f45c836a0dff4bb6352c50d	3.85714285714	0.040353607	0.222278501593	1.0	4.33333333333	0.0	0.0
5aeeeab79e93010da89983968a1e9110	3.85714285714	0.040353607	0.222278501593	1.0	4.33333333333	0.0	0.0
77714ed6856ed2883be2f3623fabca6f	3.85714285714	0.040353607	0.222278501593	1.0	4.33333333333	0.0	0.0
0d791c01010c207a8eb1baac45033b33	3.85714285714	0.040353607	0.222278501593	1.0	4.33333333333	0.0	0.0
99e0de533a167793d43b39589d3aaa74	3.85714285714	0.040353607	0.222278501593	1.0	4.33333333333	0.0	0.0
9ab110698a6abc360938ae0d9b9874e8	3.85714285714	0.040353607	0.222278501593	1.0	4.33333333333	0.0	0.0
ba81073806b659fbc43a3fa1b024d08b	3.85714285714	0.040353607	0.222278501593	1.0	4.33333333333	0.0	0.0
78eafa4b959d253f5592331a3157e4e3	3.85714285714	0.040353607	0.222278501593	1.0	4.33333333333	0.0	0.0
5e0c75da20063f242fa7898c2aaa8247	3.85714285714	0.040353607	0.222278501593	1.0	4.33333333333	0.0	0.0
c5834352e5db334ad3d2efc5e169726b	3.85714285714	0.040353607	0.222278501593	1.0	4.33333333333	0.0	0.0
7a092d5480ac0ec18b7f3c89b5080b4e	3.85714285714	0.040353607	0.222278501593	1.0	4.33333333333	0.0	0.0
d4efa048690c1de28d8777787bacddb4	3.85714285714	0.040353607	0.222278501593	1.0	4.0	0.0	0.0
b87f6c190d4e18562f31e21bab3661ab	3.85714285714	0.040353607	0.222278501593	1.0	4.0	0.0	0.0
2501193be41b8da139d00273b31b9d5e	3.85714285714	0.040353607	0.222278501593	1.0	4.0	0.0	0.0
e08b03f65eedb5c80702586053fb69ea	3.85714285714	0.040353607	0.222278501593	1.0	4.0	0.0	0.0
8dd79f80400a84ba26ce32ba472feae5	3.85714285714	0.040353607	0.222278501593	1.0	4.0	0.0	0.0
7e3878e446249c84041b35470dc69786	3.85714285714	0.040353607	0.222278501593	1.0	4.0	0.0	0.0
7165a1bbfb10b426efa1dd6b2c39c416	3.85714285714	0.040353607	0.222278501593	1.0	4.0	0.0	0.0
39258905c1d789c6b2c1f0ab4609cfc5	3.85714285714	0.040353607	0.222278501593	1.0	4.0	0.0	0.0
7d4dda45779d7a6838f9f5739d706ec7	3.85714285714	0.040353607	0.222278501593	1.0	4.0	0.0	0.0
c1d3017d3a595fbc0655691578104821	3.85714285714	0.040353607	0.222278501593	1.0	4.0	0.0	0.0
4b98f8e2e200e2b468e1316df7c8f355	3.85714285714	0.040353607	0.222278501593	1.0	4.0	0.0	0.0
6e0363f7abc82a06805722c96ff38c51	3.85714285714	0.040353607	0.222278501593	1.0	4.0	0.0	0.0
18483c78ee57e741de423ec1e1a84c4e	3.85714285714	0.040353607	0.222278501593	1.0	4.0	0.0	0.0
619bf66ecf8dd4206c3ba50dd2e44ba9	3.85714285714	0.040353607	0.222278501593	1.0	4.0	0.0	0.0
70b11d3969c5946f98cfb6cbf8580087	3.85714285714	0.040353607	0.222278501593	1.0	4.0	0.0	0.0
6bdb590ca7e651b85737d6ce739ac877	3.85714285714	0.040353607	0.222278501593	1.0	4.0	0.0	0.0
6f6eb06b784dde263bd729eea3068060	3.85714285714	0.040353607	0.222278501593	1.0	4.0	0.0	0.0
9c75069ec43db4ac016107b439a7a3d9	3.85714285714	0.040353607	0.222278501593	1.0	4.0	0.0	0.0
4d7e21288df213b60fb37b86ec662c66	3.85714285714	0.040353607	0.222278501593	1.0	4.0	0.0	0.0
ee637020ad38f25ec6567e226f9cdb0a	3.85714285714	0.040353607	0.222278501593	1.0	4.0	0.0	0.0
07763b6d8138b3c65e055b11b6fde2df	3.85714285714	0.040353607	0.222278501593	1.0	4.0	0.0	0.0
8536d03998d56912631cb6015caf173f	3.85714285714	0.040353607	0.222278501593	1.0	4.0	0.0	0.0
8753c0d8074e36fdb49f28a8c63f21bf	3.85714285714	0.040353607	0.222278501593	1.0	4.0	0.0	0.0
6cd76fac5a701f6e9a9e7b5e4aea66fb	3.85714285714	0.040353607	0.222278501593	1.0	4.0	0.0	0.0
a8320984061698afcfd074c1e760eb31	3.85714285714	0.040353607	0.222278501593	1.0	4.0	0.0	0.0
92584d96f2bbc847587a9154cecca227	3.85714285714	0.040353607	0.222278501593	1.0	4.0	0.0	0.0
6dde10510255fd4e7d03ac3b98710d0f	3.85714285714	0.040353607	0.222278501593	1.0	4.0	0.0	0.0
d45476b17d37a3f0f0e1b0b247197135	3.85714285714	0.040353607	0.222278501593	1.0	4.0	0.0	0.0
fcf6e1d2872b7b852c2fb2cb1255bd80	3.85714285714	0.040353607	0.222278501593	1.0	4.0	0.0	0.0
47b8fb3877de407711f841aedfa76ad6	3.85714285714	0.040353607	0.222278501593	1.0	4.0	0.0	0.0
2bf10afae9fb50a613a2be881f873936	3.85714285714	0.040353607	0.222278501593	1.0	4.0	0.0	0.0
f1096b3eb37cdc3caac4aa449856ef5f	3.85714285714	0.040353607	0.222278501593	1.0	4.0	0.0	0.0
c2889798e5c614007899d1c2984c58c3	3.85714285714	0.040353607	0.222278501593	1.0	4.0	0.0	0.0
90c4e34e3400844cbf87349de281edc2	3.85714285714	0.040353607	0.222278501593	1.0	4.0	0.0	0.0
53934edc5a0eb63533ab9f65ff7488f5	3.85714285714	0.040353607	0.222278501593	1.0	4.0	0.0	0.0
cce34251decf39df5b27633bba4c0ec3	3.85714285714	0.040353607	0.222278501593	1.0	4.0	0.0	0.0
eb5cdb867ea422dbf221525ea4f38c6c	3.85714285714	0.040353607	0.222278501593	1.0	4.0	0.0	0.0
ededbc23ef0b09596d259bb5d3cd73ff	3.85714285714	0.040353607	0.222278501593	1.0	4.0	0.0	0.0
082a44ed638a2a67c3198579a6aeaea5	3.85714285714	0.040353607	0.222278501593	1.0	4.0	0.0	0.0
5bf26a26a93c1543d0646af4324c8a1b	3.85714285714	0.040353607	0.222278501593	1.0	4.0	0.0	0.0
54a868a8de47478aacd7198584bee28e	3.85714285714	0.040353607	0.222278501593	1.0	4.0	0.0	0.0
233e71b6b7d3624ecace8449c3aaa590	3.85714285714	0.040353607	0.222278501593	1.0	4.0	0.0	0.0
cf725ddbbd5d5afcf50e8d3b6c66918c	3.85714285714	0.040353607	0.222278501593	1.0	4.0	0.0	0.0
04ab9d88965511f2fb78d5a5404a76f0	3.85714285714	0.040353607	0.222278501593	1.0	4.0	0.0	0.0
a3d84d8cba8fc12da920f8bd2449e042	3.85714285714	0.040353607	0.222278501593	1.0	4.0	0.0	0.0
ad37366b49325e2d413dfc7fb0121085	3.85714285714	0.040353607	0.222278501593	1.0	4.0	0.0	0.0
9d0bea598c741139cb3ede3bc81bd989	3.85714285714	0.040353607	0.222278501593	1.0	4.0	0.0	0.0
9675fd6c265852955b85932d08a0ea16	3.85714285714	0.040353607	0.222278501593	1.0	4.0	0.0	0.0
a039f342f6785d6f393da1bcfe4103fd	3.85714285714	0.040353607	0.222278501593	1.0	4.0	0.0	0.0
45cf84bf885c90b190e26ae9b1895d71	3.85714285714	0.040353607	0.222278501593	1.0	4.0	0.0	0.0
2b34d0997dc8a84d4d6c39b3cdfee4ea	3.85714285714	0.040353607	0.222278501593	1.0	4.0	0.0	0.0
2857465ead9642e7b93358de460fdea7	3.85714285714	0.040353607	0.222278501593	1.0	4.0	0.0	0.0
2543ff111a594749c8c94a8fea7dbc09	3.85714285714	0.040353607	0.222278501593	1.0	4.0	0.0	0.0
db3a7e39d2f4a365a58cedd88ca69fe9	3.85714285714	0.040353607	0.222278501593	1.0	4.0	0.0	0.0
a448451d16fa9845932bf4736c636f5d	3.85714285714	0.040353607	0.222278501593	1.0	4.0	0.0	0.0
8d62015afadf6511aa0708525625c455	3.85714285714	0.040353607	0.222278501593	1.0	4.0	0.0	0.0
a2342461da1fcea5c3c33e85f00cd3a4	3.85714285714	0.040353607	0.222278501593	1.0	4.0	0.0	0.0
05e8b74792a24590101e73c829188998	3.85714285714	0.040353607	0.222278501593	1.0	4.0	0.0	0.0
a5a8bd43ed9ea62f6e3c7ce22bf3d348	3.85714285714	0.040353607	0.222278501593	1.0	4.0	0.0	0.0
5e77e9e9208cddaa46664c7593bd8a33	3.85714285714	0.040353607	0.222278501593	1.0	3.66666666667	0.0	0.0
dc89d1fa649ebc2023547aa3eb106584	3.85714285714	0.040353607	0.222278501593	1.0	3.66666666667	0.0	0.0
8aedad2bb2b6806d71fd9bf843835fa2	3.85714285714	0.040353607	0.222278501593	1.0	3.66666666667	0.0	0.0
801cdbeb02ba4eff6f7a31d6c6cf0fb4	3.85714285714	0.040353607	0.222278501593	1.0	3.66666666667	0.0	0.0
6b68d6a87da617652bb79a1420cc4b28	3.85714285714	0.040353607	0.222278501593	1.0	3.66666666667	0.0	0.0
8c95ea4048541de4f98ce5312823dde9	3.85714285714	0.040353607	0.222278501593	1.0	3.66666666667	0.0	0.0
957edc0d29c80416f9fbb829460e50e3	3.85714285714	0.040353607	0.222278501593	1.0	3.66666666667	0.0	0.0
f5dd1c022e4df4598bb59f39d9491166	3.85714285714	0.040353607	0.222278501593	1.0	3.66666666667	0.0	0.0
e10b5cf8ee5fb2f902feaab2938321b1	3.85714285714	0.040353607	0.222278501593	1.0	3.66666666667	0.0	0.0
51a2ce981521116cfadc315032a21970	3.85714285714	0.040353607	0.222278501593	1.0	3.66666666667	0.0	0.0
c0b6cc46660207024d20a129ae32e9e4	3.85714285714	0.040353607	0.222278501593	1.0	3.66666666667	0.0	0.0
508f8fe50a6df468ef61a190b594b8e0	3.85714285714	0.040353607	0.222278501593	1.0	3.66666666667	0.0	0.0
5871f264b448350eb1a84a22b494aa2a	3.85714285714	0.040353607	0.222278501593	1.0	3.66666666667	0.0	0.0
9712147799f345c2a5cd1128014cf609	3.85714285714	0.040353607	0.222278501593	1.0	3.66666666667	0.0	0.0
12cba868fb2e7cf218b6e7a055e6a3c8	3.85714285714	0.040353607	0.222278501593	1.0	3.66666666667	0.0	0.0
aabc827effba00bc45cee396d8f0feae	3.85714285714	0.040353607	0.222278501593	1.0	3.66666666667	0.0	0.0
9e60d65649d186bcaa75196a7b4050b6	3.85714285714	0.040353607	0.222278501593	1.0	3.66666666667	0.0	0.0
2366edff562057919847592697161c0d	3.85714285714	0.040353607	0.222278501593	1.0	3.66666666667	0.0	0.0
2dc8d310e7c3d2685e1dd04737647641	3.85714285714	0.040353607	0.222278501593	1.0	3.66666666667	0.0	0.0
3b45492baad915e451ca773963ff7b44	3.85714285714	0.040353607	0.222278501593	1.0	3.66666666667	0.0	0.0
08192adf81ff6fe7a00ab0fee67d8dae	3.85714285714	0.040353607	0.222278501593	1.0	3.66666666667	0.0	0.0
176e2931ddf108925f3e68421e7e8d5d	3.85714285714	0.040353607	0.222278501593	1.0	3.66666666667	0.0	0.0
460e92c0bb3e37ed57ee52f65fd0628b	3.85714285714	0.040353607	0.222278501593	1.0	3.66666666667	0.0	0.0
951aafd4fe9c895da99830d66c873796	3.85714285714	0.040353607	0.222278501593	1.0	3.66666666667	0.0	0.0
e9e5bbcc21bf6ce93e640f1cf5870dce	3.85714285714	0.040353607	0.222278501593	1.0	3.66666666667	0.0	0.0
03c9b5d1e6f00647ef0509ed4471feb3	3.85714285714	0.040353607	0.222278501593	1.0	3.66666666667	0.0	0.0
d10a4c807ddd3739f5224765d7cdbaa4	3.85714285714	0.040353607	0.222278501593	1.0	3.66666666667	0.0	0.0
6d5f51452683a1a01ac84f76d534f13e	3.85714285714	0.040353607	0.222278501593	1.0	3.66666666667	0.0	0.0
890384efa1d62c7abc3a91283306ea7d	3.85714285714	0.040353607	0.222278501593	1.0	3.66666666667	0.0	0.0
3b4247cddfd6b11af7472c7510c0a356	3.85714285714	0.040353607	0.222278501593	1.0	3.66666666667	0.0	0.0
27c0c18a3a93534c93a2d0341ba98f37	3.85714285714	0.040353607	0.222278501593	1.0	3.66666666667	0.0	0.0
32b56d92a7ae0756c1a02d89fb4fc843	3.85714285714	0.040353607	0.222278501593	1.0	3.66666666667	0.0	0.0
48d0124eb1102ab58537be57c98a76c4	3.85714285714	0.040353607	0.222278501593	1.0	3.66666666667	0.0	0.0
1267ae1d6ec3ce39f6fdb656cb8d4376	3.85714285714	0.040353607	0.222278501593	1.0	3.66666666667	0.0	0.0
94b9076c8ebcce9bd4459d560b272b2c	3.85714285714	0.040353607	0.222278501593	1.0	3.66666666667	0.0	0.0
1117d6091abf1a8cfaf6c0c96eda720f	3.85714285714	0.040353607	0.222278501593	1.0	3.66666666667	0.0	0.0
3d10b44c47391586ddb29803d5a2458f	3.85714285714	0.040353607	0.222278501593	1.0	3.66666666667	0.0	0.0
4588d29ebcb2f0bf4feecdf2963b1685	3.85714285714	0.040353607	0.222278501593	1.0	3.66666666667	0.0	0.0
33e9faaa97607f7068555707d5a9b0c9	3.85714285714	0.040353607	0.222278501593	1.0	3.66666666667	0.0	0.0
a4e0edb2fa98324d12d0c9ccb314d752	3.85714285714	0.040353607	0.222278501593	1.0	3.66666666667	0.0	0.0
5cf27c5bd3ced9e5cc73e47388f18512	3.85714285714	0.040353607	0.222278501593	1.0	3.66666666667	0.0	0.0
cf24b7c4175eac407cce32cd81d6fcd7	3.85714285714	0.040353607	0.222278501593	1.0	3.66666666667	0.0	0.0
e0191f15925be51945005e1c40a47b5d	3.85714285714	0.040353607	0.222278501593	1.0	3.66666666667	0.0	0.0
b221ffd5b5e8d3b049a65fe7babdc3d6	3.85714285714	0.040353607	0.222278501593	1.0	3.66666666667	0.0	0.0
92df6bd75f5617cc46879be2c863a67f	3.85714285714	0.040353607	0.222278501593	1.0	3.66666666667	0.0	0.0
9c6fbd709d7486680c88662b01fb8351	3.85714285714	0.040353607	0.222278501593	1.0	3.66666666667	0.0	0.0
774dcf1abb4cfef2c8a40ef7dbc2791d	3.85714285714	0.040353607	0.222278501593	1.0	3.66666666667	0.0	0.0
7ff14129153d7fefad5c7ff02946a788	3.85714285714	0.040353607	0.222278501593	1.0	3.66666666667	0.0	0.0
3bd84af460e0a746b185e815d19186cd	3.85714285714	0.040353607	0.222278501593	1.0	3.66666666667	0.0	0.0
a3ae3e65052ebf770b0ae8f77c8f3923	3.85714285714	0.040353607	0.222278501593	1.0	3.66666666667	0.0	0.0
9b8530acd3c8e9d11ee2ca21771682dd	3.85714285714	0.040353607	0.222278501593	1.0	3.66666666667	0.0	0.0
3990a925694eeac008584b89d7ce7f96	3.85714285714	0.040353607	0.222278501593	1.0	3.66666666667	0.0	0.0
edb094d5aec50e75180a54acb9d84794	3.85714285714	0.040353607	0.222278501593	1.0	3.66666666667	0.0	0.0
c38f052999a53569900bad1b3415adec	3.85714285714	0.040353607	0.222278501593	1.0	3.66666666667	0.0	0.0
97b6d70ecff7849dbbd57bb3b9cfcfae	3.85714285714	0.040353607	0.222278501593	1.0	3.66666666667	0.0	0.0
f16dd9a581cef8a85c3b64fabee7ead8	3.85714285714	0.040353607	0.222278501593	1.0	3.66666666667	0.0	0.0
6a187897b4dc6b7d868a04b5286da9bc	3.85714285714	0.040353607	0.222278501593	1.0	3.66666666667	0.0	0.0
749f5344a6f1e7ea91dab71e5218d0db	3.85714285714	0.040353607	0.222278501593	1.0	3.66666666667	0.0	0.0
c9ab290c2911de19f5cdf29ca143e19f	3.85714285714	0.040353607	0.222278501593	1.0	3.66666666667	0.0	0.0
f03b5f6be27af0b305e3b3180f9311a4	3.85714285714	0.040353607	0.222278501593	1.0	3.66666666667	0.0	0.0
20bd1bb5d208b8eedf234eaab3dd9b5b	3.85714285714	0.040353607	0.222278501593	1.0	3.66666666667	0.0	0.0
ad256ccf7a6e711c3e18351d0e6f528c	3.85714285714	0.040353607	0.222278501593	1.0	3.66666666667	0.0	0.0
f92385c74310befaa7e52804bfe2988a	3.85714285714	0.040353607	0.222278501593	1.0	3.66666666667	0.0	0.0
41b45bee737ef166f0b2de51d68689f1	3.85714285714	0.040353607	0.222278501593	1.0	3.66666666667	0.0	0.0
347860e8e452322350aad638a651e9da	3.85714285714	0.040353607	0.222278501593	1.0	3.66666666667	0.0	0.0
ae8de6c02ffab0c6d3142801eb659dd6	3.85714285714	0.040353607	0.222278501593	1.0	3.66666666667	0.0	0.0
ae615de7df960cd746e8a6b627998267	3.85714285714	0.040353607	0.222278501593	1.0	3.66666666667	0.0	0.0
3604a16bce584ef52eb9a317390b4e35	3.85714285714	0.040353607	0.222278501593	1.0	3.66666666667	0.0	0.0
712a0bd3663a23f564bcf3a4efed5b46	3.85714285714	0.040353607	0.222278501593	1.0	3.66666666667	0.0	0.0
e69335efad51ece3bcf8c5ea5ce8e447	3.85714285714	0.040353607	0.222278501593	1.0	3.66666666667	0.0	0.0
2bd8defc48a9d873453c7cd58ed90389	3.85714285714	0.040353607	0.222278501593	1.0	3.66666666667	0.0	0.0
0530ce51db11f2c5d60f618ffa984c0f	3.85714285714	0.040353607	0.222278501593	1.0	3.66666666667	0.0	0.0
efa1d9ff1c77453ca45b9ac669bd4e6b	3.85714285714	0.040353607	0.222278501593	1.0	3.66666666667	0.0	0.0
713813916056fc90bf75bfe6b1218d4b	3.85714285714	0.040353607	0.222278501593	1.0	3.66666666667	0.0	0.0
c1239b1d9a1597100d02aaa3539d9c4e	3.85714285714	0.040353607	0.222278501593	1.0	3.66666666667	0.0	0.0
3172c212586210f94494052897f1cdb8	3.85714285714	0.040353607	0.222278501593	1.0	3.66666666667	0.0	0.0
dca963d031f150a511b2b5612147e686	3.85714285714	0.040353607	0.222278501593	1.0	3.66666666667	0.0	0.0
99ff4b326994f46ff4e5b244d3ec4765	3.85714285714	0.040353607	0.222278501593	1.0	3.66666666667	0.0	0.0
4f2c3b605f972be6b9db6c73facd9017	3.85714285714	0.040353607	0.222278501593	1.0	3.66666666667	0.0	0.0
d2ad26690fa9636ff7fe5ea77adccac6	3.85714285714	0.040353607	0.222278501593	1.0	3.66666666667	0.0	0.0
73dcae0b9f010d9df2aa9144945db7b4	3.85714285714	0.040353607	0.222278501593	1.0	3.66666666667	0.0	0.0
4114b35283ddaa0ce2021f817c215e08	3.85714285714	0.040353607	0.222278501593	1.0	3.33333333333	0.0	0.0
bde5b0258c109107a16f9b072d57d4d5	3.85714285714	0.040353607	0.222278501593	1.0	3.33333333333	0.0	0.0
039a9962c7ccb9b856544b407bd13a10	3.85714285714	0.040353607	0.222278501593	1.0	3.33333333333	0.0	0.0
21fdf913af52ac7d74cace900bf1870a	3.85714285714	0.040353607	0.222278501593	1.0	3.33333333333	0.0	0.0
2687e43e35088aa0b9ebb001a6a5d9eb	3.85714285714	0.040353607	0.222278501593	1.0	3.33333333333	0.0	0.0
f440415ad4e53cb8c65f4e20bfb391f7	3.85714285714	0.040353607	0.222278501593	1.0	3.33333333333	0.0	0.0
370581fb4cebe2ba62089efd3f20191c	3.85714285714	0.040353607	0.222278501593	1.0	3.33333333333	0.0	0.0
99237ae0f0df9ae939ce8c8448ff885d	3.85714285714	0.040353607	0.222278501593	1.0	3.33333333333	0.0	0.0
27e415d61457b65213b54ca32b3187ea	3.85714285714	0.040353607	0.222278501593	1.0	3.33333333333	0.0	0.0
da4a32815818b52c8d1d0117021f4e24	3.85714285714	0.040353607	0.222278501593	1.0	3.33333333333	0.0	0.0
8328de207aecfe1ecd6c10543f13fa66	3.85714285714	0.040353607	0.222278501593	1.0	3.33333333333	0.0	0.0
c5929a77ccc50ce4b65147c751559a22	3.85714285714	0.040353607	0.222278501593	1.0	3.33333333333	0.0	0.0
a19f2d9ba2cb2b83e48fbed6cf4b6506	3.85714285714	0.040353607	0.222278501593	1.0	3.33333333333	0.0	0.0
44b45abe6a852d3740c753e37ede27c3	3.85714285714	0.040353607	0.222278501593	1.0	3.33333333333	0.0	0.0
309eb41bbfd10c994e5fc70278fe892a	3.85714285714	0.040353607	0.222278501593	1.0	3.33333333333	0.0	0.0
f8cbb8291321450200c71c780f36f40f	3.85714285714	0.040353607	0.222278501593	1.0	3.33333333333	0.0	0.0
358b79814e175fd2cd89edf7e2965b4c	3.85714285714	0.040353607	0.222278501593	1.0	3.33333333333	0.0	0.0
b84d3c7bb4fd26a0eae4014448c2f467	3.85714285714	0.040353607	0.222278501593	1.0	3.33333333333	0.0	0.0
7f0d55a8a6dd908bda06095c75b155d6	3.85714285714	0.040353607	0.222278501593	1.0	3.33333333333	0.0	0.0
9496bec075a98f3c3e1924bd2bca8be3	3.85714285714	0.040353607	0.222278501593	1.0	3.33333333333	0.0	0.0
339c8371cd495e3250aa279f1b63e5ce	3.85714285714	0.040353607	0.222278501593	1.0	3.33333333333	0.0	0.0
779fca5b7d944dbef4624091f0ee222c	3.85714285714	0.040353607	0.222278501593	1.0	3.33333333333	0.0	0.0
5d24d3bfb79232ffff308712c9c600d9	3.85714285714	0.040353607	0.222278501593	1.0	3.33333333333	0.0	0.0
2c1ae026ff8e3bc813a0f6676082b653	3.85714285714	0.040353607	0.222278501593	1.0	3.33333333333	0.0	0.0
ca11fb8725e0c8dca922060766f051d4	3.85714285714	0.040353607	0.222278501593	1.0	3.33333333333	0.0	0.0
76fa681144b9ad8e0e221612e69ac8e2	3.85714285714	0.040353607	0.222278501593	1.0	3.33333333333	0.0	0.0
a16b868d1fdd27b72dc4f8f846651888	3.85714285714	0.040353607	0.222278501593	1.0	3.33333333333	0.0	0.0
fb6ee0e5aa3732acee2a0aaf92832509	3.85714285714	0.040353607	0.222278501593	1.0	3.33333333333	0.0	0.0
639ebaea2c33682c06b00dda7d1fb29b	3.85714285714	0.040353607	0.222278501593	1.0	3.33333333333	0.0	0.0
4a858d4dd85b0a6279a9dbbb0062c136	3.85714285714	0.040353607	0.222278501593	1.0	3.33333333333	0.0	0.0
858304f441cbeaff2bfb904f32467416	3.85714285714	0.040353607	0.222278501593	1.0	3.33333333333	0.0	0.0
d509c82a950abf952d2b541db297c398	3.85714285714	0.040353607	0.222278501593	1.0	3.33333333333	0.0	0.0
a0764749b903d97ca79c902d9213c079	3.85714285714	0.040353607	0.222278501593	1.0	3.33333333333	0.0	0.0
2d8fabaa2cad31758885d9f9b8b55cfa	3.85714285714	0.040353607	0.222278501593	1.0	3.33333333333	0.0	0.0
b3b14395080fdeec353f8f54d5cabac0	3.85714285714	0.040353607	0.222278501593	1.0	3.33333333333	0.0	0.0
4864bccfbe477d0b2a6d7a1847fdd2e7	3.85714285714	0.040353607	0.222278501593	1.0	3.33333333333	0.0	0.0
a79cb7c1a6e0016b4a9f7cf08d1a53a4	3.85714285714	0.040353607	0.222278501593	1.0	3.33333333333	0.0	0.0
7af60e84b1779c401649f85c808f3c02	3.85714285714	0.040353607	0.222278501593	1.0	3.33333333333	0.0	0.0
34481e1d3b53736f72db63d8320ee924	3.85714285714	0.040353607	0.222278501593	1.0	3.33333333333	0.0	0.0
5f7a2144e9125e666bb3771f1de15e04	3.85714285714	0.040353607	0.222278501593	1.0	3.33333333333	0.0	0.0
3403756932d8302ccb6c971f9913cb95	3.85714285714	0.040353607	0.222278501593	1.0	3.33333333333	0.0	0.0
737c96b86d477b13c3aa6c5b41789d9a	3.85714285714	0.040353607	0.222278501593	1.0	3.33333333333	0.0	0.0
8e6197ac42170d3ac62defdabce71d5f	3.85714285714	0.040353607	0.222278501593	1.0	3.33333333333	0.0	0.0
20c42ed8f88097a209c5cbb12278b751	3.85714285714	0.040353607	0.222278501593	1.0	3.33333333333	0.0	0.0
f6a6d769523aaf01477b1798518b0588	3.85714285714	0.040353607	0.222278501593	1.0	3.33333333333	0.0	0.0
b0aa8e19d658113a51af480c3883aaf4	3.85714285714	0.040353607	0.222278501593	1.0	3.33333333333	0.0	0.0
c49b9b8600aa340e281f361ad1c4043c	3.85714285714	0.040353607	0.222278501593	1.0	3.33333333333	0.0	0.0
8d0977a05fb918e18dadd3c39a0e5b4d	3.85714285714	0.040353607	0.222278501593	1.0	3.33333333333	0.0	0.0
931c6c4888cde9a8955f7a1dc43c8ac6	3.85714285714	0.040353607	0.222278501593	1.0	3.33333333333	0.0	0.0
5b46c13b9e3ee40e02c593f22aa589d7	3.85714285714	0.040353607	0.222278501593	1.0	3.33333333333	0.0	0.0
da01d37403f62e325eea289a563cad3f	3.85714285714	0.040353607	0.222278501593	1.0	3.33333333333	0.0	0.0
2f826c7466f7b48ae21d7975e697899c	3.85714285714	0.040353607	0.222278501593	1.0	3.33333333333	0.0	0.0
d336badfbbe4e2eb2db0c2dfafa6de22	3.85714285714	0.040353607	0.222278501593	1.0	3.33333333333	0.0	0.0
de138c4a70a514b679ae6202c1604b95	3.85714285714	0.040353607	0.222278501593	1.0	3.33333333333	0.0	0.0
825bd9cd6b017f7c43a2d9144461bea9	3.85714285714	0.040353607	0.222278501593	1.0	3.33333333333	0.0	0.0
47658d4c05f28daf5b305ecabef8daa2	3.85714285714	0.040353607	0.222278501593	1.0	3.33333333333	0.0	0.0
696d3de1d93a24fef256f8c7f6d68315	3.85714285714	0.040353607	0.222278501593	1.0	3.33333333333	0.0	0.0
21681ecdb8d096cc3696d846b7da7e0f	3.85714285714	0.040353607	0.222278501593	1.0	3.33333333333	0.0	0.0
e3de3079b67af573b0d07e325d5c06ec	3.85714285714	0.040353607	0.222278501593	1.0	3.33333333333	0.0	0.0
d1dc55491e43e0f62c01f4f38a3a497f	3.85714285714	0.040353607	0.222278501593	1.0	3.33333333333	0.0	0.0
7c86840aa5bb2ca7b52e94c009e220de	3.85714285714	0.040353607	0.222278501593	1.0	3.33333333333	0.0	0.0
3cf846a6f6f80f0944e31d9899730430	3.85714285714	0.040353607	0.222278501593	1.0	3.33333333333	0.0	0.0
5511ee14e6630fcec2f40cd05fcdb4cd	3.85714285714	0.040353607	0.222278501593	1.0	3.33333333333	0.0	0.0
7b8c6a1c0c5a425289c402703c1205bb	3.85714285714	0.040353607	0.222278501593	1.0	3.33333333333	0.0	0.0
af9800d8eb0d9889341c9e04573dbaa4	3.85714285714	0.040353607	0.222278501593	1.0	3.33333333333	0.0	0.0
39261505eac9494abc7e052e474172ae	3.85714285714	0.040353607	0.222278501593	1.0	3.33333333333	0.0	0.0
0efbc9a9447523aa32c46fbd2696371c	3.85714285714	0.040353607	0.222278501593	1.0	3.33333333333	0.0	0.0
5c9826aae742b88ffd16178a782ee8b0	3.85714285714	0.040353607	0.222278501593	1.0	3.33333333333	0.0	0.0
ce80e88c0d11b2b5cdb14cc01aa54e5f	3.85714285714	0.040353607	0.222278501593	1.0	3.33333333333	0.0	0.0
61d6dc6be9bf2f3c3ea9c7fb58b32f60	3.85714285714	0.040353607	0.222278501593	1.0	3.33333333333	0.0	0.0
ba9392c6c8dce01d0c424ca14966c8ea	3.85714285714	0.040353607	0.222278501593	1.0	3.33333333333	0.0	0.0
00e6b7815c5fb6bd990eb422fc019737	3.85714285714	0.040353607	0.222278501593	1.0	3.33333333333	0.0	0.0
67760fa4389aee394de591227823aaa8	3.85714285714	0.040353607	0.222278501593	1.0	3.33333333333	0.0	0.0
0119d165380dc67be08d09fdc441b01f	3.85714285714	0.040353607	0.222278501593	1.0	3.33333333333	0.0	0.0
d41a5b27f5e463e6d3e09d566d788a23	3.85714285714	0.040353607	0.222278501593	1.0	3.33333333333	0.0	0.0
7d6f66cd7b79bdbb15df389ae0c054fe	3.85714285714	0.040353607	0.222278501593	1.0	3.33333333333	0.0	0.0
45a9bed92a47beb87a0e7fdbefaaed47	3.85714285714	0.040353607	0.222278501593	1.0	3.33333333333	0.0	0.0
1482ea432fb6b046b8c54b1703716702	3.85714285714	0.040353607	0.222278501593	1.0	3.33333333333	0.0	0.0
b73b7b6ef66069dcc9aa4b73ec3dfe85	3.85714285714	0.040353607	0.222278501593	1.0	3.33333333333	0.0	0.0
b1f114c0a52fbb74e811320904d2af07	3.85714285714	0.040353607	0.222278501593	1.0	3.33333333333	0.0	0.0
447d24b4bfc5ae468651a0385d4307e7	3.85714285714	0.040353607	0.222278501593	1.0	3.33333333333	0.0	0.0
8882881aa31658af3934d8319b18122d	3.85714285714	0.040353607	0.222278501593	1.0	3.33333333333	0.0	0.0
ef0091d380cf7c72f031fa62336b828c	3.85714285714	0.040353607	0.222278501593	1.0	3.33333333333	0.0	0.0
cce83acfc128d57b5b45e058cbccec81	3.85714285714	0.040353607	0.222278501593	1.0	3.33333333333	0.0	0.0
afeb5c4b2d1a708a12d6a9fefa9160ed	3.85714285714	0.040353607	0.222278501593	1.0	3.33333333333	0.0	0.0
969d591f9792df7626ee9b2984d63e5a	3.85714285714	0.040353607	0.222278501593	1.0	3.0	0.0	0.0
8a17b3390eb53fa21daec9eeb36034de	3.85714285714	0.040353607	0.222278501593	1.0	3.0	0.0	0.0
f9710ff6b87a46c270918c3fa0fa1fa7	3.85714285714	0.040353607	0.222278501593	1.0	3.0	0.0	0.0
6261f74121d22ecf4e6a3de9395701a6	3.85714285714	0.040353607	0.222278501593	1.0	3.0	0.0	0.0
ec20cc11dab6d80ba9c213edc44504fd	3.85714285714	0.040353607	0.222278501593	1.0	3.0	0.0	0.0
fb858b55a9d84b777bfad437a8e9d41b	3.85714285714	0.040353607	0.222278501593	1.0	3.0	0.0	0.0
1ff7429a2eea4bef1e87934a2fae841c	3.85714285714	0.040353607	0.222278501593	1.0	3.0	0.0	0.0
813d9b2a2a5492f3dde0e9f5b98d736e	3.85714285714	0.040353607	0.222278501593	1.0	3.0	0.0	0.0
2bd61533423f6d855393096ce441115e	3.85714285714	0.040353607	0.222278501593	1.0	3.0	0.0	0.0
7d77e2ff2e9b5de6f4a7905f3ab4a15b	3.85714285714	0.040353607	0.222278501593	1.0	3.0	0.0	0.0
a295f20b9aa6af74be8277194e3d8d37	3.85714285714	0.040353607	0.222278501593	1.0	3.0	0.0	0.0
f919d720fd2e6e9c6718e530b524a3c5	3.85714285714	0.040353607	0.222278501593	1.0	3.0	0.0	0.0
60f95d9f464408c0141b4da482ef8642	3.85714285714	0.040353607	0.222278501593	1.0	3.0	0.0	0.0
e3eb0317a0ee58afa654b4f4e32bde1c	3.85714285714	0.040353607	0.222278501593	1.0	3.0	0.0	0.0
a82fec4842f7676a2b3ee0f4cb5c4713	3.85714285714	0.040353607	0.222278501593	1.0	3.0	0.0	0.0
feda7ace6863555ee1da7f65cc7eba4f	3.85714285714	0.040353607	0.222278501593	1.0	3.0	0.0	0.0
93bb1110535014b2ad7c8427ba13cdea	3.85714285714	0.040353607	0.222278501593	1.0	3.0	0.0	0.0
b4b52ca5978cfa2ed583e71747290cdb	3.85714285714	0.040353607	0.222278501593	1.0	3.0	0.0	0.0
e25cba92b6c5fd3ff0f1dcd45d9e425d	3.85714285714	0.040353607	0.222278501593	1.0	3.0	0.0	0.0
077eb100e4ea90e2fc5f1818133efbdf	3.85714285714	0.040353607	0.222278501593	1.0	3.0	0.0	0.0
764f6c8e2c082b899687a903c994128b	3.85714285714	0.040353607	0.222278501593	1.0	3.0	0.0	0.0
56739b0f8a0fae34d2a5675b6e73e25d	3.85714285714	0.040353607	0.222278501593	1.0	3.0	0.0	0.0
e8a510eed5cd869139f09b8fe5543795	3.85714285714	0.040353607	0.222278501593	1.0	3.0	0.0	0.0
c7d47a176ec3e654e77933443d7e0f75	3.85714285714	0.040353607	0.222278501593	1.0	3.0	0.0	0.0
a0a51998d2b8961f77f16ba9c0e12500	3.85714285714	0.040353607	0.222278501593	1.0	3.0	0.0	0.0
681352a064c09b7a1a96ceb8d3a7358f	3.85714285714	0.040353607	0.222278501593	1.0	3.0	0.0	0.0
bf5021f985d00b1659cf50b20468d149	3.85714285714	0.040353607	0.222278501593	1.0	3.0	0.0	0.0
bc14a6bd8d34282198c9a2c09ed9112e	3.85714285714	0.040353607	0.222278501593	1.0	3.0	0.0	0.0
bc915f15d5949b52207aa513b6e11f40	3.85714285714	0.040353607	0.222278501593	1.0	3.0	0.0	0.0
4a356386c0829eb237809b3a27040ebf	3.85714285714	0.040353607	0.222278501593	1.0	3.0	0.0	0.0
d5615529bbb2a7cf89096832c7ff6dee	3.85714285714	0.040353607	0.222278501593	1.0	3.0	0.0	0.0
18d2eb49aaa914bf35af9cd83a4b79aa	3.85714285714	0.040353607	0.222278501593	1.0	3.0	0.0	0.0
faa01ccb3b1af617e01fc1e8eaae6850	3.85714285714	0.040353607	0.222278501593	1.0	3.0	0.0	0.0
f0b74f79319def33f7c9402b388d4389	3.85714285714	0.040353607	0.222278501593	1.0	3.0	0.0	0.0
084adeded364aa5a1a8b691b442fbfc7	3.85714285714	0.040353607	0.222278501593	1.0	3.0	0.0	0.0
830ab8cf3061cfcf9784d7c4c5da2f4a	3.85714285714	0.040353607	0.222278501593	1.0	3.0	0.0	0.0
7e0beae11816601ca7f2788dbed43c5a	3.85714285714	0.040353607	0.222278501593	1.0	3.0	0.0	0.0
4d3cd9ef23910d7916b1a7205b4ca9b8	3.85714285714	0.040353607	0.222278501593	1.0	3.0	0.0	0.0
1dd13fc857449ec9c1f6b3974d33efc1	3.85714285714	0.040353607	0.222278501593	1.0	3.0	0.0	0.0
d08b9342013a0a6489ee9e332f90774b	3.85714285714	0.040353607	0.222278501593	1.0	3.0	0.0	0.0
264c0e1bd4810b78d96c1e10e08680a0	3.85714285714	0.040353607	0.222278501593	1.0	3.0	0.0	0.0
18cb80e801e9a86af0f35dff1f5a28c0	3.85714285714	0.040353607	0.222278501593	1.0	3.0	0.0	0.0
3f5b763514ccfb6df48c4043f56b8142	3.85714285714	0.040353607	0.222278501593	1.0	3.0	0.0	0.0
e4a153248e04b7745c8cf4c8c4bdedd7	3.85714285714	0.040353607	0.222278501593	1.0	3.0	0.0	0.0
60c7d55710c72898eb8501f02e282bc8	3.85714285714	0.040353607	0.222278501593	1.0	3.0	0.0	0.0
6c971e63ab07365ae9fa717d200737c2	3.85714285714	0.040353607	0.222278501593	1.0	3.0	0.0	0.0
9532c8ba1611e62e5044e9368b5bf731	3.85714285714	0.040353607	0.222278501593	1.0	3.0	0.0	0.0
e9b7b8665b40ca07a00a4020dc6ecc60	3.85714285714	0.040353607	0.222278501593	1.0	3.0	0.0	0.0
f0b70a5cdb12bfdab90bf810bb34b910	3.85714285714	0.040353607	0.222278501593	1.0	3.0	0.0	0.0
3263a5873592707d53b039bad49a5031	3.85714285714	0.040353607	0.222278501593	1.0	3.0	0.0	0.0
0dbe422b9eb2a48c8ee80d1cc3e95721	3.85714285714	0.040353607	0.222278501593	1.0	3.0	0.0	0.0
9221013c45af2b4c8f314fd01b8abcd4	3.85714285714	0.040353607	0.222278501593	1.0	3.0	0.0	0.0
aa02c4ac298d13506b0df1c73cadd50d	3.85714285714	0.040353607	0.222278501593	1.0	3.0	0.0	0.0
b8184fd41cd6f970be3ec92f9e30378a	3.85714285714	0.040353607	0.222278501593	1.0	3.0	0.0	0.0
61bc2e9752665e92671303eb11881d76	3.85714285714	0.040353607	0.222278501593	1.0	3.0	0.0	0.0
025c43a29c638b89598ffd6671686d06	3.85714285714	0.040353607	0.222278501593	1.0	3.0	0.0	0.0
9e61127b14ffda6c8dc2dd559baf671f	3.85714285714	0.040353607	0.222278501593	1.0	3.0	0.0	0.0
3660f4f5e7a90b914663038e89394f2b	3.85714285714	0.040353607	0.222278501593	1.0	3.0	0.0	0.0
e3b6d947a576a8b5ca4a5b0f80a1e1ae	3.85714285714	0.040353607	0.222278501593	1.0	3.0	0.0	0.0
4ebb2efabeb83d25b93854b0b8fc73b8	3.85714285714	0.040353607	0.222278501593	1.0	3.0	0.0	0.0
df752d9df863b24942c1e0d47f7dffaf	3.85714285714	0.040353607	0.222278501593	1.0	3.0	0.0	0.0
1b070bbf2a43d785151a405d8718ba97	3.85714285714	0.040353607	0.222278501593	1.0	3.0	0.0	0.0
1a0b64a96f3cf8d37f0adb9b5a69aeff	3.85714285714	0.040353607	0.222278501593	1.0	3.0	0.0	0.0
6be635c4150631f742d3d996d86f4669	3.85714285714	0.040353607	0.222278501593	1.0	3.0	0.0	0.0
1677ddad527356421f258fa08078840e	3.85714285714	0.040353607	0.222278501593	1.0	3.0	0.0	0.0
5aa3f3ce0f36ab8f329d8204d3f3f4c9	3.85714285714	0.040353607	0.222278501593	1.0	3.0	0.0	0.0
eee74f2fa2fde096a15906a6f1530b0c	3.85714285714	0.040353607	0.222278501593	1.0	3.0	0.0	0.0
a08c618e10b871a5f66096d9f99793f7	3.85714285714	0.040353607	0.222278501593	1.0	3.0	0.0	0.0
411784532a4aa7cdf1332cfa0267f58d	3.85714285714	0.040353607	0.222278501593	1.0	3.0	0.0	0.0
e19675c2ef9f37ade0510638308788cc	3.85714285714	0.040353607	0.222278501593	1.0	3.0	0.0	0.0
c34f4f16ca9bc0b1d77655fb648ddc7e	3.85714285714	0.040353607	0.222278501593	1.0	3.0	0.0	0.0
baf07b4c9f6b153cc10ea6997e81c4c0	3.85714285714	0.040353607	0.222278501593	1.0	3.0	0.0	0.0
bf82782be4d7042fb153a4fcad5ec447	3.85714285714	0.040353607	0.222278501593	1.0	3.0	0.0	0.0
be0f1fd8f27370e1a35e5220b27ec683	3.85714285714	0.040353607	0.222278501593	1.0	3.0	0.0	0.0
f2d3b4b20e66351c3539a6b14e983d01	3.85714285714	0.040353607	0.222278501593	1.0	3.0	0.0	0.0
e46268f3ba6f955e201eb52214fc4dd0	3.85714285714	0.040353607	0.222278501593	1.0	3.0	0.0	0.0
63a8fe2a645a3566d573687e2f0df62b	3.85714285714	0.040353607	0.222278501593	1.0	3.0	0.0	0.0
35d0526c6280895e96f4c66e1ad50f92	3.85714285714	0.040353607	0.222278501593	1.0	3.0	0.0	0.0
9f645e4683905c3b8eaa464f6811cfa9	3.85714285714	0.040353607	0.222278501593	1.0	3.0	0.0	0.0
0b41714a24c1db9bcc3d9c0aa8edff08	3.85714285714	0.040353607	0.222278501593	1.0	3.0	0.0	0.0
d734f7bbd8dd3c1781c58248890bce02	3.85714285714	0.040353607	0.222278501593	1.0	3.0	0.0	0.0
b91ff053f88de1468fd6ad1de1265945	3.85714285714	0.040353607	0.222278501593	1.0	3.0	0.0	0.0
503893708be14d776132c5a3a412e7ca	3.85714285714	0.040353607	0.222278501593	1.0	3.0	0.0	0.0
a3df89481c2409bf079addcae70bd36f	3.85714285714	0.040353607	0.222278501593	1.0	3.0	0.0	0.0
22cc12ea47a7e23c03e8ca980a63824f	3.85714285714	0.040353607	0.222278501593	1.0	3.0	0.0	0.0
bebc7f697d068b333a4a21e920464743	3.85714285714	0.040353607	0.222278501593	1.0	3.0	0.0	0.0
509feb5243266c0386f6c9366faddc62	3.85714285714	0.040353607	0.222278501593	1.0	3.0	0.0	0.0
cb49a668ea350011415bba8ba6d5fed1	3.85714285714	0.040353607	0.222278501593	1.0	3.0	0.0	0.0
999ad18431f830abf18ce98d60be8711	3.85714285714	0.040353607	0.222278501593	1.0	3.0	0.0	0.0
b359d3292fec316402900f169f615f02	3.85714285714	0.040353607	0.222278501593	1.0	3.0	0.0	0.0
81556c08757266a02b7bc364f0619bb2	3.85714285714	0.040353607	0.222278501593	1.0	2.66666666667	0.0	0.0
0a40743df63c527751dcd2080a603c39	3.85714285714	0.040353607	0.222278501593	1.0	2.66666666667	0.0	0.0
cd9d2a267d0634ee3262b5b8ae50863e	3.85714285714	0.040353607	0.222278501593	1.0	2.66666666667	0.0	0.0
8a6a468bebd0267f541c03f8dbc96bb8	3.85714285714	0.040353607	0.222278501593	1.0	2.66666666667	0.0	0.0
f972b8856df6aadee14bb9cdf3c3c0a4	3.85714285714	0.040353607	0.222278501593	1.0	2.66666666667	0.0	0.0
9007c70a864b76ccef264a02fb7e113e	3.85714285714	0.040353607	0.222278501593	1.0	2.66666666667	0.0	0.0
882eff2f692732da64c6fa87b99acb0e	3.85714285714	0.040353607	0.222278501593	1.0	2.66666666667	0.0	0.0
6ca0cb3f9e0b6ec8facf259f11f2defb	3.85714285714	0.040353607	0.222278501593	1.0	2.66666666667	0.0	0.0
ba4ce574626d25c1cefa020387761eb4	3.85714285714	0.040353607	0.222278501593	1.0	2.66666666667	0.0	0.0
6de3f5bfdc6e3767510572dd59bb72ba	3.85714285714	0.040353607	0.222278501593	1.0	2.66666666667	0.0	0.0
24a33e577fd7993bfe22887c5aac244f	3.85714285714	0.040353607	0.222278501593	1.0	2.66666666667	0.0	0.0
ca006b774975ce316fa07b923b83f285	3.85714285714	0.040353607	0.222278501593	1.0	2.66666666667	0.0	0.0
a8742490f00b637b1422943eb8f1cd12	3.85714285714	0.040353607	0.222278501593	1.0	2.66666666667	0.0	0.0
d2c1c5b42ee1a48d4e4d19727e1f233a	3.85714285714	0.040353607	0.222278501593	1.0	2.66666666667	0.0	0.0
715dfbad8200ce1e6f0e5ab99dcea0b8	3.85714285714	0.040353607	0.222278501593	1.0	2.66666666667	0.0	0.0
4ecb3071e03f3a4dc5cf520c61ae7236	3.85714285714	0.040353607	0.222278501593	1.0	2.66666666667	0.0	0.0
aca45d8ec4928e79664b9f0f8c586a31	3.85714285714	0.040353607	0.222278501593	1.0	2.66666666667	0.0	0.0
4b7573ecd5897cd79ac27d04f8dc284d	3.85714285714	0.040353607	0.222278501593	1.0	2.66666666667	0.0	0.0
23b6c08d7a12efc58992ae9903b5ef80	3.85714285714	0.040353607	0.222278501593	1.0	2.66666666667	0.0	0.0
e56a121bcbb6865b1d8824e41a91e5b9	3.85714285714	0.040353607	0.222278501593	1.0	2.66666666667	0.0	0.0
11f25003f706f1fd453b881f5bd705b8	3.85714285714	0.040353607	0.222278501593	1.0	2.66666666667	0.0	0.0
4e736eb3de3e6c3efe0b3807a78eec03	3.85714285714	0.040353607	0.222278501593	1.0	2.66666666667	0.0	0.0
fb1fcaf706a933656e18a757a9040361	3.85714285714	0.040353607	0.222278501593	1.0	2.66666666667	0.0	0.0
fcd9e1f40b7a02ae6f488fbd3071ea1a	3.85714285714	0.040353607	0.222278501593	1.0	2.66666666667	0.0	0.0
43f2af99de571dc54d2a63e42ebb7a7d	3.85714285714	0.040353607	0.222278501593	1.0	2.66666666667	0.0	0.0
9b3462917a940d40888b2725690501b3	3.85714285714	0.040353607	0.222278501593	1.0	2.66666666667	0.0	0.0
58ba2703323862c2fce28890509ab8c9	3.85714285714	0.040353607	0.222278501593	1.0	2.66666666667	0.0	0.0
1b40811ac355feecbacf617c9b117665	3.85714285714	0.040353607	0.222278501593	1.0	2.66666666667	0.0	0.0
96b46544a39b87192b43c39617ae51b0	3.85714285714	0.040353607	0.222278501593	1.0	2.66666666667	0.0	0.0
131855f42a5ad2563f3d842d1a98bb17	3.85714285714	0.040353607	0.222278501593	1.0	2.66666666667	0.0	0.0
48ebd6f3439afc50d9056871599cea77	3.85714285714	0.040353607	0.222278501593	1.0	2.66666666667	0.0	0.0
f5ad945e8861ebc5ae156d5d6654c346	3.85714285714	0.040353607	0.222278501593	1.0	2.66666666667	0.0	0.0
0d3913c37a5f9f41bc2df7f53a711759	3.85714285714	0.040353607	0.222278501593	1.0	2.66666666667	0.0	0.0
04339147d1e65ae43860d949cf890cec	3.85714285714	0.040353607	0.222278501593	1.0	2.66666666667	0.0	0.0
1266eef39c4c0980ea4879e2ce5facec	3.85714285714	0.040353607	0.222278501593	1.0	2.66666666667	0.0	0.0
3b35a5afa07abab805925912860837c1	3.85714285714	0.040353607	0.222278501593	1.0	2.66666666667	0.0	0.0
981d07d8b8984d211b29e00bbb02a3db	3.85714285714	0.040353607	0.222278501593	1.0	2.66666666667	0.0	0.0
47bedbaa81234a6ef683f4578ed377b9	3.85714285714	0.040353607	0.222278501593	1.0	2.66666666667	0.0	0.0
664d522b265cba5128dd77db0c3dca6e	3.85714285714	0.040353607	0.222278501593	1.0	2.66666666667	0.0	0.0
ad459717f3c982bb048685184638e357	3.85714285714	0.040353607	0.222278501593	1.0	2.66666666667	0.0	0.0
7a212b9edfe4dfb3acd8900b0deef0ce	3.85714285714	0.040353607	0.222278501593	1.0	2.66666666667	0.0	0.0
eae56a61432d516933c203bb259749ab	3.85714285714	0.040353607	0.222278501593	1.0	2.66666666667	0.0	0.0
65fdafc166223ac72ac07c732ae6574f	3.85714285714	0.040353607	0.222278501593	1.0	2.66666666667	0.0	0.0
69db74018ef9e6b7c8973cc201d824ab	3.85714285714	0.040353607	0.222278501593	1.0	2.66666666667	0.0	0.0
c448234b4001bda0dda2abe26afa9ccf	3.85714285714	0.040353607	0.222278501593	1.0	2.66666666667	0.0	0.0
33bc6b0235ab6f2716fcc116a27c1ff1	3.85714285714	0.040353607	0.222278501593	1.0	2.66666666667	0.0	0.0
aeeeffd2e98e8607c5f9538e12920103	3.85714285714	0.040353607	0.222278501593	1.0	2.66666666667	0.0	0.0
9c1f77b7e4227aacb4af9e85ec9df958	3.85714285714	0.040353607	0.222278501593	1.0	2.66666666667	0.0	0.0
57d2220af3ab6398ee5917c56b8e189f	3.85714285714	0.040353607	0.222278501593	1.0	2.66666666667	0.0	0.0
fb36f77d1442cc9256347facfa543f7b	3.85714285714	0.040353607	0.222278501593	1.0	2.66666666667	0.0	0.0
c45edab6019d3434baa86820066057a3	3.85714285714	0.040353607	0.222278501593	1.0	2.66666666667	0.0	0.0
1fc3555f97142c4e1b99d68f07da02a9	3.85714285714	0.040353607	0.222278501593	1.0	2.66666666667	0.0	0.0
33df015412241b0db7abfa83eea990e4	3.85714285714	0.040353607	0.222278501593	1.0	2.66666666667	0.0	0.0
e9165506a015b384a592b29b6a9b68f4	3.85714285714	0.040353607	0.222278501593	1.0	2.66666666667	0.0	0.0
cb2cda790541f3170f5e8f5c6c567c47	3.85714285714	0.040353607	0.222278501593	1.0	2.66666666667	0.0	0.0
277cdb75a56eea79a371642771cb7184	3.85714285714	0.040353607	0.222278501593	1.0	2.66666666667	0.0	0.0
93dd1eac2e322f6e43d3813b1b505808	3.85714285714	0.040353607	0.222278501593	1.0	2.66666666667	0.0	0.0
65b4895b8b5373ff70734021c8e6627c	3.85714285714	0.040353607	0.222278501593	1.0	2.66666666667	0.0	0.0
763e2a9b6f4046296dfe8a7d7696048e	3.85714285714	0.040353607	0.222278501593	1.0	2.66666666667	0.0	0.0
7cbb99860e93d3764cc1c24e65711656	3.85714285714	0.040353607	0.222278501593	1.0	2.66666666667	0.0	0.0
22348e1a532d788deea1e824f5200b77	3.85714285714	0.040353607	0.222278501593	1.0	2.66666666667	0.0	0.0
6c119bd1df769bc7bd39abc22da8d6aa	3.85714285714	0.040353607	0.222278501593	1.0	2.66666666667	0.0	0.0
b7fe53122a7be0d33b23e3c9061d5bd8	3.85714285714	0.040353607	0.222278501593	1.0	2.66666666667	0.0	0.0
aa35827f855b7f43a29c4483d0245d9e	3.85714285714	0.040353607	0.222278501593	1.0	2.66666666667	0.0	0.0
de18bc119d45b5141d7bf9a50fccce6c	3.85714285714	0.040353607	0.222278501593	1.0	2.66666666667	0.0	0.0
5437056a556b7e003f802b40aacf1ffd	3.85714285714	0.040353607	0.222278501593	1.0	2.66666666667	0.0	0.0
f27cb17fa73b99ff9d2c555e6458294a	3.85714285714	0.040353607	0.222278501593	1.0	2.66666666667	0.0	0.0
79f8801e307f23c8d3580e24bcbfdf61	3.85714285714	0.040353607	0.222278501593	1.0	2.66666666667	0.0	0.0
7824a02744c466ea46e4370188dfcdec	3.85714285714	0.040353607	0.222278501593	1.0	2.66666666667	0.0	0.0
a4b7fa82549ca554608902fe2356cc61	3.85714285714	0.040353607	0.222278501593	1.0	2.66666666667	0.0	0.0
3e290623a2510700f348581efcb1f58d	3.85714285714	0.040353607	0.222278501593	1.0	2.66666666667	0.0	0.0
c26f8e044a9d93ef31b476e5c3515743	3.85714285714	0.040353607	0.222278501593	1.0	2.66666666667	0.0	0.0
f4380514d54a3273d5d0c8409a2ea52d	3.85714285714	0.040353607	0.222278501593	1.0	2.66666666667	0.0	0.0
c716cd4c450c383dac170ac3b7024123	3.85714285714	0.040353607	0.222278501593	1.0	2.66666666667	0.0	0.0
ea34260ad52d7268698f4cb91bae0193	3.85714285714	0.040353607	0.222278501593	1.0	2.66666666667	0.0	0.0
e469a0d11e9b83a170f18c152394be6d	3.85714285714	0.040353607	0.222278501593	1.0	2.66666666667	0.0	0.0
0973fbc37da49441f300a8c820358879	3.85714285714	0.040353607	0.222278501593	1.0	2.66666666667	0.0	0.0
c7c2b11c8f13e1f4f56bf365b8b72421	3.85714285714	0.040353607	0.222278501593	1.0	2.66666666667	0.0	0.0
fd70d3a47765abf1647e249949e29ccc	3.85714285714	0.040353607	0.222278501593	1.0	2.66666666667	0.0	0.0
ac570de7d69f913d26105297e39c1763	3.85714285714	0.040353607	0.222278501593	1.0	2.66666666667	0.0	0.0
c022506cb89063797abc39a8aff88c41	3.85714285714	0.040353607	0.222278501593	1.0	2.66666666667	0.0	0.0
15ede6b044f1e8e93b703c5e9417b6c2	3.85714285714	0.040353607	0.222278501593	1.0	2.66666666667	0.0	0.0
86f1a70bfb8acf917c0c78a90e5c3395	3.85714285714	0.040353607	0.222278501593	1.0	2.33333333333	0.0	0.0
ef4b98ad06ba9de9afe78c30192a3742	3.85714285714	0.040353607	0.222278501593	1.0	2.33333333333	0.0	0.0
19422b22f727400a36340cacfcfbcc1a	3.85714285714	0.040353607	0.222278501593	1.0	2.33333333333	0.0	0.0
3e45d22670816ffcce50c95c29cc319a	3.85714285714	0.040353607	0.222278501593	1.0	2.33333333333	0.0	0.0
a41c05fd8bf4c4dac90878950386bf85	3.85714285714	0.040353607	0.222278501593	1.0	2.33333333333	0.0	0.0
d579d06bd4c0744a8878fbc631185e3a	3.85714285714	0.040353607	0.222278501593	1.0	2.33333333333	0.0	0.0
54c71def78039d56d98ae867a8ca881b	3.85714285714	0.040353607	0.222278501593	1.0	2.33333333333	0.0	0.0
c6300cadf420380184cba884ab92ba01	3.85714285714	0.040353607	0.222278501593	1.0	2.33333333333	0.0	0.0
9cdf52f88cfcf5c927ad51dd5ca2120d	3.85714285714	0.040353607	0.222278501593	1.0	2.33333333333	0.0	0.0
32d8ca5e1d2ba5d0419497289f77aee5	3.85714285714	0.040353607	0.222278501593	1.0	2.33333333333	0.0	0.0
184b8bb74ac169202bd04de00976663a	3.85714285714	0.040353607	0.222278501593	1.0	2.33333333333	0.0	0.0
b12a7407dbc7e181a72e3a59d3bbb4c8	3.85714285714	0.040353607	0.222278501593	1.0	2.33333333333	0.0	0.0
ddfdaa44591c622f182adae910ab4c38	3.85714285714	0.040353607	0.222278501593	1.0	2.33333333333	0.0	0.0
b426f5dfec50526e9375adcadadb3c19	3.85714285714	0.040353607	0.222278501593	1.0	2.33333333333	0.0	0.0
f22255b03fe729416dd470e0532a0c06	3.85714285714	0.040353607	0.222278501593	1.0	2.33333333333	0.0	0.0
68e05c380d2278b5f24d4d06dd6c5036	3.85714285714	0.040353607	0.222278501593	1.0	2.33333333333	0.0	0.0
687d970472d3b6e77f08f3233945650c	3.85714285714	0.040353607	0.222278501593	1.0	2.33333333333	0.0	0.0
16a01367bd972e55b3d2fd77c6ac8996	3.85714285714	0.040353607	0.222278501593	1.0	2.33333333333	0.0	0.0
2299861463635ce65b66d09a142952f0	3.85714285714	0.040353607	0.222278501593	1.0	2.33333333333	0.0	0.0
d4e68b5a599e01be9a3eac9489054760	3.85714285714	0.040353607	0.222278501593	1.0	2.33333333333	0.0	0.0
ec462dd18267db2f031df8e8e8696281	3.85714285714	0.040353607	0.222278501593	1.0	2.33333333333	0.0	0.0
377e8356b4bfc0c7db7c249be31c161a	3.85714285714	0.040353607	0.222278501593	1.0	2.33333333333	0.0	0.0
14b40a80de47ead5a155bc157aa76692	3.85714285714	0.040353607	0.222278501593	1.0	2.33333333333	0.0	0.0
9d404705e2abca4cb5ca63821aaa75e6	3.85714285714	0.040353607	0.222278501593	1.0	2.33333333333	0.0	0.0
28132b4741147477f8a197b655c1efae	3.85714285714	0.040353607	0.222278501593	1.0	2.33333333333	0.0	0.0
03b14a842907c17305f04d370283c457	3.85714285714	0.040353607	0.222278501593	1.0	2.33333333333	0.0	0.0
1272b7595ef650a72aecec7eba0426bc	3.85714285714	0.040353607	0.222278501593	1.0	2.33333333333	0.0	0.0
5611d75a9eb2cd2f7eef4dfe67353f60	3.85714285714	0.040353607	0.222278501593	1.0	2.33333333333	0.0	0.0
49e63da46fcc5bf88563b201c820c26d	3.85714285714	0.040353607	0.222278501593	1.0	2.33333333333	0.0	0.0
371f9c9555ede168707752e06a42587c	3.85714285714	0.040353607	0.222278501593	1.0	2.33333333333	0.0	0.0
92c7659638fa86ccbab31ca64077ea7f	3.85714285714	0.040353607	0.222278501593	1.0	2.33333333333	0.0	0.0
b4766b8222fc060e35259bb26b3a331b	3.85714285714	0.040353607	0.222278501593	1.0	2.33333333333	0.0	0.0
bc2f7363decc531538e9ece3a44edcc2	3.85714285714	0.040353607	0.222278501593	1.0	2.33333333333	0.0	0.0
ec89f7d4ce18bbd617faf8805a456cc5	3.85714285714	0.040353607	0.222278501593	1.0	2.33333333333	0.0	0.0
187dea3d6398595d27872aa167401536	3.85714285714	0.040353607	0.222278501593	1.0	2.33333333333	0.0	0.0
4c5971c29f452d15d24cb7b084f9537b	3.85714285714	0.040353607	0.222278501593	1.0	2.33333333333	0.0	0.0
62f2295bdb44b8d5502850c47019f785	3.85714285714	0.040353607	0.222278501593	1.0	2.33333333333	0.0	0.0
b7df02821fb7c776382870adb2cd9adc	3.85714285714	0.040353607	0.222278501593	1.0	2.33333333333	0.0	0.0
cec9964ade2e0fcf77c32c6a8f0204c9	3.85714285714	0.040353607	0.222278501593	1.0	2.33333333333	0.0	0.0
88044f595916e2beb4a4fbc9abc4b396	3.85714285714	0.040353607	0.222278501593	1.0	2.33333333333	0.0	0.0
1f6fafb3aa99f1d994a8c4ea760fca20	3.85714285714	0.040353607	0.222278501593	1.0	2.33333333333	0.0	0.0
f973b760cd6feb21098ec9877335a122	3.85714285714	0.040353607	0.222278501593	1.0	2.33333333333	0.0	0.0
73bdf98be7b069f62accf6d317cc608d	3.85714285714	0.040353607	0.222278501593	1.0	2.33333333333	0.0	0.0
6a5d41a208e4d630ad048ddf3a1affe3	3.85714285714	0.040353607	0.222278501593	1.0	2.33333333333	0.0	0.0
7b3afa8ef61187bc9f65ff283158eba3	3.85714285714	0.040353607	0.222278501593	1.0	2.33333333333	0.0	0.0
82f1291e31bc68460bf95cf421de8093	3.85714285714	0.040353607	0.222278501593	1.0	2.33333333333	0.0	0.0
8c221337103a7c4fac758d96a354cc72	3.85714285714	0.040353607	0.222278501593	1.0	2.33333333333	0.0	0.0
c388a3ba74d6545f7e0936f2dead7977	3.85714285714	0.040353607	0.222278501593	1.0	2.33333333333	0.0	0.0
7b92645de6f66f04adf83b64ec556766	3.85714285714	0.040353607	0.222278501593	1.0	2.33333333333	0.0	0.0
7da52673b581580d4e65c4a765c60f7a	3.85714285714	0.040353607	0.222278501593	1.0	2.33333333333	0.0	0.0
4de997bd6d8a00185dff735623b90052	3.85714285714	0.040353607	0.222278501593	1.0	2.33333333333	0.0	0.0
57a4084ef6f8db4fcb17dd11d0188b17	3.85714285714	0.040353607	0.222278501593	1.0	2.33333333333	0.0	0.0
c84af44534b78239d786cba7fad9649b	3.85714285714	0.040353607	0.222278501593	1.0	2.33333333333	0.0	0.0
45ba816961443a1a85e25b6f15cb883a	3.85714285714	0.040353607	0.222278501593	1.0	2.33333333333	0.0	0.0
e879cd8086797f5dee6e21206d0238eb	3.85714285714	0.040353607	0.222278501593	1.0	2.33333333333	0.0	0.0
8f8f4c2ee78c8c5757bcfa75827c5de1	3.85714285714	0.040353607	0.222278501593	1.0	2.33333333333	0.0	0.0
1422358ba40492118d9511c11477fa52	3.85714285714	0.040353607	0.222278501593	1.0	2.33333333333	0.0	0.0
842ebb277dfe58314f29e5d75f827c50	3.85714285714	0.040353607	0.222278501593	1.0	2.33333333333	0.0	0.0
2d66094e1c0fe95e3e33b0ea1f7c1670	3.85714285714	0.040353607	0.222278501593	1.0	2.33333333333	0.0	0.0
7d3daf57f61257cefed95f6055c1c14d	3.85714285714	0.040353607	0.222278501593	1.0	2.33333333333	0.0	0.0
18c3c62878cf3215d694106c83c26161	3.85714285714	0.040353607	0.222278501593	1.0	2.33333333333	0.0	0.0
6ed759c5070ef65b57be6d2f6eb91342	3.85714285714	0.040353607	0.222278501593	1.0	2.33333333333	0.0	0.0
ff482669bf034895deff2aaec1798d9d	3.85714285714	0.040353607	0.222278501593	1.0	2.33333333333	0.0	0.0
e6bee52b6e9ff0505f435c5619287078	3.85714285714	0.040353607	0.222278501593	1.0	2.33333333333	0.0	0.0
cb4731a8ae61591832c63c14b2776df0	3.85714285714	0.040353607	0.222278501593	1.0	2.33333333333	0.0	0.0
fbf69650aa19a4e8a2bb1b78f0c0fd51	3.85714285714	0.040353607	0.222278501593	1.0	2.33333333333	0.0	0.0
08e5812cd5886e4dd3daad976282b54c	3.85714285714	0.040353607	0.222278501593	1.0	2.33333333333	0.0	0.0
a9c63b7826ebaa22d1bdd620a2c762d7	3.85714285714	0.040353607	0.222278501593	1.0	2.33333333333	0.0	0.0
4af0b41e629d2948bbbba08a0f87d6b8	3.85714285714	0.040353607	0.222278501593	1.0	2.33333333333	0.0	0.0
a835f56c15d3a1591647b2c9c28874e4	3.85714285714	0.040353607	0.222278501593	1.0	2.33333333333	0.0	0.0
e8fbb9714f1c5953ffa025c15b6495fc	3.85714285714	0.040353607	0.222278501593	1.0	2.33333333333	0.0	0.0
8e1fb31d822f1212784a4d95acc5cd66	3.85714285714	0.040353607	0.222278501593	1.0	2.33333333333	0.0	0.0
a1debb5d47d1dfda26d13a0483d99887	3.85714285714	0.040353607	0.222278501593	1.0	2.33333333333	0.0	0.0
598b0dee2215b4b092e0b75a39b975da	3.85714285714	0.040353607	0.222278501593	1.0	2.33333333333	0.0	0.0
2247b7ecb1d7e114bd18c0cd815aac9a	3.85714285714	0.040353607	0.222278501593	1.0	2.33333333333	0.0	0.0
942691d02b703ae25c88bda11eddf2f9	3.85714285714	0.040353607	0.222278501593	1.0	2.33333333333	0.0	0.0
e8775ac609fd39a171b605e84e58c550	3.85714285714	0.040353607	0.222278501593	1.0	2.33333333333	0.0	0.0
f503affde0c5161bc6146fc9d36b1ea7	3.85714285714	0.040353607	0.222278501593	1.0	2.33333333333	0.0	0.0
e61bf10a23b4cbfe63068d82e8b42859	3.85714285714	0.040353607	0.222278501593	1.0	2.33333333333	0.0	0.0
735ee31d35b34dfc4455d99f4c680484	3.85714285714	0.040353607	0.222278501593	1.0	2.33333333333	0.0	0.0
690b7e90f9e34e0657e8bc4b4b789e07	3.85714285714	0.040353607	0.222278501593	1.0	2.33333333333	0.0	0.0
1227a759bdb7ef6172e112f0623bfd10	3.85714285714	0.040353607	0.222278501593	1.0	2.33333333333	0.0	0.0
dd6b6d9fadaa889d75546eadc522a339	3.85714285714	0.040353607	0.222278501593	1.0	2.33333333333	0.0	0.0
98135128f520de4b7776ecade6e4a1be	3.85714285714	0.040353607	0.222278501593	1.0	2.0	0.0	0.0
2115c7aca9f8e7d226cbb812b427a15e	3.85714285714	0.040353607	0.222278501593	1.0	2.0	0.0	0.0
47bc113028418c127caafc4c29371592	3.85714285714	0.040353607	0.222278501593	1.0	2.0	0.0	0.0
54ce96ee8d6ed22a901a867910203174	3.85714285714	0.040353607	0.222278501593	1.0	2.0	0.0	0.0
8ab351d43182566d1a79d68ad712d94a	3.85714285714	0.040353607	0.222278501593	1.0	2.0	0.0	0.0
41034701d6a5513893bff6405fbf56c8	3.85714285714	0.040353607	0.222278501593	1.0	2.0	0.0	0.0
2040ac214a619deb2334f7e95cbc504e	3.85714285714	0.040353607	0.222278501593	1.0	2.0	0.0	0.0
101ae76f9602241c42601b9837d9b889	3.85714285714	0.040353607	0.222278501593	1.0	2.0	0.0	0.0
76df4aca63481f37c111f0791f4702c9	3.85714285714	0.040353607	0.222278501593	1.0	2.0	0.0	0.0
431c0ab5e855eaae481276fe7db5e6fd	3.85714285714	0.040353607	0.222278501593	1.0	2.0	0.0	0.0
b692917279127253de90aafc4507c75c	3.85714285714	0.040353607	0.222278501593	1.0	2.0	0.0	0.0
cf0b7a7ec0403b6f1f296af7cfaba46a	3.85714285714	0.040353607	0.222278501593	1.0	2.0	0.0	0.0
fb771d17fd6a53c15d62d4452741e007	3.85714285714	0.040353607	0.222278501593	1.0	2.0	0.0	0.0
2d14b49cfdf12b9de58b352fbd149990	3.85714285714	0.040353607	0.222278501593	1.0	2.0	0.0	0.0
d41a519ecfa6723e39b424dc9fd30772	3.85714285714	0.040353607	0.222278501593	1.0	2.0	0.0	0.0
eef4831603a4d10ca45df17089198cb9	3.85714285714	0.040353607	0.222278501593	1.0	2.0	0.0	0.0
aa8da50f5ea1cbee47a773ccbd71d360	3.85714285714	0.040353607	0.222278501593	1.0	2.0	0.0	0.0
6572b59b63df6200928f5b6abc9b1c24	3.85714285714	0.040353607	0.222278501593	1.0	2.0	0.0	0.0
27ddcef8829b2ff58f4111c414b0d03d	3.85714285714	0.040353607	0.222278501593	1.0	2.0	0.0	0.0
18a362853fa2cceb4e8134c7fbdcfb5f	3.85714285714	0.040353607	0.222278501593	1.0	2.0	0.0	0.0
f98c957ad6b02d35875c649a206aab47	3.85714285714	0.040353607	0.222278501593	1.0	2.0	0.0	0.0
3f6d5ef42429d213413f538700096409	3.85714285714	0.040353607	0.222278501593	1.0	2.0	0.0	0.0
3dc1bae8fc480f4d87a6791061eff2fc	3.85714285714	0.040353607	0.222278501593	1.0	2.0	0.0	0.0
837183a5b461ec81f734913680916828	3.85714285714	0.040353607	0.222278501593	1.0	2.0	0.0	0.0
75d7ff38e71a707772056963bb269f1d	3.85714285714	0.040353607	0.222278501593	1.0	2.0	0.0	0.0
ee5dbc842586e7b61f431f9f34a7d059	3.85714285714	0.040353607	0.222278501593	1.0	2.0	0.0	0.0
3c8a067169b9f3ca86858ebf42283f51	3.85714285714	0.040353607	0.222278501593	1.0	2.0	0.0	0.0
95971daef074a227c246944ad7269068	3.85714285714	0.040353607	0.222278501593	1.0	2.0	0.0	0.0
8a6cb1aa9bc9f0c2ed271fcd1e43476a	3.85714285714	0.040353607	0.222278501593	1.0	2.0	0.0	0.0
a0d05abe6dbe2f38758e89a1261d692e	3.85714285714	0.040353607	0.222278501593	1.0	2.0	0.0	0.0
8b85b2bd090ac12ad634e76a7f2d3718	3.85714285714	0.040353607	0.222278501593	1.0	2.0	0.0	0.0
4ab270e9fa805e061b6d56c01dd0fce2	3.85714285714	0.040353607	0.222278501593	1.0	2.0	0.0	0.0
1e9e5248fcc22f1632865637ef036339	3.85714285714	0.040353607	0.222278501593	1.0	2.0	0.0	0.0
255966c9d2772b9a0d7dcbce37735483	3.85714285714	0.040353607	0.222278501593	1.0	2.0	0.0	0.0
b8fe45a3e483850b055292b6bad24cfa	3.85714285714	0.040353607	0.222278501593	1.0	2.0	0.0	0.0
3c81c285b05f36bf0d0c4b56e92aa706	3.85714285714	0.040353607	0.222278501593	1.0	2.0	0.0	0.0
5cc2402d26487a8f774849e5ba09597b	3.85714285714	0.040353607	0.222278501593	1.0	2.0	0.0	0.0
0037439d8fc0a47df1beeb665f652caa	3.85714285714	0.040353607	0.222278501593	1.0	2.0	0.0	0.0
b08ac2fba9532b4a229109475f329e93	3.85714285714	0.040353607	0.222278501593	1.0	2.0	0.0	0.0
c492702133cabcd2c689533f1ea1dc32	3.85714285714	0.040353607	0.222278501593	1.0	2.0	0.0	0.0
c232c941b11769f6a64ce81cb0ad9125	3.85714285714	0.040353607	0.222278501593	1.0	2.0	0.0	0.0
33d2d16399b7078033e1055cfff6ab51	3.85714285714	0.040353607	0.222278501593	1.0	2.0	0.0	0.0
e7f7bba798797d64480ae0ad72f96cd8	3.85714285714	0.040353607	0.222278501593	1.0	2.0	0.0	0.0
a2b2010e2c7d681a3c06a35e4eab5a32	3.85714285714	0.040353607	0.222278501593	1.0	2.0	0.0	0.0
82b95e8a1c6466a8406cfbb42458187a	3.85714285714	0.040353607	0.222278501593	1.0	2.0	0.0	0.0
33a267bb03cf6715ef219ef0e3fe054c	3.85714285714	0.040353607	0.222278501593	1.0	2.0	0.0	0.0
fe41674d2dd9fa1f72e4799909a89a1b	3.85714285714	0.040353607	0.222278501593	1.0	2.0	0.0	0.0
5b85510477161a876715699674353ace	3.85714285714	0.040353607	0.222278501593	1.0	2.0	0.0	0.0
f045c294b271ec91aa0253dde013cf41	3.85714285714	0.040353607	0.222278501593	1.0	2.0	0.0	0.0
60b20e5d7c4ed644eab75e6a28ff753c	3.85714285714	0.040353607	0.222278501593	1.0	2.0	0.0	0.0
2f75ef41b1e50a57d9cd8f4aeac242c2	3.85714285714	0.040353607	0.222278501593	1.0	2.0	0.0	0.0
9d43f77651101907de1a80d39dd0344d	3.85714285714	0.040353607	0.222278501593	1.0	2.0	0.0	0.0
0e5039e0816786e60f663e9007cdc206	3.85714285714	0.040353607	0.222278501593	1.0	2.0	0.0	0.0
30c07f6757967e4f43572c34a89d5689	3.85714285714	0.040353607	0.222278501593	1.0	2.0	0.0	0.0
977f6313b66254ac461f296456d530b5	3.85714285714	0.040353607	0.222278501593	1.0	2.0	0.0	0.0
631e9fb4b4e8299b2ade1833e95944de	3.85714285714	0.040353607	0.222278501593	1.0	2.0	0.0	0.0
859e8aed80e324695267752ec0d811b3	3.85714285714	0.040353607	0.222278501593	1.0	2.0	0.0	0.0
d60370ea19a261f9aee24bc6df8ef803	3.85714285714	0.040353607	0.222278501593	1.0	2.0	0.0	0.0
13095d375aa47b82beca3ae3bdb66f45	3.85714285714	0.040353607	0.222278501593	1.0	2.0	0.0	0.0
30915f348b10b9a62d5bd392bee68501	3.85714285714	0.040353607	0.222278501593	1.0	2.0	0.0	0.0
a9a4ecb51ffec2f2193c5a373a61a9e4	3.85714285714	0.040353607	0.222278501593	1.0	2.0	0.0	0.0
78b072e7a9ce9bacaf98ebe3fd2faeae	3.85714285714	0.040353607	0.222278501593	1.0	2.0	0.0	0.0
d515d3b7c3b7a99d23d1215d82a1868c	3.85714285714	0.040353607	0.222278501593	1.0	2.0	0.0	0.0
7ba38edf162d79441d7126b26addd906	3.85714285714	0.040353607	0.222278501593	1.0	2.0	0.0	0.0
f4aa2a50e4a72d93fb65b65427bedf59	3.85714285714	0.040353607	0.222278501593	1.0	2.0	0.0	0.0
e908d929db4af9a12e635dc6069779ec	3.85714285714	0.040353607	0.222278501593	1.0	2.0	0.0	0.0
cebd6a6d18a495d15fddddbd30d39daf	3.85714285714	0.040353607	0.222278501593	1.0	2.0	0.0	0.0
ae8b60bbfa64aa0c0e1878a4ae37a828	3.85714285714	0.040353607	0.222278501593	1.0	2.0	0.0	0.0
4add02b4182e9759efd725d42739468c	3.85714285714	0.040353607	0.222278501593	1.0	2.0	0.0	0.0
024ba65d38d43f76c3ae0dab8342e13f	3.85714285714	0.040353607	0.222278501593	1.0	2.0	0.0	0.0
4170217b35141a1ec61aa7adf4ff6767	3.85714285714	0.040353607	0.222278501593	1.0	2.0	0.0	0.0
3655cff78ffe8fa6c7246ed05993afb0	3.85714285714	0.040353607	0.222278501593	1.0	2.0	0.0	0.0
06af352f8cc4d5bc1911d04949aa2633	3.85714285714	0.040353607	0.222278501593	1.0	2.0	0.0	0.0
916ba9504642d9b63d6cf5487523257a	3.85714285714	0.040353607	0.222278501593	1.0	2.0	0.0	0.0
b643dd3c789ccc3da293396e9467dc85	3.85714285714	0.040353607	0.222278501593	1.0	2.0	0.0	0.0
0b42788ee212159e3e4eda7f2a3c1b2f	3.85714285714	0.040353607	0.222278501593	1.0	2.0	0.0	0.0
3b360a1c452239e9e6eb419f93559cf2	3.85714285714	0.040353607	0.222278501593	1.0	2.0	0.0	0.0
4cbd6c63bbc198fef8909d30cee91a2e	3.85714285714	0.040353607	0.222278501593	1.0	2.0	0.0	0.0
0590037ac0bcd76caff1d0bb44c010e1	3.85714285714	0.040353607	0.222278501593	1.0	2.0	0.0	0.0
e670a265852e6487f3a92220daea6ee4	3.85714285714	0.040353607	0.222278501593	1.0	2.0	0.0	0.0
23e668b3b73faa1917edb1b2f4d56a94	3.85714285714	0.040353607	0.222278501593	1.0	2.0	0.0	0.0
aa3d82c97565ec0361f872837ef91fe0	3.85714285714	0.040353607	0.222278501593	1.0	2.0	0.0	0.0
b3cd32ca216ffd339845672c738cf0f1	3.85714285714	0.040353607	0.222278501593	1.0	2.0	0.0	0.0
0f47a8caf8360a63124f2256e9e77bd7	3.85714285714	0.040353607	0.222278501593	1.0	2.0	0.0	0.0
6d79b01fcf726482c7415c80142ae9cf	3.85714285714	0.040353607	0.222278501593	1.0	2.0	0.0	0.0
723899a8fa51977f19d59b9eb1e83c98	3.85714285714	0.040353607	0.222278501593	1.0	2.0	0.0	0.0
70881ee6738e795c09a627997b06046e	3.85714285714	0.040353607	0.222278501593	1.0	2.0	0.0	0.0
7154101e90cf6e6cd0943fc7548ea635	3.85714285714	0.040353607	0.222278501593	1.0	2.0	0.0	0.0
71e7365dcddcdef46f62a4a57bf2840b	3.85714285714	0.040353607	0.222278501593	1.0	2.0	0.0	0.0
6a9677cd64574bcf132d99af04fee48f	3.85714285714	0.040353607	0.222278501593	1.0	2.0	0.0	0.0
2db51650a8aff3e43ad28ddb4ba90ba9	3.85714285714	0.040353607	0.222278501593	1.0	1.66666666667	0.0	0.0
f01acebcc7346611e053c4fedf23b493	3.85714285714	0.040353607	0.222278501593	1.0	1.66666666667	0.0	0.0
de302a5f4fc60d62b833d4a0facf183a	3.85714285714	0.040353607	0.222278501593	1.0	1.66666666667	0.0	0.0
029170dde181ad579a497dbef9f67995	3.85714285714	0.040353607	0.222278501593	1.0	1.66666666667	0.0	0.0
7176430015a36a22d9e20b6f4a912c4e	3.85714285714	0.040353607	0.222278501593	1.0	1.66666666667	0.0	0.0
8e4b1f6bbff6285c6a930882a75d3f05	3.85714285714	0.040353607	0.222278501593	1.0	1.66666666667	0.0	0.0
039401b1ea92e744434cc37868d05d33	3.85714285714	0.040353607	0.222278501593	1.0	1.66666666667	0.0	0.0
aa1b123a0ceafe77f160bd76237546cc	3.85714285714	0.040353607	0.222278501593	1.0	1.66666666667	0.0	0.0
9ea2260a738d56c36cbad7cfebc27f63	3.85714285714	0.040353607	0.222278501593	1.0	1.66666666667	0.0	0.0
5ca8aa3499ab1e64620b3d9646bfbbe7	3.85714285714	0.040353607	0.222278501593	1.0	1.66666666667	0.0	0.0
19bc82253bc80f205a1f0b57618e3fad	3.85714285714	0.040353607	0.222278501593	1.0	1.66666666667	0.0	0.0
a4aadfa78aa4fcf71abae712f6c31fa4	3.85714285714	0.040353607	0.222278501593	1.0	1.66666666667	0.0	0.0
89b92c5bae54c7516dd256306f21eb9b	3.85714285714	0.040353607	0.222278501593	1.0	1.66666666667	0.0	0.0
5ca81eb84ba2cfa997482b66cc341ae3	3.85714285714	0.040353607	0.222278501593	1.0	1.66666666667	0.0	0.0
941e030a6347614a6ea86f5f003bce99	3.85714285714	0.040353607	0.222278501593	1.0	1.66666666667	0.0	0.0
20b2975670a07ee5fce6e3467d116ffa	3.85714285714	0.040353607	0.222278501593	1.0	1.66666666667	0.0	0.0
c3ba152773615171a6df6886f320d535	3.85714285714	0.040353607	0.222278501593	1.0	1.66666666667	0.0	0.0
ce8aa4152eb180279549f58ba8c8eb6d	3.85714285714	0.040353607	0.222278501593	1.0	1.66666666667	0.0	0.0
0503a14e9033f88b0b489d835fdb6cce	3.85714285714	0.040353607	0.222278501593	1.0	1.66666666667	0.0	0.0
d5c87dcc5413484be051e872e4e34127	3.85714285714	0.040353607	0.222278501593	1.0	1.66666666667	0.0	0.0
711c52eec2578295a5d5eec42198cced	3.85714285714	0.040353607	0.222278501593	1.0	1.66666666667	0.0	0.0
475cfaba93c49c5d1dfe95914ed3821b	3.85714285714	0.040353607	0.222278501593	1.0	1.66666666667	0.0	0.0
76c4fe0873830f3a6843c08a3b47d4fa	3.85714285714	0.040353607	0.222278501593	1.0	1.66666666667	0.0	0.0
4da263c702e09a9f44768ffc59184266	3.85714285714	0.040353607	0.222278501593	1.0	1.66666666667	0.0	0.0
ae3561976e96428b0a4319852398633f	3.85714285714	0.040353607	0.222278501593	1.0	1.66666666667	0.0	0.0
09dd2c981fe09f51bcbd94384a0bd5de	3.85714285714	0.040353607	0.222278501593	1.0	1.66666666667	0.0	0.0
818ed42ce572619c1a210b60871191d4	3.85714285714	0.040353607	0.222278501593	1.0	1.66666666667	0.0	0.0
787dbb9d396e92f623c7cac198c81233	3.85714285714	0.040353607	0.222278501593	1.0	1.66666666667	0.0	0.0
5300e1f17716a0d11600929b7bf0c7dd	3.85714285714	0.040353607	0.222278501593	1.0	1.66666666667	0.0	0.0
cc572cc6c4cf7dc8b50b00bf329d4f7e	3.85714285714	0.040353607	0.222278501593	1.0	1.66666666667	0.0	0.0
2f29e4f7d256294cd94cd7feb1398a9c	3.85714285714	0.040353607	0.222278501593	1.0	1.66666666667	0.0	0.0
3c8437988838ba2bb379db28bca1e97e	3.85714285714	0.040353607	0.222278501593	1.0	1.66666666667	0.0	0.0
f1d3105cbec869d406f8f6949fbd6e5b	3.85714285714	0.040353607	0.222278501593	1.0	1.66666666667	0.0	0.0
16fec20ca09b0baf0b57f0bf3ca79ebf	3.85714285714	0.040353607	0.222278501593	1.0	1.66666666667	0.0	0.0
d730f4ec8833e0c94dc6c48716f289b0	3.85714285714	0.040353607	0.222278501593	1.0	1.66666666667	0.0	0.0
47d2ff315aa3e1c328edeac67f59c722	3.85714285714	0.040353607	0.222278501593	1.0	1.66666666667	0.0	0.0
1a81d9a7a3332a8bb1b3d722b1813076	3.85714285714	0.040353607	0.222278501593	1.0	1.66666666667	0.0	0.0
0e2ff4078e87ed0e1b95605ce8eb2b60	3.85714285714	0.040353607	0.222278501593	1.0	1.66666666667	0.0	0.0
bfd6a2f6e66f78d608db397b129b119d	3.85714285714	0.040353607	0.222278501593	1.0	1.66666666667	0.0	0.0
4a358cbf284364b1943136de4c92b71c	3.85714285714	0.040353607	0.222278501593	1.0	1.66666666667	0.0	0.0
1ea88bf2a0a08c1e03b86bb8ee348a6a	3.85714285714	0.040353607	0.222278501593	1.0	1.66666666667	0.0	0.0
12db3f8be91588da8550ecb99a496ef7	3.85714285714	0.040353607	0.222278501593	1.0	1.66666666667	0.0	0.0
7e456dd72fb479a7fed2e556914e133e	3.85714285714	0.040353607	0.222278501593	1.0	1.66666666667	0.0	0.0
0f4358bc4d3b397a1cb7db0a9e937ecc	3.85714285714	0.040353607	0.222278501593	1.0	1.66666666667	0.0	0.0
6684da2f1eaf8746faa448c128cc31b5	3.85714285714	0.040353607	0.222278501593	1.0	1.66666666667	0.0	0.0
bbbcd401037db5a8ce47695ef01fb1e0	3.85714285714	0.040353607	0.222278501593	1.0	1.66666666667	0.0	0.0
323dc9391ae235a1e322d309aff1059e	3.85714285714	0.040353607	0.222278501593	1.0	1.66666666667	0.0	0.0
b088a213d80e14d5b5d12991211d44d5	3.85714285714	0.040353607	0.222278501593	1.0	1.66666666667	0.0	0.0
a5b3ca34d689fe4249e47045a01bc6de	3.85714285714	0.040353607	0.222278501593	1.0	1.66666666667	0.0	0.0
91d13ac10ebe4399fc68c2d8ccd85c77	3.85714285714	0.040353607	0.222278501593	1.0	1.66666666667	0.0	0.0
b19c67945f12bd697f6a62d4da1c0383	3.85714285714	0.040353607	0.222278501593	1.0	1.66666666667	0.0	0.0
edcf1196e6f90d04ba249ddf188f323e	3.85714285714	0.040353607	0.222278501593	1.0	1.66666666667	0.0	0.0
c969b8bf0e4af47cbb1fdb958d818cfe	3.85714285714	0.040353607	0.222278501593	1.0	1.66666666667	0.0	0.0
bc66b01067485fe7c8576a62c8e1606b	3.85714285714	0.040353607	0.222278501593	1.0	1.66666666667	0.0	0.0
e22c2cf85fd85f4bd338de8467e86e87	3.85714285714	0.040353607	0.222278501593	1.0	1.66666666667	0.0	0.0
9fa7787c3a86c0ecb854b54b12543c2d	3.85714285714	0.040353607	0.222278501593	1.0	1.66666666667	0.0	0.0
55052071ce333b812e75237c2d6103d1	3.85714285714	0.040353607	0.222278501593	1.0	1.66666666667	0.0	0.0
d62d3440749fc6011d223f42b20506fc	3.85714285714	0.040353607	0.222278501593	1.0	1.66666666667	0.0	0.0
8cdff20db1c3257fe56d9e109284c1b7	3.85714285714	0.040353607	0.222278501593	1.0	1.66666666667	0.0	0.0
0f30918b27892bb2efcf00432ab7615b	3.85714285714	0.040353607	0.222278501593	1.0	1.66666666667	0.0	0.0
7f85480922455f98c95ed3eea7d4e329	3.85714285714	0.040353607	0.222278501593	1.0	1.66666666667	0.0	0.0
79e31f53dd6d8931d359efab78e9220b	3.85714285714	0.040353607	0.222278501593	1.0	1.66666666667	0.0	0.0
5d457583215936d607008cceb4e2bc35	3.85714285714	0.040353607	0.222278501593	1.0	1.66666666667	0.0	0.0
b280c73f009fcca5a3473694b6aac03c	3.85714285714	0.040353607	0.222278501593	1.0	1.66666666667	0.0	0.0
44ec906be5c7891cf3af42e6cc6468ae	3.85714285714	0.040353607	0.222278501593	1.0	1.66666666667	0.0	0.0
f4fe8f8c887fbb14e8446f75f9d41ca2	3.85714285714	0.040353607	0.222278501593	1.0	1.66666666667	0.0	0.0
0687e8f84fefae530381da97d592c05c	3.85714285714	0.040353607	0.222278501593	1.0	1.66666666667	0.0	0.0
85c7e896419f9b69cd6daf905ddeef6d	3.85714285714	0.040353607	0.222278501593	1.0	1.66666666667	0.0	0.0
c4a75d0de779456da8b80f0cdb031e87	3.85714285714	0.040353607	0.222278501593	1.0	1.66666666667	0.0	0.0
fea4692e5d7d5b82708b54f3d7e86b7a	3.85714285714	0.040353607	0.222278501593	1.0	1.66666666667	0.0	0.0
6cf3fbc4a38fff958e948afd9ab9f442	3.85714285714	0.040353607	0.222278501593	1.0	1.66666666667	0.0	0.0
fde5ab5e4bac48c093c06e6ee0dc92a8	3.85714285714	0.040353607	0.222278501593	1.0	1.66666666667	0.0	0.0
2b0974d18f926c09de03d214a0407c40	3.85714285714	0.040353607	0.222278501593	1.0	1.66666666667	0.0	0.0
abfc0c9df46338f897b470d03f61cb6b	3.85714285714	0.040353607	0.222278501593	1.0	1.66666666667	0.0	0.0
fd3f01363c0eb3babead90592f00ce7d	3.85714285714	0.040353607	0.222278501593	1.0	1.66666666667	0.0	0.0
87260ed6125210773d0742b7d5f42fa5	3.85714285714	0.040353607	0.222278501593	1.0	1.66666666667	0.0	0.0
3d7f23078a0012f357afc0b50cb0c426	3.85714285714	0.040353607	0.222278501593	1.0	1.66666666667	0.0	0.0
483495b0a3c59a9a2f2852f638453692	3.85714285714	0.040353607	0.222278501593	1.0	1.66666666667	0.0	0.0
cbff087ad8e36f9cd54a5cbfdb09143f	3.85714285714	0.040353607	0.222278501593	1.0	1.66666666667	0.0	0.0
aa24dca57b67c44d1173a621010742e7	3.85714285714	0.040353607	0.222278501593	1.0	1.66666666667	0.0	0.0
ce13ce7fc1ef383a0df03c0b30dfe379	3.85714285714	0.040353607	0.222278501593	1.0	1.66666666667	0.0	0.0
0db2ee6289068b26ca1c83c4f4cea859	3.85714285714	0.040353607	0.222278501593	1.0	1.66666666667	0.0	0.0
75d9ff2af29f56e8350cc4824eabc5f0	3.85714285714	0.040353607	0.222278501593	1.0	1.66666666667	0.0	0.0
026f01c7e229efe0c45dc81b8ec81936	3.85714285714	0.040353607	0.222278501593	1.0	1.66666666667	0.0	0.0
88a10c6f9eff6efa075d6c3692f6761d	3.85714285714	0.040353607	0.222278501593	1.0	1.66666666667	0.0	0.0
b2227ea365aac0dc5bfe823a6aec91f1	3.85714285714	0.040353607	0.222278501593	1.0	1.66666666667	0.0	0.0
d7e70e64a3d371b6d1526b4c3dff3014	3.85714285714	0.040353607	0.222278501593	1.0	1.66666666667	0.0	0.0
1674542e43dbe232283ce18ee4fec4a8	3.85714285714	0.040353607	0.222278501593	1.0	1.66666666667	0.0	0.0
797fc5e708d9506aedf919f5722b7a27	3.85714285714	0.040353607	0.222278501593	1.0	1.66666666667	0.0	0.0
a343e6f37a2f0acc813fb2a6dd1d3226	3.85714285714	0.040353607	0.222278501593	1.0	1.66666666667	0.0	0.0
478167e9a12bbf536c9de543eeaa8ec1	3.85714285714	0.040353607	0.222278501593	1.0	1.66666666667	0.0	0.0
c44020e31f1bcb2941f7ab0fbeae82f4	3.85714285714	0.040353607	0.222278501593	1.0	1.66666666667	0.0	0.0
4d04f9dba4439f119be169a6090ec5fe	3.85714285714	0.040353607	0.222278501593	1.0	1.66666666667	0.0	0.0
97f466b731dc9316a67f2e0c7d5a14e6	3.85714285714	0.040353607	0.222278501593	1.0	1.66666666667	0.0	0.0
da0a3d0e90b3626fa593f7a8724e8666	3.85714285714	0.040353607	0.222278501593	1.0	1.66666666667	0.0	0.0
94b75b7d7fc0905147b263de3cd00682	3.85714285714	0.040353607	0.222278501593	1.0	1.66666666667	0.0	0.0
b073d20a5fe6c179e80caaae13fd4a74	3.85714285714	0.040353607	0.222278501593	1.0	1.66666666667	0.0	0.0
7443dcf1a00ced9827b39e57dd03a641	3.85714285714	0.040353607	0.222278501593	1.0	1.66666666667	0.0	0.0
07a864e788a4b2fb528db8b7e80baab0	3.85714285714	0.040353607	0.222278501593	1.0	1.66666666667	0.0	0.0
1f511de32609c46a7ecac1292c0565d5	3.85714285714	0.040353607	0.222278501593	1.0	1.66666666667	0.0	0.0
2eac63a3ee8e7db48d451122413504a7	3.85714285714	0.040353607	0.222278501593	1.0	1.66666666667	0.0	0.0
8a6308216f0de9c11b482a11ae27471b	3.85714285714	0.040353607	0.222278501593	1.0	1.66666666667	0.0	0.0
25dbba787b33900d181d36cded0bfd2f	3.85714285714	0.040353607	0.222278501593	1.0	1.33333333333	0.0	0.0
d131655ac01b889fd8f25867a38b504c	3.85714285714	0.040353607	0.222278501593	1.0	1.33333333333	0.0	0.0
368fc235961bbcacebf1bb9327af130e	3.85714285714	0.040353607	0.222278501593	1.0	1.33333333333	0.0	0.0
932f021e652941429fc11d491a8bd432	3.85714285714	0.040353607	0.222278501593	1.0	1.33333333333	0.0	0.0
73253728ca74a5ab65843edd0147ef1c	3.85714285714	0.040353607	0.222278501593	1.0	1.33333333333	0.0	0.0
afc210dbefcd2827fa7bf5de8ba10063	3.85714285714	0.040353607	0.222278501593	1.0	1.33333333333	0.0	0.0
901e450e9fdf023915ce9b9b1d21e793	3.85714285714	0.040353607	0.222278501593	1.0	1.33333333333	0.0	0.0
01fef62cd5c188d02c79f617bf5e0f8a	3.85714285714	0.040353607	0.222278501593	1.0	1.33333333333	0.0	0.0
01f498048487134705c4161bafac720b	3.85714285714	0.040353607	0.222278501593	1.0	1.33333333333	0.0	0.0
2f282a3fbb247ee87fb449501eec4fdd	3.85714285714	0.040353607	0.222278501593	1.0	1.33333333333	0.0	0.0
0ebbb0d5e056ba9be5f1a082a37bc519	3.85714285714	0.040353607	0.222278501593	1.0	1.33333333333	0.0	0.0
c99cfdfd4f3fd56027a78d01ba81a8ab	3.85714285714	0.040353607	0.222278501593	1.0	1.33333333333	0.0	0.0
87893373d832ae1b006a4b9e95978962	3.85714285714	0.040353607	0.222278501593	1.0	1.33333333333	0.0	0.0
23ab3d1fb2e0bba2672b0c30c6d84ca4	3.85714285714	0.040353607	0.222278501593	1.0	1.33333333333	0.0	0.0
2ef27000bf46d1e42cda9ddaaadb07b4	3.85714285714	0.040353607	0.222278501593	1.0	1.33333333333	0.0	0.0
4753def351d04ee917867ad2207ec62d	3.85714285714	0.040353607	0.222278501593	1.0	1.33333333333	0.0	0.0
f5ebfdfe3d348dea2b9f3b9b4cbefea0	3.85714285714	0.040353607	0.222278501593	1.0	1.33333333333	0.0	0.0
dca4b6560ffe49d61fa2bc4a3c648abb	3.85714285714	0.040353607	0.222278501593	1.0	1.33333333333	0.0	0.0
904afb4011f0a6f9ca659a2cf6eb50d3	3.85714285714	0.040353607	0.222278501593	1.0	1.33333333333	0.0	0.0
421b0a3d1409c58be0e712c285215ebf	3.85714285714	0.040353607	0.222278501593	1.0	1.33333333333	0.0	0.0
b865095fb99a6d684e354299aa8e3091	3.85714285714	0.040353607	0.222278501593	1.0	1.33333333333	0.0	0.0
2198e0612d0c700b3c16d8909d17f274	3.85714285714	0.040353607	0.222278501593	1.0	1.33333333333	0.0	0.0
0cff7247400f65e8405680f208f25df7	3.85714285714	0.040353607	0.222278501593	1.0	1.33333333333	0.0	0.0
99bc1f3ae6672d422dc0af78d98fca62	3.85714285714	0.040353607	0.222278501593	1.0	1.33333333333	0.0	0.0
2f7bce82703a2772a07e392c82442136	3.85714285714	0.040353607	0.222278501593	1.0	1.33333333333	0.0	0.0
74f4dc239759531f0ddfc24f235d02f0	3.85714285714	0.040353607	0.222278501593	1.0	1.33333333333	0.0	0.0
c8a4c477f56bb1968b14973c0a084d46	3.85714285714	0.040353607	0.222278501593	1.0	1.33333333333	0.0	0.0
284ac0d355ff9b59671f48bd082944a5	3.85714285714	0.040353607	0.222278501593	1.0	1.33333333333	0.0	0.0
0aba1dec078271327384b2fbf07f8327	3.85714285714	0.040353607	0.222278501593	1.0	1.33333333333	0.0	0.0
17b269c8fff5ad7b5ad4c83828282e9f	3.85714285714	0.040353607	0.222278501593	1.0	1.33333333333	0.0	0.0
e5eddb70c51007ee317b902b0a71f99b	3.85714285714	0.040353607	0.222278501593	1.0	1.33333333333	0.0	0.0
88ec06fffb8309b71adb389f2be37caa	3.85714285714	0.040353607	0.222278501593	1.0	1.33333333333	0.0	0.0
0912f53940df1ea0fb94e57bf3970e3c	3.85714285714	0.040353607	0.222278501593	1.0	1.33333333333	0.0	0.0
4ee40a7d702501fdbd6cf7de279b34fb	3.85714285714	0.040353607	0.222278501593	1.0	1.33333333333	0.0	0.0
b3199e8bbe27b04db24f65d34a67f283	3.85714285714	0.040353607	0.222278501593	1.0	1.33333333333	0.0	0.0
6b533b7feeb9d3cfee2b934f82b58d00	3.85714285714	0.040353607	0.222278501593	1.0	1.33333333333	0.0	0.0
c5b5683e3b9b27bbc665be1ac613f1fc	3.85714285714	0.040353607	0.222278501593	1.0	1.33333333333	0.0	0.0
79a5c42948310e6f8cb1097345169964	3.85714285714	0.040353607	0.222278501593	1.0	1.33333333333	0.0	0.0
a81463b93363a8ff7ace061120dc0c9b	3.85714285714	0.040353607	0.222278501593	1.0	1.33333333333	0.0	0.0
9d59a88403212b57211346ba2c281e96	3.85714285714	0.040353607	0.222278501593	1.0	1.33333333333	0.0	0.0
b7a53ccc7c4434a5724259f40a348dc6	3.85714285714	0.040353607	0.222278501593	1.0	1.33333333333	0.0	0.0
879e4bfa517cfd92cb0ca6166426bc55	3.85714285714	0.040353607	0.222278501593	1.0	1.33333333333	0.0	0.0
c172e692cf3c004263014cdd744606b1	3.85714285714	0.040353607	0.222278501593	1.0	1.33333333333	0.0	0.0
95e7a06e3bd812490807fa13589a4621	3.85714285714	0.040353607	0.222278501593	1.0	1.33333333333	0.0	0.0
97dc9169d300a5d88abf580abf6e5ef4	3.85714285714	0.040353607	0.222278501593	1.0	1.33333333333	0.0	0.0
2159c85bd94b0a50fbe404047930d30b	3.85714285714	0.040353607	0.222278501593	1.0	1.33333333333	0.0	0.0
81e80a0da900fb5a0370a39b47938d25	3.85714285714	0.040353607	0.222278501593	1.0	1.33333333333	0.0	0.0
c9c5f0d086d8e8534e337aa9cdb9512f	3.85714285714	0.040353607	0.222278501593	1.0	1.33333333333	0.0	0.0
3583d4db56ac37ff14cfe7583d5c89f9	3.85714285714	0.040353607	0.222278501593	1.0	1.33333333333	0.0	0.0
96d9a383dda54507f1308965087f9d59	3.85714285714	0.040353607	0.222278501593	1.0	1.33333333333	0.0	0.0
92e11103db3f020c34db46416edbbf29	3.85714285714	0.040353607	0.222278501593	1.0	1.33333333333	0.0	0.0
0786300f8fbe9cb9a409f4951fc860e2	3.85714285714	0.040353607	0.222278501593	1.0	1.33333333333	0.0	0.0
0eaf6c0571b7b0a85f7145ec4c065b91	3.85714285714	0.040353607	0.222278501593	1.0	1.33333333333	0.0	0.0
de082e2024bcad4b431ad106efacb576	3.85714285714	0.040353607	0.222278501593	1.0	1.33333333333	0.0	0.0
3ed54808ae8b4db3c3f4a587ec554267	3.85714285714	0.040353607	0.222278501593	1.0	1.33333333333	0.0	0.0
13b1f3a8fb46af84f26aae5b46cb9c82	3.85714285714	0.040353607	0.222278501593	1.0	1.33333333333	0.0	0.0
d40ea64c8a41c968fee99ede111ef45a	3.85714285714	0.040353607	0.222278501593	1.0	1.33333333333	0.0	0.0
ce474588480f31558f93f3d3c2f55d1a	3.85714285714	0.040353607	0.222278501593	1.0	1.33333333333	0.0	0.0
6647851bd7826a867719ea04e94f1869	3.85714285714	0.040353607	0.222278501593	1.0	1.33333333333	0.0	0.0
1e5e158191a633e3d2be757f21631c1c	3.85714285714	0.040353607	0.222278501593	1.0	1.33333333333	0.0	0.0
929931e0cf57a805ec1b2e694003601c	3.85714285714	0.040353607	0.222278501593	1.0	1.33333333333	0.0	0.0
bb026341128ef4bd0e8fe67d5407119d	3.85714285714	0.040353607	0.222278501593	1.0	1.33333333333	0.0	0.0
787dd9bd49df0f1bf1fb3b5453e568f3	3.85714285714	0.040353607	0.222278501593	1.0	1.33333333333	0.0	0.0
92c4d9c3f18c89b200fcfa104720ac1d	3.85714285714	0.040353607	0.222278501593	1.0	1.33333333333	0.0	0.0
569811fd16b0ed7df1149a96d0e20ab4	3.85714285714	0.040353607	0.222278501593	1.0	1.33333333333	0.0	0.0
ef6925acf57a5f1633aec8a7644b5e8d	3.85714285714	0.040353607	0.222278501593	1.0	1.33333333333	0.0	0.0
36367eedfd3a76fc04d4d4b4a19571d8	3.85714285714	0.040353607	0.222278501593	1.0	1.33333333333	0.0	0.0
82f2995fcea8ae7f1597fa574b399cff	3.85714285714	0.040353607	0.222278501593	1.0	1.33333333333	0.0	0.0
393be073ced8754d34a870ad871f71e4	3.85714285714	0.040353607	0.222278501593	1.0	1.33333333333	0.0	0.0
d573ea9d12e053ce29574196bf64487d	3.85714285714	0.040353607	0.222278501593	1.0	1.33333333333	0.0	0.0
7c42d13b2502998b4066991a2f5a6fdd	3.85714285714	0.040353607	0.222278501593	1.0	1.33333333333	0.0	0.0
3d023ad8a96b2e471685f7f57b311ae9	3.85714285714	0.040353607	0.222278501593	1.0	1.33333333333	0.0	0.0
3e8f16e583a36fea0976842cbe9f34b7	3.85714285714	0.040353607	0.222278501593	1.0	1.33333333333	0.0	0.0
44122ba7b96f3945e0a5a410a8e2be9a	3.85714285714	0.040353607	0.222278501593	1.0	1.33333333333	0.0	0.0
0a70a42bf93c1d686d1cc8400baa1243	3.85714285714	0.040353607	0.222278501593	1.0	1.33333333333	0.0	0.0
62562745f38c48649bfb4f351b60f4fa	3.85714285714	0.040353607	0.222278501593	1.0	1.33333333333	0.0	0.0
aec0e63b47108f3c14b9c7e0572e726e	3.85714285714	0.040353607	0.222278501593	1.0	1.33333333333	0.0	0.0
d9bfba35b82d1ec646e918e75d6f242d	3.85714285714	0.040353607	0.222278501593	1.0	1.33333333333	0.0	0.0
c338f4206310324e52a34baf01664245	3.85714285714	0.040353607	0.222278501593	1.0	1.33333333333	0.0	0.0
ccf511e0f505aa25c70ee6f73cb30c5f	3.85714285714	0.040353607	0.222278501593	1.0	1.33333333333	0.0	0.0
8861fb2775c660cbb4e78081bfb209a4	3.85714285714	0.040353607	0.222278501593	1.0	1.33333333333	0.0	0.0
6cece6d54cdf8573e0cc0d9ca88bb475	3.85714285714	0.040353607	0.222278501593	1.0	1.33333333333	0.0	0.0
4e4d6ce7c7b12dbb31aa2393aa72815e	3.85714285714	0.040353607	0.222278501593	1.0	1.33333333333	0.0	0.0
52cf268bfc44418f0b531933f12171f3	3.85714285714	0.040353607	0.222278501593	1.0	1.33333333333	0.0	0.0
9b28663fcae64d7f3ced1d28ab0bcb72	3.85714285714	0.040353607	0.222278501593	1.0	1.33333333333	0.0	0.0
a335f52542bf87cc5bd08e19fb9dfecb	3.85714285714	0.040353607	0.222278501593	1.0	1.33333333333	0.0	0.0
9f7c5ccfb4b80951579df78390388dbc	3.85714285714	0.040353607	0.222278501593	1.0	1.33333333333	0.0	0.0
cc9dc930894adfed1ffad83a7b08784e	3.85714285714	0.040353607	0.222278501593	1.0	1.33333333333	0.0	0.0
a6df33c43dc9b27da8eaec7c9b083576	3.85714285714	0.040353607	0.222278501593	1.0	1.33333333333	0.0	0.0
8e8759cbb49c2db8472abe0013b4de15	3.85714285714	0.040353607	0.222278501593	1.0	1.33333333333	0.0	0.0
3bd2e23d8edb3d6b577b0e16fd4ad3c0	3.85714285714	0.040353607	0.222278501593	1.0	1.33333333333	0.0	0.0
c08bcd22adb9e0a34b31a992d717139f	3.85714285714	0.040353607	0.222278501593	1.0	1.33333333333	0.0	0.0
432ce0de2b297c3543fea8282ff5b2b7	3.85714285714	0.040353607	0.222278501593	1.0	1.33333333333	0.0	0.0
7a1a85ca881f0dd36aee5fe0d697a0cb	3.85714285714	0.040353607	0.222278501593	1.0	1.33333333333	0.0	0.0
94beb23ac191b9a89a9d17dd9fb2866e	3.85714285714	0.040353607	0.222278501593	1.0	1.33333333333	0.0	0.0
0d5ab3fc1c3a6981cf143670c361a765	3.85714285714	0.040353607	0.222278501593	1.0	1.33333333333	0.0	0.0
3f9bd0387cfdde82675f3b2c6efb0f42	3.85714285714	0.040353607	0.222278501593	1.0	1.33333333333	0.0	0.0
f7bc9d7c8f369e169a3acbf7affb2227	3.85714285714	0.040353607	0.222278501593	1.0	1.0	0.0	0.0
9477aecf5e0cc20a7557eba34ea3ae56	3.85714285714	0.040353607	0.222278501593	1.0	1.0	0.0	0.0
31f9edc6813c34c18f43a5a979d9d142	3.85714285714	0.040353607	0.222278501593	1.0	1.0	0.0	0.0
6a637dc6d1a8eb8c8784fc15bdc333ba	3.85714285714	0.040353607	0.222278501593	1.0	1.0	0.0	0.0
b8111b4b6a9aa6313e3aa564d2a63698	3.85714285714	0.040353607	0.222278501593	1.0	1.0	0.0	0.0
4e505f62213d0cf52f19854383977bdd	3.85714285714	0.040353607	0.222278501593	1.0	1.0	0.0	0.0
60f321d752012dceed4151603132f9a3	3.85714285714	0.040353607	0.222278501593	1.0	1.0	0.0	0.0
45b91f916eb62459170b667257e99fdb	3.85714285714	0.040353607	0.222278501593	1.0	1.0	0.0	0.0
d3149649430ca8a8fe02acb1d76187a5	3.85714285714	0.040353607	0.222278501593	1.0	1.0	0.0	0.0
3dd2f8ef3310d8f665c942e0ad5ce7d9	3.85714285714	0.040353607	0.222278501593	1.0	1.0	0.0	0.0
9eb60be3b50375bbdd5687b6e89c41d5	3.85714285714	0.040353607	0.222278501593	1.0	1.0	0.0	0.0
3109cb135a05381c5b4fb1c946d1c95d	3.85714285714	0.040353607	0.222278501593	1.0	1.0	0.0	0.0
12c60eb9b9910d4d190926c0720ee6fa	3.85714285714	0.040353607	0.222278501593	1.0	1.0	0.0	0.0
21bbb462df847e24c07db94dd25e0702	3.85714285714	0.040353607	0.222278501593	1.0	1.0	0.0	0.0
0b86f784588e4c3ff288be84de2b4457	3.85714285714	0.040353607	0.222278501593	1.0	1.0	0.0	0.0
13ebbebe185f5686a2ca56cf2e6d7a33	3.85714285714	0.040353607	0.222278501593	1.0	1.0	0.0	0.0
9c367b2482fa23127c1489f3f2137b9f	3.85714285714	0.040353607	0.222278501593	1.0	1.0	0.0	0.0
4d5b1ef1e27444a2739de73dd8c805ff	3.85714285714	0.040353607	0.222278501593	1.0	1.0	0.0	0.0
151209a8bbe354ba399a501005cf1d4c	3.85714285714	0.040353607	0.222278501593	1.0	1.0	0.0	0.0
e8c097f192fa1683bb03242a8ae68ee6	3.85714285714	0.040353607	0.222278501593	1.0	1.0	0.0	0.0
2dbee7559b29b40193605c447af67156	3.85714285714	0.040353607	0.222278501593	1.0	1.0	0.0	0.0
61a8d4be5577209f74b68858530eafc2	3.85714285714	0.040353607	0.222278501593	1.0	1.0	0.0	0.0
cb5edbb495e329123764a358cafe62c3	3.85714285714	0.040353607	0.222278501593	1.0	1.0	0.0	0.0
34842498ca907ec01bd20656189e0893	3.85714285714	0.040353607	0.222278501593	1.0	1.0	0.0	0.0
f76eaef9ec80ec68ccdf8b5944fc2080	3.85714285714	0.040353607	0.222278501593	1.0	1.0	0.0	0.0
5502a43cab45b8df8784e0d29bbff62f	3.85714285714	0.040353607	0.222278501593	1.0	1.0	0.0	0.0
5fbf2f178eed6b047a6335828af1b422	3.85714285714	0.040353607	0.222278501593	1.0	1.0	0.0	0.0
8955cc98b582d6058dd6aaf32d261a07	3.85714285714	0.040353607	0.222278501593	1.0	1.0	0.0	0.0
e5eee210b06c132d751456a619153fda	3.85714285714	0.040353607	0.222278501593	1.0	1.0	0.0	0.0
83dc5adeb279e70f91232dd3d3e0cada	3.85714285714	0.040353607	0.222278501593	1.0	1.0	0.0	0.0
093b40c44defd5b77365f1d7ef63082b	3.85714285714	0.040353607	0.222278501593	1.0	1.0	0.0	0.0
19acb03238fc99216e848d1082e4a28e	3.85714285714	0.040353607	0.222278501593	1.0	1.0	0.0	0.0
cd4c1dc2e0eed5b4f0b87f30337ba12d	3.85714285714	0.040353607	0.222278501593	1.0	1.0	0.0	0.0
6481003a2f385c369ab3dc0a03d16527	3.85714285714	0.040353607	0.222278501593	1.0	1.0	0.0	0.0
fa078702f7c7c947abdce500128f87ba	3.85714285714	0.040353607	0.222278501593	1.0	1.0	0.0	0.0
b021bf19ee523f1edab1ebc3174692ef	3.85714285714	0.040353607	0.222278501593	1.0	1.0	0.0	0.0
358341be73f8836166e5327d89855c9f	3.85714285714	0.040353607	0.222278501593	1.0	1.0	0.0	0.0
578e16cbfa05cef85d950a6c59f303a3	3.85714285714	0.040353607	0.222278501593	1.0	1.0	0.0	0.0
f535bc90dceae84cd9dd251d5958ee2e	3.85714285714	0.040353607	0.222278501593	1.0	1.0	0.0	0.0
8d4ac8cffe7a646103c8150155701db6	3.85714285714	0.040353607	0.222278501593	1.0	1.0	0.0	0.0
e1d2dfb0704f1d4b86c50a78a0131d68	3.85714285714	0.040353607	0.222278501593	1.0	1.0	0.0	0.0
fa08df8c2e24575aefffbacb562bd854	3.85714285714	0.040353607	0.222278501593	1.0	1.0	0.0	0.0
59fa2b942970d9a913604fea95926964	3.85714285714	0.040353607	0.222278501593	1.0	1.0	0.0	0.0
87c7de70441fd8ea4c6f5a05c7c365ec	3.85714285714	0.040353607	0.222278501593	1.0	1.0	0.0	0.0
e96d95b872395ea0f2197bce47ec8d76	3.85714285714	0.040353607	0.222278501593	1.0	1.0	0.0	0.0
25a31b55f8f910cc3dc25303fa3a5772	3.85714285714	0.040353607	0.222278501593	1.0	1.0	0.0	0.0
a693a3aa725354db3fb50cceecf5fb03	3.85714285714	0.040353607	0.222278501593	1.0	1.0	0.0	0.0
5a4e047fbcc2e2d766c03dde76f18389	3.85714285714	0.040353607	0.222278501593	1.0	1.0	0.0	0.0
0db08e26d38d6cedff14688a8d28b228	3.85714285714	0.040353607	0.222278501593	1.0	1.0	0.0	0.0
81feecd15006479b831e1911804a6196	3.85714285714	0.040353607	0.222278501593	1.0	1.0	0.0	0.0
20a9631ee88db9441d25bc5d1bff0c3c	3.85714285714	0.040353607	0.222278501593	1.0	1.0	0.0	0.0
b5e7a8b24438b6c1ebfb92b2caa4d891	3.85714285714	0.040353607	0.222278501593	1.0	1.0	0.0	0.0
53c35cd666d408a9a580968884fe8c74	3.85714285714	0.040353607	0.222278501593	1.0	1.0	0.0	0.0
9839938979b6b92e55cc82d966b23f64	3.85714285714	0.040353607	0.222278501593	1.0	1.0	0.0	0.0
831bb9560838340850d70eb175730cb8	3.85714285714	0.040353607	0.222278501593	1.0	1.0	0.0	0.0
dd4189ab202b2e0455976ab1568b2a68	3.85714285714	0.040353607	0.222278501593	1.0	1.0	0.0	0.0
612947e07fc8bb5e50d261571597901b	3.85714285714	0.040353607	0.222278501593	1.0	1.0	0.0	0.0
60a09bc03776ec62cc62382691120172	3.85714285714	0.040353607	0.222278501593	1.0	1.0	0.0	0.0
e06d5b23225e15cafe2c6ae401b86122	3.85714285714	0.040353607	0.222278501593	1.0	1.0	0.0	0.0
383c69bdceb9d373e63096d7468aaf46	3.85714285714	0.040353607	0.222278501593	1.0	1.0	0.0	0.0
1929b8bbf25634acb80c4d1abedba55a	3.85714285714	0.040353607	0.222278501593	1.0	1.0	0.0	0.0
a8674694cf6ceda44cbba354dd39d093	3.85714285714	0.040353607	0.222278501593	1.0	1.0	0.0	0.0
743edb8ebf8e9887e0cb1aa68881c9b8	3.85714285714	0.040353607	0.222278501593	1.0	1.0	0.0	0.0
016bbe1c52b3af58f0be55a9c48ee4df	3.85714285714	0.040353607	0.222278501593	1.0	1.0	0.0	0.0
9a65505fe8724b927605f1183704964c	3.85714285714	0.040353607	0.222278501593	1.0	1.0	0.0	0.0
a34213aa44b078f440fabb316c05f303	3.85714285714	0.040353607	0.222278501593	1.0	1.0	0.0	0.0
29f67699b9f3a9e4616e24a7882df8c7	3.85714285714	0.040353607	0.222278501593	1.0	1.0	0.0	0.0
bed505ac118cd0c6ce3670f73e4e66b0	3.85714285714	0.040353607	0.222278501593	1.0	1.0	0.0	0.0
da1951623a6dd700099d52628d27d4e7	3.85714285714	0.040353607	0.222278501593	1.0	1.0	0.0	0.0
a77b0e36d4cc99b5fae9f7dcc4816503	3.85714285714	0.040353607	0.222278501593	1.0	1.0	0.0	0.0
4b4d544eed3d2f66a64c05e60baf4e6e	3.85714285714	0.040353607	0.222278501593	1.0	1.0	0.0	0.0
ca56c23f0b2eef57753afa397cee8bdd	3.85714285714	0.040353607	0.222278501593	1.0	1.0	0.0	0.0
276b3bd57d0d031da3c5c241e61de934	3.85714285714	0.040353607	0.222278501593	1.0	1.0	0.0	0.0
e97d00d17f83ea8e0a180e518001190a	3.85714285714	0.040353607	0.222278501593	1.0	1.0	0.0	0.0
c95e89b02e50a79bc0a8e53c1f53cdfb	3.85714285714	0.040353607	0.222278501593	1.0	1.0	0.0	0.0
6d632bdf611f43669d5abc9538174278	3.85714285714	0.040353607	0.222278501593	1.0	1.0	0.0	0.0
eeccf9704e2251b96eb73f49f8109671	3.85714285714	0.040353607	0.222278501593	1.0	1.0	0.0	0.0
ce74358294ceb51c81df624112776774	3.85714285714	0.040353607	0.222278501593	1.0	1.0	0.0	0.0
aaf055a304c56ab4ddd49fff1d3940aa	3.85714285714	0.040353607	0.222278501593	1.0	0.666666666667	0.0	0.0
481e31ac6cf5a2cc1403cef4db3550c5	3.85714285714	0.040353607	0.222278501593	1.0	0.666666666667	0.0	0.0
2583ef8203e246be3ec6684b1f87769a	3.85714285714	0.040353607	0.222278501593	1.0	0.666666666667	0.0	0.0
9ccbf4abcdea511e83acc92953ca73d8	3.85714285714	0.040353607	0.222278501593	1.0	0.666666666667	0.0	0.0
59bb36bf4b646475d2daa847adef3099	3.85714285714	0.040353607	0.222278501593	1.0	0.666666666667	0.0	0.0
65466b8026ce4887ccceef11dfe7fe22	3.85714285714	0.040353607	0.222278501593	1.0	0.666666666667	0.0	0.0
[truncated: 9,326 more rows]
