# Supplementary material for: Characterizing changes in soil microbiome abundance and diversity due to different cover crop techniques
Source: PLoS One. 2020 May 5;15(5):e0232453. doi: 10.1371/journal.pone.0232453 (PMC7199946; doi:10.1371/journal.pone.0232453)
Supplement: S5 File — ANOVA (S5 File -> anova_ocs.txt) ad Kruskal-Wallis (S5 File -> kw_ocs.txt) tests were performed for the multi-mix treatment to find bacterial types that significantly differed in ASV counts across time points. The list of significantly changing bacterial types was included (S5 File -> multiMix_sig.csv) as well as summary statistics (average and standard deviation of abundance) of significantly changing bacteria categorized by their phyla classifications (S5 File -> multiMix_significant_taxa_stats.csv). (ZIP) [file pone.0232453.s009.zip]

Archive with 11 entries (10 files):
- S5_File/
- S5_File/multiMix_sig.csv
- S5_File/anova_ocs.txt
- __MACOSX/S5_File/._anova_ocs.txt
- S5_File/._anova_ocs.txt
- S5_File/kw_ocs.txt
- __MACOSX/S5_File/._kw_ocs.txt
- S5_File/._kw_ocs.txt
- S5_File/mMix_significant_taxa_stats.csv
- __MACOSX/S5_File/._mMix_significant_taxa_stats.csv
- S5_File/._mMix_significant_taxa_stats.csv
