# Supplementary material for: Characterizing changes in soil microbiome abundance and diversity due to different cover crop techniques
Source: PLoS One. 2020 May 5;15(5):e0232453. doi: 10.1371/journal.pone.0232453 (PMC7199946; doi:10.1371/journal.pone.0232453)
Supplement: S5 File — ANOVA (S5 File -> anova_ocs.txt) ad Kruskal-Wallis (S5 File -> kw_ocs.txt) tests were performed for the multi-mix treatment to find bacterial types that significantly differed in ASV counts across time points. The list of significantly changing bacterial types was included (S5 File -> multiMix_sig.csv) as well as summary statistics (average and standard deviation of abundance) of significantly changing bacteria categorized by their phyla classifications (S5 File -> multiMix_significant_taxa_stats.csv). (ZIP) [file pone.0232453.s009.zip › S5_File/multiMix_sig.csv]

	OTU	Test.Statistic.x	P.x	FDR_P.x	Bonferroni_P.x	TP3_mean.x	TP2_mean.x	TP1_mean.x	Test.Statistic.y	P.y	FDR_P.y	Bonferroni_P.y	TP3_mean.y	TP2_mean.y	TP1_mean.y	Taxon	Confidence
1	64963ba2ce307a502c143643dca7efde	19.8947368421	4.78533983804e-05	0.171923533948	0.506863195646	0	0	16	987.428571429	1.11022302463e-16	1.17594822768e-12	1.17594822768e-12	0	0	16	k__Bacteria; p__Planctomycetes; c__Planctomycetia; o__Planctomycetales; f__Planctomycetaceae; g__Planctomyces; s__	0.763413602142402
2	67d0e4f6e0265c54799ab77b041a61f8	19.8598949212	4.86943544038e-05	0.171923533948	0.515770601845	0	0	21.3333333333	426.996138996	6.66133814775e-16	3.52784468305e-12	7.0556893661e-12	0	0	21.3333333333	k__Bacteria; p__Acidobacteria; c__Acidobacteriia; o__Acidobacteriales; f__Acidobacteriaceae; g__Granulicella	0.778611720236926
3	8aecca0908fa37ff462a96f00736e285	19.8598949212	4.86943544038e-05	0.171923533948	0.515770601845	0	0	16	32.5525902669	1.0490584117e-06	0.00111116266967	0.0111116266967	0	0	16	k__Bacteria; p__Firmicutes; c__Bacilli; o__Bacillales	0.994858282522572
4	9dcdc95c08f512b983663aac9af1f50b	15.9336099585	0.000346785203679	0.209141292455	1	1.11111111111	0	20.6666666667	26.4664285714	4.36340440257e-06	0.00385143161934	0.0462171794321	1.11111111111	0	20.6666666667	k__Bacteria; p__Firmicutes; c__Bacilli; o__Bacillales; f__Bacillaceae	0.999743299059931
5	dc2b0d4ed7e5943232e6b0523817a7a6	15.9116022099	0.000350622256971	0.209141292455	1	3.44444444444	0	50.6666666667	45.6535869791	8.90460277736e-08	0.00015719592103	0.000943175526178	3.44444444444	0	50.6666666667	k__Bacteria; p__Firmicutes; c__Bacilli; o__Bacillales; f__Bacillaceae	0.999721523596292
6	9f0f34d2bd690d604716974fada24a15	15.9116022099	0.000350622256971	0.209141292455	1	0	0.888888888889	27.3333333333	69.4025496123	3.46107420501e-09	1.22198993265e-05	3.66596979795e-05	0	0.888888888889	27.3333333333	k__Bacteria; p__Planctomycetes; c__Planctomycetia; o__Gemmatales; f__Gemmataceae; g__Gemmata; s__	0.940195831923885
7	386efc14227681aa95c58911639f1e1f	14.8311847759	0.000601795790905	0.209141292455	1	1.55555555556	0	20	26.034209269	4.8724984173e-06	0.00396996178738	0.051609503236	1.55555555556	0	20	k__Bacteria; p__Firmicutes; c__Bacilli; o__Bacillales; f__Bacillaceae; g__Bacillus; s__koreensis	0.847679780273385
8	745fffe6b9758ac73940a202cce67c75	13.7998772253	0.00100784729623	0.209141292455	1	3.44444444444	0	22.6666666667	6.63338020637	0.006945548908	0.235236876909	1	3.44444444444	0	22.6666666667	k__Bacteria	0.999903516498398
9	cd92929f6369de51b8562c18522d497a	13.6497521143	0.00108641058593	0.209141292455	1	27.1111111111	8	45.6666666667	13.0055290682	0.000320181514062	0.044279404017	1	27.1111111111	8	45.6666666667	k__Bacteria; p__Proteobacteria; c__Gammaproteobacteria	0.752432716582205
10	a948515760dacd10753db9f489c4f013	13.6023800285	0.00111245052789	0.209141292455	1	4.88888888889	0	28.6666666667	21.0080594185	1.96354738017e-05	0.0122340552063	0.207978938507	4.88888888889	0	28.6666666667	k__Bacteria; p__Planctomycetes; c__Planctomycetia; o__Gemmatales; f__Gemmataceae; g__; s__	0.999833275751681
11	83baedb274bf0339f80c621522064acf	13.5038363171	0.00116863584067	0.209141292455	1	7.22222222222	0	25.6666666667	29.4355605256	2.11633109992e-06	0.00203783445549	0.0224161790104	7.22222222222	0	25.6666666667	k__Bacteria; p__Gemmatimonadetes; c__Gemmatimonadetes; o__Gemmatimonadales; f__Ellin5301; g__; s__	0.993541111331127
12	708058b00789dca313659c790f8c43a4	13.4693877551	0.00118893910541	0.209141292455	1	11.2222222222	0	36.3333333333	24.0953895072	8.13345585926e-06	0.00615354031866	0.0861495644613	11.2222222222	0	36.3333333333	k__Bacteria; p__Proteobacteria; c__Betaproteobacteria; o__Burkholderiales	0.755558223368726
13	ad191189bc293f40dcdc7992cfae9752	13.392689106	0.0012354196698	0.209141292455	1	129.777777778	31.6666666667	157.666666667	13.7474563312	0.000237567498718	0.0375569394987	1	129.777777778	31.6666666667	157.666666667	k__Bacteria; p__Firmicutes; c__Bacilli; o__Bacillales; f__Planococcaceae	0.841369040365112
14	403cf89d54ae572dc20da538cb657d42	13.188630491	0.00136812341873	0.209141292455	1	0.666666666667	0.333333333333	13.6666666667	66.2072213501	5.03322905576e-09	1.33279905397e-05	5.33119621586e-05	0.666666666667	0.333333333333	13.6666666667	k__Bacteria; p__Planctomycetes; c__Planctomycetia; o__Gemmatales; f__Gemmataceae; g__; s__	0.999473383756727
15	67aaea41bdd0043947d033f21eaaa508	13.1602067183	0.00138770585529	0.209141292455	1	4.44444444444	0	40	19.3060965667	3.32095300186e-05	0.0185134390504	0.351755341957	4.44444444444	0	40	k__Bacteria; p__Chloroflexi; c__TK10; o__B07_WMSP1; f__FFCH4570; g__; s__	0.955451703688056
16	6d0ca26f76cf24c8e77b2da2f002875a	13.1602067183	0.00138770585529	0.209141292455	1	4	0	22.3333333333	15.0092346439	0.000146142906622	0.0302964859096	1	4	0	22.3333333333	k__Bacteria; p__Planctomycetes; c__Planctomycetia; o__Gemmatales; f__Gemmataceae; g__; s__	0.999982019091671
17	e7b5d146c8c22267dcf22731d2d6007f	12.8354080221	0.00163239990755	0.209141292455	1	1	0	6	9.49450549451	0.00153037573845	0.116169765114	1	1	0	6	k__Bacteria; p__Verrucomicrobia; c__[Spartobacteria]; o__[Chthoniobacterales]; f__[Chthoniobacteraceae]; g__Candidatus Xiphinematobacter; s__	0.990069886269706
18	31ef3e844891a88080c737c31861caf9	12.799075879	0.00166232519056	0.209141292455	1	92.8888888889	36.4444444444	174.666666667	17.5624452256	5.88532049997e-05	0.0290118919529	0.623373147356	92.8888888889	36.4444444444	174.666666667	k__Bacteria; p__Actinobacteria; c__Actinobacteria; o__Actinomycetales; f__Streptomycetaceae; g__Streptomyces	0.784410231968162
19	a9c32bf50f041009ad71bd9076e1ddfe	12.7984344423	0.00166285841428	0.209141292455	1	79.6666666667	33.2222222222	108.333333333	6.31792903643	0.00834415006191	0.235236876909	1	79.6666666667	33.2222222222	108.333333333	k__Bacteria; p__Proteobacteria; c__Alphaproteobacteria; o__Rhodospirillales; f__Rhodospirillaceae	0.984405047537985
20	85a46e202cbe9b12a6d8f9b64abf06e9	12.7953216374	0.00166544850623	0.209141292455	1	83	14	89.6666666667	12.5749072272	0.000382509435699	0.0471109295688	1	83	14	89.6666666667	k__Bacteria; p__Actinobacteria; c__Actinobacteria; o__Actinomycetales; f__Thermomonosporaceae; g__Actinomadura	0.76880203748865
21	b40a966b061167c2aaffd55b156d54b5	12.6315789474	0.00180753819333	0.209141292455	1	0	0	29.3333333333	15.4285714286	0.000125054680664	0.0302964859096	1	0	0	29.3333333333	k__Bacteria; p__Proteobacteria; c__Betaproteobacteria; o__Burkholderiales; f__Oxalobacteraceae; g__Massilia; s__aerilata	0.71327506990657
22	b1ead5b398ce246024d97c7366ca1280	12.6315789474	0.00180753819333	0.209141292455	1	0	0	12.6666666667	15.4285714286	0.000125054680664	0.0302964859096	1	0	0	12.6666666667	k__Bacteria; p__Proteobacteria; c__Betaproteobacteria; o__Nitrosomonadales; f__Nitrosomonadaceae; g__Nitrosospira; s__multiformis	0.87224977918155
23	9da7a152d00c0dfe49449445ee4ba080	12.6315789474	0.00180753819333	0.209141292455	1	0	0	10	15.4285714286	0.000125054680664	0.0302964859096	1	0	0	10	k__Bacteria; p__Proteobacteria; c__Betaproteobacteria; o__Burkholderiales; f__Comamonadaceae	0.999993614504371
24	9b9ee0921942db554661f51eba7c66fd	12.6315789474	0.00180753819333	0.209141292455	1	0	0	8	15.4285714286	0.000125054680664	0.0302964859096	1	0	0	8	k__Bacteria; p__Proteobacteria; c__Betaproteobacteria; o__Rhodocyclales; f__Rhodocyclaceae	0.854060909406625
25	f6d5e3f2a6128dd11b84d2e82d7e9007	12.6315789474	0.00180753819333	0.209141292455	1	0	0	4.66666666667	15.4285714286	0.000125054680664	0.0302964859096	1	0	0	4.66666666667	k__Bacteria; p__Planctomycetes; c__Phycisphaerae; o__WD2101; f__; g__; s__	0.999973216932593
26	0a21f7764bd3626377cba589f61812e8	12.6315789474	0.00180753819333	0.209141292455	1	0	0	2.66666666667	15.4285714286	0.000125054680664	0.0302964859096	1	0	0	2.66666666667	k__Bacteria; p__Firmicutes; c__Bacilli; o__Bacillales	0.922901127029229
27	53f3058792974d3e9e9264d3ba6cdec7	12.6315789474	0.00180753819333	0.209141292455	1	0	0	2	15.4285714286	0.000125054680664	0.0302964859096	1	0	0	2	k__Bacteria; p__Chloroflexi; c__Ktedonobacteria	0.883582410106332
28	76c3d1f8593c0d79b0b034dbdc2a0240	12.6	0.00183630477703	0.209141292455	1	0	0	23	14.9664687391	0.000148506732786	0.0302964859096	1	0	0	23	k__Bacteria; p__Proteobacteria; c__Alphaproteobacteria; o__Rhizobiales; f__Hyphomicrobiaceae; g__Pedomicrobium; s__australicum	0.748314771803172
29	3ce2308eccb26b374205c2aa8191e63d	12.6	0.00183630477703	0.209141292455	1	0	0	22	12.0962665844	0.000468092994657	0.0533122688108	1	0	0	22	k__Bacteria; p__Planctomycetes; c__Planctomycetia; o__Gemmatales; f__Gemmataceae; g__; s__	0.999954316771501
30	c7346cfdd93c9f8d523dd720d9157cde	12.6	0.00183630477703	0.209141292455	1	0	0	21	15.416918429	0.000125592849495	0.0302964859096	1	0	0	21	k__Bacteria; p__Bacteroidetes; c__[Saprospirae]; o__[Saprospirales]; f__Chitinophagaceae; g__Ferruginibacter; s__lapsinanis	0.724022937104732
31	b427779e8353fe62a8a58eb3fd305145	12.6	0.00183630477703	0.209141292455	1	0	0	20	12.1484814398	0.000457793781315	0.0527059970836	1	0	0	20	k__Bacteria; p__Firmicutes; c__Bacilli; o__Bacillales; f__Planococcaceae	0.988683227690875
32	0096df140bf046c6070214f47b6ccc3f	12.6	0.00183630477703	0.209141292455	1	0	0	19.3333333333	8.55898982284	0.0024416692899	0.160634541109	1	0	0	19.3333333333	k__Bacteria; p__Gemmatimonadetes; c__Gemmatimonadetes	0.809494368343612
33	523294f73efc2ed6a4c955863b044f4d	12.6	0.00183630477703	0.209141292455	1	0	0	18.6666666667	14.914919852	0.000151412669858	0.0302964859096	1	0	0	18.6666666667	k__Bacteria; p__Proteobacteria; c__Betaproteobacteria	0.999961528904743
34	eca582d06db15bc60317f413d400e345	12.6	0.00183630477703	0.209141292455	1	0	0	18.3333333333	15.0552995392	0.00014364339549	0.0302964859096	1	0	0	18.3333333333	k__Bacteria; p__Planctomycetes; c__Phycisphaerae; o__WD2101; f__; g__; s__	0.999933087338777
35	d084d0cf3440f17fbb599b009aedaa85	12.6	0.00183630477703	0.209141292455	1	0	0	18	14.4754550469	0.000178918978799	0.0323984222469	1	0	0	18	k__Bacteria; p__Actinobacteria	0.986849175491986
36	0dbf8e0cfb06054784041cf147ae08df	12.6	0.00183630477703	0.209141292455	1	0	0	17.6666666667	10.4885907897	0.000955341524977	0.0857540460386	1	0	0	17.6666666667	k__Bacteria; p__Planctomycetes; c__Planctomycetia; o__Planctomycetales; f__Planctomycetaceae; g__Planctomyces; s__	0.991002806187659
37	0826722923d956f67904a524392b3198	12.6	0.00183630477703	0.209141292455	1	0	0	17.6666666667	13.6629436138	0.00024566072021	0.0382652698304	1	0	0	17.6666666667	k__Bacteria; p__Armatimonadetes; c__SJA-176; o__RB046; f__; g__; s__	0.960209721611986
38	1d21967a1bd7d06a16c5b65abfff844e	12.6	0.00183630477703	0.209141292455	1	0	0	17.6666666667	7.61399457886	0.00401713109925	0.226041818235	1	0	0	17.6666666667	k__Bacteria; p__Planctomycetes; c__Phycisphaerae; o__CPla-3; f__; g__; s__	0.787379363537245
39	9a949ab185a6740cfa0858f5762eb942	12.6	0.00183630477703	0.209141292455	1	0	0	17.3333333333	14.8360089413	0.000155984242414	0.0302964859096	1	0	0	17.3333333333	k__Bacteria; p__Proteobacteria; c__Betaproteobacteria; o__Burkholderiales; f__Comamonadaceae	0.999993084622126
40	028d96d1da85df9eb12c6b3e072fe060	12.6	0.00183630477703	0.209141292455	1	0	0	16	10.8508634223	0.000809408895162	0.0786537524546	1	0	0	16	k__Bacteria; p__Actinobacteria; c__Actinobacteria; o__Actinomycetales; f__Geodermatophilaceae; g__Blastococcus; s__jejuensis	0.886520869455107
41	c27e20bd2f13cdf27667f0103e3becfd	12.6	0.00183630477703	0.209141292455	1	0	0	15.3333333333	10.5721687639	0.000919246570119	0.0832193134248	1	0	0	15.3333333333	k__Bacteria; p__Bacteroidetes; c__[Saprospirae]; o__[Saprospirales]; f__Chitinophagaceae	0.999907978446224
42	15c8270f34938a7a2bdcd41bec0a9a39	12.6	0.00183630477703	0.209141292455	1	0	0	15	12.3392010833	0.00042225925981	0.0514088514932	1	0	0	15	k__Bacteria; p__Bacteroidetes; c__Cytophagia; o__Cytophagales	0.985628125137222
43	7d6eddeb4b098b2d6252ff694986b214	12.6	0.00183630477703	0.209141292455	1	0	0	15	15.4057480981	0.000126111143939	0.0302964859096	1	0	0	15	k__Bacteria; p__Acidobacteria; c__iii1-8; o__32-20; f__; g__; s__	0.773095979954098
44	4d6804c493a9c93a0e39eef6678eba15	12.6	0.00183630477703	0.209141292455	1	0	0	14.3333333333	15.4035791422	0.000126212057041	0.0302964859096	1	0	0	14.3333333333	k__Bacteria; p__Firmicutes; c__Bacilli; o__Bacillales; f__Paenibacillaceae; g__Paenibacillus; s__larvae	0.777966472260037
45	2b1b6c471ebac7adee6772e7996966e0	12.6	0.00183630477703	0.209141292455	1	0	0	14	9.18218623482	0.00178388834777	0.126811713957	1	0	0	14	k__Bacteria; p__Proteobacteria; c__Betaproteobacteria; o__Burkholderiales; f__Oxalobacteraceae; g__Herminiimonas	0.927150247242292
46	99bc7bba9e9565454922e31a0ad1effe	12.6	0.00183630477703	0.209141292455	1	0	0	13.6666666667	12.6885658373	0.000364842202569	0.0468968271281	1	0	0	13.6666666667	k__Bacteria; p__; c__; o__; f__; g__; s__	0.927378804683515
47	b2744a60565f774cb7000a6b0213858b	12.6	0.00183630477703	0.209141292455	1	0	0	13.6666666667	10.1787396277	0.00110357541377	0.0958120555957	1	0	0	13.6666666667	k__Bacteria; p__Actinobacteria; c__Actinobacteria; o__Actinomycetales; f__Microbacteriaceae; g__Leifsonia; s__poae	0.731633544481179
48	6cdf3abb9782cd943326994a3c9c457f	12.6	0.00183630477703	0.209141292455	1	0	0	13.3333333333	9.59786714064	0.00145550706244	0.112530881791	1	0	0	13.3333333333	k__Bacteria; p__Verrucomicrobia; c__[Pedosphaerae]; o__[Pedosphaerales]; f__[Pedosphaeraceae]; g__; s__	0.984056612478299
49	b0ecd6a8f96f2d6cfa7696a79a7dcbc8	12.6	0.00183630477703	0.209141292455	1	0	0	13.3333333333	14.4529943125	0.00018046704235	0.0323984222469	1	0	0	13.3333333333	k__Bacteria; p__; c__; o__; f__; g__; s__	0.820805737450726
50	47442d6df1c317f21d4667e0e0d1150a	12.6	0.00183630477703	0.209141292455	1	0	0	13	15.1594684385	0.000138164418452	0.0302964859096	1	0	0	13	k__Bacteria; p__Planctomycetes; c__Planctomycetia; o__Gemmatales; f__Gemmataceae; g__; s__	0.999918081711731
51	32836588c78e07c4917559556ab67e13	12.6	0.00183630477703	0.209141292455	1	0	0	13	10.6861826698	0.0008724267819	0.0825066470883	1	0	0	13	k__Bacteria; p__Gemmatimonadetes; c__Gemmatimonadetes; o__Gemmatimonadales; f__Ellin5301; g__; s__	0.992137438153279
52	6711dad4e16816f9780dc4845ab45fb2	12.6	0.00183630477703	0.209141292455	1	0	0	12.6666666667	10.0718160682	0.00116052403121	0.09729005989	1	0	0	12.6666666667	k__Bacteria; p__Verrucomicrobia; c__[Spartobacteria]; o__[Chthoniobacterales]; f__[Chthoniobacteraceae]; g__DA101; s__	0.999818192853774
53	904c3d9abe38eee5347d3954ccb05790	12.6	0.00183630477703	0.209141292455	1	0	0	12.6666666667	15.3014128728	0.000131068662859	0.0302964859096	1	0	0	12.6666666667	k__Bacteria	0.999719842112835
54	b2f44891f42425b6b320d3b890dc3122	12.6	0.00183630477703	0.209141292455	1	0	0	12.6666666667	14.3549337261	0.000187402263379	0.0325404061264	1	0	0	12.6666666667	k__Bacteria; p__Planctomycetes; c__Planctomycetia; o__Gemmatales; f__Gemmataceae; g__; s__	0.999629812305542
55	f2ce2fbc581d7e470cce3232e27a0ea0	12.6	0.00183630477703	0.209141292455	1	0	0	12.3333333333	7.84610486096	0.00354557835734	0.206344867917	1	0	0	12.3333333333	k__Bacteria; p__Planctomycetes; c__Planctomycetia; o__Gemmatales; f__Gemmataceae; g__; s__	0.995408066143439
56	ddf88dcaa3e8f086765ed6ccaab7348e	12.6	0.00183630477703	0.209141292455	1	0	0	12	10.6132848044	0.000902047842383	0.0832193134248	1	0	0	12	k__Bacteria; p__Planctomycetes; c__Planctomycetia; o__Gemmatales; f__Isosphaeraceae; g__Nostocoida; s__limicola III	0.783979858821001
57	50663b97ea152d5b12aab4760a807b11	12.6	0.00183630477703	0.209141292455	1	0	0	11.6666666667	7.41758241758	0.00447094923286	0.235236876909	1	0	0	11.6666666667	k__Bacteria; p__Verrucomicrobia; c__[Pedosphaerae]; o__[Pedosphaerales]; f__[Pedosphaeraceae]; g__; s__	0.970282456194429
58	e64f39c9f6bac995b0ea5709f0e7b2c6	12.6	0.00183630477703	0.209141292455	1	0	0	11.6666666667	8.18890814558	0.00295765809227	0.180043186858	1	0	0	11.6666666667	k__Bacteria; p__Elusimicrobia; c__Elusimicrobia; o__Elusimicrobiales; f__; g__; s__	0.952922093906558
59	f18f946dc0814e5b876f28f5a76f00ba	12.6	0.00183630477703	0.209141292455	1	0	0	11.3333333333	14.8134788799	0.000157317477816	0.0302964859096	1	0	0	11.3333333333	k__Bacteria; p__Planctomycetes; c__Planctomycetia; o__Gemmatales; f__Gemmataceae; g__; s__	0.999921020304191
60	16908ebd80e5fba764e0307e6b940f6c	12.6	0.00183630477703	0.209141292455	1	0	0	11.3333333333	14.8134788799	0.000157317477816	0.0302964859096	1	0	0	11.3333333333	k__Bacteria; p__; c__; o__; f__; g__; s__	0.978443254870468
61	6a15dcabfbd7294acad048f98477dde7	12.6	0.00183630477703	0.209141292455	1	0	0	11	12.6138996139	0.000376343495647	0.0468968271281	1	0	0	11	k__Bacteria; p__Acidobacteria; c__Solibacteres; o__Solibacterales; f__MVS-65; g__; s__	0.851626229224574
62	adf3be536b01cbafc2a9df285b4ad0dc	12.6	0.00183630477703	0.209141292455	1	0	0	10.6666666667	15.249862107	0.000133597743964	0.0302964859096	1	0	0	10.6666666667	k__Bacteria; p__Planctomycetes; c__Planctomycetia; o__Gemmatales; f__Isosphaeraceae; g__Nostocoida	0.970021052960376
63	04aca7cd921c8ea6a9feeaa607d8ccfe	12.6	0.00183630477703	0.209141292455	1	0	0	10.6666666667	11.932671558	0.000502065814889	0.0559776959084	1	0	0	10.6666666667	k__Bacteria; p__Proteobacteria; c__Deltaproteobacteria; o__FAC87; f__; g__; s__	0.976047992493869
64	86b39ae35ca7a46c215644d154e2313c	12.6	0.00183630477703	0.209141292455	1	0	0	10.6666666667	7.91525908961	0.00341723382811	0.199974258052	1	0	0	10.6666666667	k__Bacteria; p__Planctomycetes; c__Planctomycetia; o__Planctomycetales; f__Planctomycetaceae; g__Planctomyces; s__	0.982466891879535
65	08cc6a358fb888004430f72a77aa703d	12.6	0.00183630477703	0.209141292455	1	0	0	10.3333333333	15.3805572021	0.000127288726852	0.0302964859096	1	0	0	10.3333333333	k__Bacteria; p__Actinobacteria; c__Actinobacteria; o__Actinomycetales	0.9999999998632
66	b6d8611d08131f7bf1364b89cfddeb29	12.6	0.00183630477703	0.209141292455	1	0	0	10	9.33179723502	0.00165705598054	0.122261579868	1	0	0	10	k__Bacteria; p__; c__; o__; f__; g__; s__	0.984993468533768
67	547d3fe54160be42c6ea6b4aa7556b99	12.6	0.00183630477703	0.209141292455	1	0	0	10	14.6473779385	0.00016754661307	0.0311342758883	1	0	0	10	k__Bacteria; p__Proteobacteria	0.973472644879356
68	901e5ae84b887b7737b40d26fa065d2d	12.6	0.00183630477703	0.209141292455	1	0	0	9.66666666667	11.9699525567	0.000494089419398	0.0556744162793	1	0	0	9.66666666667	k__Bacteria; p__Proteobacteria; c__Betaproteobacteria	0.996805578415678
69	441b3f08e9641fe6fac38bf8eb20f49e	12.6	0.00183630477703	0.209141292455	1	0	0	9	12.8395303327	0.000342762210331	0.046545350408	1	0	0	9	k__Bacteria	0.999999921992651
70	a99264ec2af129666a6c0109ca3717a4	12.6	0.00183630477703	0.209141292455	1	0	0	8.33333333333	15.3548680619	0.000128502197379	0.0302964859096	1	0	0	8.33333333333	k__Bacteria; p__Actinobacteria; c__Thermoleophilia; o__Gaiellales; f__Gaiellaceae; g__Gaiella; s__occulta	0.997231706729068
71	89ae988b642aa085cd6f44d00d93b883	12.6	0.00183630477703	0.209141292455	1	0	0	8	14.2417582418	0.000195777045601	0.033446297855	1	0	0	8	k__Bacteria; p__Verrucomicrobia; c__[Spartobacteria]; o__[Chthoniobacterales]; f__[Chthoniobacteraceae]; g__DA101; s__	0.999382521781789
72	a4a9552fceedcb6344f9d73ebaaee706	12.6	0.00183630477703	0.209141292455	1	0	0	8	7.63475699558	0.00397223044915	0.22499393004	1	0	0	8	k__Bacteria; p__Bacteroidetes; c__[Saprospirae]; o__[Saprospirales]; f__Chitinophagaceae	0.999993756265692
73	ed8aad6808bd89cd597b1ecc80d81c25	12.6	0.00183630477703	0.209141292455	1	0	0	7	11.5714285714	0.000587222268223	0.0621985826502	1	0	0	7	k__Bacteria; p__Firmicutes; c__Clostridia; o__Clostridiales; f__Ruminococcaceae; g__Clostridium	0.887854449969893
74	677b42f216cd9083c7f5d48ea01508a0	12.6	0.00183630477703	0.209141292455	1	0	0	7	15.3243243243	0.000129961739795	0.0302964859096	1	0	0	7	k__Bacteria; p__Planctomycetes; c__Planctomycetia; o__Planctomycetales; f__Planctomycetaceae; g__Planctomyces; s__	0.986123783530976
75	cd92e9194e07805846f7179329e2ed74	12.6	0.00183630477703	0.209141292455	1	0	0	6.66666666667	13.7755102041	0.000234946810567	0.0375569394987	1	0	0	6.66666666667	k__Bacteria; p__Verrucomicrobia; c__Opitutae; o__Opitutales; f__Opitutaceae; g__; s__	0.982160647204444
76	7c6860f82d10ac7ff111ca7a2cfed4b1	12.6	0.00183630477703	0.209141292455	1	0	0	6.66666666667	14.9791955617	0.000147798864915	0.0302964859096	1	0	0	6.66666666667	k__Bacteria; p__Proteobacteria; c__Betaproteobacteria	0.999979922172312
77	87345530973de2eae5cfc965cccf1c52	12.6	0.00183630477703	0.209141292455	1	0	0	6.33333333333	15.3014128728	0.000131068662859	0.0302964859096	1	0	0	6.33333333333	k__Bacteria	0.99999966616369
78	3b45492baad915e451ca773963ff7b44	12.6	0.00183630477703	0.209141292455	1	0	0	6.33333333333	14.3549337261	0.000187402263379	0.0325404061264	1	0	0	6.33333333333	k__Bacteria; p__Proteobacteria; c__Gammaproteobacteria; o__Xanthomonadales; f__Sinobacteraceae; g__Alkanibacter; s__difficilis	0.945993801519552
79	a1a4d0b2ded710aca300adc47d07316e	12.6	0.00183630477703	0.209141292455	1	0	0	6	13.4377880184	0.000268758506279	0.0400942267395	1	0	0	6	k__Bacteria; p__Proteobacteria; c__Deltaproteobacteria; o__Myxococcales; f__Cystobacteraceae	0.999958058989733
80	556bf60cc553d86bdabfd5dcb911e804	12.6	0.00183630477703	0.209141292455	1	0	0	6	13.4377880184	0.000268758506279	0.0400942267395	1	0	0	6	k__Bacteria; p__TM7; c__SC3; o__; f__; g__; s__	0.961006063331932
81	0a47c6e180896823c55c3e64a72c9615	12.6	0.00183630477703	0.209141292455	1	0	0	5.66666666667	15.2700587084	0.000132600494318	0.0302964859096	1	0	0	5.66666666667	k__Bacteria; p__Firmicutes; c__Clostridia; o__Clostridiales; f__Clostridiaceae; g__Clostridium	0.99344339216595
82	23758f9ceee95d7359d69bc56ebd0430	12.6	0.00183630477703	0.209141292455	1	0	0	5.66666666667	14.1103074141	0.000206030294016	0.0346392519717	1	0	0	5.66666666667	k__Bacteria; p__Planctomycetes; c__Planctomycetia; o__Gemmatales; f__Gemmataceae; g__; s__	0.999990897151455
83	cd9d2a267d0634ee3262b5b8ae50863e	12.6	0.00183630477703	0.209141292455	1	0	0	5.66666666667	12.2496075353	0.000438555300842	0.0521930083879	1	0	0	5.66666666667	k__Bacteria; p__Firmicutes; c__Bacilli; o__Bacillales; f__Bacillaceae	0.999693896689331
84	f973b760cd6feb21098ec9877335a122	12.6	0.00183630477703	0.209141292455	1	0	0	5	15.2255639098	0.000134808578389	0.0302964859096	1	0	0	5	k__Bacteria; p__Gemmatimonadetes; c__Gemmatimonadetes; o__Ellin5290; f__; g__; s__	0.825213062989774
85	f3e753842c2ed00b6ef17a976e41415a	12.6	0.00183630477703	0.209141292455	1	0	0	4.33333333333	15.1594684385	0.000138164418452	0.0302964859096	1	0	0	4.33333333333	k__Bacteria; p__Proteobacteria; c__Deltaproteobacteria; o__Syntrophobacterales; f__Syntrophobacteraceae; g__Desulfovirga; s__adipica	0.997107014385474
86	8336beed31c88fe893f304bb4dc15dea	12.6	0.00183630477703	0.209141292455	1	0	0	4.33333333333	13.3032069971	0.00028371137526	0.0417370956494	1	0	0	4.33333333333	k__Bacteria; p__Planctomycetes; c__Planctomycetia; o__Pirellulales; f__Pirellulaceae	0.998194286027166
87	8dce5f5dd7c770aeaef4d9ec459f2f2b	12.6	0.00183630477703	0.209141292455	1	0	0	4.33333333333	15.1594684385	0.000138164418452	0.0302964859096	1	0	0	4.33333333333	k__Bacteria; p__Firmicutes; c__Bacilli; o__Bacillales	0.99046821011852
88	0fe02b1531e4b7ed3c6d70f2bee71bfa	12.6	0.00183630477703	0.209141292455	1	0	0	3.66666666667	9.52478134111	0.00150801190789	0.115745377742	1	0	0	3.66666666667	k__Bacteria; p__Proteobacteria; c__Gammaproteobacteria	0.958611379207921
89	a79cb7c1a6e0016b4a9f7cf08d1a53a4	12.6	0.00183630477703	0.209141292455	1	0	0	3.66666666667	12.6138996139	0.000376343495647	0.0468968271281	1	0	0	3.66666666667	k__Bacteria; p__TM7; c__TM7-1; o__; f__; g__; s__	0.999693067579564
90	75a448c981daff1015939cabf20aca68	12.6	0.00183630477703	0.209141292455	1	0	0	2.66666666667	12.992481203	0.000321895214248	0.044279404017	1	0	0	2.66666666667	k__Bacteria; p__Armatimonadetes; c__OPB50; o__; f__; g__; s__	0.999842179029251
91	5f6b2ec27f581ae9733f97b482984cef	12.6	0.00183630477703	0.209141292455	1	0	0	1.66666666667	13.7755102041	0.000234946810567	0.0375569394987	1	0	0	1.66666666667	k__Bacteria; p__Chloroflexi; c__Anaerolineae; o__pLW-97; f__; g__; s__	0.99999958189787
92	73245587c34e43774c578b6842002895	12.5405092593	0.00189174682708	0.213163642473	1	53.6666666667	31.2222222222	73	12.6626795403	0.000368784796393	0.0468968271281	1	53.6666666667	31.2222222222	73	k__Bacteria; p__Proteobacteria; c__Alphaproteobacteria; o__Rhodospirillales; f__Rhodospirillaceae	0.979025408681554
93	5f6059bdc35863c607ab632819f791c9	12.4270720232	0.00200214532346	0.223228665959	1	52.6666666667	11.7777777778	68.3333333333	9.90572456552	0.00125557496309	0.100265766573	1	52.6666666667	11.7777777778	68.3333333333	k__Bacteria; p__Chloroflexi; c__Ktedonobacteria; o__JG30-KF-AS9; f__; g__; s__	0.999996018140562
94	1bd727d2b7d7aa37a85c48e3ac438391	12.3048266926	0.00212833914768	0.234826752628	1	26.1111111111	2	13.3333333333	10.9588102376	0.000770851538559	0.0763070980973	1	26.1111111111	2	13.3333333333	k__Bacteria; p__Actinobacteria	0.999957808925781
95	9d06555d65568e4e95ce720b77a12139	12.2140221402	0.00222719781225	0.243200816777	1	14.5555555556	0	58	17.4928750774	6.02588390259e-05	0.0290118919529	0.638261622963	14.5555555556	0	58	k__Bacteria; p__Verrucomicrobia; c__[Spartobacteria]; o__[Chthoniobacterales]; f__[Chthoniobacteraceae]; g__DA101; s__	0.999861446775393
96	2af23ba133e38f4089c6cc759e43f7f8	11.9570560083	0.0025325514551	0.273722296045	1	5.55555555556	0	27.3333333333	13.7611768762	0.000236281740779	0.0375569394987	1	5.55555555556	0	27.3333333333	k__Bacteria; p__Verrucomicrobia; c__[Spartobacteria]; o__[Chthoniobacterales]; f__[Chthoniobacteraceae]; g__DA101; s__	0.99542383458745
97	657bea0010a9272775d863eba30ac081	11.6944728181	0.00288786902904	0.285823646695	1	2.22222222222	3.55555555556	52	23.1163865546	1.06571848014e-05	0.00752539342778	0.112880901417	2.22222222222	3.55555555556	52	k__Bacteria; p__Acidobacteria; c__Acidobacteriia; o__Acidobacteriales; f__Acidobacteriaceae	0.946873021370469
98	7f056e65362dcce5699f171548830799	11.6825396825	0.00290515120166	0.285823646695	1	5	3.77777777778	56.6666666667	34.7047317404	6.65926741306e-07	0.000783721782657	0.00705349604391	5	3.77777777778	56.6666666667	k__Bacteria; p__Chloroflexi; c__Ktedonobacteria; o__Thermogemmatisporales; f__Thermogemmatisporaceae; g__; s__	0.979386427174465
99	fffb45e3908d85520e715529df110982	11.6825396825	0.00290515120166	0.285823646695	1	1.88888888889	1.22222222222	17	21.5964347611	1.6487134247e-05	0.0109144828715	0.174631725944	1.88888888889	1.22222222222	17	k__Bacteria; p__Planctomycetes; c__Planctomycetia; o__Gemmatales; f__Gemmataceae; g__; s__	0.982063168902872
100	2d9a3b6b088734e078f83507a36ca70b	11.6590163934	0.00293952229149	0.285823646695	1	29.7777777778	14.3333333333	44.6666666667	12.1686677691	0.000453879787026	0.0527059970836	1	29.7777777778	14.3333333333	44.6666666667	k__Bacteria; p__Proteobacteria; c__Alphaproteobacteria; o__Rhodospirillales; f__Acetobacteraceae; g__Rhodopila; s__globiformis	0.999697247205381
101	25a47de35bd6a7a99906502e741d29ec	11.5652525253	0.00308061427291	0.285823646695	1	21.6666666667	1.22222222222	33	8.35390938617	0.00271398008158	0.169500432812	1	21.6666666667	1.22222222222	33	k__Bacteria; p__Proteobacteria; c__Gammaproteobacteria	0.964563763607305
102	f8c390ac5ca7a4395e5395a97ecf8c27	11.4991643049	0.00318411099153	0.285823646695	1	54.4444444444	15.4444444444	79.6666666667	7.34476029107	0.0046534556988	0.235236876909	1	54.4444444444	15.4444444444	79.6666666667	k__Bacteria; p__Proteobacteria; c__Alphaproteobacteria; o__Rhodospirillales; f__Rhodospirillaceae	0.983802543070516
103	cba01e823c65edd436f0971b3638e78c	11.482203451	0.00321122843342	0.285823646695	1	216.222222222	111.222222222	327	7.60652962356	0.00403341235332	0.226041818235	1	216.222222222	111.222222222	327	k__Bacteria; p__Proteobacteria; c__Zetaproteobacteria; o__Mariprofundales; f__Mariprofundaceae; g__; s__	0.785876936876825
104	e310f3a3cda0162bb8051a27665b1f61	11.3731451321	0.0033911961743	0.285823646695	1	31.2222222222	8.66666666667	56.6666666667	9.27848871253	0.00170106152193	0.122261579868	1	31.2222222222	8.66666666667	56.6666666667	k__Bacteria; p__Proteobacteria; c__Betaproteobacteria	0.996439096367983
105	7aae72cf2540badada288f489128f3a2	11.3413529944	0.00344553359361	0.285823646695	1	2.44444444444	5.11111111111	48.3333333333	16.3143148414	9.07584331762e-05	0.0302964859096	0.961313324202	2.44444444444	5.11111111111	48.3333333333	k__Bacteria; p__Proteobacteria; c__Alphaproteobacteria; o__Rhizobiales; f__Xanthobacteraceae; g__Xanthobacter; s__flavus	0.845482522907472
106	527d78e560fafed4b606bda237c480e2	11.3281653747	0.00346832785499	0.285823646695	1	3.33333333333	1	26	14.6882260597	0.000164964211155	0.0311342758883	1	3.33333333333	1	26	k__Bacteria; p__Chloroflexi; c__Ktedonobacteria; o__Ktedonobacterales; f__Ktedonobacteraceae; g__Ktedonobacter; s__racemifer	0.999986380807402
107	abd39480763c457e635bd147fd18ee2b	11.1964816971	0.00370437454396	0.285823646695	1	6.44444444444	0	27.6666666667	9.94976071683	0.001229557976	0.100180600629	1	6.44444444444	0	27.6666666667	k__Bacteria; p__; c__; o__; f__; g__; s__	0.954157012990815
108	16fde83ab918138304e60512bd86bf7c	11.1836734694	0.00372817390581	0.285823646695	1	0	11.8888888889	50	12.7085816258	0.00036182581175	0.0468968271281	1	0	11.8888888889	50	k__Bacteria; p__Acidobacteria; c__Acidobacteriia; o__Acidobacteriales; f__Koribacteraceae; g__Candidatus Koribacter; s__versatilis	0.990494100613939
109	f2999ac926ad3fd40434b4aaf13b9736	11.1272035696	0.00383493886814	0.285823646695	1	59.6666666667	18.1111111111	65.6666666667	13.0722630398	0.000311573718347	0.044002517663	1	59.6666666667	18.1111111111	65.6666666667	k__Bacteria; p__Proteobacteria; c__Alphaproteobacteria; o__Rhizobiales; f__Xanthobacteraceae	0.86388147472674
110	e694f0967dd719e12c2b47ae186701fc	11.0697399527	0.00394672176976	0.285823646695	1	37.2222222222	7.55555555556	49	7.25526424123	0.00488918287562	0.235236876909	1	37.2222222222	7.55555555556	49	k__Bacteria; p__Firmicutes; c__Bacilli; o__Bacillales; f__Bacillaceae; g__Bacillus	0.982452109420439
111	7a6a1cc3dc0133d19bdf4d9e24a5a0ed	10.9692671395	0.00415005550662	0.285823646695	1	51.3333333333	16.1111111111	77.3333333333	9.64839914084	0.00142039318756	0.110623563548	1	51.3333333333	16.1111111111	77.3333333333	k__Bacteria; p__Acidobacteria; c__Solibacteres; o__Solibacterales	0.974266648704758
112	b94ab5fb846a96375989ec2f850222e9	10.8423638203	0.00442191724932	0.285823646695	1	170.666666667	76.1111111111	201.333333333	7.95569853015	0.00334457861435	0.196809870462	1	170.666666667	76.1111111111	201.333333333	k__Bacteria; p__Proteobacteria; c__Alphaproteobacteria; o__Rhizobiales; f__Hyphomicrobiaceae; g__Pedomicrobium; s__australicum	0.746178187906432
113	e00969262cbdd61a700d5350c5e0dbb5	10.819121447	0.00447360492924	0.285823646695	1	0	12.1111111111	52.6666666667	8.3493142612	0.00272045634234	0.169500432812	1	0	12.1111111111	52.6666666667	k__Bacteria; p__Acidobacteria; c__Acidobacteriia; o__Acidobacteriales; f__Koribacteraceae; g__Candidatus Koribacter; s__versatilis	0.759758492778835
114	7788af1916647adc8fc23228bcf8604e	10.7301587302	0.00467708902829	0.285823646695	1	106.111111111	60.3333333333	203	20.4753339736	2.30703388521e-05	0.013575612729	0.244361029121	106.111111111	60.3333333333	203	k__Bacteria; p__Firmicutes; c__Bacilli; o__Bacillales; f__Bacillaceae	0.999735983723895
115	7363d107b2a0b5720c66bca295adaa0f	10.6424792139	0.00488669239131	0.285823646695	1	1.66666666667	9	31.3333333333	12.7062058664	0.000362182386629	0.0468968271281	1	1.66666666667	9	31.3333333333	k__Bacteria; p__Chloroflexi; c__Ktedonobacteria; o__Ktedonobacterales; f__Ktedonobacteraceae; g__; s__	0.805353046034644
116	3065b3fc19a4c9eca5706cac1e5b494d	10.624070159	0.00493187973072	0.285823646695	1	26.1111111111	2.88888888889	23	12.64267791	0.00037186355663	0.0468968271281	1	26.1111111111	2.88888888889	23	k__Bacteria; p__Actinobacteria; c__Actinobacteria; o__Actinomycetales; f__Micromonosporaceae	0.999499998987244
117	1de4e46b41b8ac45405aabdd46c28b66	10.5438383838	0.00513374846385	0.285823646695	1	18.6666666667	2.88888888889	44	9.48766898604	0.00153547650264	0.116169765114	1	18.6666666667	2.88888888889	44	k__Bacteria; p__Firmicutes; c__Bacilli; o__Bacillales; f__Planococcaceae; g__Bacillus; s__odysseyi	0.714215912838298
118	15be4f8a2a1510c78db507b3b8a04edd	10.4721252102	0.00532116717925	0.285823646695	1	1.22222222222	0.555555555556	9	11.3462707505	0.000648364473706	0.0666745291796	1	1.22222222222	0.555555555556	9	k__Bacteria; p__Armatimonadetes; c__Chthonomonadetes; o__Chthonomonadales; f__Chthonomonadaceae; g__; s__	0.996811109892831
119	55723f28869cf9c55cc44bd0b67ad525	10.2576325048	0.00592356833482	0.285823646695	1	5.55555555556	2	29	10.087635584	0.00115189626533	0.09729005989	1	5.55555555556	2	29	k__Bacteria; p__; c__; o__; f__; g__; s__	0.934501823470653
120	a59074cf3bcdaaf6c02383a5e2f3aa7a	10.2112268519	0.00606261880672	0.285823646695	1	41.6666666667	22.2222222222	76	9.27253799912	0.00170605379681	0.122261579868	1	41.6666666667	22.2222222222	76	k__Bacteria; p__Proteobacteria; c__Alphaproteobacteria; o__Rhizobiales	0.792987154278693
121	7bbfa19e25fa1bace5d8eca7b0edd69b	10.1451933364	0.00626612794211	0.285823646695	1	15.2222222222	49	179.333333333	9.27459252085	0.00170432834445	0.122261579868	1	15.2222222222	49	179.333333333	k__Bacteria; p__Verrucomicrobia; c__[Spartobacteria]; o__[Chthoniobacterales]; f__[Chthoniobacteraceae]; g__DA101; s__	0.999777719904594
122	a73bec5cebf688f8c968a7f4926eb141	9.97732426304	0.00681477566966	0.285823646695	1	2.88888888889	2.44444444444	20	9.73435141614	0.00136280784007	0.106924893644	1	2.88888888889	2.44444444444	20	k__Bacteria; p__Acidobacteria; c__Solibacteres; o__Solibacterales	0.968413372030444
123	f2a44e4d60016a4a21a92cc8b62f6eb4	9.97711332595	0.00681549445204	0.285823646695	1	25	9.33333333333	70	16.5498604415	8.34998690693e-05	0.0302964859096	0.884430613182	25	9.33333333333	70	k__Bacteria; p__Chloroflexi; c__Ktedonobacteria; o__Ktedonobacterales; f__Ktedonobacteraceae; g__Ktedonobacter; s__racemifer	0.867076344905855
124	955ba08489ec8096c85daa7d888c3bae	9.88002822865	0.00715449739069	0.285823646695	1	12.1111111111	2.55555555556	21	7.47412951513	0.00433471253084	0.235236876909	1	12.1111111111	2.55555555556	21	k__Bacteria; p__Chloroflexi; c__Anaerolineae; o__Anaerolineales; f__Anaerolinaceae; g__Anaerolinea; s__	0.896955737718416
125	11a0a9af464c88fad8b09f37f0c048cd	9.78884788848	0.00748822161489	0.285823646695	1	0.888888888889	3.11111111111	15.6666666667	11.4656740443	0.000615103373949	0.0638742640869	1	0.888888888889	3.11111111111	15.6666666667	k__Bacteria; p__TM7; c__TM7-1; o__; f__; g__; s__	0.985596553109375
126	6df41003a7cc2c5d62ef12d4a2d8da3f	9.74236749518	0.00766428733431	0.285823646695	1	4.77777777778	7.11111111111	75.6666666667	9.06338173771	0.00189230459658	0.132737021768	1	4.77777777778	7.11111111111	75.6666666667	k__Bacteria; p__Chloroflexi; c__Ktedonobacteria; o__Thermogemmatisporales; f__Thermogemmatisporaceae; g__; s__	0.995029172804409
127	378f4d7dc8c60cac957a68adeda0fafb	9.61969732612	0.00814909286315	0.285823646695	1	8.11111111111	1.88888888889	13	8.2907207596	0.00280455984052	0.171710392086	1	8.11111111111	1.88888888889	13	k__Bacteria; p__Firmicutes; c__Clostridia; o__Clostridiales; f__Clostridiaceae; g__Clostridium; s__cellulovorans	0.926612258675414
128	c079314847678cbd8c3b015aa58351a7	9.61603263279	0.00816403851489	0.285823646695	1	5.88888888889	14.7777777778	54.6666666667	10.2949579437	0.00104517270212	0.0922539105071	1	5.88888888889	14.7777777778	54.6666666667	k__Bacteria; p__Planctomycetes; c__Planctomycetia; o__Gemmatales; f__Isosphaeraceae; g__Nostocoida; s__limicola III	0.869717806725737
129	02679aeacaf9649e4493605a0d8e979e	9.59173126615	0.00826384227554	0.285823646695	1	4	2.33333333333	23.6666666667	6.16176558306	0.00915028425339	0.235236876909	1	4	2.33333333333	23.6666666667	k__Bacteria; p__Nitrospirae; c__Nitrospira; o__Nitrospirales; f__0319-6A21; g__; s__	0.96699947618813
130	d61f02273f74ebfd82007be99d73167a	9.55248335893	0.00842761319379	0.285823646695	1	7.33333333333	15.2222222222	126.666666667	15.4539275449	0.000123892493884	0.0302964859096	1	7.33333333333	15.2222222222	126.666666667	k__Bacteria; p__Planctomycetes; c__Phycisphaerae; o__WD2101; f__; g__; s__	0.999041736382805
131	2ca5066b3eb90d9673850e814a53b7c0	9.49672160198	0.0086658886831	0.285823646695	1	6	3.11111111111	22	9.07943450754	0.00187723655871	0.132557930866	1	6	3.11111111111	22	k__Bacteria; p__Planctomycetes; c__Planctomycetia; o__Gemmatales; f__Gemmataceae; g__; s__	0.999921283731974
132	0e53e0b1b4fb3c7d9a62dc041196fa94	9.48394377757	0.00872143152533	0.285823646695	1	4.77777777778	1.66666666667	19	8.50403650404	0.00251153185971	0.162208204012	1	4.77777777778	1.66666666667	19	k__Bacteria; p__Firmicutes; c__Clostridia; o__Clostridiales; f__Peptostreptococcaceae; g__Clostridium; s__maritimum	0.77072139336385
133	8c03d000ab794f48199b0bb1e73668bd	9.4693877551	0.00878513774805	0.285823646695	1	2.44444444444	6.77777777778	40.6666666667	11.6910878223	0.000557355984276	0.0606152227156	1	2.44444444444	6.77777777778	40.6666666667	k__Bacteria; p__Planctomycetes; c__Planctomycetia; o__Gemmatales; f__Gemmataceae; g__; s__	0.999968926213342
134	d6bb04c25fa7bc76c382e73661d4457e	9.43794249386	0.00892435478498	0.285823646695	1	80.1111111111	34.3333333333	242.666666667	8.68196311416	0.00229302221677	0.152752775597	1	80.1111111111	34.3333333333	242.666666667	k__Bacteria; p__Chloroflexi; c__Ktedonobacteria; o__Thermogemmatisporales; f__Thermogemmatisporaceae; g__; s__	0.915525084040127
135	5d32802c0c11db7089c6cafc2d8e1eca	9.43778801843	0.00892504410835	0.285823646695	1	1.44444444444	7.88888888889	44.3333333333	8.07498822421	0.00314006667181	0.188974921522	1	1.44444444444	7.88888888889	44.3333333333	k__Bacteria; p__Proteobacteria; c__Alphaproteobacteria; o__Sphingomonadales; f__Sphingomonadaceae; g__Sphingomonas	0.960062619478732
136	3bafef6386d1f27daab6f1aa1a6c320b	9.36824974109	0.00924081798674	0.285823646695	1	37.8888888889	9	41.3333333333	6.31843118547	0.00834168864023	0.235236876909	1	37.8888888889	9	41.3333333333	k__Bacteria; p__Planctomycetes; c__Planctomycetia; o__Gemmatales; f__Gemmataceae; g__; s__	0.999945737004952
137	fdacd6be73386e5a13e3345f33026e3b	9.35153583618	0.00931836664721	0.285823646695	1	0.888888888889	4.77777777778	31.6666666667	13.5502155966	0.000256936793107	0.0394416596027	1	0.888888888889	4.77777777778	31.6666666667	k__Bacteria; p__Proteobacteria; c__Alphaproteobacteria; o__Rhodospirillales; f__Rhodospirillaceae; g__Telmatospirillum; s__	0.999613774513947
138	d225342ab69d6027acf78fb03f44be4a	9.26903073286	0.00971081208367	0.285823646695	1	3.33333333333	1.77777777778	16.3333333333	12.2634361997	0.000435995040464	0.0521930083879	1	3.33333333333	1.77777777778	16.3333333333	k__Bacteria; p__Planctomycetes; c__Planctomycetia	0.953313098987666
