# Supplementary material for: Characterizing changes in soil microbiome abundance and diversity due to different cover crop techniques
Source: PLoS One. 2020 May 5;15(5):e0232453. doi: 10.1371/journal.pone.0232453 (PMC7199946; doi:10.1371/journal.pone.0232453)
Supplement: S5 File — ANOVA (S5 File -> anova_ocs.txt) ad Kruskal-Wallis (S5 File -> kw_ocs.txt) tests were performed for the multi-mix treatment to find bacterial types that significantly differed in ASV counts across time points. The list of significantly changing bacterial types was included (S5 File -> multiMix_sig.csv) as well as summary statistics (average and standard deviation of abundance) of significantly changing bacteria categorized by their phyla classifications (S5 File -> multiMix_significant_taxa_stats.csv). (ZIP) [file pone.0232453.s009.zip › S5_File/anova_ocs.txt]

OTU	Test-Statistic	P	FDR_P	Bonferroni_P	TP3_mean	TP2_mean	TP1_mean
64963ba2ce307a502c143643dca7efde	987.428571429	1.11022302463e-16	1.17594822768e-12	1.17594822768e-12	0.0	0.0	16.0
67d0e4f6e0265c54799ab77b041a61f8	426.996138996	6.66133814775e-16	3.52784468305e-12	7.0556893661e-12	0.0	0.0	21.3333333333
9f0f34d2bd690d604716974fada24a15	69.4025496123	3.46107420501e-09	1.22198993265e-05	3.66596979795e-05	0.0	0.888888888889	27.3333333333
403cf89d54ae572dc20da538cb657d42	66.2072213501	5.03322905576e-09	1.33279905397e-05	5.33119621586e-05	0.666666666667	0.333333333333	13.6666666667
d30f014f3e1eb5a7d25daa52bd12662c	56.2130685907	1.81623005524e-08	3.84750174902e-05	0.000192375087451	12.2222222222	13.1111111111	123.666666667
dc2b0d4ed7e5943232e6b0523817a7a6	45.6535869791	8.90460277736e-08	0.00015719592103	0.000943175526178	3.44444444444	0.0	50.6666666667
10b36dad7303dd6bc1ffb49577aaab11	43.5543443411	1.26679104429e-07	0.000191683582015	0.00134178507411	5.0	7.77777777778	57.3333333333
d976d5f80f051daba951579e903e8a62	35.4751728592	5.69015088381e-07	0.000753375977016	0.00602700781613	68.3333333333	61.2222222222	301.666666667
7f056e65362dcce5699f171548830799	34.7047317404	6.65926741306e-07	0.000783721782657	0.00705349604391	5.0	3.77777777778	56.6666666667
8aecca0908fa37ff462a96f00736e285	32.5525902669	1.0490584117e-06	0.00111116266967	0.0111116266967	0.0	0.0	16.0
83baedb274bf0339f80c621522064acf	29.4355605256	2.11633109992e-06	0.00203783445549	0.0224161790104	7.22222222222	0.0	25.6666666667
9dcdc95c08f512b983663aac9af1f50b	26.4664285714	4.36340440257e-06	0.00385143161934	0.0462171794321	1.11111111111	0.0	20.6666666667
386efc14227681aa95c58911639f1e1f	26.034209269	4.8724984173e-06	0.00396996178738	0.051609503236	1.55555555556	0.0	20.0
708058b00789dca313659c790f8c43a4	24.0953895072	8.13345585926e-06	0.00615354031866	0.0861495644613	11.2222222222	0.0	36.3333333333
657bea0010a9272775d863eba30ac081	23.1163865546	1.06571848014e-05	0.00752539342778	0.112880901417	2.22222222222	3.55555555556	52.0
fffb45e3908d85520e715529df110982	21.5964347611	1.6487134247e-05	0.0109144828715	0.174631725944	1.88888888889	1.22222222222	17.0
a948515760dacd10753db9f489c4f013	21.0080594185	1.96354738017e-05	0.0122340552063	0.207978938507	4.88888888889	0.0	28.6666666667
7788af1916647adc8fc23228bcf8604e	20.4753339736	2.30703388521e-05	0.013575612729	0.244361029121	106.111111111	60.3333333333	203.0
67aaea41bdd0043947d033f21eaaa508	19.3060965667	3.32095300186e-05	0.0185134390504	0.351755341957	4.44444444444	0.0	40.0
31ef3e844891a88080c737c31861caf9	17.5624452256	5.88532049997e-05	0.0290118919529	0.623373147356	92.8888888889	36.4444444444	174.666666667
3d4a64b43b7fa1f38d27adead321c8c3	17.5474258795	5.91535526488e-05	0.0290118919529	0.626554429657	25.3333333333	33.6666666667	90.6666666667
9d06555d65568e4e95ce720b77a12139	17.4928750774	6.02588390259e-05	0.0290118919529	0.638261622963	14.5555555556	0.0	58.0
f2a44e4d60016a4a21a92cc8b62f6eb4	16.5498604415	8.34998690693e-05	0.0302964859096	0.884430613182	25.0	9.33333333333	70.0
7aae72cf2540badada288f489128f3a2	16.3143148414	9.07584331762e-05	0.0302964859096	0.961313324202	2.44444444444	5.11111111111	48.3333333333
ddda8d50fbb8628b576945f8cb2054c1	15.87291026	0.000106326901538	0.0302964859096	1.0	4.77777777778	2.77777777778	23.3333333333
d61f02273f74ebfd82007be99d73167a	15.4539275449	0.000123892493884	0.0302964859096	1.0	7.33333333333	15.2222222222	126.666666667
b40a966b061167c2aaffd55b156d54b5	15.4285714286	0.000125054680664	0.0302964859096	1.0	0.0	0.0	29.3333333333
b1ead5b398ce246024d97c7366ca1280	15.4285714286	0.000125054680664	0.0302964859096	1.0	0.0	0.0	12.6666666667
9da7a152d00c0dfe49449445ee4ba080	15.4285714286	0.000125054680664	0.0302964859096	1.0	0.0	0.0	10.0
9b9ee0921942db554661f51eba7c66fd	15.4285714286	0.000125054680664	0.0302964859096	1.0	0.0	0.0	8.0
f6d5e3f2a6128dd11b84d2e82d7e9007	15.4285714286	0.000125054680664	0.0302964859096	1.0	0.0	0.0	4.66666666667
0a21f7764bd3626377cba589f61812e8	15.4285714286	0.000125054680664	0.0302964859096	1.0	0.0	0.0	2.66666666667
53f3058792974d3e9e9264d3ba6cdec7	15.4285714286	0.000125054680664	0.0302964859096	1.0	0.0	0.0	2.0
c7346cfdd93c9f8d523dd720d9157cde	15.416918429	0.000125592849495	0.0302964859096	1.0	0.0	0.0	21.0
7d6eddeb4b098b2d6252ff694986b214	15.4057480981	0.000126111143939	0.0302964859096	1.0	0.0	0.0	15.0
4d6804c493a9c93a0e39eef6678eba15	15.4035791422	0.000126212057041	0.0302964859096	1.0	0.0	0.0	14.3333333333
08cc6a358fb888004430f72a77aa703d	15.3805572021	0.000127288726852	0.0302964859096	1.0	0.0	0.0	10.3333333333
a99264ec2af129666a6c0109ca3717a4	15.3548680619	0.000128502197379	0.0302964859096	1.0	0.0	0.0	8.33333333333
677b42f216cd9083c7f5d48ea01508a0	15.3243243243	0.000129961739795	0.0302964859096	1.0	0.0	0.0	7.0
904c3d9abe38eee5347d3954ccb05790	15.3014128728	0.000131068662859	0.0302964859096	1.0	0.0	0.0	12.6666666667
87345530973de2eae5cfc965cccf1c52	15.3014128728	0.000131068662859	0.0302964859096	1.0	0.0	0.0	6.33333333333
0a47c6e180896823c55c3e64a72c9615	15.2700587084	0.000132600494318	0.0302964859096	1.0	0.0	0.0	5.66666666667
adf3be536b01cbafc2a9df285b4ad0dc	15.249862107	0.000133597743964	0.0302964859096	1.0	0.0	0.0	10.6666666667
f973b760cd6feb21098ec9877335a122	15.2255639098	0.000134808578389	0.0302964859096	1.0	0.0	0.0	5.0
47442d6df1c317f21d4667e0e0d1150a	15.1594684385	0.000138164418452	0.0302964859096	1.0	0.0	0.0	13.0
f3e753842c2ed00b6ef17a976e41415a	15.1594684385	0.000138164418452	0.0302964859096	1.0	0.0	0.0	4.33333333333
8dce5f5dd7c770aeaef4d9ec459f2f2b	15.1594684385	0.000138164418452	0.0302964859096	1.0	0.0	0.0	4.33333333333
eca582d06db15bc60317f413d400e345	15.0552995392	0.00014364339549	0.0302964859096	1.0	0.0	0.0	18.3333333333
6d0ca26f76cf24c8e77b2da2f002875a	15.0092346439	0.000146142906622	0.0302964859096	1.0	4.0	0.0	22.3333333333
7c6860f82d10ac7ff111ca7a2cfed4b1	14.9791955617	0.000147798864915	0.0302964859096	1.0	0.0	0.0	6.66666666667
76c3d1f8593c0d79b0b034dbdc2a0240	14.9664687391	0.000148506732786	0.0302964859096	1.0	0.0	0.0	23.0
523294f73efc2ed6a4c955863b044f4d	14.914919852	0.000151412669858	0.0302964859096	1.0	0.0	0.0	18.6666666667
9a949ab185a6740cfa0858f5762eb942	14.8360089413	0.000155984242414	0.0302964859096	1.0	0.0	0.0	17.3333333333
f18f946dc0814e5b876f28f5a76f00ba	14.8134788799	0.000157317477816	0.0302964859096	1.0	0.0	0.0	11.3333333333
16908ebd80e5fba764e0307e6b940f6c	14.8134788799	0.000157317477816	0.0302964859096	1.0	0.0	0.0	11.3333333333
527d78e560fafed4b606bda237c480e2	14.6882260597	0.000164964211155	0.0311342758883	1.0	3.33333333333	1.0	26.0
547d3fe54160be42c6ea6b4aa7556b99	14.6473779385	0.00016754661307	0.0311342758883	1.0	0.0	0.0	10.0
d084d0cf3440f17fbb599b009aedaa85	14.4754550469	0.000178918978799	0.0323984222469	1.0	0.0	0.0	18.0
b0ecd6a8f96f2d6cfa7696a79a7dcbc8	14.4529943125	0.00018046704235	0.0323984222469	1.0	0.0	0.0	13.3333333333
b2f44891f42425b6b320d3b890dc3122	14.3549337261	0.000187402263379	0.0325404061264	1.0	0.0	0.0	12.6666666667
3b45492baad915e451ca773963ff7b44	14.3549337261	0.000187402263379	0.0325404061264	1.0	0.0	0.0	6.33333333333
89ae988b642aa085cd6f44d00d93b883	14.2417582418	0.000195777045601	0.033446297855	1.0	0.0	0.0	8.0
23758f9ceee95d7359d69bc56ebd0430	14.1103074141	0.000206030294016	0.0346392519717	1.0	0.0	0.0	5.66666666667
cd92e9194e07805846f7179329e2ed74	13.7755102041	0.000234946810567	0.0375569394987	1.0	0.0	0.0	6.66666666667
5f6b2ec27f581ae9733f97b482984cef	13.7755102041	0.000234946810567	0.0375569394987	1.0	0.0	0.0	1.66666666667
2af23ba133e38f4089c6cc759e43f7f8	13.7611768762	0.000236281740779	0.0375569394987	1.0	5.55555555556	0.0	27.3333333333
ad191189bc293f40dcdc7992cfae9752	13.7474563312	0.000237567498718	0.0375569394987	1.0	129.777777778	31.6666666667	157.666666667
0826722923d956f67904a524392b3198	13.6629436138	0.00024566072021	0.0382652698304	1.0	0.0	0.0	17.6666666667
fdacd6be73386e5a13e3345f33026e3b	13.5502155966	0.000256936793107	0.0394416596027	1.0	0.888888888889	4.77777777778	31.6666666667
a1a4d0b2ded710aca300adc47d07316e	13.4377880184	0.000268758506279	0.0400942267395	1.0	0.0	0.0	6.0
556bf60cc553d86bdabfd5dcb911e804	13.4377880184	0.000268758506279	0.0400942267395	1.0	0.0	0.0	6.0
8336beed31c88fe893f304bb4dc15dea	13.3032069971	0.00028371137526	0.0417370956494	1.0	0.0	0.0	4.33333333333
d2b0de38ef351fb69cc4f8abadf71761	13.2222138882	0.000293154574044	0.0425355239489	1.0	6.55555555556	2.66666666667	39.0
5d05a974ec084c12d826c5743f74b6ac	13.1039236479	0.000307580103783	0.044002517663	1.0	0.222222222222	0.0	11.0
f2999ac926ad3fd40434b4aaf13b9736	13.0722630398	0.000311573718347	0.044002517663	1.0	59.6666666667	18.1111111111	65.6666666667
cd92929f6369de51b8562c18522d497a	13.0055290682	0.000320181514062	0.044279404017	1.0	27.1111111111	8.0	45.6666666667
75a448c981daff1015939cabf20aca68	12.992481203	0.000321895214248	0.044279404017	1.0	0.0	0.0	2.66666666667
441b3f08e9641fe6fac38bf8eb20f49e	12.8395303327	0.000342762210331	0.046545350408	1.0	0.0	0.0	9.0
16fde83ab918138304e60512bd86bf7c	12.7085816258	0.00036182581175	0.0468968271281	1.0	0.0	11.8888888889	50.0
7363d107b2a0b5720c66bca295adaa0f	12.7062058664	0.000362182386629	0.0468968271281	1.0	1.66666666667	9.0	31.3333333333
99bc7bba9e9565454922e31a0ad1effe	12.6885658373	0.000364842202569	0.0468968271281	1.0	0.0	0.0	13.6666666667
73245587c34e43774c578b6842002895	12.6626795403	0.000368784796393	0.0468968271281	1.0	53.6666666667	31.2222222222	73.0
3065b3fc19a4c9eca5706cac1e5b494d	12.64267791	0.00037186355663	0.0468968271281	1.0	26.1111111111	2.88888888889	23.0
6a15dcabfbd7294acad048f98477dde7	12.6138996139	0.000376343495647	0.0468968271281	1.0	0.0	0.0	11.0
a79cb7c1a6e0016b4a9f7cf08d1a53a4	12.6138996139	0.000376343495647	0.0468968271281	1.0	0.0	0.0	3.66666666667
85a46e202cbe9b12a6d8f9b64abf06e9	12.5749072272	0.000382509435699	0.0471109295688	1.0	83.0	14.0	89.6666666667
15c8270f34938a7a2bdcd41bec0a9a39	12.3392010833	0.00042225925981	0.0514088514932	1.0	0.0	0.0	15.0
d225342ab69d6027acf78fb03f44be4a	12.2634361997	0.000435995040464	0.0521930083879	1.0	3.33333333333	1.77777777778	16.3333333333
cd9d2a267d0634ee3262b5b8ae50863e	12.2496075353	0.000438555300842	0.0521930083879	1.0	0.0	0.0	5.66666666667
2d9a3b6b088734e078f83507a36ca70b	12.1686677691	0.000453879787026	0.0527059970836	1.0	29.7777777778	14.3333333333	44.6666666667
cbf9228701ea190f2b9cf5822d8d14ec	12.1667382527	0.000454252295569	0.0527059970836	1.0	0.0	0.888888888889	14.3333333333
b427779e8353fe62a8a58eb3fd305145	12.1484814398	0.000457793781315	0.0527059970836	1.0	0.0	0.0	20.0
3ce2308eccb26b374205c2aa8191e63d	12.0962665844	0.000468092994657	0.0533122688108	1.0	0.0	0.0	22.0
901e5ae84b887b7737b40d26fa065d2d	11.9699525567	0.000494089419398	0.0556744162793	1.0	0.0	0.0	9.66666666667
04aca7cd921c8ea6a9feeaa607d8ccfe	11.932671558	0.000502065814889	0.0559776959084	1.0	0.0	0.0	10.6666666667
98d7b40f7ca68b0c88a178378d37fb4e	11.6943978655	0.000556554161842	0.0606152227156	1.0	21.8888888889	15.7777777778	93.3333333333
8c03d000ab794f48199b0bb1e73668bd	11.6910878223	0.000557355984276	0.0606152227156	1.0	2.44444444444	6.77777777778	40.6666666667
489ddd35566397e6155981ef7053cf80	11.6768149883	0.00056082815579	0.0606152227156	1.0	0.0	1.22222222222	29.3333333333
e74633b2005171a776a2be03fcd5c7d3	11.6138147567	0.000576444186952	0.0616737053353	1.0	0.333333333333	0.0	5.66666666667
ed8aad6808bd89cd597b1ecc80d81c25	11.5714285714	0.000587222268223	0.0621985826502	1.0	0.0	0.0	7.0
308bf127f356f2c52565ce513f7653e7	11.5066145411	0.000604138998975	0.0633568344272	1.0	1.44444444444	1.66666666667	37.6666666667
11a0a9af464c88fad8b09f37f0c048cd	11.4656740443	0.000615103373949	0.0638742640869	1.0	0.888888888889	3.11111111111	15.6666666667
15be4f8a2a1510c78db507b3b8a04edd	11.3462707505	0.000648364473706	0.0666745291796	1.0	1.22222222222	0.555555555556	9.0
c893393c2442ac02b3546e33aa4945cf	11.2939828338	0.000663555092958	0.0675805340828	1.0	4.11111111111	1.88888888889	21.3333333333
cd2014390b6e7b361f719c273ac188c4	11.2337063858	0.000681559212754	0.0687530969666	1.0	0.0	0.666666666667	8.66666666667
2b5570f1e2815db5b781d821896b8ad4	11.1803798945	0.000697940735899	0.0697413988174	1.0	1.22222222222	0.0	18.6666666667
1bd727d2b7d7aa37a85c48e3ac438391	10.9588102376	0.000770851538559	0.0763070980973	1.0	26.1111111111	2.0	13.3333333333
d784c7779dfc7845f10b6eebc405d6f4	10.9128919861	0.000786997844685	0.0771840849158	1.0	0.0	1.0	12.3333333333
028d96d1da85df9eb12c6b3e072fe060	10.8508634223	0.000809408895162	0.0786537524546	1.0	0.0	0.0	16.0
a412224f77cffd831b404eec92d6920c	10.8092943201	0.000824824482289	0.0794230992401	1.0	0.0	0.666666666667	11.6666666667
3ae5260cb646d2edabd2d3f00ec2ea90	10.7678571429	0.000840516493613	0.0802049612644	1.0	0.0	2.55555555556	30.6666666667
32836588c78e07c4917559556ab67e13	10.6861826698	0.0008724267819	0.0825066470883	1.0	0.0	0.0	13.0
387605e9fa31a5664fa69daeea09a71b	10.6456494325	0.000888761176079	0.0832193134248	1.0	0.777777777778	0.0	9.33333333333
ddf88dcaa3e8f086765ed6ccaab7348e	10.6132848044	0.000902047842383	0.0832193134248	1.0	0.0	0.0	12.0
b8d3adc8f0f8238a30464a3dd8aa6a4c	10.6041767848	0.000905826648717	0.0832193134248	1.0	0.0	1.22222222222	15.0
385c11d36769b5bb121eddcd16817d69	10.5828567976	0.000914741014646	0.0832193134248	1.0	9.44444444444	3.11111111111	63.6666666667
c27e20bd2f13cdf27667f0103e3becfd	10.5721687639	0.000919246570119	0.0832193134248	1.0	0.0	0.0	15.3333333333
0dbf8e0cfb06054784041cf147ae08df	10.4885907897	0.000955341524977	0.0857540460386	1.0	0.0	0.0	17.6666666667
5651d240652f76c977166227d43d36d9	10.2951219512	0.00104509274963	0.0922539105071	1.0	0.777777777778	0.0	9.33333333333
c079314847678cbd8c3b015aa58351a7	10.2949579437	0.00104517270212	0.0922539105071	1.0	5.88888888889	14.7777777778	54.6666666667
e95a78b3061c888f5821b817d6810bee	10.2407330279	0.0010719834048	0.0938384150713	1.0	0.0	1.77777777778	24.0
b2744a60565f774cb7000a6b0213858b	10.1787396277	0.00110357541377	0.0958120555957	1.0	0.0	0.0	13.6666666667
61d94a1c74f140abf7ff6bc265baeb70	10.1282449523	0.00113007290772	0.09729005989	1.0	0.0	2.77777777778	22.0
55723f28869cf9c55cc44bd0b67ad525	10.087635584	0.00115189626533	0.09729005989	1.0	5.55555555556	2.0	29.0
6711dad4e16816f9780dc4845ab45fb2	10.0718160682	0.00116052403121	0.09729005989	1.0	0.0	0.0	12.6666666667
35fa6c9d2cf09a265fd82676cc5b138c	10.0702104457	0.00116140372367	0.09729005989	1.0	0.0	2.22222222222	25.3333333333
9af96b88b92656177c1167c54f45b372	10.0608889752	0.00116652545374	0.09729005989	1.0	62.2222222222	34.5555555556	114.333333333
dad7442477793acba9822c48b80e3105	10.0418006431	0.00117709213727	0.0974043743591	1.0	0.0	1.33333333333	17.0
34aae49fef8f45786b015e5240f26db2	9.98792224948	0.00120749567089	0.0991456910544	1.0	17.0	14.6666666667	60.0
abd39480763c457e635bd147fd18ee2b	9.94976071683	0.001229557976	0.100180600629	1.0	6.44444444444	0.0	27.6666666667
4773c03407e2bff19b6a306759f267da	9.91842394893	0.00124800982285	0.100265766573	1.0	4.44444444444	7.11111111111	23.0
5f6059bdc35863c607ab632819f791c9	9.90572456552	0.00125557496309	0.100265766573	1.0	52.6666666667	11.7777777778	68.3333333333
09a8ec54d72e603273237ec81f0af868	9.9	0.00125900178949	0.100265766573	1.0	1.0	0.0	18.0
ce079b0ac2ea63e0936158a7aef3ee4c	9.81997084548	0.00130801302341	0.103391596597	1.0	1.0	0.0	15.3333333333
a73bec5cebf688f8c968a7f4926eb141	9.73435141614	0.00136280784007	0.106924893644	1.0	2.88888888889	2.44444444444	20.0
7a6a1cc3dc0133d19bdf4d9e24a5a0ed	9.64839914084	0.00142039318756	0.110623563548	1.0	51.3333333333	16.1111111111	77.3333333333
6cdf3abb9782cd943326994a3c9c457f	9.59786714064	0.00145550706244	0.112530881791	1.0	0.0	0.0	13.3333333333
0fe02b1531e4b7ed3c6d70f2bee71bfa	9.52478134111	0.00150801190789	0.115745377742	1.0	0.0	0.0	3.66666666667
e7b5d146c8c22267dcf22731d2d6007f	9.49450549451	0.00153037573845	0.116169765114	1.0	1.0	0.0	6.0
1de4e46b41b8ac45405aabdd46c28b66	9.48766898604	0.00153547650264	0.116169765114	1.0	18.6666666667	2.88888888889	44.0
ce1dac0c2fff943b236b604a292f19fc	9.41780207229	0.00158870174113	0.119344176185	1.0	10.0	3.55555555556	41.3333333333
d563c911ca817c8c2007afa8cf4e52a4	9.35561037384	0.00163780845962	0.122166670453	1.0	114.888888889	69.6666666667	237.666666667
b6d8611d08131f7bf1364b89cfddeb29	9.33179723502	0.00165705598054	0.122261579868	1.0	0.0	0.0	10.0
32c89210d0597fd08f3075516952eb80	9.2856917566	0.00169504032276	0.122261579868	1.0	5.11111111111	5.11111111111	52.6666666667
e310f3a3cda0162bb8051a27665b1f61	9.27848871253	0.00170106152193	0.122261579868	1.0	31.2222222222	8.66666666667	56.6666666667
7bbfa19e25fa1bace5d8eca7b0edd69b	9.27459252085	0.00170432834445	0.122261579868	1.0	15.2222222222	49.0	179.333333333
a59074cf3bcdaaf6c02383a5e2f3aa7a	9.27253799912	0.00170605379681	0.122261579868	1.0	41.6666666667	22.2222222222	76.0
ff77bba35b0607ddbc229e635dcc8ada	9.26982196823	0.00170833778517	0.122261579868	1.0	100.0	156.555555556	513.333333333
2b1b6c471ebac7adee6772e7996966e0	9.18218623482	0.00178388834777	0.126811713957	1.0	0.0	0.0	14.0
2ca5066b3eb90d9673850e814a53b7c0	9.07943450754	0.00187723655871	0.132557930866	1.0	6.0	3.11111111111	22.0
6df41003a7cc2c5d62ef12d4a2d8da3f	9.06338173771	0.00189230459658	0.132737021768	1.0	4.77777777778	7.11111111111	75.6666666667
63268be7c81807a755ab607b2c1572de	8.98849987222	0.00196439155365	0.13688707458	1.0	40.3333333333	18.6666666667	81.0
a7937cceb1b71d212329ea410ef7e3ab	8.9745231406	0.00197818173477	0.136947064933	1.0	145.888888889	66.5555555556	129.666666667
71f23ff0bc022a61469cf8fb48453d14	8.93696041701	0.00201577909626	0.138643715504	1.0	0.0	0.666666666667	15.3333333333
72850b9c539b1795d4b0702b8fa2512e	8.92243111687	0.00203053418726	0.138757536203	1.0	1.33333333333	4.66666666667	31.3333333333
595677db0eb8cf12d36fe541a58d3c9f	8.80066254338	0.00215902206549	0.146592062293	1.0	310.666666667	204.0	566.0
ce38961c36baf64cbacdfb65c314ee3a	8.74019704433	0.00222616131217	0.149249620375	1.0	1.77777777778	0.0	11.6666666667
a4933d7d77c5b63e32500f66e911ee1d	8.74003492715	0.00222634441269	0.149249620375	1.0	3.33333333333	2.66666666667	95.0
d6bb04c25fa7bc76c382e73661d4457e	8.68196311416	0.00229302221677	0.152752775597	1.0	80.1111111111	34.3333333333	242.666666667
0d4b2872db5d404db4756b72a9e01c71	8.59578295252	0.00239610154338	0.158621922172	1.0	31.5555555556	25.7777777778	91.3333333333
0096df140bf046c6070214f47b6ccc3f	8.55898982284	0.0024416692899	0.160634541109	1.0	0.0	0.0	19.3333333333
a800ff6a235a5cfcc0a6fe1ed09ba649	8.5316506691	0.00247615204826	0.161897546266	1.0	5.0	9.55555555556	43.3333333333
6f5cda7f43083e6c4442755627395346	8.51319520174	0.0024997356843	0.162208204012	1.0	0.0	0.888888888889	7.66666666667
0e53e0b1b4fb3c7d9a62dc041196fa94	8.50403650404	0.00251153185971	0.162208204012	1.0	4.77777777778	1.66666666667	19.0
87023fc2c7cd9b93a4883de339ab5a69	8.47756418946	0.00254597674513	0.163436276875	1.0	7.66666666667	2.88888888889	25.0
95c39ca2238e1acd87b0cc502c7b5e07	8.45666830105	0.00257353658426	0.164210237955	1.0	17.4444444444	9.88888888889	48.6666666667
8e562d71bb7f9c2ebf7944102da7f345	8.39012129513	0.00266353914739	0.168935369157	1.0	48.4444444444	49.0	139.0
bf898eddf5eb5bb9fb93bfe7c2e63730	8.35557107929	0.00271164234938	0.169500432812	1.0	0.0	1.0	10.3333333333
25a47de35bd6a7a99906502e741d29ec	8.35390938617	0.00271398008158	0.169500432812	1.0	21.6666666667	1.22222222222	33.0
e00969262cbdd61a700d5350c5e0dbb5	8.3493142612	0.00272045634234	0.169500432812	1.0	0.0	12.1111111111	52.6666666667
1b51a3628dcaab48f5bbf1e8776991f6	8.31117135584	0.00277488179276	0.170895891671	1.0	1.66666666667	3.55555555556	39.6666666667
37506484ff3089e81f504db6a827ade6	8.31100478469	0.00277512210795	0.170895891671	1.0	1.77777777778	0.0	20.3333333333
378f4d7dc8c60cac957a68adeda0fafb	8.2907207596	0.00280455984052	0.171710392086	1.0	8.11111111111	1.88888888889	13.0
e64f39c9f6bac995b0ea5709f0e7b2c6	8.18890814558	0.00295765809227	0.180043186858	1.0	0.0	0.0	11.6666666667
3703facdbcd90892e6bb6e23c96c56e5	8.0865989658	0.00312091505135	0.188895612708	1.0	5.66666666667	2.66666666667	44.0
5d32802c0c11db7089c6cafc2d8e1eca	8.07498822421	0.00314006667181	0.188974921522	1.0	1.44444444444	7.88888888889	44.3333333333
bd7ef5ee6d51b1a30b1b117c3ff044f7	8.01691744612	0.00323783383558	0.19293816064	1.0	0.0	1.22222222222	31.3333333333
791d388c5e27f4d8226149139946268a	8.01428104626	0.00324235201982	0.19293816064	1.0	31.7777777778	11.7777777778	75.0
1a091226aff57ee744fa2e1c407b1ecf	7.97067003793	0.00331811687524	0.196343541578	1.0	4.0	3.66666666667	38.0
b94ab5fb846a96375989ec2f850222e9	7.95569853015	0.00334457861435	0.196809870462	1.0	170.666666667	76.1111111111	201.333333333
86b39ae35ca7a46c215644d154e2313c	7.91525908961	0.00341723382811	0.199974258052	1.0	0.0	0.0	10.6666666667
f2ce2fbc581d7e470cce3232e27a0ea0	7.84610486096	0.00354557835734	0.206344867917	1.0	0.0	0.0	12.3333333333
180066c463febf44ca657f6d5701929b	7.80499238251	0.00362441321687	0.209780244771	1.0	1.11111111111	0.0	10.0
5dcbea10dfd1ea770a34daa27fd6258b	7.77542932629	0.00368230528887	0.21098776501	1.0	0.0	1.66666666667	13.6666666667
72b344202be4b8c929ec002a2c701be1	7.77400776261	0.00368511485336	0.21098776501	1.0	0.0	1.11111111111	9.66666666667
8c6fe03c7074a66cc39a347d0a157f95	7.71844231144	0.00379682242846	0.216214748184	1.0	146.777777778	99.0	349.333333333
a4a9552fceedcb6344f9d73ebaaee706	7.63475699558	0.00397223044915	0.22499393004	1.0	0.0	0.0	8.0
1d21967a1bd7d06a16c5b65abfff844e	7.61399457886	0.00401713109925	0.226041818235	1.0	0.0	0.0	17.6666666667
cba01e823c65edd436f0971b3638e78c	7.60652962356	0.00403341235332	0.226041818235	1.0	216.222222222	111.222222222	327.0
8d06366414cc71b076c80a9e2865aa87	7.58910855413	0.00407169410772	0.226986231521	1.0	0.0	4.0	37.6666666667
d3ab5858e40a7538c98d8ea3d3e26743	7.52643821133	0.00421278414133	0.233622039921	1.0	0.0	5.77777777778	30.6666666667
955ba08489ec8096c85daa7d888c3bae	7.47412951513	0.00433471253084	0.235236876909	1.0	12.1111111111	2.55555555556	21.0
50663b97ea152d5b12aab4760a807b11	7.41758241758	0.00447094923286	0.235236876909	1.0	0.0	0.0	11.6666666667
18c2052de0faac2f16abe465703f5c06	7.39741151935	0.00452069200837	0.235236876909	1.0	1.11111111111	0.0	13.3333333333
8986dd89dd205582e80268d5cdfb088b	7.39595774001	0.00452430081131	0.235236876909	1.0	0.0	1.88888888889	14.0
5ee93657bea2b7b0085112b7b1f72e08	7.39285714286	0.00453200830659	0.235236876909	1.0	1.55555555556	1.22222222222	11.0
d5cd64ffe05a84f042b9dded361253f6	7.38373141055	0.0045547779327	0.235236876909	1.0	5.33333333333	8.33333333333	35.0
b8d47334e6236c972942b332e05b7179	7.3592920354	0.00461638517851	0.235236876909	1.0	0.0	2.33333333333	11.6666666667
f8c390ac5ca7a4395e5395a97ecf8c27	7.34476029107	0.0046534556988	0.235236876909	1.0	54.4444444444	15.4444444444	79.6666666667
d665fc11c5f0e46660ea995696108fb8	7.33384235875	0.00468152499745	0.235236876909	1.0	3.0	3.77777777778	38.0
47d096a2a063f1b85937b28761d829c2	7.29578232263	0.00478085588041	0.235236876909	1.0	17.1111111111	11.6666666667	76.6666666667
364728578d5ffe0796f3ea11ef3ec6bf	7.25576592083	0.00488782504942	0.235236876909	1.0	0.777777777778	0.0	5.66666666667
e694f0967dd719e12c2b47ae186701fc	7.25526424123	0.00488918287562	0.235236876909	1.0	37.2222222222	7.55555555556	49.0
ab22cd7377fdbd89be9a0b966dfa646a	7.2	0.00504135701506	0.235236876909	1.0	0.888888888889	0.777777777778	9.0
466ef93f3e0c082f59a183c7925d20ec	7.15344885662	0.00517362844758	0.235236876909	1.0	16.6666666667	0.0	25.6666666667
841bf03fc4fa303c5f976a64a370c8f4	7.05314222196	0.00547194980743	0.235236876909	1.0	23.1111111111	10.0	75.0
f07cd033d08a9f53a7897fe6ce4868e7	7.04994898378	0.00548175571774	0.235236876909	1.0	0.0	3.66666666667	51.3333333333
5670b787676db8c273c1c05707802854	7.04350254437	0.00550161122625	0.235236876909	1.0	0.888888888889	6.77777777778	19.6666666667
330eca82ffd6bb80b304bf81e0a21d88	7.02278355129	0.00556597038966	0.235236876909	1.0	33.7777777778	25.1111111111	145.333333333
a14bcdf673a161d078aa1bcce9a3542a	7.01924686192	0.00557703973104	0.235236876909	1.0	48.6666666667	30.8888888889	116.0
43d4f2474233a1bc55aa7074bcb00987	7.0088163832	0.00560982836797	0.235236876909	1.0	35.8888888889	14.4444444444	38.0
9d244e297824c9d1fd8c29ad3a6870a2	6.99852724595	0.0056423826791	0.235236876909	1.0	1.33333333333	0.0	9.33333333333
b59a8d1f92755f860264b9a5a06b9102	6.99529883088	0.00565264044307	0.235236876909	1.0	41.7777777778	29.8888888889	170.333333333
c07c42331f4b275a9106c69220f493b6	6.97122614228	0.00572978404098	0.235236876909	1.0	1.11111111111	1.22222222222	12.6666666667
6e2a208837df5975d34c1aef51b08761	6.96798490055	0.00574026002225	0.235236876909	1.0	15.3333333333	5.55555555556	29.6666666667
e205b78a1c7823c178243d2fee9caeb2	6.92944851616	0.00586645737424	0.235236876909	1.0	1.44444444444	1.44444444444	21.3333333333
1cce4171fab1f40cc7fa490e3883f6a5	6.92146352832	0.00589299005203	0.235236876909	1.0	0.0	1.66666666667	11.6666666667
651399993ddb656d9656b62ce165d627	6.92097264438	0.00589462551609	0.235236876909	1.0	1.11111111111	0.0	5.33333333333
4a9792beb8759ece40629e9eb2aec697	6.89142857143	0.00599399150842	0.235236876909	1.0	0.777777777778	0.0	9.33333333333
79038f627e435ac2cdbffed2b9956b6c	6.87100840336	0.00606375841887	0.235236876909	1.0	1.44444444444	0.0	10.0
6e17f262738ccac59d7e25db90b5ca30	6.84317356841	0.00616031562631	0.235236876909	1.0	9.44444444444	4.88888888889	36.3333333333
bb3169cf178dd64fedf8d93151577e16	6.78857142857	0.006354729355	0.235236876909	1.0	0.0	0.333333333333	2.33333333333
c0824be663f4bddb8b62fcb02a7c812f	6.71712015929	0.00661950972015	0.235236876909	1.0	108.222222222	66.2222222222	269.666666667
fff829cebf9e8551ff87a5a3b6f0295c	6.69104105014	0.00671918745923	0.235236876909	1.0	1.77777777778	0.0	24.3333333333
b2ef333c7782a136d0df6c414311ed61	6.65600825168	0.00685572219582	0.235236876909	1.0	0.0	1.0	7.66666666667
745fffe6b9758ac73940a202cce67c75	6.63338020637	0.006945548908	0.235236876909	1.0	3.44444444444	0.0	22.6666666667
639a5e14aa50c84a1cbff996e42d153e	6.61674460703	0.00701242150616	0.235236876909	1.0	0.0	1.55555555556	18.0
50c03cdfdc2d00da934d0043968a56d9	6.61518524165	0.00701872650125	0.235236876909	1.0	0.666666666667	0.0	13.6666666667
c58e741033f55713c7370225825e3448	6.55424274973	0.00727013929453	0.235236876909	1.0	0.0	1.0	5.33333333333
5749d42f4177f2cbc15215255881155f	6.55142386444	0.00728200811034	0.235236876909	1.0	0.666666666667	1.33333333333	11.6666666667
56b47e2bc5926861e1f6094ffd785c87	6.5047803038	0.0074815577626	0.235236876909	1.0	98.0	35.5555555556	150.333333333
3dca22ac6a1aaac805036387838f82b5	6.50065297537	0.0074995057673	0.235236876909	1.0	6.55555555556	0.0	29.6666666667
d28a6093e51e446b8329136f0bb8c52b	6.48701298701	0.00755916146589	0.235236876909	1.0	1.66666666667	0.0	11.3333333333
cf6f65ef8f96fde8e0aaf495786ecacf	6.46899059025	0.00763879416103	0.235236876909	1.0	19.1111111111	3.77777777778	27.3333333333
7945da3f4f8c547580f750b6f0385c8c	6.44374806779	0.00775190084978	0.235236876909	1.0	12.1111111111	4.33333333333	22.6666666667
9b5f2860ffa5e439e66c78d9ebad3e68	6.41231942215	0.00789533521637	0.235236876909	1.0	0.0	2.11111111111	14.0
5e1c757326972f68c6bacba4f21bdb39	6.40031397174	0.00795090216517	0.235236876909	1.0	0.666666666667	0.0	4.33333333333
18296a3d15edce75061d45eeda3b6ad4	6.36866547795	0.0080994805399	0.235236876909	1.0	60.2222222222	27.4444444444	88.6666666667
9582987f6da801888e028d0abecb6808	6.34654054562	0.00820518098259	0.235236876909	1.0	10.6666666667	6.77777777778	41.6666666667
a225f0e92c5610660b96c1a549a33acc	6.3334137981	0.00826861709368	0.235236876909	1.0	0.0	3.88888888889	14.3333333333
ee6d20e4980f6163505971ef84d10345	6.32052253233	0.00833144600161	0.235236876909	1.0	141.444444444	115.555555556	384.333333333
3bafef6386d1f27daab6f1aa1a6c320b	6.31843118547	0.00834168864023	0.235236876909	1.0	37.8888888889	9.0	41.3333333333
a9c32bf50f041009ad71bd9076e1ddfe	6.31792903643	0.00834415006191	0.235236876909	1.0	79.6666666667	33.2222222222	108.333333333
71c8d68e6cf030aaa25503783326f528	6.3116148157	0.00837516992359	0.235236876909	1.0	2.0	0.0	30.3333333333
73006fd6d1990601c65900183f186242	6.30897009967	0.00838820067127	0.235236876909	1.0	0.0	2.66666666667	17.0
2d096d20e1d33da4b47f29a572e0dac2	6.21409258859	0.00887090831618	0.235236876909	1.0	57.0	12.5555555556	42.0
c879667ca6cd3ab7e476b49f8f1f501a	6.19069835253	0.00899462219295	0.235236876909	1.0	9.22222222222	0.666666666667	21.6666666667
f81522e365947bedf5b0481bdf9c9ae3	6.18690768691	0.00901484796909	0.235236876909	1.0	9.88888888889	0.0	9.66666666667
ad54b66d80b370e25975c647b6a60126	6.16776817489	0.00911774505619	0.235236876909	1.0	0.444444444444	0.777777777778	4.66666666667
02679aeacaf9649e4493605a0d8e979e	6.16176558306	0.00915028425339	0.235236876909	1.0	4.0	2.33333333333	23.6666666667
6ceb58ec9767eb3ab7a80c9be2642500	6.16087420043	0.00915512730569	0.235236876909	1.0	2.11111111111	0.0	13.3333333333
66bdcef07a3c65354dcb79a0d7c4c2f2	6.1526160554	0.00920013105678	0.235236876909	1.0	6.88888888889	7.22222222222	43.3333333333
d444a505de3aa8925cfc51707e2d02f6	6.14262315516	0.00925491756336	0.235236876909	1.0	93.2222222222	49.1111111111	92.3333333333
345af2256f6330961208a3890f6ec650	6.12512487512	0.00935172795459	0.235236876909	1.0	0.555555555556	0.0	16.6666666667
a2c8d910ea73ce33e11302ecdc0c56bb	6.08992209489	0.00954991720091	0.235236876909	1.0	26.8888888889	16.8888888889	72.0
7f8b9740e08633dd5dde45e4abb402ce	6.08975877722	0.00955084747685	0.235236876909	1.0	20.4444444444	6.0	34.0
ebb76303104d2b2075a4641f3c6b1019	6.05877877116	0.00972914793341	0.235236876909	1.0	2.22222222222	0.0	14.0
851492237c35c1c15bf253eb5bbd43f3	6.03945626946	0.0098422267861	0.235236876909	1.0	33.8888888889	10.7777777778	41.3333333333
d838806a7fb33aeb502749d211acf54b	6.03722668429	0.00985536843271	0.235236876909	1.0	1.88888888889	3.66666666667	22.6666666667
8cfcac2d349b4e0500337a1b48ab2d52	6.03237865807	0.00988401106557	0.235236876909	1.0	104.555555556	62.8888888889	332.0
ee688cd93b3bb4cc4a1272c0d3cb0db7	6.02083923134	0.00995255999214	0.235236876909	1.0	6.88888888889	2.33333333333	38.6666666667
19c1a4985777b0173924ccae56c183b9	6.01693958216	0.00997584479548	0.235236876909	1.0	0.444444444444	0.0	4.0
142780fbac260293ec79cd2fee4cf8d2	6.01336302895	0.00999725361733	0.235236876909	1.0	0.666666666667	2.33333333333	30.6666666667
76460e5e45936618fcd645657c743b0d	5.99428974802	0.0101122895226	0.235236876909	1.0	14.1111111111	3.88888888889	30.6666666667
ce31bf9d36118ba6a096b7af73cf20e7	5.97641257996	0.0102214479837	0.235236876909	1.0	15.6666666667	7.33333333333	36.3333333333
1bcc91ba82edd7b7b912e45dda2b780c	5.90358838539	0.010679845192	0.235236876909	1.0	4.44444444444	4.77777777778	27.0
f06940d960cc82b076933941c2d76c22	5.90352482829	0.0106802551033	0.235236876909	1.0	1.44444444444	6.66666666667	34.3333333333
7efd2943fa129651e05a8c5de88a0cb4	5.87755102041	0.0108492458421	0.235236876909	1.0	1.11111111111	0.0	6.66666666667
e6f0efed791eb94d6586633a30bc33e7	5.83662051983	0.0111216106252	0.235236876909	1.0	68.0	24.7777777778	70.0
7cb6c73f79fbe78762306aa3256405a4	5.82906624924	0.0111727051114	0.235236876909	1.0	17.1111111111	0.0	40.3333333333
b762ec19e67a36740b762fe71b7f32a6	5.81697379342	0.0112550381182	0.235236876909	1.0	42.2222222222	19.7777777778	106.333333333
f01b0e3113c6b82b8363d03948bf9487	5.80294176909	0.0113514230192	0.235236876909	1.0	0.0	1.11111111111	6.66666666667
85ce06301a329aa047589578ec8254d6	5.78156140151	0.0115000513409	0.235236876909	1.0	4.88888888889	0.0	29.3333333333
78a3353559ea0f0fa6dad2a2a0821b17	5.75538289977	0.0116849869117	0.235236876909	1.0	67.6666666667	30.5555555556	84.6666666667
349248e832a05f2975990c742d01f021	5.74325021256	0.0117718158469	0.235236876909	1.0	3.22222222222	0.0	25.0
4a0c6d09fbb5c65a07e949c2aba4f6df	5.70762124711	0.0120309701437	0.235236876909	1.0	0.666666666667	0.0	33.0
f451b67881a1c11abb6151c734835b12	5.69341813764	0.0121360412984	0.235236876909	1.0	1.44444444444	0.0	11.0
75604f09ca9394cafb2b620a137759f2	5.67894552076	0.0122441560822	0.235236876909	1.0	22.6666666667	27.4444444444	126.0
89edd22d310771aa373a9ffec4b8e059	5.67824249432	0.0122494350884	0.235236876909	1.0	3.77777777778	2.0	16.6666666667
3f277087f34916dbe2627cea70bd6bb9	5.63785942339	0.0125569578545	0.235236876909	1.0	18.0	17.4444444444	120.333333333
d578a7fe945e4b70b632f698a872c933	5.62420830401	0.0126628454135	0.235236876909	1.0	6.33333333333	1.33333333333	21.6666666667
a6390e2ec2333618547fdc0c6207c8df	5.62395185694	0.012664844066	0.235236876909	1.0	97.6666666667	34.8888888889	136.0
3e6f34ced51f5b4dcf962a9bff6e7bcc	5.62196590717	0.0126803336873	0.235236876909	1.0	14.1111111111	28.3333333333	135.0
256084ee731ea71575102321267f7c5b	5.60448328267	0.0128176031651	0.235236876909	1.0	2.33333333333	0.0	20.0
9b03a5309b97bd1d0a7260debd6a3478	5.59992363133	0.0128536753934	0.235236876909	1.0	20.8888888889	4.22222222222	0.0
7f1d2525b72abba2d79db8391c57107b	5.59947047485	0.0128572665542	0.235236876909	1.0	16.8888888889	0.0	49.0
d342d5f6a3a5fba3ac8e36bff128c5d1	5.58375717134	0.0129824830741	0.235236876909	1.0	0.0	7.55555555556	29.3333333333
1aacd99dea0c7e9f494bc44287658546	5.58108782865	0.0130038889363	0.235236876909	1.0	8.77777777778	4.55555555556	27.0
6f66e03532d4332a5311965055eb154b	5.58059727559	0.0130078270194	0.235236876909	1.0	47.3333333333	15.3333333333	24.3333333333
ffa7c08c2419d9efad8df8e1d048c71f	5.56022391102	0.0131725574522	0.235236876909	1.0	52.4444444444	22.8888888889	80.3333333333
0a6ed66e507b3c77e3cb858e923a7e9d	5.52531299933	0.0134602488396	0.235236876909	1.0	9.11111111111	6.55555555556	35.0
ab4d6f93580756e7a225786451438cdf	5.49069679262	0.0137524210912	0.235236876909	1.0	47.4444444444	7.44444444444	28.3333333333
635fec0528ce1d1b73a4d86b2ff44511	5.46134788577	0.0140056613565	0.235236876909	1.0	2.44444444444	5.22222222222	24.6666666667
cf605c15980d359a5a867bac9d7fefb8	5.43717555919	0.0142181288733	0.235236876909	1.0	9.88888888889	0.0	32.6666666667
2a08404c7bff35efc4246b18a8660ce0	5.42907720332	0.0142901099657	0.235236876909	1.0	166.666666667	85.3333333333	320.333333333
83a57af7e76a572bfb74ffc6a7cece47	5.39945978391	0.0145568293868	0.235236876909	1.0	1.11111111111	0.444444444444	5.66666666667
ead7b20cd6d5aa2f3e808d07cc8b6b40	5.39829943812	0.0145673908851	0.235236876909	1.0	4.0	3.44444444444	31.0
a01bc0d1ae541f89b6f42afecbd6aef0	5.37999071147	0.0147351694769	0.235236876909	1.0	66.2222222222	25.6666666667	109.333333333
f9aeb31cfcc96c55d05d57ceeff48dd5	5.37075560095	0.0148206125271	0.235236876909	1.0	91.4444444444	42.4444444444	151.0
b3324ee4dcb24396781f777b99eb47b3	5.36079457164	0.0149133893812	0.235236876909	1.0	8.11111111111	0.0	25.3333333333
df1d711dfd363479f46f75a9cf015787	5.35542947564	0.0149636270519	0.235236876909	1.0	0.0	8.11111111111	68.6666666667
10f487e2f4dac5648f3e2f65fd7577fe	5.34598130405	0.0150525556082	0.235236876909	1.0	224.444444444	105.0	177.666666667
8564d57cd0de31c8b45a428565659a88	5.33486405653	0.0151579467339	0.235236876909	1.0	37.4444444444	8.11111111111	37.6666666667
5907bf4f5f4dd7782337eedcfe726908	5.27399429838	0.0157497227987	0.235236876909	1.0	0.555555555556	0.0	5.0
4b5da8c288b342009c4b469b64612fc9	5.26155506265	0.0158737902564	0.235236876909	1.0	0.0	2.11111111111	11.6666666667
7a808566243dd3a795ad7db8f6d89079	5.24865831843	0.016003568559	0.235236876909	1.0	0.0	2.44444444444	11.3333333333
53aaf1539109cfd094ba90f231cebfe5	5.24489606831	0.0160416494037	0.235236876909	1.0	48.4444444444	49.5555555556	110.666666667
6e1e87b08a0a80a2f9764cd82a27649d	5.22423146474	0.0162526165095	0.235236876909	1.0	0.0	0.666666666667	3.66666666667
13afe0bd78976ae18734c2e11bcddf08	5.22142209558	0.0162815349437	0.235236876909	1.0	0.0	3.11111111111	17.6666666667
35a28ad8de67395d175e1c3336316afb	5.18376174351	0.0166747656096	0.235236876909	1.0	45.8888888889	31.5555555556	76.0
e64fb98552b3f681bc1f51cec325b42e	5.17080651081	0.0168124680202	0.235236876909	1.0	187.333333333	125.888888889	338.666666667
451180b2b5570587f2c3141eb1dc3f37	5.16427019758	0.0168824223184	0.235236876909	1.0	0.0	0.0	14.3333333333
c7f14fcf5d8b97627af2dd7a0dd1d08c	5.11519330335	0.0174181134305	0.235236876909	1.0	77.5555555556	63.1111111111	141.666666667
b35daf08664c457789f86af173a348d5	5.11336020673	0.0174384849862	0.235236876909	1.0	228.111111111	119.888888889	226.666666667
a60c594b0ac1cfd14804d85f539968c3	5.09308025894	0.0176656352078	0.235236876909	1.0	3.22222222222	1.11111111111	12.3333333333
723bf64993314e1745be3feed7613b07	5.08373790076	0.017771380964	0.235236876909	1.0	27.8888888889	17.4444444444	68.6666666667
152446a69f1d6a1ee8fb35ac6dffddcd	5.08353074467	0.017773733712	0.235236876909	1.0	11.0	5.33333333333	35.6666666667
acdf4831751f1cb3d811a53532641462	5.0501489096	0.0181574242483	0.235236876909	1.0	53.3333333333	31.3333333333	113.0
8a1ee3a717a8875e2c19d2e90c608d04	5.04657524679	0.0181990423124	0.235236876909	1.0	8.33333333333	4.22222222222	40.3333333333
25572e7a23a38f5a3be5971a3b0792bc	5.01050937302	0.0186250419658	0.235236876909	1.0	118.777777778	91.4444444444	176.0
ba8f956dcc6bc3fc06c60e51189edb34	5.00062588014	0.0187437088093	0.235236876909	1.0	0.777777777778	2.22222222222	10.6666666667
1264fd13d230168742c893fba373a438	4.98984034833	0.0188741655347	0.235236876909	1.0	3.22222222222	0.666666666667	9.33333333333
b4d698d00e1c6c0fdc1df5142893befe	4.96997959419	0.0191170395769	0.235236876909	1.0	41.0	37.5555555556	96.6666666667
52092b098081ec6a2cb2743c2a7b1dfd	4.9654404487	0.0191730343263	0.235236876909	1.0	0.666666666667	2.44444444444	10.3333333333
e063a24573c296c8501250cbedc830fe	4.96256292232	0.0192086257669	0.235236876909	1.0	468.666666667	233.0	438.333333333
34a57dd07eea46e2b625bcd0e085ab23	4.95440647134	0.0193099105627	0.235236876909	1.0	0.0	4.0	24.3333333333
a480e6d8d2abda16085426972bcad1cb	4.93264530147	0.0195830510682	0.235236876909	1.0	0.0	1.44444444444	5.33333333333
81cc1ac29e49da185ff92f7e7e2f1889	4.90853752001	0.0198906688564	0.235236876909	1.0	207.888888889	61.8888888889	221.0
c232a81c127da64605ae4d100b9ddf96	4.89325481149	0.02008845681	0.235236876909	1.0	33.3333333333	9.55555555556	10.6666666667
820dcb318cf6f300a40c86d4cb73bd2c	4.88965971969	0.0201353011517	0.235236876909	1.0	74.7777777778	28.5555555556	56.6666666667
22613aa1eeec61c46a4acbdec4f315a6	4.88533742759	0.0201917817288	0.235236876909	1.0	4.33333333333	0.0	31.0
bfd024b27ebd7d4558bf3ea678ef165e	4.87776141384	0.0202912047614	0.235236876909	1.0	1.11111111111	0.0	6.0
c05a9cfde323cb9edc20fda8caed15e0	4.86613113923	0.0204448936539	0.235236876909	1.0	2.66666666667	3.77777777778	21.6666666667
3c8f39746da234ccde95acf41a6e6a1f	4.86369863014	0.0204772014661	0.235236876909	1.0	0.0	3.0	21.3333333333
d93f7170838fa773115e0282d98ac430	4.86265252487	0.0204911129435	0.235236876909	1.0	5.88888888889	1.11111111111	40.6666666667
98c8a26123a90e8d8bca5ece06b6c27e	4.86120124901	0.0205104299156	0.235236876909	1.0	29.8888888889	2.22222222222	29.6666666667
ad63b20a8f30069c4913e596f33995aa	4.85669816565	0.0205704963847	0.235236876909	1.0	3.66666666667	0.0	14.3333333333
cee012c1485de4355f60a96248f0e45a	4.829844807	0.0209327759479	0.235236876909	1.0	0.0	1.55555555556	9.66666666667
2285cfa117424ae3df198675daf4fcb6	4.81978352344	0.0210703341579	0.235236876909	1.0	7.22222222222	10.0	59.3333333333
0d09261828e12e6f4b76b33426431193	4.78205227045	0.0215952159143	0.235236876909	1.0	1.44444444444	2.22222222222	11.0
e1d9aad222f16f28ca2e2bd8c53e63e5	4.7686602246	0.0217849937602	0.235236876909	1.0	2.44444444444	1.88888888889	13.3333333333
69d1da2ddb05a35bf7126de429d108f1	4.74932236332	0.022062307577	0.235236876909	1.0	0.0	10.5555555556	41.3333333333
a07517154d08075d63b43e250154a6ae	4.74714447212	0.0220937845061	0.235236876909	1.0	14.1111111111	17.0	103.0
583a718107646cd608fe6c8e731280c1	4.74533300322	0.0221200035703	0.235236876909	1.0	11.8888888889	15.5555555556	43.6666666667
e0fd2edca5bf98829fb05d2b13a9f344	4.73013183254	0.0223413915501	0.235236876909	1.0	384.777777778	162.333333333	208.0
b5a8bfa0aeef4c1043ddb19c5f27f90f	4.72609471651	0.0224006005816	0.235236876909	1.0	8.55555555556	0.0	24.3333333333
1db3fa746905561ee13b6d1b71ef8f14	4.72420397282	0.0224283904829	0.235236876909	1.0	8.55555555556	1.88888888889	38.3333333333
cd5dc09c0e01ca286acf040070eed263	4.72011865415	0.0224885668555	0.235236876909	1.0	19.2222222222	6.11111111111	85.3333333333
73016ea31267e3022ac2ab1f08434281	4.71353777113	0.0225858802736	0.235236876909	1.0	12.3333333333	0.0	27.0
9803b5ba728546f676f23f64d1c28c93	4.68691788179	0.0229843184671	0.235236876909	1.0	15.1111111111	0.0	13.6666666667
ebe0eddcf44f79240ae9d989366592c0	4.66723108457	0.023284008408	0.235236876909	1.0	1.55555555556	0.0	9.0
11eea32b9e2a36bd9ec9962c0940f3f1	4.64483342744	0.0236302567494	0.235236876909	1.0	7.0	2.11111111111	16.3333333333
ea9faa9a4811fc0a110fa8e71a82ba6b	4.60622187016	0.0242406716173	0.235236876909	1.0	101.0	95.5555555556	423.666666667
e28f95f1380e9aae85ecd5e38b2ea20e	4.59998215401	0.0243409508028	0.235236876909	1.0	9.22222222222	0.333333333333	3.0
355c5e5585b4aa3ed8a97c694bb0f813	4.59418102508	0.0244345950147	0.235236876909	1.0	5.0	25.6666666667	104.333333333
0f9c757ebf090a8e0c1ff403d274566b	4.57291385363	0.024781337987	0.235236876909	1.0	4.77777777778	0.0	9.66666666667
96265e46bfd83eaf4b234792d47f424e	4.55711031565	0.025042542256	0.235236876909	1.0	0.888888888889	0.0	4.66666666667
d54721f888281f6b7a0fbe1077c9afc8	4.55170727732	0.0251325453963	0.235236876909	1.0	1.88888888889	0.0	9.33333333333
ce0f737124a1d6b42bdec5f6a47597a7	4.53672616283	0.0253839844364	0.235236876909	1.0	10.3333333333	0.888888888889	0.0
021ce88e397124fae099615f2f0d861f	4.53512910888	0.0254109534132	0.235236876909	1.0	35.4444444444	21.0	74.6666666667
56a9134c223ad46aed1efc3d5fd1ce05	4.52252849696	0.0256248562015	0.235236876909	1.0	13.7777777778	13.3333333333	47.3333333333
10c5632164cbee9e2a801ee7883da389	4.51573722408	0.0257409712256	0.235236876909	1.0	0.0	4.22222222222	13.6666666667
e5b41021c36ea5cbd2aac1a1a7a1caec	4.51165833617	0.0258109916962	0.235236876909	1.0	1.77777777778	0.888888888889	16.6666666667
609d6cb532fe17627b19257ec0f66414	4.4946502873	0.0261052511605	0.235236876909	1.0	7.88888888889	0.0	0.0
2e775636fb10d2ca6fbc680c67b79b41	4.4874833989	0.0262303615446	0.235236876909	1.0	6.55555555556	0.0	16.3333333333
5947c0d68ea2d428fb670255efe93ba8	4.46843647341	0.0265661087	0.235236876909	1.0	0.0	3.0	15.3333333333
b8d33fbe3a90ef8749eb9dc200a3e3e9	4.46188008882	0.0266827830415	0.235236876909	1.0	8.33333333333	1.33333333333	29.0
e3bb12d627da2ad14077617fab340a34	4.45694660234	0.0267709524642	0.235236876909	1.0	11.5555555556	2.77777777778	3.33333333333
f61294f00da157917c8d3a72e2318ea9	4.45480012973	0.0268094144392	0.235236876909	1.0	180.111111111	40.5555555556	181.0
90947353c1fc8aba1d263617fa53ed37	4.44591191981	0.0269693343234	0.235236876909	1.0	2.0	3.66666666667	22.3333333333
3fa2a9dca87d2d56af4f6d8109466a83	4.44186481932	0.027042502172	0.235236876909	1.0	0.777777777778	0.0	6.0
ddad93554a7af0d106ecfae32bbecaf0	4.42681590922	0.0273165139109	0.235236876909	1.0	3.55555555556	4.33333333333	33.3333333333
4662c9b93d02310f7d5aa3c42788f689	4.41704331928	0.0274961056084	0.235236876909	1.0	10.7777777778	0.0	11.3333333333
0ca53de5cdcd38e387283db94871afd8	4.40813689344	0.0276609229491	0.235236876909	1.0	44.4444444444	8.11111111111	19.3333333333
f886cf00eb85c7993ac284ffa9c6d26b	4.40595743422	0.0277014217833	0.235236876909	1.0	10.4444444444	8.22222222222	29.3333333333
ca33db3dd55008f0ff62ee93cebeadca	4.3965010029	0.0278779064596	0.235236876909	1.0	1.55555555556	4.44444444444	19.0
739f0be2d04525e0751948f897005a99	4.3869220093	0.0280579531519	0.235236876909	1.0	38.5555555556	15.1111111111	32.0
374dadc5ed185d34cd71ef1b99a6c685	4.37302573203	0.0283214485649	0.235236876909	1.0	0.555555555556	1.33333333333	6.66666666667
1d8657587cee75b790e7f88b2ec6e5e5	4.35405934847	0.0286855292403	0.235236876909	1.0	0.0	3.77777777778	19.3333333333
eaf142d47e7bae61b8d9cd0b3615880d	4.35337337082	0.028698794434	0.235236876909	1.0	3.44444444444	1.0	11.3333333333
d8397833492bf860e7f9f935832acb7e	4.34445626455	0.028871851887	0.235236876909	1.0	2.0	71.8888888889	1.66666666667
db60189a70a50e464333b6f4e3283af4	4.34170854271	0.0289254113559	0.235236876909	1.0	2.66666666667	0.0	10.6666666667
b8c9e74ca716d66e11ff21575cf65c7e	4.2718630439	0.0303246335927	0.235236876909	1.0	6.66666666667	1.88888888889	33.6666666667
4bc038f7089e8cb1c78d1de89f019873	4.26917355305	0.0303799961821	0.235236876909	1.0	69.8888888889	20.6666666667	56.6666666667
dec438aecea5450c61af323c2b1e553f	4.25119389564	0.0307530012671	0.235236876909	1.0	14.6666666667	3.55555555556	58.6666666667
255585ee52c2416a7082028d977265ba	4.24315545244	0.0309214102086	0.235236876909	1.0	0.0	2.11111111111	10.0
1eb8094d29a7b659d05f82c080c13b55	4.239547848	0.0309973240488	0.235236876909	1.0	8.22222222222	0.888888888889	52.6666666667
ab440ba93da05733c7ac3ab7cedca049	4.2289043804	0.0312225010438	0.235236876909	1.0	17.6666666667	10.6666666667	58.0
c206ff7aa064ef0160065f323d206b4f	4.19162943278	0.032025550071	0.235236876909	1.0	7.77777777778	12.2222222222	45.3333333333
a020fca56afbb32db49483712f51e7a1	4.18971665077	0.0320673736369	0.235236876909	1.0	182.444444444	106.333333333	385.666666667
6cb19065436bc4bc42dcd7aab11f9aa7	4.14371270902	0.0330917751068	0.235236876909	1.0	113.222222222	80.2222222222	184.666666667
6aa61f265bf7cc0d9f24839e512bf414	4.13488105505	0.0332925672809	0.235236876909	1.0	26.4444444444	12.7777777778	46.6666666667
f35d4a53b862f9fb66e0c8d4709faa49	4.13396865946	0.0333133880937	0.235236876909	1.0	248.555555556	316.333333333	758.333333333
fecf54a746cb1f24eaed044930ad4603	4.12816430505	0.0334461823846	0.235236876909	1.0	3.77777777778	1.77777777778	18.3333333333
3acacf5dfebefbded71dc88b678c3cb1	4.11501448463	0.0337492101895	0.235236876909	1.0	163.555555556	110.777777778	304.0
f16b8bbf8258fe708484dbb4e114a816	4.11235589091	0.0338108455037	0.235236876909	1.0	87.6666666667	43.6666666667	105.666666667
8684e57cf88ca19a28b0bcd4ea42940a	4.10785714286	0.0339154269873	0.235236876909	1.0	2.0	0.0	9.0
e80db8b34de429772f271edf5a3f2b38	4.10193023878	0.0340537576245	0.235236876909	1.0	47.1111111111	21.4444444444	36.0
2339ed8955002b6446181652424b55ad	4.09409642334	0.0342375573511	0.235236876909	1.0	3.77777777778	0.0	15.6666666667
bd168d76e83f266bb5f81af3a2a99f46	4.08886273356	0.0343609661324	0.235236876909	1.0	1.22222222222	0.555555555556	7.0
3cf4d8c3dfb4c767d139f459a073b8be	4.05820779079	0.0350938009958	0.235236876909	1.0	140.333333333	105.555555556	239.666666667
7b31a6bed76164edbcd3478d30fac012	4.05782030022	0.0351031747795	0.235236876909	1.0	617.111111111	332.222222222	716.666666667
2f54fd565c82839f538a2e97271dbacb	4.04091351469	0.0355148882305	0.235236876909	1.0	10.8888888889	4.11111111111	30.0
ed6815ee3c7ca79f525aae89b9cbb414	4.03451167992	0.0356721836235	0.235236876909	1.0	1.88888888889	5.44444444444	38.6666666667
e9ab9f18c61cdd9a965c815b4a959df9	4.02847210727	0.0358212879858	0.235236876909	1.0	0.0	2.88888888889	8.66666666667
f0fa9e52c108ba7c581ebc6e4425b013	4.02441928016	0.0359217319933	0.235236876909	1.0	83.4444444444	33.1111111111	60.3333333333
7c265e0f50caadd6648550986c53e498	4.00206691021	0.0364813595822	0.235236876909	1.0	77.3333333333	43.6666666667	69.0
c4dba81598014e1fde1f10eb1dd44907	3.99705820399	0.0366080849517	0.235236876909	1.0	32.7777777778	26.2222222222	84.0
b8db14c0071c18b484b4f17991f86c2a	3.98415449369	0.0369368210802	0.235236876909	1.0	0.0	1.66666666667	8.66666666667
2a139691f440f362a23149fd7f18fa15	3.97890457369	0.0370715061476	0.235236876909	1.0	6.11111111111	0.0	16.3333333333
c51be555d34ce8dc5fa2f8b2735e989c	3.97357582389	0.0372087718381	0.235236876909	1.0	127.0	49.3333333333	97.3333333333
30dfad998ee08b2c92c79453a4616d6e	3.96607817439	0.0374028644757	0.235236876909	1.0	15.5555555556	5.44444444444	20.6666666667
41f9c54ccb8cc01d61eb45ea910a1113	3.96557659208	0.0374158890924	0.235236876909	1.0	1.77777777778	0.0	10.6666666667
6cd00996ff72a2136b7f7762dfa55b13	3.96163553761	0.0375184022152	0.235236876909	1.0	3.11111111111	0.0	6.66666666667
a4a79ea450bbb9be50eb40249cfd66aa	3.95800320719	0.0376131613555	0.235236876909	1.0	45.7777777778	11.5555555556	25.6666666667
746e3880b1bf58b5b870fb66cf340b35	3.95311151392	0.0377411948444	0.235236876909	1.0	83.0	37.4444444444	81.3333333333
cc5dea584b19c0d774fec9be74e2f623	3.95116425425	0.0377922964351	0.235236876909	1.0	4.0	1.77777777778	20.0
2d5d950a0aa4d5774165fa5e055d75cd	3.9496131771	0.0378330560882	0.235236876909	1.0	13.4444444444	6.0	37.0
de5d1fa36683c2a50d0f3918afe553d2	3.92116076742	0.0385894700268	0.235236876909	1.0	0.0	2.77777777778	14.6666666667
5b27024b78467bf2e5e8418a14449836	3.91866557511	0.0386566025919	0.235236876909	1.0	2.33333333333	2.77777777778	14.0
5119ed34676d91a1003d52a7cad2ec07	3.91765801179	0.0386837476178	0.235236876909	1.0	8.44444444444	1.77777777778	0.0
05b0b304fb97d454a9b20199b7e81852	3.91501979282	0.038754924949	0.235236876909	1.0	28.0	13.2222222222	38.6666666667
15eb6216c8bc75b9ba3ca536ebb70936	3.89944050727	0.0391782217546	0.235236876909	1.0	12.0	0.0	30.6666666667
f306fdcb1a620b8625b250c3ecbc800d	3.8977456685	0.0392245803316	0.235236876909	1.0	14.2222222222	0.0	55.6666666667
fd1941df2dd7df022b98cd39883121f5	3.89644135126	0.0392602985562	0.235236876909	1.0	72.7777777778	43.5555555556	107.0
6e8823b71be03709d7b28b3f485d4bae	3.89523726773	0.0392933040017	0.235236876909	1.0	32.5555555556	16.4444444444	44.6666666667
c70286c02597643a5dac3bf5ab87246e	3.89171436254	0.0393900484602	0.235236876909	1.0	31.4444444444	12.5555555556	40.6666666667
bb196fa328da3860d9eaff397f961729	3.88490777676	0.0395777184697	0.235236876909	1.0	88.4444444444	47.8888888889	135.0
81ef6f08b7de7a8d6509fde0afef25d6	3.88156163332	0.0396703418432	0.235236876909	1.0	82.7777777778	20.8888888889	75.3333333333
2e19c8de365ddb828ac7877fd4863010	3.86869335045	0.0400287949096	0.235236876909	1.0	10.7777777778	6.0	18.0
1590cf60922366cc4d6d55b0a853d238	3.86623317259	0.0400977334848	0.235236876909	1.0	132.111111111	98.0	228.666666667
1b966941d0df5a5f532d11af5225419c	3.86555123681	0.0401168658866	0.235236876909	1.0	19.0	7.44444444444	61.3333333333
dd2d4209c68778ee700088371c7d6b75	3.86246305419	0.0402036350594	0.235236876909	1.0	7.0	7.0	29.0
c57682aa283e9a7bc7e692f95a2dc406	3.85714285714	0.040353607	0.235236876909	1.0	0.0	0.0	40.0
7ab9e3d1bd5f58eac7552e3b68d34d6a	3.85714285714	0.040353607	0.235236876909	1.0	0.0	0.0	39.6666666667
b2bdf8cf2e0b777d13dd7159c61523eb	3.85714285714	0.040353607	0.235236876909	1.0	0.0	0.0	32.6666666667
c0460528681185b5b609793815427a4d	3.85714285714	0.040353607	0.235236876909	1.0	0.0	0.0	32.0
905a9e7ae6a3cdf4d1f2862505c0148e	3.85714285714	0.040353607	0.235236876909	1.0	0.0	0.0	31.6666666667
2d5556cb216dcf026e9d11513fb5d5a8	3.85714285714	0.040353607	0.235236876909	1.0	0.0	0.0	31.0
fc4a290c5117c807c276d171f66470d5	3.85714285714	0.040353607	0.235236876909	1.0	0.0	0.0	31.0
6cba11888cf29f705357d41c33727922	3.85714285714	0.040353607	0.235236876909	1.0	0.0	0.0	27.3333333333
b8cace66531b56934a29e2f96cb08898	3.85714285714	0.040353607	0.235236876909	1.0	0.0	0.0	24.6666666667
6ce38e5ab066bdb280b19b391be518fd	3.85714285714	0.040353607	0.235236876909	1.0	0.0	0.0	24.3333333333
857211c2e45f44841c7072c789be3ed3	3.85714285714	0.040353607	0.235236876909	1.0	0.0	0.0	23.3333333333
f494ec734c24a8e7592ceef20b85f2d3	3.85714285714	0.040353607	0.235236876909	1.0	0.0	0.0	22.3333333333
fcc031609d17c3165d8fc05c647aa81b	3.85714285714	0.040353607	0.235236876909	1.0	0.0	0.0	21.0
ec1621cf6aac68d9c995734b0be43716	3.85714285714	0.040353607	0.235236876909	1.0	0.0	0.0	20.6666666667
855ee950cf0d4ab39895f6205d7cb4bb	3.85714285714	0.040353607	0.235236876909	1.0	0.0	0.0	20.6666666667
fa49e0ce7e1d3e275655bfee25b58610	3.85714285714	0.040353607	0.235236876909	1.0	0.0	0.0	20.3333333333
42a5b70060a6d261dc9b8bd6351e412a	3.85714285714	0.040353607	0.235236876909	1.0	0.0	0.0	20.3333333333
a210d4fcf60dda655fc72585409584f8	3.85714285714	0.040353607	0.235236876909	1.0	0.0	0.0	20.0
1d229849d269fd75a3359fe33ceb23dc	3.85714285714	0.040353607	0.235236876909	1.0	0.0	0.0	19.6666666667
50d0a4efbfd48b1b12a10d0b5c28c9a8	3.85714285714	0.040353607	0.235236876909	1.0	0.0	0.0	19.6666666667
19b608a3b3a2c3ff29ff05dbdf3a4f84	3.85714285714	0.040353607	0.235236876909	1.0	0.0	0.0	19.6666666667
0a9d0a429d00ec10bdf043a9e5391154	3.85714285714	0.040353607	0.235236876909	1.0	0.0	0.0	19.3333333333
68dcbfd99b4c611252d156b499e6e2e8	3.85714285714	0.040353607	0.235236876909	1.0	0.0	0.0	19.0
55c91f23f615ff07c30a1356cbd906e9	3.85714285714	0.040353607	0.235236876909	1.0	0.0	0.0	19.0
a606a5d4ebf2f17a8dd9f06cc7c29084	3.85714285714	0.040353607	0.235236876909	1.0	0.0	0.0	18.3333333333
8b9faa9470d3c5d162a2913bcb8a0f16	3.85714285714	0.040353607	0.235236876909	1.0	0.0	0.0	18.0
775bae4307d1c496947aaade43e11613	3.85714285714	0.040353607	0.235236876909	1.0	0.0	0.0	18.0
f117f126d6a0b4f355a0311ea278ed67	3.85714285714	0.040353607	0.235236876909	1.0	0.0	0.0	18.0
ba0d235c359e98a5252f75cd28e3ae3b	3.85714285714	0.040353607	0.235236876909	1.0	0.0	0.0	17.6666666667
929d5ca5edf8e861b78e3e7727fd2891	3.85714285714	0.040353607	0.235236876909	1.0	0.0	0.0	17.6666666667
1353393a3d3227339a56836995f97f0f	3.85714285714	0.040353607	0.235236876909	1.0	0.0	0.0	17.3333333333
405b1bb7128c25053c7908a139b4e3d7	3.85714285714	0.040353607	0.235236876909	1.0	0.0	0.0	17.3333333333
c8d0b1ba0443950ed0e7bd78aaa2b077	3.85714285714	0.040353607	0.235236876909	1.0	0.0	0.0	17.3333333333
7d7d8ef6da453190be1801c7ff18ac8e	3.85714285714	0.040353607	0.235236876909	1.0	0.0	0.0	17.3333333333
926639732dec8ef0049cedcd06959147	3.85714285714	0.040353607	0.235236876909	1.0	0.0	0.0	17.3333333333
7d2b92c61cc6193e0a454da291b63052	3.85714285714	0.040353607	0.235236876909	1.0	0.0	0.0	17.0
aab461cbaac8fd10ba8f6eb93475b0b7	3.85714285714	0.040353607	0.235236876909	1.0	0.0	0.0	17.0
ae4106bd35cdcb979b351497d2be096e	3.85714285714	0.040353607	0.235236876909	1.0	0.0	0.0	17.0
21a6da38cd0b06b3d4c9a4e931a15a67	3.85714285714	0.040353607	0.235236876909	1.0	0.0	0.0	16.6666666667
985dcd57f44704757ac3f5b1f2b3e948	3.85714285714	0.040353607	0.235236876909	1.0	0.0	0.0	16.3333333333
370ef9ed45eddb236a8d82f6fd812a07	3.85714285714	0.040353607	0.235236876909	1.0	0.0	0.0	16.3333333333
87983c849c136a6ab19a355a57fe06ff	3.85714285714	0.040353607	0.235236876909	1.0	0.0	0.0	16.0
f58517a38aabbbed6210c8bd171cdf78	3.85714285714	0.040353607	0.235236876909	1.0	0.0	0.0	15.3333333333
35e0d999e543a4dbb1340007f662b236	3.85714285714	0.040353607	0.235236876909	1.0	0.0	0.0	15.3333333333
db1b0a0faf6fcacacf090fd486e06cda	3.85714285714	0.040353607	0.235236876909	1.0	0.0	0.0	15.3333333333
2ac0c43be368e263d77a44e941c76b70	3.85714285714	0.040353607	0.235236876909	1.0	0.0	0.0	15.0
d1b9c92584f5000ae824e369f017357f	3.85714285714	0.040353607	0.235236876909	1.0	0.0	0.0	15.0
070928ae6a5d02250b8d27daed28da86	3.85714285714	0.040353607	0.235236876909	1.0	0.0	0.0	15.0
1741c42437d60ddda7f264c7843dfd5a	3.85714285714	0.040353607	0.235236876909	1.0	0.0	0.0	15.0
0c625d2befe8a6630f98bc6609dff4ce	3.85714285714	0.040353607	0.235236876909	1.0	0.0	0.0	15.0
b0c94ab26c1869ae20e00f010d01aeb0	3.85714285714	0.040353607	0.235236876909	1.0	0.0	0.0	14.6666666667
1e7367d3533c70b39134952c0db6a7da	3.85714285714	0.040353607	0.235236876909	1.0	0.0	0.0	14.6666666667
4bd0eb0953a78fe6b2446015949b9d3e	3.85714285714	0.040353607	0.235236876909	1.0	0.0	0.0	14.6666666667
820cca0f7051cb0f0de0a60922afd801	3.85714285714	0.040353607	0.235236876909	1.0	0.0	0.0	14.3333333333
e8c37e5d398056ca7d30e0a48a491e1f	3.85714285714	0.040353607	0.235236876909	1.0	0.0	0.0	14.3333333333
37fd35184313d18dcfcd1a46e9167ee1	3.85714285714	0.040353607	0.235236876909	1.0	0.0	0.0	14.3333333333
fc3cfb2c7c4898f19997f933d822d3e9	3.85714285714	0.040353607	0.235236876909	1.0	0.0	0.0	14.3333333333
15de982cd2a4487ade754c3bce68c704	3.85714285714	0.040353607	0.235236876909	1.0	0.0	0.0	14.3333333333
4dffd7bdece121e39990555b09991178	3.85714285714	0.040353607	0.235236876909	1.0	0.0	0.0	14.3333333333
dec2a6cbd5cb4537cb5ce04e443c118b	3.85714285714	0.040353607	0.235236876909	1.0	0.0	0.0	14.0
eeca4628db55c0aee2f63f29059c8e78	3.85714285714	0.040353607	0.235236876909	1.0	0.0	0.0	14.0
0f65840205af47b1ccb999ee4c2c1a1c	3.85714285714	0.040353607	0.235236876909	1.0	0.0	0.0	13.6666666667
a9b50415a8702be91c020953e90e6854	3.85714285714	0.040353607	0.235236876909	1.0	0.0	0.0	13.6666666667
883f0b567dacc3f7ffbfb8cce9360ebe	3.85714285714	0.040353607	0.235236876909	1.0	0.0	0.0	13.6666666667
bdaa4d17cb0862df4687f098e55b65a2	3.85714285714	0.040353607	0.235236876909	1.0	0.0	0.0	13.6666666667
bab9c5c96ebfa4279aa3b848a0161e30	3.85714285714	0.040353607	0.235236876909	1.0	0.0	0.0	13.6666666667
79f44011771b4f1cd87163876e3bc880	3.85714285714	0.040353607	0.235236876909	1.0	0.0	0.0	13.6666666667
cfb877d1a7c1ca77200b482a133126f2	3.85714285714	0.040353607	0.235236876909	1.0	0.0	0.0	13.3333333333
c0b29532705b24ade0bc27696f491ea8	3.85714285714	0.040353607	0.235236876909	1.0	0.0	0.0	13.3333333333
c52070237533e2336a1979f8de9b4762	3.85714285714	0.040353607	0.235236876909	1.0	0.0	0.0	13.3333333333
13e45ab9644168b7f66e15e86c5f5b15	3.85714285714	0.040353607	0.235236876909	1.0	0.0	0.0	13.0
6ec4c97f8656d8e0bd363c6fdca29652	3.85714285714	0.040353607	0.235236876909	1.0	0.0	0.0	12.6666666667
4e6eddea23229370f206d746bb4760f2	3.85714285714	0.040353607	0.235236876909	1.0	0.0	0.0	12.6666666667
a1999d06f57ad527691835e43484d450	3.85714285714	0.040353607	0.235236876909	1.0	0.0	0.0	12.6666666667
a32eab4f81a48153ce3bd146e0e51b08	3.85714285714	0.040353607	0.235236876909	1.0	0.0	0.0	12.6666666667
4cd7f8b4d120c40f3b6edced147a3ee0	3.85714285714	0.040353607	0.235236876909	1.0	0.0	0.0	12.6666666667
f627804d8909408b6cce726c26f55f41	3.85714285714	0.040353607	0.235236876909	1.0	0.0	0.0	12.6666666667
1a78bbe9fc72a8af013e63da7a0c6f6c	3.85714285714	0.040353607	0.235236876909	1.0	0.0	0.0	12.6666666667
19be25ecbdbb4852587cb1185bdc11b9	3.85714285714	0.040353607	0.235236876909	1.0	0.0	0.0	12.3333333333
c7fd5894c75b3219e7ec9480092399c5	3.85714285714	0.040353607	0.235236876909	1.0	0.0	0.0	12.3333333333
93037195c5ed11881791117264308157	3.85714285714	0.040353607	0.235236876909	1.0	0.0	0.0	12.3333333333
a3e338ddd1a3083b50eb4af3e9b7e45e	3.85714285714	0.040353607	0.235236876909	1.0	0.0	0.0	12.3333333333
1962d26280c603ac6f9b393a41aed484	3.85714285714	0.040353607	0.235236876909	1.0	0.0	0.0	12.0
f99f91b7556e742fc47e8f1902c8df58	3.85714285714	0.040353607	0.235236876909	1.0	0.0	0.0	12.0
26478042390b7fa4ecb849b61cc14042	3.85714285714	0.040353607	0.235236876909	1.0	0.0	0.0	12.0
2a54f39ff43493ac99658f8867342b40	3.85714285714	0.040353607	0.235236876909	1.0	0.0	0.0	12.0
f6c4884f61136ccd7688adff334ed1e6	3.85714285714	0.040353607	0.235236876909	1.0	0.0	0.0	12.0
d46652814a15940090d5bfeab6443d98	3.85714285714	0.040353607	0.235236876909	1.0	0.0	0.0	11.6666666667
745d3e81511af14068ab432005a70f12	3.85714285714	0.040353607	0.235236876909	1.0	0.0	0.0	11.6666666667
3d164defbc144554fa441a998bbb0a57	3.85714285714	0.040353607	0.235236876909	1.0	0.0	0.0	11.6666666667
8dfd7fa3830ac64a331822234d5ccf23	3.85714285714	0.040353607	0.235236876909	1.0	0.0	0.0	11.6666666667
ef51197210a28d01dfcd2e2590b6eb5b	3.85714285714	0.040353607	0.235236876909	1.0	0.0	0.0	11.6666666667
7486d9ba5e2cf268df948c6a4ce55aa3	3.85714285714	0.040353607	0.235236876909	1.0	0.0	0.0	11.6666666667
35894bb59240d55a5b939d82d8981c1d	3.85714285714	0.040353607	0.235236876909	1.0	0.0	0.0	11.6666666667
27877f0e871dabafd2099c20b47295cb	3.85714285714	0.040353607	0.235236876909	1.0	0.0	0.0	11.6666666667
74587657da27cc82107f23b5f6a0abfc	3.85714285714	0.040353607	0.235236876909	1.0	0.0	0.0	11.6666666667
2bc73f04082a4cb07bbc730b50df3f41	3.85714285714	0.040353607	0.235236876909	1.0	0.0	0.0	11.6666666667
22c7976a06b6f0b46b7f4af32279fd8c	3.85714285714	0.040353607	0.235236876909	1.0	0.0	0.0	11.6666666667
8055eef1ed2775510bdee7b89066e0a2	3.85714285714	0.040353607	0.235236876909	1.0	0.0	0.0	11.3333333333
3df8618c0ebc77777f0475beeaeb1d48	3.85714285714	0.040353607	0.235236876909	1.0	0.0	0.0	11.3333333333
f7846aaff83d5e757db2bf2ddeca90b5	3.85714285714	0.040353607	0.235236876909	1.0	0.0	0.0	11.3333333333
41cb39c4d6a2610733ed67cd465279b0	3.85714285714	0.040353607	0.235236876909	1.0	0.0	0.0	11.3333333333
3a819a022ab8de98478ebb3b16fa6ee4	3.85714285714	0.040353607	0.235236876909	1.0	0.0	0.0	11.3333333333
797e30095c0ab4ad3659da36e440eeb9	3.85714285714	0.040353607	0.235236876909	1.0	0.0	0.0	11.0
a754613d9193526ca3ba22dec6590b7c	3.85714285714	0.040353607	0.235236876909	1.0	0.0	0.0	11.0
b02bc93497432dc3953b8e6aeed2ff66	3.85714285714	0.040353607	0.235236876909	1.0	0.0	0.0	11.0
ea22aead2305f6c5d755caebb8e4474b	3.85714285714	0.040353607	0.235236876909	1.0	0.0	0.0	11.0
3304ef6c55d279b1b8aa0bb9d0f9c42c	3.85714285714	0.040353607	0.235236876909	1.0	0.0	0.0	11.0
c899c904d093ce1670abc6c5c190ca58	3.85714285714	0.040353607	0.235236876909	1.0	0.0	0.0	11.0
7f6fcc4abc5d6583e180370154ed4614	3.85714285714	0.040353607	0.235236876909	1.0	0.0	0.0	11.0
3ead5a5af3d5bd4ab59ee8a8449ae5dc	3.85714285714	0.040353607	0.235236876909	1.0	0.0	0.0	11.0
82e1de49c0ad46941010668f2b4a3823	3.85714285714	0.040353607	0.235236876909	1.0	0.0	0.0	11.0
8a2d7a0cf9abb7824abefff4f81ee112	3.85714285714	0.040353607	0.235236876909	1.0	0.0	0.0	11.0
2a743e60876b43dd81b6976109a21815	3.85714285714	0.040353607	0.235236876909	1.0	0.0	0.0	11.0
8e9e2d1f83e05b597c93e046771e2f1a	3.85714285714	0.040353607	0.235236876909	1.0	0.0	0.0	11.0
a56110df54b2f6b51b6a1450bb97085f	3.85714285714	0.040353607	0.235236876909	1.0	0.0	0.0	11.0
c24adf0347a4783bc7c77c7b912f98a3	3.85714285714	0.040353607	0.235236876909	1.0	0.0	0.0	11.0
c565508c6cfb23c754a03526432cbe60	3.85714285714	0.040353607	0.235236876909	1.0	0.0	0.0	10.6666666667
e25fa2fc6f735b3d92131992b97e1da3	3.85714285714	0.040353607	0.235236876909	1.0	0.0	0.0	10.6666666667
06fd6836e150be5954f980b26cd6b39d	3.85714285714	0.040353607	0.235236876909	1.0	0.0	0.0	10.6666666667
ed01599afed7e7d0bd9d0bce6ed06fb7	3.85714285714	0.040353607	0.235236876909	1.0	0.0	0.0	10.6666666667
f5784ecffe015839cb507cd38105999b	3.85714285714	0.040353607	0.235236876909	1.0	0.0	0.0	10.6666666667
bdc0984bd15baa1901398c2aa301c611	3.85714285714	0.040353607	0.235236876909	1.0	0.0	0.0	10.6666666667
a57513651181c57c890ff2474d437ada	3.85714285714	0.040353607	0.235236876909	1.0	0.0	0.0	10.6666666667
99a7673d809cbb20c00e2c1f2b2ec331	3.85714285714	0.040353607	0.235236876909	1.0	0.0	0.0	10.3333333333
b17e4669aa24e10714fb0b1779c97ec0	3.85714285714	0.040353607	0.235236876909	1.0	0.0	0.0	10.3333333333
ba125084e811bae40ea1e68c498b45c3	3.85714285714	0.040353607	0.235236876909	1.0	0.0	0.0	10.3333333333
d867110f15b1f616cc8e8caea989cdd4	3.85714285714	0.040353607	0.235236876909	1.0	0.0	0.0	10.3333333333
21ad4005a35644dae857d536de03fee7	3.85714285714	0.040353607	0.235236876909	1.0	0.0	0.0	10.3333333333
32b56d92a7ae0756c1a02d89fb4fc843	3.85714285714	0.040353607	0.235236876909	1.0	0.0	0.0	10.3333333333
5a21733068396efe1898ef5cc72b4542	3.85714285714	0.040353607	0.235236876909	1.0	0.0	0.0	10.3333333333
37f1ca8a20fbc5dcf1bf3b9cf3c313da	3.85714285714	0.040353607	0.235236876909	1.0	0.0	0.0	10.3333333333
566f5bd7a1b8325172c46d8220fba84b	3.85714285714	0.040353607	0.235236876909	1.0	0.0	0.0	10.3333333333
337e78339cabc58569cd499f3f10e627	3.85714285714	0.040353607	0.235236876909	1.0	0.0	0.0	10.3333333333
9bbad983685386d9264f4b3153074897	3.85714285714	0.040353607	0.235236876909	1.0	0.0	0.0	10.0
de3c40cd0f8098dafb37d61f49f85bca	3.85714285714	0.040353607	0.235236876909	1.0	0.0	0.0	10.0
f699d4ec10ef99f47ee3c83d1f5ce095	3.85714285714	0.040353607	0.235236876909	1.0	0.0	0.0	10.0
b978b4d54e6666cd07c60d1c2af973b2	3.85714285714	0.040353607	0.235236876909	1.0	0.0	0.0	10.0
13e13a85b6d957aa4cb34e548ee5caf5	3.85714285714	0.040353607	0.235236876909	1.0	0.0	0.0	10.0
23a62b468486ed221fb5e4d44213f72e	3.85714285714	0.040353607	0.235236876909	1.0	0.0	0.0	10.0
bb37c9ae6ef503e1505d5a9b868c8ea3	3.85714285714	0.040353607	0.235236876909	1.0	0.0	0.0	10.0
10ed0988f364babc7506ce6f95d3ddd7	3.85714285714	0.040353607	0.235236876909	1.0	0.0	0.0	10.0
a3b8fb88a4ce9994ee4bd12cc90f7eb6	3.85714285714	0.040353607	0.235236876909	1.0	0.0	0.0	10.0
c515ab7f73672e458d15608f7a0f0fdb	3.85714285714	0.040353607	0.235236876909	1.0	0.0	0.0	10.0
2a366e1f0ea730959c1367b868ecb394	3.85714285714	0.040353607	0.235236876909	1.0	0.0	0.0	10.0
dd9230145c149a3b5083df2b29edea5a	3.85714285714	0.040353607	0.235236876909	1.0	0.0	0.0	9.66666666667
ad5faa8a2d332756c0a58074c2604429	3.85714285714	0.040353607	0.235236876909	1.0	0.0	0.0	9.66666666667
29e9ad8078ed695ee8db91d2799c6b72	3.85714285714	0.040353607	0.235236876909	1.0	0.0	0.0	9.66666666667
7aa01037b32cd2e65918417cf55211b7	3.85714285714	0.040353607	0.235236876909	1.0	0.0	0.0	9.66666666667
89cb44d74e7567dc79f9e9fa72489080	3.85714285714	0.040353607	0.235236876909	1.0	0.0	0.0	9.66666666667
1c6983b3e558d3edb43e38879cbcb963	3.85714285714	0.040353607	0.235236876909	1.0	0.0	0.0	9.66666666667
8df070795f67b135c58518dfca9a7d81	3.85714285714	0.040353607	0.235236876909	1.0	0.0	0.0	9.66666666667
4cf5d7c37b4e1e745ccfdd28579ae245	3.85714285714	0.040353607	0.235236876909	1.0	0.0	0.0	9.66666666667
db17ce50c994d80ae0254e6fc85cf086	3.85714285714	0.040353607	0.235236876909	1.0	0.0	0.0	9.66666666667
18233e81e080e37694f20cff1bff07c0	3.85714285714	0.040353607	0.235236876909	1.0	0.0	0.0	9.66666666667
9b9fe1bfe400457a73f035698e29608a	3.85714285714	0.040353607	0.235236876909	1.0	0.0	0.0	9.66666666667
32491f883516bbca9c7bbfda8d3c71c3	3.85714285714	0.040353607	0.235236876909	1.0	0.0	0.0	9.66666666667
c5f067deb9aec3828b6597af9acfbae6	3.85714285714	0.040353607	0.235236876909	1.0	0.0	0.0	9.66666666667
b2aee0033b7241ccab45a87a6bc85476	3.85714285714	0.040353607	0.235236876909	1.0	0.0	0.0	9.66666666667
c6439b802eecbe925f73f798998e0351	3.85714285714	0.040353607	0.235236876909	1.0	0.0	0.0	9.33333333333
3a4e522bdebb2d716e651a236e6d15f8	3.85714285714	0.040353607	0.235236876909	1.0	0.0	0.0	9.33333333333
df046d339b0f80cedb278ba92598b469	3.85714285714	0.040353607	0.235236876909	1.0	0.0	0.0	9.33333333333
06efcba35cc39f3cd3cc864158db0d84	3.85714285714	0.040353607	0.235236876909	1.0	0.0	0.0	9.33333333333
ea9634d8b3a7ec046b2c99da9cdcabef	3.85714285714	0.040353607	0.235236876909	1.0	0.0	0.0	9.33333333333
4dd9ef87ed4ac8d0f475d6c76039423a	3.85714285714	0.040353607	0.235236876909	1.0	0.0	0.0	9.33333333333
fe3b17b0e28c1f18b99219455fe99ee0	3.85714285714	0.040353607	0.235236876909	1.0	0.0	0.0	9.33333333333
8467ba30ae40f397213a4a1c9c25b997	3.85714285714	0.040353607	0.235236876909	1.0	0.0	0.0	9.33333333333
df4e3f3b29bedaa426e511e74bc704a4	3.85714285714	0.040353607	0.235236876909	1.0	0.0	0.0	9.33333333333
e25b2cea214f5efa532aa50af524fbb8	3.85714285714	0.040353607	0.235236876909	1.0	0.0	0.0	9.33333333333
1217deabe7ea4c3dc6c30b891e094550	3.85714285714	0.040353607	0.235236876909	1.0	0.0	0.0	9.33333333333
c72442895c4d9ba16db20cd630d8f074	3.85714285714	0.040353607	0.235236876909	1.0	0.0	0.0	9.33333333333
b5db2e0add83fb9121f2bdb26c47b03e	3.85714285714	0.040353607	0.235236876909	1.0	0.0	0.0	9.33333333333
8dcdbb59e726e05fe8475961484be956	3.85714285714	0.040353607	0.235236876909	1.0	0.0	0.0	9.0
04fa86a04e9280db98475f864d813004	3.85714285714	0.040353607	0.235236876909	1.0	0.0	0.0	9.0
494e3d38f751ce1cd0357847ea039ab8	3.85714285714	0.040353607	0.235236876909	1.0	0.0	0.0	9.0
41b45bee737ef166f0b2de51d68689f1	3.85714285714	0.040353607	0.235236876909	1.0	0.0	0.0	9.0
45f0e4b3725514de7f6ca7d079616476	3.85714285714	0.040353607	0.235236876909	1.0	0.0	0.0	9.0
321f84c5f3f59b36e8f1c0c14f8b4505	3.85714285714	0.040353607	0.235236876909	1.0	0.0	0.0	9.0
67e3fc3fae41f75cc32d520b87c51d8d	3.85714285714	0.040353607	0.235236876909	1.0	0.0	0.0	9.0
ff48288fb8d6c97f75f8a89e8341c1fe	3.85714285714	0.040353607	0.235236876909	1.0	0.0	0.0	9.0
60729c13779ef42016c80198a0901cd1	3.85714285714	0.040353607	0.235236876909	1.0	0.0	0.0	9.0
c5914ce4500005f6bfa32c0dba4f4200	3.85714285714	0.040353607	0.235236876909	1.0	0.0	0.0	9.0
593771f060d0d5fafc75efa7a92a096d	3.85714285714	0.040353607	0.235236876909	1.0	0.0	0.0	9.0
1ee6049771c73aa1c0a708d47b54d7de	3.85714285714	0.040353607	0.235236876909	1.0	0.0	0.0	9.0
f0646c00fdeb46c591582f8faee6a722	3.85714285714	0.040353607	0.235236876909	1.0	0.0	0.0	9.0
d6d79f34a4a2f5939e3eb3aa82570ad4	3.85714285714	0.040353607	0.235236876909	1.0	0.0	0.0	8.66666666667
19fbdb97cd4ed02b9ec28c07d4ce8236	3.85714285714	0.040353607	0.235236876909	1.0	0.0	0.0	8.66666666667
22a6fcfeac174afa17cd7b324bddd5d0	3.85714285714	0.040353607	0.235236876909	1.0	0.0	0.0	8.66666666667
0a9b6d8a7549b6eba142d75c078d9356	3.85714285714	0.040353607	0.235236876909	1.0	0.0	0.0	8.66666666667
09647b92438b324c5bb7e9cd1f6edb5d	3.85714285714	0.040353607	0.235236876909	1.0	0.0	0.0	8.66666666667
ebfbf3d9efb8069ad59feb98fc03ebb4	3.85714285714	0.040353607	0.235236876909	1.0	0.0	0.0	8.66666666667
e1c2507edc0fc39bbb478f016493a044	3.85714285714	0.040353607	0.235236876909	1.0	0.0	0.0	8.66666666667
845fce15c552ab42a8372d64c0b7dd69	3.85714285714	0.040353607	0.235236876909	1.0	0.0	0.0	8.66666666667
d82249481527616d558441e487c501a9	3.85714285714	0.040353607	0.235236876909	1.0	0.0	0.0	8.66666666667
718a46a22d2594131e7996c5d80b07c2	3.85714285714	0.040353607	0.235236876909	1.0	0.0	0.0	8.66666666667
757761a26b31c6846c0651d884e854f3	3.85714285714	0.040353607	0.235236876909	1.0	0.0	0.0	8.66666666667
3a0f68792e8ba0c1f0ab2560a212bd10	3.85714285714	0.040353607	0.235236876909	1.0	0.0	0.0	8.66666666667
cf609b0458cdbfa6500cb63c7c92ed69	3.85714285714	0.040353607	0.235236876909	1.0	0.0	0.0	8.66666666667
2b36c98af7371914e55e425e617e94ee	3.85714285714	0.040353607	0.235236876909	1.0	0.0	0.0	8.66666666667
e0bcaa39b386f2b106d91eca3f45bb14	3.85714285714	0.040353607	0.235236876909	1.0	0.0	0.0	8.33333333333
34d618bb17423fa06a6ae12769626a6b	3.85714285714	0.040353607	0.235236876909	1.0	0.0	0.0	8.33333333333
713c0d52a9a4b911f4a4683cb7f8f257	3.85714285714	0.040353607	0.235236876909	1.0	0.0	0.0	8.33333333333
7f7d5b3a00a6f13b71cfb97d1ea25f5e	3.85714285714	0.040353607	0.235236876909	1.0	0.0	0.0	8.33333333333
6ced38ddbd8100bdce4742d30ebc69fd	3.85714285714	0.040353607	0.235236876909	1.0	0.0	0.0	8.33333333333
c4930f485b85e5a7cde121f522df9c88	3.85714285714	0.040353607	0.235236876909	1.0	0.0	0.0	8.33333333333
4d773bf8a8a4b31d66d3f45dfd8ed58e	3.85714285714	0.040353607	0.235236876909	1.0	0.0	0.0	8.33333333333
5877d701cacacdeb88862c1b98ae1864	3.85714285714	0.040353607	0.235236876909	1.0	0.0	0.0	8.33333333333
025d44c560fc7cada1b3cdb30e82805b	3.85714285714	0.040353607	0.235236876909	1.0	0.0	0.0	8.33333333333
71ffcb3672093f6d96d753a120b86762	3.85714285714	0.040353607	0.235236876909	1.0	0.0	0.0	8.33333333333
5240de1260a226e8cb4c826de26b647d	3.85714285714	0.040353607	0.235236876909	1.0	0.0	0.0	8.33333333333
969f484849322972fd73689f3edb371e	3.85714285714	0.040353607	0.235236876909	1.0	0.0	0.0	8.33333333333
64b392475cac6d8a9747a1b2da59bf89	3.85714285714	0.040353607	0.235236876909	1.0	0.0	0.0	8.33333333333
ce63019562b7c28eea11174811fea84c	3.85714285714	0.040353607	0.235236876909	1.0	0.0	0.0	8.33333333333
a1e615cbc97b376aa060d76dc3c14e43	3.85714285714	0.040353607	0.235236876909	1.0	0.0	0.0	8.33333333333
e010cf1d60e8f006978bf0544bda6176	3.85714285714	0.040353607	0.235236876909	1.0	0.0	0.0	8.33333333333
682657bd1df15f4ca55767cc452cd2cd	3.85714285714	0.040353607	0.235236876909	1.0	0.0	0.0	8.33333333333
e65299b7b5f918f6b5c1eaa334f47c1e	3.85714285714	0.040353607	0.235236876909	1.0	0.0	0.0	8.33333333333
fa21c69fc455a5d96c2c1009b177b1cb	3.85714285714	0.040353607	0.235236876909	1.0	0.0	0.0	8.33333333333
94ea2889bf91e06a6f8e14fa9bee8422	3.85714285714	0.040353607	0.235236876909	1.0	0.0	0.0	8.33333333333
bfaf6e70bafd153c9b58fbba7dcede59	3.85714285714	0.040353607	0.235236876909	1.0	0.0	0.0	8.33333333333
1159b2662149eba10fbdef4c803d5ff5	3.85714285714	0.040353607	0.235236876909	1.0	0.0	0.0	8.33333333333
617d0ca2cd210978b6470e72307ef07d	3.85714285714	0.040353607	0.235236876909	1.0	0.0	0.0	8.33333333333
2d8880894c4e264d22d7c7dd8fa44906	3.85714285714	0.040353607	0.235236876909	1.0	0.0	0.0	8.33333333333
e3ad22c35aaa9a71b4da24edff53c46d	3.85714285714	0.040353607	0.235236876909	1.0	0.0	0.0	8.33333333333
15fb964e3c1f8426cfb4f78a3275862c	3.85714285714	0.040353607	0.235236876909	1.0	0.0	0.0	8.0
1f168e1aaee97b0605e62dd678b02650	3.85714285714	0.040353607	0.235236876909	1.0	0.0	0.0	8.0
066309a1c76eb8f0e7450e38523aea43	3.85714285714	0.040353607	0.235236876909	1.0	0.0	0.0	8.0
9a2a7a29bcbf05aa3e4b9de64afd0c29	3.85714285714	0.040353607	0.235236876909	1.0	0.0	0.0	8.0
f5aa7078a7afcef13982056dc2d83d42	3.85714285714	0.040353607	0.235236876909	1.0	0.0	0.0	8.0
1522d2592a17f772b3d40addc783f5a6	3.85714285714	0.040353607	0.235236876909	1.0	0.0	0.0	8.0
e2a8883069ad212aa5d9cd2baa3c6331	3.85714285714	0.040353607	0.235236876909	1.0	0.0	0.0	8.0
e9c163620d5d6b9b3a7d4bcfe220054c	3.85714285714	0.040353607	0.235236876909	1.0	0.0	0.0	8.0
df8ec1403567656ae7667731c22aca87	3.85714285714	0.040353607	0.235236876909	1.0	0.0	0.0	8.0
f0e0e6f78b41a8a2264d0d4256e5654a	3.85714285714	0.040353607	0.235236876909	1.0	0.0	0.0	8.0
0cd50800145884de66814861a0aabd9d	3.85714285714	0.040353607	0.235236876909	1.0	0.0	0.0	8.0
f939a3c1f19a3e3f7d900b8422e94969	3.85714285714	0.040353607	0.235236876909	1.0	0.0	0.0	8.0
2bb93c8d359ef600a31477b5e805b7ee	3.85714285714	0.040353607	0.235236876909	1.0	0.0	0.0	8.0
d405cee8c8346ef075380501440fde67	3.85714285714	0.040353607	0.235236876909	1.0	0.0	0.0	8.0
800c240cbeef45ace071082c26bb19aa	3.85714285714	0.040353607	0.235236876909	1.0	0.0	0.0	8.0
30bcf21b719ad16fefb6bfde10c079a5	3.85714285714	0.040353607	0.235236876909	1.0	0.0	0.0	8.0
23ae2fdb0b41f6ab5c04bfc2398aad9e	3.85714285714	0.040353607	0.235236876909	1.0	0.0	0.0	8.0
c23bd38d747c22566ea4c638682c1208	3.85714285714	0.040353607	0.235236876909	1.0	0.0	0.0	7.66666666667
35d0d9ac5c223d43ae14fee53e6b95d7	3.85714285714	0.040353607	0.235236876909	1.0	0.0	0.0	7.66666666667
d93bb0e3d2fd24946b16e5f1b947ae6f	3.85714285714	0.040353607	0.235236876909	1.0	0.0	0.0	7.66666666667
9eae5ee0629152e3d5dd570478c06930	3.85714285714	0.040353607	0.235236876909	1.0	0.0	0.0	7.66666666667
b648a110a1667542cc8b791cf3431b46	3.85714285714	0.040353607	0.235236876909	1.0	0.0	0.0	7.66666666667
f4cfecfd28c652471dbe777a1baf6011	3.85714285714	0.040353607	0.235236876909	1.0	0.0	0.0	7.66666666667
a8c3eddc8bbf8aba501c714ef65db882	3.85714285714	0.040353607	0.235236876909	1.0	0.0	0.0	7.66666666667
ee79fecce553b3f2209a3ff930373638	3.85714285714	0.040353607	0.235236876909	1.0	0.0	0.0	7.66666666667
7725cdbc93d01b5da4529adb423eb0a6	3.85714285714	0.040353607	0.235236876909	1.0	0.0	0.0	7.66666666667
169478d5cf919f0da36caebce7292436	3.85714285714	0.040353607	0.235236876909	1.0	0.0	0.0	7.66666666667
f4a35c8d252861345cb32a66d373eed3	3.85714285714	0.040353607	0.235236876909	1.0	0.0	0.0	7.66666666667
efc0399457a1bca67e39b98381cc9f78	3.85714285714	0.040353607	0.235236876909	1.0	0.0	0.0	7.66666666667
e29d462a622fcba33babce8ecd7d3740	3.85714285714	0.040353607	0.235236876909	1.0	0.0	0.0	7.66666666667
662b6ce5d4dea37dbd558d85572aa685	3.85714285714	0.040353607	0.235236876909	1.0	0.0	0.0	7.66666666667
53c5cf86847534b7559facbdb9e197c6	3.85714285714	0.040353607	0.235236876909	1.0	0.0	0.0	7.66666666667
43e3f4166c1f5046ef0c23c03cdf5f98	3.85714285714	0.040353607	0.235236876909	1.0	0.0	0.0	7.66666666667
625ac8f37fbdb43f7601f061ee47bbc4	3.85714285714	0.040353607	0.235236876909	1.0	0.0	0.0	7.66666666667
75354db91e47e843661d657db4dbf25f	3.85714285714	0.040353607	0.235236876909	1.0	0.0	0.0	7.66666666667
cb532bf1f35c3a0b3bb52df1750719b0	3.85714285714	0.040353607	0.235236876909	1.0	0.0	0.0	7.66666666667
bf3c34b7bfda8d8ff98ceb803be2175f	3.85714285714	0.040353607	0.235236876909	1.0	0.0	0.0	7.66666666667
c327c8ff258e2cbe5bd76f1715974266	3.85714285714	0.040353607	0.235236876909	1.0	0.0	0.0	7.33333333333
1350f40ee1d9005177d136fa1bffe83a	3.85714285714	0.040353607	0.235236876909	1.0	0.0	0.0	7.33333333333
620b0422e32144d738eceee4d88c8704	3.85714285714	0.040353607	0.235236876909	1.0	0.0	0.0	7.33333333333
005c9b2161953f6d2e012372bcd49fae	3.85714285714	0.040353607	0.235236876909	1.0	0.0	0.0	7.33333333333
503893708be14d776132c5a3a412e7ca	3.85714285714	0.040353607	0.235236876909	1.0	0.0	0.0	7.33333333333
00aad182fbc0f72db7d2bb17799a5d88	3.85714285714	0.040353607	0.235236876909	1.0	0.0	0.0	7.33333333333
5d1d27118a96a96ee91c3edfecea1809	3.85714285714	0.040353607	0.235236876909	1.0	0.0	0.0	7.33333333333
7a092d5480ac0ec18b7f3c89b5080b4e	3.85714285714	0.040353607	0.235236876909	1.0	0.0	0.0	7.33333333333
7ec6dbdc60919f725c95c5c8effa5c87	3.85714285714	0.040353607	0.235236876909	1.0	0.0	0.0	7.33333333333
dac31af4b2e8831f3388324883fd3a16	3.85714285714	0.040353607	0.235236876909	1.0	0.0	0.0	7.33333333333
8f5232c96a2cc21e331be56d62168a8b	3.85714285714	0.040353607	0.235236876909	1.0	0.0	0.0	7.33333333333
d434ba8e8288f824d1c0ff812ed98619	3.85714285714	0.040353607	0.235236876909	1.0	0.0	0.0	7.33333333333
54651ef9238ca279d2cb88a354a253a1	3.85714285714	0.040353607	0.235236876909	1.0	0.0	0.0	7.33333333333
d39a159851e358d7fde4e4193e0d9b69	3.85714285714	0.040353607	0.235236876909	1.0	0.0	0.0	7.33333333333
6201ea1cfe4cfd912c6875d76cab6279	3.85714285714	0.040353607	0.235236876909	1.0	0.0	0.0	7.33333333333
d172f686cbc9f00a6ea8206e8f6d17ef	3.85714285714	0.040353607	0.235236876909	1.0	0.0	0.0	7.33333333333
ae238230639bd6b11f1ce036951b8def	3.85714285714	0.040353607	0.235236876909	1.0	0.0	0.0	7.33333333333
8596f9eaaad5623353d3cbf2a7f6bf36	3.85714285714	0.040353607	0.235236876909	1.0	0.0	0.0	7.0
a81271bae44dc15f6e13e054e9b5a6ba	3.85714285714	0.040353607	0.235236876909	1.0	0.0	0.0	7.0
6463a911cc3358eda0af223cc3478dab	3.85714285714	0.040353607	0.235236876909	1.0	0.0	0.0	7.0
454094af6c7e097c80443887f31f6644	3.85714285714	0.040353607	0.235236876909	1.0	0.0	0.0	7.0
abbd991281f339b55b5aa0ce0b03e6bf	3.85714285714	0.040353607	0.235236876909	1.0	0.0	0.0	7.0
9f4c0dcd0917be58805373ba9b3e4f12	3.85714285714	0.040353607	0.235236876909	1.0	0.0	0.0	7.0
179e957956b5a8ef9e4282c13685d12c	3.85714285714	0.040353607	0.235236876909	1.0	0.0	0.0	7.0
77b893e2d2b931da5c4b6bd75aff84cc	3.85714285714	0.040353607	0.235236876909	1.0	0.0	0.0	7.0
02fdbc647c9a0af18fb2a28b0e374ac4	3.85714285714	0.040353607	0.235236876909	1.0	0.0	0.0	7.0
abf6609bcb39ad825efde40880b76f73	3.85714285714	0.040353607	0.235236876909	1.0	0.0	0.0	7.0
b9c54a71eeaccc653da6401262f24dcf	3.85714285714	0.040353607	0.235236876909	1.0	0.0	0.0	7.0
4f37796a4bec9dd72316af5ae9bbced5	3.85714285714	0.040353607	0.235236876909	1.0	0.0	0.0	7.0
d178a7452d6413b2e399e8f67a8118a5	3.85714285714	0.040353607	0.235236876909	1.0	0.0	0.0	7.0
84749bd0b7a10d292316dc839faf3476	3.85714285714	0.040353607	0.235236876909	1.0	0.0	0.0	7.0
a2a4e1ebfef7e28e45bd9de9e1ae5f88	3.85714285714	0.040353607	0.235236876909	1.0	0.0	0.0	7.0
b638d94e1ed56b253ebef5adbc24e5a6	3.85714285714	0.040353607	0.235236876909	1.0	0.0	0.0	7.0
28c4b5a857fb1eedd493e6c66a14cec2	3.85714285714	0.040353607	0.235236876909	1.0	0.0	0.0	7.0
ff0ca15dbd4194db4ebb49c9749254a1	3.85714285714	0.040353607	0.235236876909	1.0	0.0	0.0	7.0
a1b0e6bb2fd27936ba66c20df173411b	3.85714285714	0.040353607	0.235236876909	1.0	0.0	0.0	7.0
b8cd52f7ac6784c1e881e34357645c90	3.85714285714	0.040353607	0.235236876909	1.0	0.0	0.0	7.0
c00165c5b9aec9d737105ddd14182a2e	3.85714285714	0.040353607	0.235236876909	1.0	0.0	0.0	7.0
6b5057d39cf5977edac11a6e6bd1a0a2	3.85714285714	0.040353607	0.235236876909	1.0	0.0	0.0	7.0
c1f60d90be157cd18f4763353f474ffe	3.85714285714	0.040353607	0.235236876909	1.0	0.0	0.0	7.0
d13a07ac609d785369c73ca3837bd4d1	3.85714285714	0.040353607	0.235236876909	1.0	0.0	0.0	7.0
2ed7ccb6aa126e2d0fa31ec1ec2bead7	3.85714285714	0.040353607	0.235236876909	1.0	0.0	0.0	7.0
e2763f62663c3bc63413aac860451051	3.85714285714	0.040353607	0.235236876909	1.0	0.0	0.0	7.0
e4541f604118f1137f62493ac4467a43	3.85714285714	0.040353607	0.235236876909	1.0	0.0	0.0	6.66666666667
676c0abec35b1ff6391e6b5790e126c2	3.85714285714	0.040353607	0.235236876909	1.0	0.0	0.0	6.66666666667
d7181a80fb731cff45d5ccc5d5f79d2a	3.85714285714	0.040353607	0.235236876909	1.0	0.0	0.0	6.66666666667
f143e01460178d10a43d1de5e9a7c83e	3.85714285714	0.040353607	0.235236876909	1.0	0.0	0.0	6.66666666667
a0569bf5b3dc2304d34edc71ce78639a	3.85714285714	0.040353607	0.235236876909	1.0	0.0	0.0	6.66666666667
d515d3b7c3b7a99d23d1215d82a1868c	3.85714285714	0.040353607	0.235236876909	1.0	0.0	0.0	6.66666666667
acaf2473c31682e7399221c0b56b51f4	3.85714285714	0.040353607	0.235236876909	1.0	0.0	0.0	6.66666666667
c7912a5cb2b39205fa4905dee39a9b97	3.85714285714	0.040353607	0.235236876909	1.0	0.0	0.0	6.66666666667
7df787a9c6e8592e996afd3f35c5d370	3.85714285714	0.040353607	0.235236876909	1.0	0.0	0.0	6.66666666667
2ceef643f5de79e4519baf2935e0fbf1	3.85714285714	0.040353607	0.235236876909	1.0	0.0	0.0	6.66666666667
650a204740335fc80a6016cb7063bb59	3.85714285714	0.040353607	0.235236876909	1.0	0.0	0.0	6.66666666667
b9429f1cdd58e1d5321977a207eb782d	3.85714285714	0.040353607	0.235236876909	1.0	0.0	0.0	6.66666666667
02bcf0eeaed6dfeeead978c6bfb0abd0	3.85714285714	0.040353607	0.235236876909	1.0	0.0	0.0	6.66666666667
936a012887ecd02713f17a9d31670234	3.85714285714	0.040353607	0.235236876909	1.0	0.0	0.0	6.66666666667
b4525d239682e790e1d6adc32fcbef72	3.85714285714	0.040353607	0.235236876909	1.0	0.0	0.0	6.66666666667
23c7f4b13bce834c731d70f951305253	3.85714285714	0.040353607	0.235236876909	1.0	0.0	0.0	6.66666666667
1454d0921ef45b809ace251de9885377	3.85714285714	0.040353607	0.235236876909	1.0	0.0	0.0	6.66666666667
dfe367582917727002eee18e3a0d567f	3.85714285714	0.040353607	0.235236876909	1.0	0.0	0.0	6.66666666667
d17b58ca4f84463e2c3a7f099542e226	3.85714285714	0.040353607	0.235236876909	1.0	0.0	0.0	6.66666666667
d3252119831581bb9111e858aa492e42	3.85714285714	0.040353607	0.235236876909	1.0	0.0	0.0	6.66666666667
4b5d83d67e48be1b6c9eba728636b876	3.85714285714	0.040353607	0.235236876909	1.0	0.0	0.0	6.66666666667
bcb1911bd0a4355c20d8996f014ada4f	3.85714285714	0.040353607	0.235236876909	1.0	0.0	0.0	6.66666666667
a894de2de863796643a539e2610736af	3.85714285714	0.040353607	0.235236876909	1.0	0.0	0.0	6.66666666667
1fc3cf9272881d9cb9709332b8bcfbb1	3.85714285714	0.040353607	0.235236876909	1.0	0.0	0.0	6.66666666667
0e08861af2aa4c1baded587e9aa61784	3.85714285714	0.040353607	0.235236876909	1.0	0.0	0.0	6.66666666667
f8c0f02acbfa117f8bd28388282dc081	3.85714285714	0.040353607	0.235236876909	1.0	0.0	0.0	6.33333333333
e19742809d290ad355c02daee4660a37	3.85714285714	0.040353607	0.235236876909	1.0	0.0	0.0	6.33333333333
5186bb73b43282e185e4a5a455f31632	3.85714285714	0.040353607	0.235236876909	1.0	0.0	0.0	6.33333333333
99a2915ec56b028d26f1f4ac6961f3ca	3.85714285714	0.040353607	0.235236876909	1.0	0.0	0.0	6.33333333333
557076422d04afe2597ceec4f339741a	3.85714285714	0.040353607	0.235236876909	1.0	0.0	0.0	6.33333333333
d7c7bc42030ec3039c65af9b09acca02	3.85714285714	0.040353607	0.235236876909	1.0	0.0	0.0	6.33333333333
6ddcfecc04b50c02bd545adf04b3ec04	3.85714285714	0.040353607	0.235236876909	1.0	0.0	0.0	6.33333333333
4613168a325f86e6fcb6b4f355803ec9	3.85714285714	0.040353607	0.235236876909	1.0	0.0	0.0	6.33333333333
1e72ee22cc706c523e4abae34ebfd2bc	3.85714285714	0.040353607	0.235236876909	1.0	0.0	0.0	6.33333333333
5050efded4f781c365af7e490204d371	3.85714285714	0.040353607	0.235236876909	1.0	0.0	0.0	6.33333333333
da1fcb4e95d859d6d88e9bbe0737f0bb	3.85714285714	0.040353607	0.235236876909	1.0	0.0	0.0	6.33333333333
d42fe287a70ad1af93aa6165584abc40	3.85714285714	0.040353607	0.235236876909	1.0	0.0	0.0	6.33333333333
b63d3e3d236bb7282f811d1838e2e8ec	3.85714285714	0.040353607	0.235236876909	1.0	0.0	0.0	6.33333333333
ecc195c4f23967797d43369c28df66d6	3.85714285714	0.040353607	0.235236876909	1.0	0.0	0.0	6.33333333333
1f4dd33862054b70371318eaec629e75	3.85714285714	0.040353607	0.235236876909	1.0	0.0	0.0	6.33333333333
0482624d4299323b4bfd7274cb0b3983	3.85714285714	0.040353607	0.235236876909	1.0	0.0	0.0	6.33333333333
69b1afc61096d44be5a3817f4bef74b0	3.85714285714	0.040353607	0.235236876909	1.0	0.0	0.0	6.33333333333
fc0a5819601eeadfd78a0375528e4597	3.85714285714	0.040353607	0.235236876909	1.0	0.0	0.0	6.33333333333
104f14c574353385d30636f6854d0ee3	3.85714285714	0.040353607	0.235236876909	1.0	0.0	0.0	6.33333333333
71a88a15db1b1f4790e612ac62c0fbaa	3.85714285714	0.040353607	0.235236876909	1.0	0.0	0.0	6.33333333333
82b7b59d4b7ed059e1edec0c0d8328ae	3.85714285714	0.040353607	0.235236876909	1.0	0.0	0.0	6.33333333333
58cef5930257cc33d16126c5a10f16bc	3.85714285714	0.040353607	0.235236876909	1.0	0.0	0.0	6.33333333333
62a5ddfe24e268b0c5290ba0b122d298	3.85714285714	0.040353607	0.235236876909	1.0	0.0	0.0	6.33333333333
6fb74abee81e54fa4130a82fb57820b7	3.85714285714	0.040353607	0.235236876909	1.0	0.0	0.0	6.33333333333
f894364a5e2c977412b114010fd8db61	3.85714285714	0.040353607	0.235236876909	1.0	0.0	0.0	6.33333333333
c2c295aef46966d7f71b282cc038a76c	3.85714285714	0.040353607	0.235236876909	1.0	0.0	0.0	6.33333333333
5cc187851fa8a135aae6e078c94a87bf	3.85714285714	0.040353607	0.235236876909	1.0	0.0	0.0	6.33333333333
fe2a7c56424506a020a66e99fed85b82	3.85714285714	0.040353607	0.235236876909	1.0	0.0	0.0	6.33333333333
56af301222ecbf77064baffd6a72c26f	3.85714285714	0.040353607	0.235236876909	1.0	0.0	0.0	6.0
13108b9c1a7a7881dc0e710122d90a61	3.85714285714	0.040353607	0.235236876909	1.0	0.0	0.0	6.0
7e78e2d1ecd0773020b3ca660879faed	3.85714285714	0.040353607	0.235236876909	1.0	0.0	0.0	6.0
95d6566c7be2ff97113fad88dedd867a	3.85714285714	0.040353607	0.235236876909	1.0	0.0	0.0	6.0
25972504cee3f1a772385b77d5b60cee	3.85714285714	0.040353607	0.235236876909	1.0	0.0	0.0	6.0
ac881d2475bcc15bef93438a18c7703b	3.85714285714	0.040353607	0.235236876909	1.0	0.0	0.0	6.0
713a68153bfa28f3076938e04739f342	3.85714285714	0.040353607	0.235236876909	1.0	0.0	0.0	6.0
099940d10b3c2cc9ec56dc7ba7c6a258	3.85714285714	0.040353607	0.235236876909	1.0	0.0	0.0	6.0
100b52950190a7ff725a4dbc907c79fd	3.85714285714	0.040353607	0.235236876909	1.0	0.0	0.0	6.0
c62a9577dab99ccd41c37ea569d131a4	3.85714285714	0.040353607	0.235236876909	1.0	0.0	0.0	6.0
89d5749f4f5209d878888abec8609415	3.85714285714	0.040353607	0.235236876909	1.0	0.0	0.0	6.0
d2a5d8809d24fff6a07e2e9a5cb32d39	3.85714285714	0.040353607	0.235236876909	1.0	0.0	0.0	6.0
a8dbcf3b6ac621e688f6e45b25e3fe2f	3.85714285714	0.040353607	0.235236876909	1.0	0.0	0.0	6.0
7de524e26ccc8ee553e6d7557ec5fbb5	3.85714285714	0.040353607	0.235236876909	1.0	0.0	0.0	6.0
4ac3c53d70c5259703bdedb00c033a20	3.85714285714	0.040353607	0.235236876909	1.0	0.0	0.0	6.0
7e04d7223f52950bf29c9ccb7fb76dd4	3.85714285714	0.040353607	0.235236876909	1.0	0.0	0.0	6.0
97f7c6ff452546e6e5349d87223bea56	3.85714285714	0.040353607	0.235236876909	1.0	0.0	0.0	6.0
3add06c2bfd8a9a2a2b62891472abce8	3.85714285714	0.040353607	0.235236876909	1.0	0.0	0.0	6.0
a2f10fbde7dd976e5aa487365e1bee6d	3.85714285714	0.040353607	0.235236876909	1.0	0.0	0.0	6.0
02e34d7d761a4f7a8ac1be5196ff42ce	3.85714285714	0.040353607	0.235236876909	1.0	0.0	0.0	6.0
7facccd85db89e1109199d88ff87b701	3.85714285714	0.040353607	0.235236876909	1.0	0.0	0.0	6.0
10cc0b5605c066789744129885b01cf0	3.85714285714	0.040353607	0.235236876909	1.0	0.0	0.0	6.0
641b792edb8ed64ba2915d5724d4a150	3.85714285714	0.040353607	0.235236876909	1.0	0.0	0.0	6.0
b91b4a8f1267635860c52d41d9997f7b	3.85714285714	0.040353607	0.235236876909	1.0	0.0	0.0	6.0
1a50410695df163286f03752ee74e1cf	3.85714285714	0.040353607	0.235236876909	1.0	0.0	0.0	6.0
af64690c28992e42b33c98f9985a6c6e	3.85714285714	0.040353607	0.235236876909	1.0	0.0	0.0	6.0
0d746eb23b4b4606d6117012e2ab7fc6	3.85714285714	0.040353607	0.235236876909	1.0	0.0	0.0	6.0
78faf6f4e012bc8bf68ed824f6dc107c	3.85714285714	0.040353607	0.235236876909	1.0	0.0	0.0	6.0
0c940d3f77ddf8b15ea5d6ab58d60194	3.85714285714	0.040353607	0.235236876909	1.0	0.0	0.0	6.0
99dba9f656b46043d260259c34d13b35	3.85714285714	0.040353607	0.235236876909	1.0	0.0	0.0	5.66666666667
d8f4edec8ce8d99d3d733b32ac0639aa	3.85714285714	0.040353607	0.235236876909	1.0	0.0	0.0	5.66666666667
d8e2eef7b7b71bac9037accab9831a57	3.85714285714	0.040353607	0.235236876909	1.0	0.0	0.0	5.66666666667
df7ff5b798e8696dbddc84b48c71f4a7	3.85714285714	0.040353607	0.235236876909	1.0	0.0	0.0	5.66666666667
68791611c18dcb44db64cd5060e84e7d	3.85714285714	0.040353607	0.235236876909	1.0	0.0	0.0	5.66666666667
9606945ad8c85866178d17bcb85a775c	3.85714285714	0.040353607	0.235236876909	1.0	0.0	0.0	5.66666666667
4272cb1541d2ef6d06ab801677cc0ed4	3.85714285714	0.040353607	0.235236876909	1.0	0.0	0.0	5.66666666667
0355db687dabc4965d21833a14204aad	3.85714285714	0.040353607	0.235236876909	1.0	0.0	0.0	5.66666666667
2b26dbbb8f5a9543615f590aebe26d3c	3.85714285714	0.040353607	0.235236876909	1.0	0.0	0.0	5.66666666667
c766b380d4fd5c07e9f9dce7d6f7a2d2	3.85714285714	0.040353607	0.235236876909	1.0	0.0	0.0	5.66666666667
9885c332fe054763702863f9a1ecc6ed	3.85714285714	0.040353607	0.235236876909	1.0	0.0	0.0	5.66666666667
c6ea64edf8764c41b83a91c10efa73f2	3.85714285714	0.040353607	0.235236876909	1.0	0.0	0.0	5.66666666667
a932de265296ea08a598ea3c3fd4c235	3.85714285714	0.040353607	0.235236876909	1.0	0.0	0.0	5.66666666667
c4cd50f0e3f45ea16556af569b999b8e	3.85714285714	0.040353607	0.235236876909	1.0	0.0	0.0	5.66666666667
ab1609439f88ef4a46fe139be72b5d4e	3.85714285714	0.040353607	0.235236876909	1.0	0.0	0.0	5.66666666667
1320c4788960ca1bf649d11591f28a2c	3.85714285714	0.040353607	0.235236876909	1.0	0.0	0.0	5.66666666667
05b6d603332d74bc37a23996fa29f4fd	3.85714285714	0.040353607	0.235236876909	1.0	0.0	0.0	5.66666666667
3bd091e45fedf3759db2b9ef72f32735	3.85714285714	0.040353607	0.235236876909	1.0	0.0	0.0	5.66666666667
5edd1e3128db28910e148b6e33d45d56	3.85714285714	0.040353607	0.235236876909	1.0	0.0	0.0	5.66666666667
660cd54fc3c700909a5a47626bad4719	3.85714285714	0.040353607	0.235236876909	1.0	0.0	0.0	5.66666666667
4c5ee7ec4a96dca816c2790ad15cc168	3.85714285714	0.040353607	0.235236876909	1.0	0.0	0.0	5.66666666667
8249546365d045fd150fd4fc01b5618f	3.85714285714	0.040353607	0.235236876909	1.0	0.0	0.0	5.66666666667
ffaf97b55bf08ecb113977af732e61dc	3.85714285714	0.040353607	0.235236876909	1.0	0.0	0.0	5.66666666667
3d6fe4d06a8a87a68113b55a35057595	3.85714285714	0.040353607	0.235236876909	1.0	0.0	0.0	5.66666666667
e8488a8b6b74a41778d22128940ad8a0	3.85714285714	0.040353607	0.235236876909	1.0	0.0	0.0	5.66666666667
46a908731a83c8f79a1402d27cb68cef	3.85714285714	0.040353607	0.235236876909	1.0	0.0	0.0	5.66666666667
26e5c73eaee51cf64217fd9058ba3b40	3.85714285714	0.040353607	0.235236876909	1.0	0.0	0.0	5.66666666667
6e63d69dbf8c3564b317a3e7720c80c9	3.85714285714	0.040353607	0.235236876909	1.0	0.0	0.0	5.66666666667
563edb82c0e71174e081af9a31228beb	3.85714285714	0.040353607	0.235236876909	1.0	0.0	0.0	5.66666666667
de5f38329d8b78dff39b6e323429c67c	3.85714285714	0.040353607	0.235236876909	1.0	0.0	0.0	5.66666666667
3ee1222a84e30723c995a3b9050f69b8	3.85714285714	0.040353607	0.235236876909	1.0	0.0	0.0	5.66666666667
b6093fb952e2292aac2dfbc6e8e1afe1	3.85714285714	0.040353607	0.235236876909	1.0	0.0	0.0	5.66666666667
8ce88b9ee911edad7e1c9adbb591de44	3.85714285714	0.040353607	0.235236876909	1.0	0.0	0.0	5.66666666667
50a6ac00cfca78f3983d9b8c54089891	3.85714285714	0.040353607	0.235236876909	1.0	0.0	0.0	5.66666666667
28afe42d14b96e941452f6de673eb981	3.85714285714	0.040353607	0.235236876909	1.0	0.0	0.0	5.66666666667
2f5d7ca4d3665216b5cf297f0e6ebf15	3.85714285714	0.040353607	0.235236876909	1.0	0.0	0.0	5.66666666667
d685843cdcad95b71ad12bc56a90576c	3.85714285714	0.040353607	0.235236876909	1.0	0.0	0.0	5.66666666667
d9ec90ac210fcc9ecfdb216b5fce0293	3.85714285714	0.040353607	0.235236876909	1.0	0.0	0.0	5.66666666667
98a5e53e076c783d397d43a520b16f41	3.85714285714	0.040353607	0.235236876909	1.0	0.0	0.0	5.33333333333
703118fe1a140f65c694a8056365057b	3.85714285714	0.040353607	0.235236876909	1.0	0.0	0.0	5.33333333333
171d77d89d5a34b9bb79b21be406b9df	3.85714285714	0.040353607	0.235236876909	1.0	0.0	0.0	5.33333333333
ef88da66f04fdabafcdff06674460873	3.85714285714	0.040353607	0.235236876909	1.0	0.0	0.0	5.33333333333
b3d9a1ceffa9dfe523e1d054f1127f39	3.85714285714	0.040353607	0.235236876909	1.0	0.0	0.0	5.33333333333
78d4b04f392dac712d819e133d7ed36a	3.85714285714	0.040353607	0.235236876909	1.0	0.0	0.0	5.33333333333
0d138d90570241f4e279df2eb139a92b	3.85714285714	0.040353607	0.235236876909	1.0	0.0	0.0	5.33333333333
a765e9391a7e2bb5b0d1f83da5131c9f	3.85714285714	0.040353607	0.235236876909	1.0	0.0	0.0	5.33333333333
3c16916c8e72ba5942b5e03e4aeea1cf	3.85714285714	0.040353607	0.235236876909	1.0	0.0	0.0	5.33333333333
cb8aef444b3432762d1ba0f01530dec9	3.85714285714	0.040353607	0.235236876909	1.0	0.0	0.0	5.33333333333
a7319d35d2676e9b4702bb984db97d49	3.85714285714	0.040353607	0.235236876909	1.0	0.0	0.0	5.33333333333
740b1b79775b1733bcdeb6bb3ec5815e	3.85714285714	0.040353607	0.235236876909	1.0	0.0	0.0	5.33333333333
055e33d5f6ba9913f59b0e1dee2c84a7	3.85714285714	0.040353607	0.235236876909	1.0	0.0	0.0	5.33333333333
8d5cb937641a7768737efeb40f6604ce	3.85714285714	0.040353607	0.235236876909	1.0	0.0	0.0	5.33333333333
d4637fb4c398e4ccd991727f7aeb64a7	3.85714285714	0.040353607	0.235236876909	1.0	0.0	0.0	5.33333333333
eadc80d03a84aebd01eea69b6d4e65c9	3.85714285714	0.040353607	0.235236876909	1.0	0.0	0.0	5.33333333333
32bb5950c0db180116f881160b4834c4	3.85714285714	0.040353607	0.235236876909	1.0	0.0	0.0	5.33333333333
a5055de93a68351f6a4764145fb18bf5	3.85714285714	0.040353607	0.235236876909	1.0	0.0	0.0	5.33333333333
db3a7e39d2f4a365a58cedd88ca69fe9	3.85714285714	0.040353607	0.235236876909	1.0	0.0	0.0	5.33333333333
f234e36430f766adc8bff85144ec7c8d	3.85714285714	0.040353607	0.235236876909	1.0	0.0	0.0	5.33333333333
d7e683be9f1a6c1b1dd99bca0a1776c3	3.85714285714	0.040353607	0.235236876909	1.0	0.0	0.0	5.33333333333
f34e701f816d8f286b093d581b745daa	3.85714285714	0.040353607	0.235236876909	1.0	0.0	0.0	5.33333333333
48ec36aabc795e173692199a5020b2bf	3.85714285714	0.040353607	0.235236876909	1.0	0.0	0.0	5.33333333333
e4a424b91336733d61e5047f44ea9472	3.85714285714	0.040353607	0.235236876909	1.0	0.0	0.0	5.33333333333
e1d7474a1fafc56b70a9891cba41719d	3.85714285714	0.040353607	0.235236876909	1.0	0.0	0.0	5.33333333333
1b39d6d2d32b55021b5d9ae6681c8afb	3.85714285714	0.040353607	0.235236876909	1.0	0.0	0.0	5.33333333333
302ef80e47d08e9b95bd012eb0314823	3.85714285714	0.040353607	0.235236876909	1.0	0.0	0.0	5.33333333333
0d055685859b6ed70f009ce73d3fdc01	3.85714285714	0.040353607	0.235236876909	1.0	0.0	0.0	5.33333333333
c5216098126c9f4d17b6edf88666d0ae	3.85714285714	0.040353607	0.235236876909	1.0	0.0	0.0	5.33333333333
9082d7d3981d494ce1182edc533d7226	3.85714285714	0.040353607	0.235236876909	1.0	0.0	0.0	5.33333333333
56b83ae34ecc411e5f9816da7651d330	3.85714285714	0.040353607	0.235236876909	1.0	0.0	0.0	5.0
6ab87deb9287e814cf07ce4ec5cc66dc	3.85714285714	0.040353607	0.235236876909	1.0	0.0	0.0	5.0
fa94f94a1b8dac8d1b00156aa40013c7	3.85714285714	0.040353607	0.235236876909	1.0	0.0	0.0	5.0
5f3b54649701407aaf58e94c3095609d	3.85714285714	0.040353607	0.235236876909	1.0	0.0	0.0	5.0
9b5fa84bb83237b95d9b27954fb8c1a9	3.85714285714	0.040353607	0.235236876909	1.0	0.0	0.0	5.0
21b89d9beab8f900b513da5d152c9a74	3.85714285714	0.040353607	0.235236876909	1.0	0.0	0.0	5.0
5161af393a485571bb4f34456297a070	3.85714285714	0.040353607	0.235236876909	1.0	0.0	0.0	5.0
f016930ed1041db2f83268c54b699b04	3.85714285714	0.040353607	0.235236876909	1.0	0.0	0.0	5.0
c338a74d1da6b2c4e84df1b2afebca20	3.85714285714	0.040353607	0.235236876909	1.0	0.0	0.0	5.0
bdcb8c090c133ecd3eb63fa1547b29ec	3.85714285714	0.040353607	0.235236876909	1.0	0.0	0.0	5.0
2c45516dcc06d9593455bf0396d4dccd	3.85714285714	0.040353607	0.235236876909	1.0	0.0	0.0	5.0
9c97b089fb16b85ca2058da9ba97c24b	3.85714285714	0.040353607	0.235236876909	1.0	0.0	0.0	5.0
dce108e311a6149f0512fffabc8092bb	3.85714285714	0.040353607	0.235236876909	1.0	0.0	0.0	5.0
764bde99d88e10ffbb0b148801bfaf7b	3.85714285714	0.040353607	0.235236876909	1.0	0.0	0.0	5.0
97b1d5bd42d7eaa3bda8b449e16749a4	3.85714285714	0.040353607	0.235236876909	1.0	0.0	0.0	5.0
5457f2ad0fdf8aeba403be5fea5e040c	3.85714285714	0.040353607	0.235236876909	1.0	0.0	0.0	5.0
a0bf9aec28eaf766d4aed21e971bebec	3.85714285714	0.040353607	0.235236876909	1.0	0.0	0.0	5.0
3085d59e40a0be3180255b87874ea0ab	3.85714285714	0.040353607	0.235236876909	1.0	0.0	0.0	5.0
e46fdc02e0c632056538d1866305881c	3.85714285714	0.040353607	0.235236876909	1.0	0.0	0.0	5.0
75baae95bdb6b148a5d0a246ae5e2f04	3.85714285714	0.040353607	0.235236876909	1.0	0.0	0.0	5.0
64ccfc0d5b41d8416f9bb3694962e092	3.85714285714	0.040353607	0.235236876909	1.0	0.0	0.0	5.0
dc4560ebc98865245fddd20863da2e10	3.85714285714	0.040353607	0.235236876909	1.0	0.0	0.0	5.0
fdcdbe04bc50c70b456c5fe61951fde8	3.85714285714	0.040353607	0.235236876909	1.0	0.0	0.0	5.0
029a43a430a921588c3924523851d42a	3.85714285714	0.040353607	0.235236876909	1.0	0.0	0.0	5.0
2054de69908869eec8ced558f6edb467	3.85714285714	0.040353607	0.235236876909	1.0	0.0	0.0	5.0
e1a4aa6b566b7dd250b710dc99f664c0	3.85714285714	0.040353607	0.235236876909	1.0	0.0	0.0	5.0
0115ebb84465aad1fe20c42ba7a8d725	3.85714285714	0.040353607	0.235236876909	1.0	0.0	0.0	5.0
3d6b0862330faf30bd91e4010f618949	3.85714285714	0.040353607	0.235236876909	1.0	0.0	0.0	5.0
47a8ef0b392a2b98768cd0b05731f44b	3.85714285714	0.040353607	0.235236876909	1.0	0.0	0.0	5.0
68d85ebb7bc913a204378394c83dc6ad	3.85714285714	0.040353607	0.235236876909	1.0	0.0	0.0	5.0
99aa17921f666cd242298fc5593a6eec	3.85714285714	0.040353607	0.235236876909	1.0	0.0	0.0	5.0
434fe2257dd9bd1c5329426f758ba7cd	3.85714285714	0.040353607	0.235236876909	1.0	0.0	0.0	5.0
a853d16edcc3e7fe329a52d5703b2f02	3.85714285714	0.040353607	0.235236876909	1.0	0.0	0.0	5.0
0c8d51fe2e0078dc54bfba278d64d2fb	3.85714285714	0.040353607	0.235236876909	1.0	0.0	0.0	5.0
94d20a1e158536abc99cbaafa1394936	3.85714285714	0.040353607	0.235236876909	1.0	0.0	0.0	5.0
aaf7f7733b754e5a52e133c61441d1cc	3.85714285714	0.040353607	0.235236876909	1.0	0.0	0.0	5.0
dc8394b2aceab8f841b310af46d1359a	3.85714285714	0.040353607	0.235236876909	1.0	0.0	0.0	5.0
521f891b25dc6388c8bc0ffe1716b651	3.85714285714	0.040353607	0.235236876909	1.0	0.0	0.0	5.0
e44f04bd9e4e9c9f0e3a8c1396c670a4	3.85714285714	0.040353607	0.235236876909	1.0	0.0	0.0	5.0
2bd61533423f6d855393096ce441115e	3.85714285714	0.040353607	0.235236876909	1.0	0.0	0.0	5.0
879eaece4cd278083278c56b3eaac3c2	3.85714285714	0.040353607	0.235236876909	1.0	0.0	0.0	5.0
134cd439c17c567b2b4773ba9bdb7a23	3.85714285714	0.040353607	0.235236876909	1.0	0.0	0.0	5.0
df39f316092125ca95a915a471e19e97	3.85714285714	0.040353607	0.235236876909	1.0	0.0	0.0	5.0
5b08d75279868ec27c44accb4083e732	3.85714285714	0.040353607	0.235236876909	1.0	0.0	0.0	4.66666666667
49312ca5ca31b5a291c7d9be9a5f0738	3.85714285714	0.040353607	0.235236876909	1.0	0.0	0.0	4.66666666667
ee95581beee1a4ff2dc8b30043d5505c	3.85714285714	0.040353607	0.235236876909	1.0	0.0	0.0	4.66666666667
3ec1aea3c48b1d21116aa443a7db9977	3.85714285714	0.040353607	0.235236876909	1.0	0.0	0.0	4.66666666667
70f14735293f3158c8be06fc970a4889	3.85714285714	0.040353607	0.235236876909	1.0	0.0	0.0	4.66666666667
fae7d38bfdbd84d2f31c10d74a217a37	3.85714285714	0.040353607	0.235236876909	1.0	0.0	0.0	4.66666666667
815a043b37a5c70c50b11e57b2504bb6	3.85714285714	0.040353607	0.235236876909	1.0	0.0	0.0	4.66666666667
5b9bbf0609c52853d5ce0f4310c44ecd	3.85714285714	0.040353607	0.235236876909	1.0	0.0	0.0	4.66666666667
d0c3a324e3a3485b825c113001916fe3	3.85714285714	0.040353607	0.235236876909	1.0	0.0	0.0	4.66666666667
5cce2c0618100b4c89c56c7fd15e85a1	3.85714285714	0.040353607	0.235236876909	1.0	0.0	0.0	4.66666666667
73ba40541f67107b5dff2cc0b7d8672c	3.85714285714	0.040353607	0.235236876909	1.0	0.0	0.0	4.66666666667
141ef76d2e6d7b58dbbd7a429616779a	3.85714285714	0.040353607	0.235236876909	1.0	0.0	0.0	4.66666666667
45ca95a1be52c18492993a1824c9f0ae	3.85714285714	0.040353607	0.235236876909	1.0	0.0	0.0	4.66666666667
704ae9fc581162a627af47740db88418	3.85714285714	0.040353607	0.235236876909	1.0	0.0	0.0	4.66666666667
84031f25bbedcb0a1484982c4d4eeb72	3.85714285714	0.040353607	0.235236876909	1.0	0.0	0.0	4.66666666667
e846808c1a3abdab4eecce5c7e4f7825	3.85714285714	0.040353607	0.235236876909	1.0	0.0	0.0	4.66666666667
96fa382963975e0d06842f824c38275a	3.85714285714	0.040353607	0.235236876909	1.0	0.0	0.0	4.66666666667
384543895b4da80bb4ee9b938944004a	3.85714285714	0.040353607	0.235236876909	1.0	0.0	0.0	4.66666666667
8bc7b8dc19cab236338cae72720fd037	3.85714285714	0.040353607	0.235236876909	1.0	0.0	0.0	4.66666666667
606347d2758f8bbd005145f7beba5865	3.85714285714	0.040353607	0.235236876909	1.0	0.0	0.0	4.66666666667
114449f3a3c7dbbb996c0fa2307bb0ad	3.85714285714	0.040353607	0.235236876909	1.0	0.0	0.0	4.66666666667
72838710bf8844a0459bc8bbccb38aec	3.85714285714	0.040353607	0.235236876909	1.0	0.0	0.0	4.66666666667
4e8ef4804b1d0fb9d8ad7ded677d301c	3.85714285714	0.040353607	0.235236876909	1.0	0.0	0.0	4.66666666667
e2b475126db1e2a92c7e4a4edfa8a08b	3.85714285714	0.040353607	0.235236876909	1.0	0.0	0.0	4.66666666667
8e322c2f908d5633407b28e6c1f8045a	3.85714285714	0.040353607	0.235236876909	1.0	0.0	0.0	4.66666666667
4f17843c01cde3e325548339e98fd43d	3.85714285714	0.040353607	0.235236876909	1.0	0.0	0.0	4.66666666667
b338fa1d928295c8e11fe545f3e299dd	3.85714285714	0.040353607	0.235236876909	1.0	0.0	0.0	4.66666666667
8b6373f104911f912a1ca66f97ad0c9e	3.85714285714	0.040353607	0.235236876909	1.0	0.0	0.0	4.66666666667
908aa0f0d22f9d719e0cc0269af34019	3.85714285714	0.040353607	0.235236876909	1.0	0.0	0.0	4.66666666667
21c24fb9b9716f8cc1661776ee8994d5	3.85714285714	0.040353607	0.235236876909	1.0	0.0	0.0	4.66666666667
4b7573ecd5897cd79ac27d04f8dc284d	3.85714285714	0.040353607	0.235236876909	1.0	0.0	0.0	4.66666666667
80d58bf1407ec8cdf9048cbcd18f41a8	3.85714285714	0.040353607	0.235236876909	1.0	0.0	0.0	4.66666666667
0e3ce01c27f36fc93b8ecac915978cfb	3.85714285714	0.040353607	0.235236876909	1.0	0.0	0.0	4.66666666667
202a80254aa900565c24d29cbf859bf1	3.85714285714	0.040353607	0.235236876909	1.0	0.0	0.0	4.66666666667
8265ef553a83376717d76a5b1c322863	3.85714285714	0.040353607	0.235236876909	1.0	0.0	0.0	4.66666666667
f10aba0c9349bce5c6cc3bbea9f95fed	3.85714285714	0.040353607	0.235236876909	1.0	0.0	0.0	4.66666666667
46cee1c4b6fb57333ded86380707efec	3.85714285714	0.040353607	0.235236876909	1.0	0.0	0.0	4.66666666667
9e50495596f8831d14ec45d51588b551	3.85714285714	0.040353607	0.235236876909	1.0	0.0	0.0	4.66666666667
2ed4641d5a13cca1f384110d6bd8ff3e	3.85714285714	0.040353607	0.235236876909	1.0	0.0	0.0	4.66666666667
ba7fb8f1ea05c993f2f376778092f07a	3.85714285714	0.040353607	0.235236876909	1.0	0.0	0.0	4.66666666667
ad86c35998a9205bb79f8deb0c12a084	3.85714285714	0.040353607	0.235236876909	1.0	0.0	0.0	4.66666666667
135b1d9d5d75ce0d50d6ca1b8096d889	3.85714285714	0.040353607	0.235236876909	1.0	0.0	0.0	4.66666666667
fdc4155d1411585af85ca9d2249234b8	3.85714285714	0.040353607	0.235236876909	1.0	0.0	0.0	4.66666666667
5ca60f9c8a587007f14ce7cccfdf69e8	3.85714285714	0.040353607	0.235236876909	1.0	0.0	0.0	4.66666666667
d209bb19cab88f42942010eddd611939	3.85714285714	0.040353607	0.235236876909	1.0	0.0	0.0	4.66666666667
bdd3d966fd5deb7c0e9c10abc4ea8e8a	3.85714285714	0.040353607	0.235236876909	1.0	0.0	0.0	4.66666666667
8c3e6d871560b8b43fdd7d19463080e4	3.85714285714	0.040353607	0.235236876909	1.0	0.0	0.0	4.66666666667
e70208df4a9b3185731b17814f68f991	3.85714285714	0.040353607	0.235236876909	1.0	0.0	0.0	4.66666666667
4928f9a2c9e730f3abfe60fa541232a9	3.85714285714	0.040353607	0.235236876909	1.0	0.0	0.0	4.66666666667
fda1209e5267d0131f4e07e91d7ce484	3.85714285714	0.040353607	0.235236876909	1.0	0.0	0.0	4.66666666667
71f5d6041d75c65e605ec97d6a617a80	3.85714285714	0.040353607	0.235236876909	1.0	0.0	0.0	4.66666666667
780f9155e294dadb32d4473594ba3fb7	3.85714285714	0.040353607	0.235236876909	1.0	0.0	0.0	4.33333333333
53482798223b2fad28fc53b323103fc7	3.85714285714	0.040353607	0.235236876909	1.0	0.0	0.0	4.33333333333
c75a6ee6fb7c33352cb9f890fd746582	3.85714285714	0.040353607	0.235236876909	1.0	0.0	0.0	4.33333333333
cc4aab37b3be215ba0db8b0367672731	3.85714285714	0.040353607	0.235236876909	1.0	0.0	0.0	4.33333333333
854063642a37578b26699d7dcea5db51	3.85714285714	0.040353607	0.235236876909	1.0	0.0	0.0	4.33333333333
d9d766f69aed1eb64d15fae4bcbd7e3b	3.85714285714	0.040353607	0.235236876909	1.0	0.0	0.0	4.33333333333
4cb1607422883146d52b5b9fdfeea506	3.85714285714	0.040353607	0.235236876909	1.0	0.0	0.0	4.33333333333
3adf9a429eb98e7567b2fdc0ad5bf8bb	3.85714285714	0.040353607	0.235236876909	1.0	0.0	0.0	4.33333333333
6d083695c5f8cb25f9f416589cce6e67	3.85714285714	0.040353607	0.235236876909	1.0	0.0	0.0	4.33333333333
9e4ace3344e19a1589a9af8643df8e4b	3.85714285714	0.040353607	0.235236876909	1.0	0.0	0.0	4.33333333333
236c543a0f2b36d5969d6842bcc502a1	3.85714285714	0.040353607	0.235236876909	1.0	0.0	0.0	4.33333333333
1ccba918ddeb664507fb30d2972236bf	3.85714285714	0.040353607	0.235236876909	1.0	0.0	0.0	4.33333333333
ebfc4d8763495211813222347fec039a	3.85714285714	0.040353607	0.235236876909	1.0	0.0	0.0	4.33333333333
c52d02376050f7a93ea54112d8eefe26	3.85714285714	0.040353607	0.235236876909	1.0	0.0	0.0	4.33333333333
1a9fb936e05b132edd1b2efd08542676	3.85714285714	0.040353607	0.235236876909	1.0	0.0	0.0	4.33333333333
fef75dec09cad2f96d370730a8d9df75	3.85714285714	0.040353607	0.235236876909	1.0	0.0	0.0	4.33333333333
b1f8333832c29f9f00961e32f2ea0730	3.85714285714	0.040353607	0.235236876909	1.0	0.0	0.0	4.33333333333
ab038510bb0b08ce305ee6f83d58dd49	3.85714285714	0.040353607	0.235236876909	1.0	0.0	0.0	4.33333333333
b9a851c1f0c8a8a1f91f6672bff98e60	3.85714285714	0.040353607	0.235236876909	1.0	0.0	0.0	4.33333333333
b32b996e7cd3e29c4c776f4a6e6a83c5	3.85714285714	0.040353607	0.235236876909	1.0	0.0	0.0	4.33333333333
91a913e39c324525abd6780493cf83df	3.85714285714	0.040353607	0.235236876909	1.0	0.0	0.0	4.33333333333
55d0f04e7457067fc414d2e546c257a1	3.85714285714	0.040353607	0.235236876909	1.0	0.0	0.0	4.33333333333
de93e825edcd76ec27e9259cea3a633d	3.85714285714	0.040353607	0.235236876909	1.0	0.0	0.0	4.33333333333
a9bfba710196d8f525309eacfe88b7e2	3.85714285714	0.040353607	0.235236876909	1.0	0.0	0.0	4.33333333333
2a170cf85498b63e28949b7f11e02e4e	3.85714285714	0.040353607	0.235236876909	1.0	0.0	0.0	4.33333333333
dd96e109baa45d9c2e214c6f85e4a77b	3.85714285714	0.040353607	0.235236876909	1.0	0.0	0.0	4.33333333333
79ed91314a7c0b7012a5010b63fa8041	3.85714285714	0.040353607	0.235236876909	1.0	0.0	0.0	4.33333333333
e60a7a9eccad3f6486c54611996dfcbf	3.85714285714	0.040353607	0.235236876909	1.0	0.0	0.0	4.33333333333
5cb9254a8513c7e360ccd14401f77e06	3.85714285714	0.040353607	0.235236876909	1.0	0.0	0.0	4.33333333333
89c90858f70e6a5b50f019e2585e2ac6	3.85714285714	0.040353607	0.235236876909	1.0	0.0	0.0	4.33333333333
fc461964fc31b783609c34135975f9af	3.85714285714	0.040353607	0.235236876909	1.0	0.0	0.0	4.33333333333
1408f6d7639eed98e80814e985d5ea2e	3.85714285714	0.040353607	0.235236876909	1.0	0.0	0.0	4.33333333333
5b7457fccee48c21762bb18785336e88	3.85714285714	0.040353607	0.235236876909	1.0	0.0	0.0	4.33333333333
a3a8edd58a960dbca66e5c6b5e068707	3.85714285714	0.040353607	0.235236876909	1.0	0.0	0.0	4.33333333333
de7416df37aeb49764c044a8851a920b	3.85714285714	0.040353607	0.235236876909	1.0	0.0	0.0	4.33333333333
464fd928839c6a57d55a243644f78bc7	3.85714285714	0.040353607	0.235236876909	1.0	0.0	0.0	4.33333333333
e04e560bd93382cf1a3a2a7c24ec1afa	3.85714285714	0.040353607	0.235236876909	1.0	0.0	0.0	4.33333333333
f30eda16c2798c8a6fe869e26307a386	3.85714285714	0.040353607	0.235236876909	1.0	0.0	0.0	4.33333333333
ce0d4b30f00abaf9772a2d06b281b864	3.85714285714	0.040353607	0.235236876909	1.0	0.0	0.0	4.33333333333
843feb4e56a5281292c0db65e830844f	3.85714285714	0.040353607	0.235236876909	1.0	0.0	0.0	4.33333333333
f3c97e0a8c75312b390f798a52c27b2f	3.85714285714	0.040353607	0.235236876909	1.0	0.0	0.0	4.33333333333
9f510e18eab9571b4dd9fe67648b7a11	3.85714285714	0.040353607	0.235236876909	1.0	0.0	0.0	4.33333333333
a3a52f6bee116ccf45dcde547c5fa499	3.85714285714	0.040353607	0.235236876909	1.0	0.0	0.0	4.33333333333
57ce2dbc1bbf0da646184de12373cd2f	3.85714285714	0.040353607	0.235236876909	1.0	0.0	0.0	4.33333333333
0aed51744bdfe27c67e9ba4f14650b33	3.85714285714	0.040353607	0.235236876909	1.0	0.0	0.0	4.33333333333
b6e2f82242a4c483baa27edac097e0b5	3.85714285714	0.040353607	0.235236876909	1.0	0.0	0.0	4.33333333333
4f69e7c4b4f7d37ea028baa98787a0ad	3.85714285714	0.040353607	0.235236876909	1.0	0.0	0.0	4.33333333333
208465f2b567043a61045af16f0bfdc6	3.85714285714	0.040353607	0.235236876909	1.0	0.0	0.0	4.33333333333
23128d3fc4e99a7ca0c4e19d407a278b	3.85714285714	0.040353607	0.235236876909	1.0	0.0	0.0	4.33333333333
17260241e218d6890d200a4509f8af4b	3.85714285714	0.040353607	0.235236876909	1.0	0.0	0.0	4.33333333333
2366edff562057919847592697161c0d	3.85714285714	0.040353607	0.235236876909	1.0	0.0	0.0	4.33333333333
2a62361a8b491913ed71918fe2c8fba6	3.85714285714	0.040353607	0.235236876909	1.0	0.0	0.0	4.0
908a6cc0d557fd34b7d0e134ada9cd21	3.85714285714	0.040353607	0.235236876909	1.0	0.0	0.0	4.0
f63a941c4a1d16088859548d45dcf5ad	3.85714285714	0.040353607	0.235236876909	1.0	0.0	0.0	4.0
a49a29a09102073b3f93029e5c08a800	3.85714285714	0.040353607	0.235236876909	1.0	0.0	0.0	4.0
d7a9a24bc21d92978cc49e421fda0239	3.85714285714	0.040353607	0.235236876909	1.0	0.0	0.0	4.0
6fa2982f49dacd9f6c8dddbaa85aef7b	3.85714285714	0.040353607	0.235236876909	1.0	0.0	0.0	4.0
1d66025d0c36667d1c627e848db62fb0	3.85714285714	0.040353607	0.235236876909	1.0	0.0	0.0	4.0
deedbf9c9f9fdd7303e3897066ecc8e4	3.85714285714	0.040353607	0.235236876909	1.0	0.0	0.0	4.0
c08831050724859489a73bb19a1ad4a6	3.85714285714	0.040353607	0.235236876909	1.0	0.0	0.0	4.0
100457735d8636581d26adffdc2b29e7	3.85714285714	0.040353607	0.235236876909	1.0	0.0	0.0	4.0
bb85c13e54cf810c99a23a989e9494be	3.85714285714	0.040353607	0.235236876909	1.0	0.0	0.0	4.0
55e6e0909f3f9dadb3713818b7587ad0	3.85714285714	0.040353607	0.235236876909	1.0	0.0	0.0	4.0
f1bf40ef2c5944c8bed8935a413a6263	3.85714285714	0.040353607	0.235236876909	1.0	0.0	0.0	4.0
c44ac06bb5bc68a294af5f9d7bf53db2	3.85714285714	0.040353607	0.235236876909	1.0	0.0	0.0	4.0
b205402ee7207e0ae4d0c39fe16d163c	3.85714285714	0.040353607	0.235236876909	1.0	0.0	0.0	4.0
fb9c11beeb8aafbf19fd96cdcc6adb03	3.85714285714	0.040353607	0.235236876909	1.0	0.0	0.0	4.0
f51553002884eda77a840bfbb55cb509	3.85714285714	0.040353607	0.235236876909	1.0	0.0	0.0	4.0
c1ff2a5af1fa2f29ec51579b40a95c12	3.85714285714	0.040353607	0.235236876909	1.0	0.0	0.0	4.0
97d64244a44500db61b04e9e4674c270	3.85714285714	0.040353607	0.235236876909	1.0	0.0	0.0	4.0
6828e292d986ab6c9fa524aed7876515	3.85714285714	0.040353607	0.235236876909	1.0	0.0	0.0	4.0
14253a279deb9ed1f92cda5db1f3e15d	3.85714285714	0.040353607	0.235236876909	1.0	0.0	0.0	4.0
4114b35283ddaa0ce2021f817c215e08	3.85714285714	0.040353607	0.235236876909	1.0	0.0	0.0	4.0
ea4ec023449582c2004152b2955c35a9	3.85714285714	0.040353607	0.235236876909	1.0	0.0	0.0	4.0
3275dee31c9f63c6694bc7d5b2796f4a	3.85714285714	0.040353607	0.235236876909	1.0	0.0	0.0	4.0
44524d2a3f66547bedd61c6375041a5b	3.85714285714	0.040353607	0.235236876909	1.0	0.0	0.0	4.0
837aa2b25e1e1c11235574e81f3a2d2a	3.85714285714	0.040353607	0.235236876909	1.0	0.0	0.0	4.0
cfb42a0db3bc0da9a68340aa58a635cf	3.85714285714	0.040353607	0.235236876909	1.0	0.0	0.0	4.0
55d11604fa9bf03da57ec99a60420ad8	3.85714285714	0.040353607	0.235236876909	1.0	0.0	0.0	4.0
f746094778499429367772f3a9b059a1	3.85714285714	0.040353607	0.235236876909	1.0	0.0	0.0	4.0
d08b9342013a0a6489ee9e332f90774b	3.85714285714	0.040353607	0.235236876909	1.0	0.0	0.0	4.0
5d378089a723e57b768247e30775364e	3.85714285714	0.040353607	0.235236876909	1.0	0.0	0.0	4.0
bc1e3f4f5194ec87df6d2262572ac28b	3.85714285714	0.040353607	0.235236876909	1.0	0.0	0.0	4.0
c1b730ca0e5961ccb56d2d2516ad877f	3.85714285714	0.040353607	0.235236876909	1.0	0.0	0.0	4.0
15b6d1827efa11b985b882ffc6f5e015	3.85714285714	0.040353607	0.235236876909	1.0	0.0	0.0	4.0
c35d05b0e88cd9bf1f90cc850a19b67c	3.85714285714	0.040353607	0.235236876909	1.0	0.0	0.0	4.0
6ec117affaeafa713277d4633ca79f25	3.85714285714	0.040353607	0.235236876909	1.0	0.0	0.0	4.0
72c785dd83a0c11d1154a5432f100c9a	3.85714285714	0.040353607	0.235236876909	1.0	0.0	0.0	4.0
e7f5cc14f2ea12b002765aca2c285e76	3.85714285714	0.040353607	0.235236876909	1.0	0.0	0.0	4.0
36c0539298cd870ab335707c4a3aea34	3.85714285714	0.040353607	0.235236876909	1.0	0.0	0.0	4.0
99d7faf87668367d2d0a0a81d6e4f6d2	3.85714285714	0.040353607	0.235236876909	1.0	0.0	0.0	4.0
966ecdda742225df5281080619019d4c	3.85714285714	0.040353607	0.235236876909	1.0	0.0	0.0	4.0
fe37e9dc394da27098d15dc7a5f01cdf	3.85714285714	0.040353607	0.235236876909	1.0	0.0	0.0	4.0
d2cfd3b0c197362ae9cf23bdbf0f11ce	3.85714285714	0.040353607	0.235236876909	1.0	0.0	0.0	4.0
6ebf9097433f60b61ea6cb559d4a91ed	3.85714285714	0.040353607	0.235236876909	1.0	0.0	0.0	4.0
d734f7bbd8dd3c1781c58248890bce02	3.85714285714	0.040353607	0.235236876909	1.0	0.0	0.0	4.0
51e8e4d1c0a5436234eba8dd2ec92294	3.85714285714	0.040353607	0.235236876909	1.0	0.0	0.0	4.0
de8e3ca191bc3d9ac1f4f7bd5e36a588	3.85714285714	0.040353607	0.235236876909	1.0	0.0	0.0	4.0
49d714a26df0b64b7ff34fc6bf352b2a	3.85714285714	0.040353607	0.235236876909	1.0	0.0	0.0	4.0
3b4ebf3f5c7502c58694bc63692c212b	3.85714285714	0.040353607	0.235236876909	1.0	0.0	0.0	4.0
74ce8534b6a372d73d9e38fc9c53348a	3.85714285714	0.040353607	0.235236876909	1.0	0.0	0.0	4.0
b82862764e0c774e824f6324c9b1d7cc	3.85714285714	0.040353607	0.235236876909	1.0	0.0	0.0	4.0
3dd07b2937b641a2df9b3baee484b301	3.85714285714	0.040353607	0.235236876909	1.0	0.0	0.0	4.0
41a573669e2dbbf7af4d7d93b18187aa	3.85714285714	0.040353607	0.235236876909	1.0	0.0	0.0	4.0
efb72c8606cb8b5fad5d9f57869cee15	3.85714285714	0.040353607	0.235236876909	1.0	0.0	0.0	4.0
9471f339c0bf62fc7d9ba844b14d9d7e	3.85714285714	0.040353607	0.235236876909	1.0	0.0	0.0	4.0
a6c3908a64afa1d5fc644578965892e7	3.85714285714	0.040353607	0.235236876909	1.0	0.0	0.0	4.0
25a45efb4ca8f9c7352623715dafdbfd	3.85714285714	0.040353607	0.235236876909	1.0	0.0	0.0	4.0
e9b32185a42ca475acfe1b540eb17db2	3.85714285714	0.040353607	0.235236876909	1.0	0.0	0.0	4.0
6e0363f7abc82a06805722c96ff38c51	3.85714285714	0.040353607	0.235236876909	1.0	0.0	0.0	4.0
d6eed88347e3f4973a05a8b9b2cc5a0c	3.85714285714	0.040353607	0.235236876909	1.0	0.0	0.0	4.0
241e343606b86a1556a91fa2b6952777	3.85714285714	0.040353607	0.235236876909	1.0	0.0	0.0	4.0
2df7139a0b7f6cc13589e00d871d90f8	3.85714285714	0.040353607	0.235236876909	1.0	0.0	0.0	4.0
31cc21fc46d276d70fb4305533c4fb76	3.85714285714	0.040353607	0.235236876909	1.0	0.0	0.0	4.0
247e30a4f961c8a0787ef3ff5f8011ca	3.85714285714	0.040353607	0.235236876909	1.0	0.0	0.0	4.0
cf6c7741336925f084851ede9d0bbe06	3.85714285714	0.040353607	0.235236876909	1.0	0.0	0.0	4.0
c9f91cedced12628af5f6bfe87bf3452	3.85714285714	0.040353607	0.235236876909	1.0	0.0	0.0	4.0
30c356be6a90ae8496601a65626ff696	3.85714285714	0.040353607	0.235236876909	1.0	0.0	0.0	4.0
ebb81a68f78687d93fff90fa5b908f87	3.85714285714	0.040353607	0.235236876909	1.0	0.0	0.0	4.0
32a7e1e25d83994621c7e06dab93dd43	3.85714285714	0.040353607	0.235236876909	1.0	0.0	0.0	3.66666666667
d0dc481297bd339e59cf64fe3adc80db	3.85714285714	0.040353607	0.235236876909	1.0	0.0	0.0	3.66666666667
a946daff25febaff136c7f74449ca1fd	3.85714285714	0.040353607	0.235236876909	1.0	0.0	0.0	3.66666666667
1f647c8a7ab0764de4df041ca0621433	3.85714285714	0.040353607	0.235236876909	1.0	0.0	0.0	3.66666666667
2784b150a36baa876a9150e622184303	3.85714285714	0.040353607	0.235236876909	1.0	0.0	0.0	3.66666666667
6c1562071c651d98ca35deb6b85474d5	3.85714285714	0.040353607	0.235236876909	1.0	0.0	0.0	3.66666666667
10c2c308928dfd4caae737162e530f48	3.85714285714	0.040353607	0.235236876909	1.0	0.0	0.0	3.66666666667
3bd84af460e0a746b185e815d19186cd	3.85714285714	0.040353607	0.235236876909	1.0	0.0	0.0	3.66666666667
9f1185ffcddfb3f633173a1a7e33ae96	3.85714285714	0.040353607	0.235236876909	1.0	0.0	0.0	3.66666666667
dd6b6d9fadaa889d75546eadc522a339	3.85714285714	0.040353607	0.235236876909	1.0	0.0	0.0	3.66666666667
43754ab0260b8a703db767b892710d9b	3.85714285714	0.040353607	0.235236876909	1.0	0.0	0.0	3.66666666667
a0b5b58ffaf73be2b74f681e0ef1a663	3.85714285714	0.040353607	0.235236876909	1.0	0.0	0.0	3.66666666667
0827e3f8918af43e4a47155cb5fb062e	3.85714285714	0.040353607	0.235236876909	1.0	0.0	0.0	3.66666666667
9f0ee465ef297ad250bacca677915a58	3.85714285714	0.040353607	0.235236876909	1.0	0.0	0.0	3.66666666667
26d3cbde0918f33ef44a38040838d289	3.85714285714	0.040353607	0.235236876909	1.0	0.0	0.0	3.66666666667
6f2391d8f8f98e327febe3e6bda98a87	3.85714285714	0.040353607	0.235236876909	1.0	0.0	0.0	3.66666666667
ffb81f89d62625116ae75805bf6329c3	3.85714285714	0.040353607	0.235236876909	1.0	0.0	0.0	3.66666666667
c9d05dc1f09741995a94f86f95cea0c5	3.85714285714	0.040353607	0.235236876909	1.0	0.0	0.0	3.66666666667
a43fd6fce83f254218a7eef965425766	3.85714285714	0.040353607	0.235236876909	1.0	0.0	0.0	3.66666666667
cdada4578be8b39fa13458379e24cf11	3.85714285714	0.040353607	0.235236876909	1.0	0.0	0.0	3.66666666667
ff30af4b6bbaac370fc73c91936ec83c	3.85714285714	0.040353607	0.235236876909	1.0	0.0	0.0	3.66666666667
99ed6782cecf390fffc3f59f8be5150e	3.85714285714	0.040353607	0.235236876909	1.0	0.0	0.0	3.66666666667
319dfb2beb5480fea2ce0053761b5915	3.85714285714	0.040353607	0.235236876909	1.0	0.0	0.0	3.66666666667
fccb586f28eb53e6fa734cce69456969	3.85714285714	0.040353607	0.235236876909	1.0	0.0	0.0	3.66666666667
d66ed59023fe25d9edfb01fe1dbba73d	3.85714285714	0.040353607	0.235236876909	1.0	0.0	0.0	3.66666666667
90cb3c58dee5a310d52f5d7ef63b4c1c	3.85714285714	0.040353607	0.235236876909	1.0	0.0	0.0	3.66666666667
f4aa2a50e4a72d93fb65b65427bedf59	3.85714285714	0.040353607	0.235236876909	1.0	0.0	0.0	3.66666666667
365006efdcae9618807286f2d246e73e	3.85714285714	0.040353607	0.235236876909	1.0	0.0	0.0	3.66666666667
edbea2344dfe90a24ecb0f9f912ed01b	3.85714285714	0.040353607	0.235236876909	1.0	0.0	0.0	3.66666666667
48057ed195d73b27973b30b8fc8b196d	3.85714285714	0.040353607	0.235236876909	1.0	0.0	0.0	3.66666666667
dfb6e4ccfb92a31ab4be41983d338841	3.85714285714	0.040353607	0.235236876909	1.0	0.0	0.0	3.66666666667
3dc71d1199d130ec9b903eff85993676	3.85714285714	0.040353607	0.235236876909	1.0	0.0	0.0	3.66666666667
1f5bf3208b2701c6faed91709eac2f02	3.85714285714	0.040353607	0.235236876909	1.0	0.0	0.0	3.66666666667
f39a7b2676889a1bf44002465e9f4756	3.85714285714	0.040353607	0.235236876909	1.0	0.0	0.0	3.66666666667
7a90990a50341b43c7682fdbbd59302c	3.85714285714	0.040353607	0.235236876909	1.0	0.0	0.0	3.66666666667
575bdb75ad62e75099eee8aede078014	3.85714285714	0.040353607	0.235236876909	1.0	0.0	0.0	3.66666666667
68251620aa0f721eb2414fbb06360895	3.85714285714	0.040353607	0.235236876909	1.0	0.0	0.0	3.66666666667
e85f62872c3e4f8135078decef088970	3.85714285714	0.040353607	0.235236876909	1.0	0.0	0.0	3.66666666667
7a3fff6f732c9f7421a2a1e9588637a6	3.85714285714	0.040353607	0.235236876909	1.0	0.0	0.0	3.66666666667
3c5c514632b39354a41066ea346027e7	3.85714285714	0.040353607	0.235236876909	1.0	0.0	0.0	3.66666666667
bf09730132f0a0a0e357f3ad652fa3be	3.85714285714	0.040353607	0.235236876909	1.0	0.0	0.0	3.66666666667
dc89d1fa649ebc2023547aa3eb106584	3.85714285714	0.040353607	0.235236876909	1.0	0.0	0.0	3.66666666667
cede31201e9985d1415bcc07496910a7	3.85714285714	0.040353607	0.235236876909	1.0	0.0	0.0	3.66666666667
ccc15f7745b29de5fcd1519771e66702	3.85714285714	0.040353607	0.235236876909	1.0	0.0	0.0	3.66666666667
ac2de5bc591a006075f072a4c59749c7	3.85714285714	0.040353607	0.235236876909	1.0	0.0	0.0	3.66666666667
2f4021073cee27afa31b9122ac9aa992	3.85714285714	0.040353607	0.235236876909	1.0	0.0	0.0	3.66666666667
5e0de08dfeea79a10fd909ac8c09c396	3.85714285714	0.040353607	0.235236876909	1.0	0.0	0.0	3.66666666667
96382df89708b724c844f4c014a06949	3.85714285714	0.040353607	0.235236876909	1.0	0.0	0.0	3.66666666667
e62e73f6b7cf83cd6268213590c3d64b	3.85714285714	0.040353607	0.235236876909	1.0	0.0	0.0	3.66666666667
424865ff897cfd0784325e0ba57429a5	3.85714285714	0.040353607	0.235236876909	1.0	0.0	0.0	3.66666666667
0fa16153e25a5f45e84ba90b29b26d9d	3.85714285714	0.040353607	0.235236876909	1.0	0.0	0.0	3.66666666667
99cc4f8f3224b3e2da9dd5cb6d2b1b8b	3.85714285714	0.040353607	0.235236876909	1.0	0.0	0.0	3.66666666667
edef0966e7ba8649037fe701d28e64f0	3.85714285714	0.040353607	0.235236876909	1.0	0.0	0.0	3.66666666667
5b6a0d67b19859f3f388b462164b9fb6	3.85714285714	0.040353607	0.235236876909	1.0	0.0	0.0	3.66666666667
3c046fe5cdf0ecc28b6f470c2fed431a	3.85714285714	0.040353607	0.235236876909	1.0	0.0	0.0	3.66666666667
b1180f9963b1781c4fe90cda90d4e8c5	3.85714285714	0.040353607	0.235236876909	1.0	0.0	0.0	3.66666666667
3cbd7e7a9faabaea51be62a8acc032e3	3.85714285714	0.040353607	0.235236876909	1.0	0.0	0.0	3.66666666667
615ae1e424dd36fd7264da544f12609c	3.85714285714	0.040353607	0.235236876909	1.0	0.0	0.0	3.66666666667
06d729cac7f2055c857a5d7773914e22	3.85714285714	0.040353607	0.235236876909	1.0	0.0	0.0	3.66666666667
7a44b80ae98a1d243a09f72f8ef04955	3.85714285714	0.040353607	0.235236876909	1.0	0.0	0.0	3.66666666667
f34249a07b62a0dca5689f69a540aad2	3.85714285714	0.040353607	0.235236876909	1.0	0.0	0.0	3.66666666667
b1cb4b4f70ca631c4e02b8b70a42e0ca	3.85714285714	0.040353607	0.235236876909	1.0	0.0	0.0	3.66666666667
8ecf1d376548389cdde3daa4c0a9fa87	3.85714285714	0.040353607	0.235236876909	1.0	0.0	0.0	3.66666666667
4b5c5f7b9e67ca761d8ad423091bb0c5	3.85714285714	0.040353607	0.235236876909	1.0	0.0	0.0	3.66666666667
244f1eb71086e57471e5e4351e404ce3	3.85714285714	0.040353607	0.235236876909	1.0	0.0	0.0	3.66666666667
d56559f0576d1eda09cd6f9e95ccbc7a	3.85714285714	0.040353607	0.235236876909	1.0	0.0	0.0	3.66666666667
82b95e8a1c6466a8406cfbb42458187a	3.85714285714	0.040353607	0.235236876909	1.0	0.0	0.0	3.66666666667
8524e3d9ed85099c413255b9d088e97e	3.85714285714	0.040353607	0.235236876909	1.0	0.0	0.0	3.66666666667
ce44988055f87fd73b15bc854b4ebe22	3.85714285714	0.040353607	0.235236876909	1.0	0.0	0.0	3.33333333333
3541fcc8bbf2c5488ad032c7e071b736	3.85714285714	0.040353607	0.235236876909	1.0	0.0	0.0	3.33333333333
302b0b2a4be30f04c13be9ecc8394fe4	3.85714285714	0.040353607	0.235236876909	1.0	0.0	0.0	3.33333333333
344c318231f85e2f6959b452c2b86a7d	3.85714285714	0.040353607	0.235236876909	1.0	0.0	0.0	3.33333333333
ff6acacbceccf734732129ad0521ed59	3.85714285714	0.040353607	0.235236876909	1.0	0.0	0.0	3.33333333333
d6c45551cdd600df9105cb0be0393363	3.85714285714	0.040353607	0.235236876909	1.0	0.0	0.0	3.33333333333
9ca842a8797b8445bbd234067584fdc3	3.85714285714	0.040353607	0.235236876909	1.0	0.0	0.0	3.33333333333
37ed2949f0c6f2014bfd8a374cedc8eb	3.85714285714	0.040353607	0.235236876909	1.0	0.0	0.0	3.33333333333
86999af82a1bc35e0dc876632e0a132c	3.85714285714	0.040353607	0.235236876909	1.0	0.0	0.0	3.33333333333
7a092253a561fd11bed7b63fb4c05a64	3.85714285714	0.040353607	0.235236876909	1.0	0.0	0.0	3.33333333333
ca30696c1fac1cc0b62dbe618c671707	3.85714285714	0.040353607	0.235236876909	1.0	0.0	0.0	3.33333333333
458fc9743c6d9ac09cce0fa92422efe0	3.85714285714	0.040353607	0.235236876909	1.0	0.0	0.0	3.33333333333
deb865f1d3abffbf50e35d6d9836c1ac	3.85714285714	0.040353607	0.235236876909	1.0	0.0	0.0	3.33333333333
014717ea9fafce00606b735608fbe638	3.85714285714	0.040353607	0.235236876909	1.0	0.0	0.0	3.33333333333
cbff0a3e55446d0bfc05e6bcf17f1a34	3.85714285714	0.040353607	0.235236876909	1.0	0.0	0.0	3.33333333333
253d7c7eece536e8649e0a0a9ea4d099	3.85714285714	0.040353607	0.235236876909	1.0	0.0	0.0	3.33333333333
05a9c7c793a98b2c4686a3d70871334f	3.85714285714	0.040353607	0.235236876909	1.0	0.0	0.0	3.33333333333
6ae55c1e66b4b868ef2cd8f9446484e4	3.85714285714	0.040353607	0.235236876909	1.0	0.0	0.0	3.33333333333
9c73823130009c10d9a6fb286bd9e74f	3.85714285714	0.040353607	0.235236876909	1.0	0.0	0.0	3.33333333333
9c1d1a6fe548cf3e2c49fc10eebf7b32	3.85714285714	0.040353607	0.235236876909	1.0	0.0	0.0	3.33333333333
ee8d99e901c61b24043c1f7c8a69246f	3.85714285714	0.040353607	0.235236876909	1.0	0.0	0.0	3.33333333333
dc89f0800d8559cd0c2802cdbe19aeec	3.85714285714	0.040353607	0.235236876909	1.0	0.0	0.0	3.33333333333
a03fca8b98458290a45bc2f3dfe56a56	3.85714285714	0.040353607	0.235236876909	1.0	0.0	0.0	3.33333333333
89d0f9bc3f0440b6d799f5820603bf49	3.85714285714	0.040353607	0.235236876909	1.0	0.0	0.0	3.33333333333
5b625dff580a6a607fc8a798ce1eca1a	3.85714285714	0.040353607	0.235236876909	1.0	0.0	0.0	3.33333333333
d3149649430ca8a8fe02acb1d76187a5	3.85714285714	0.040353607	0.235236876909	1.0	0.0	0.0	3.33333333333
faa01ccb3b1af617e01fc1e8eaae6850	3.85714285714	0.040353607	0.235236876909	1.0	0.0	0.0	3.33333333333
a93c5740c4e2eea1ae7693b94ed68784	3.85714285714	0.040353607	0.235236876909	1.0	0.0	0.0	3.33333333333
44c8f38fbe105328d8c4bcbc35242d77	3.85714285714	0.040353607	0.235236876909	1.0	0.0	0.0	3.33333333333
a850aa69d0492c40a2950a93375ae8a4	3.85714285714	0.040353607	0.235236876909	1.0	0.0	0.0	3.33333333333
d3ce9b870854e5ce7a03ee7ce64351f3	3.85714285714	0.040353607	0.235236876909	1.0	0.0	0.0	3.33333333333
b485306a6e0b9d075fab1d5e6b5ed92b	3.85714285714	0.040353607	0.235236876909	1.0	0.0	0.0	3.33333333333
0361dffc2ee41bc486d0c424bc4189d3	3.85714285714	0.040353607	0.235236876909	1.0	0.0	0.0	3.33333333333
433845d52a5aa2d91bc40b56d4ad29be	3.85714285714	0.040353607	0.235236876909	1.0	0.0	0.0	3.33333333333
56fe9f63faeb7221492be504441e2d9f	3.85714285714	0.040353607	0.235236876909	1.0	0.0	0.0	3.33333333333
f86b4bb5d38a1879284770ca24995ddf	3.85714285714	0.040353607	0.235236876909	1.0	0.0	0.0	3.33333333333
98b1638b211f2d479d307f42d685ef9b	3.85714285714	0.040353607	0.235236876909	1.0	0.0	0.0	3.33333333333
f24012f6fcb49352f265146c3a0dabf2	3.85714285714	0.040353607	0.235236876909	1.0	0.0	0.0	3.33333333333
f588281a553e62e47db86ae01d80f7e4	3.85714285714	0.040353607	0.235236876909	1.0	0.0	0.0	3.33333333333
a5f3fc14d3dbfa18d066585c76b74e57	3.85714285714	0.040353607	0.235236876909	1.0	0.0	0.0	3.33333333333
c7b9488510633c3f7c4bf9d42ba66256	3.85714285714	0.040353607	0.235236876909	1.0	0.0	0.0	3.33333333333
797090456417714a2039ea54fc7c3108	3.85714285714	0.040353607	0.235236876909	1.0	0.0	0.0	3.33333333333
488459f37387c489dd68d4470f031625	3.85714285714	0.040353607	0.235236876909	1.0	0.0	0.0	3.33333333333
1a0b64a96f3cf8d37f0adb9b5a69aeff	3.85714285714	0.040353607	0.235236876909	1.0	0.0	0.0	3.33333333333
dc9c17f14ca1ebac94388940ae9e1f49	3.85714285714	0.040353607	0.235236876909	1.0	0.0	0.0	3.33333333333
3f20d42b96174598bdd0f7cb644eac77	3.85714285714	0.040353607	0.235236876909	1.0	0.0	0.0	3.33333333333
4fc2c4453a2993eb4760773c64777a02	3.85714285714	0.040353607	0.235236876909	1.0	0.0	0.0	3.33333333333
9c9a37a963aca8ea29ba8c941a3467ff	3.85714285714	0.040353607	0.235236876909	1.0	0.0	0.0	3.33333333333
b35711942fb2d497667dd135c1e9e651	3.85714285714	0.040353607	0.235236876909	1.0	0.0	0.0	3.33333333333
cbb1d3e23801146ff7f1ada675322659	3.85714285714	0.040353607	0.235236876909	1.0	0.0	0.0	3.33333333333
e34f6d69bc5837cff7f2df4d14956166	3.85714285714	0.040353607	0.235236876909	1.0	0.0	0.0	3.33333333333
2e3969d6da84e8d3856ae7ea5bc65a7f	3.85714285714	0.040353607	0.235236876909	1.0	0.0	0.0	3.33333333333
fee29d60919a537ce1e80c88e6ad4c3d	3.85714285714	0.040353607	0.235236876909	1.0	0.0	0.0	3.33333333333
56d88a0afd002a11117631f63976a536	3.85714285714	0.040353607	0.235236876909	1.0	0.0	0.0	3.33333333333
b686e65715d4675e705691df03105439	3.85714285714	0.040353607	0.235236876909	1.0	0.0	0.0	3.33333333333
5a9a6d4f25904a9b3f91dc4445fcff4b	3.85714285714	0.040353607	0.235236876909	1.0	0.0	0.0	3.33333333333
1ac58bcfd11b1c39cf67a12d7daf2ff1	3.85714285714	0.040353607	0.235236876909	1.0	0.0	0.0	3.33333333333
4ea30327467925abf3de65ae07a56a19	3.85714285714	0.040353607	0.235236876909	1.0	0.0	0.0	3.33333333333
f0602f3e762e3e7998fc7b35cacd2f47	3.85714285714	0.040353607	0.235236876909	1.0	0.0	0.0	3.33333333333
22b0d0ddd8f396c3a93699c8319e836e	3.85714285714	0.040353607	0.235236876909	1.0	0.0	0.0	3.33333333333
4b4d5065ab79f876a360ed8432b70f8f	3.85714285714	0.040353607	0.235236876909	1.0	0.0	0.0	3.33333333333
c2a9b324be3e529a52e74dda26053d7e	3.85714285714	0.040353607	0.235236876909	1.0	0.0	0.0	3.33333333333
8098d668cb8c1a81e2a63a8f1d59b5d0	3.85714285714	0.040353607	0.235236876909	1.0	0.0	0.0	3.33333333333
515e45afc6c35807592f99c428c60087	3.85714285714	0.040353607	0.235236876909	1.0	0.0	0.0	3.33333333333
45b2172c025a8eafc6b4444a18063abc	3.85714285714	0.040353607	0.235236876909	1.0	0.0	0.0	3.33333333333
b73bdd668ef44c5f91bf3e57e627cfbe	3.85714285714	0.040353607	0.235236876909	1.0	0.0	0.0	3.33333333333
00628786a2e90436cdd7f024bb62b69a	3.85714285714	0.040353607	0.235236876909	1.0	0.0	0.0	3.33333333333
ea4029f4510511e92a3e1547d6f9e68b	3.85714285714	0.040353607	0.235236876909	1.0	0.0	0.0	3.33333333333
a6ce542c90066f2a317dcdc3be7a95f1	3.85714285714	0.040353607	0.235236876909	1.0	0.0	0.0	3.33333333333
9171747680e5586cf440c6b020338425	3.85714285714	0.040353607	0.235236876909	1.0	0.0	0.0	3.33333333333
41f9fb7439dfb089ac3ae34b94e1f429	3.85714285714	0.040353607	0.235236876909	1.0	0.0	0.0	3.0
52644b780eb15b4ccf6adbc38f1707e2	3.85714285714	0.040353607	0.235236876909	1.0	0.0	0.0	3.0
363d7ebd7d04aa498866901b0be393db	3.85714285714	0.040353607	0.235236876909	1.0	0.0	0.0	3.0
e38b84527bf9a57d453ba5bd28a7a435	3.85714285714	0.040353607	0.235236876909	1.0	0.0	0.0	3.0
1be937f36e65949724a7f5d2f847fe47	3.85714285714	0.040353607	0.235236876909	1.0	0.0	0.0	3.0
d792460ceab8f2d6efe66ef6bf0297d4	3.85714285714	0.040353607	0.235236876909	1.0	0.0	0.0	3.0
d7e92a0a9ce7d8c6aeb648d50985bbb2	3.85714285714	0.040353607	0.235236876909	1.0	0.0	0.0	3.0
2681fc7a0c1ef5459b87ecd8f214c65f	3.85714285714	0.040353607	0.235236876909	1.0	0.0	0.0	3.0
7d2956930aa8d12e4d5bb2ea5b675950	3.85714285714	0.040353607	0.235236876909	1.0	0.0	0.0	3.0
3370a5d1b0215d057d5962df9baf08e6	3.85714285714	0.040353607	0.235236876909	1.0	0.0	0.0	3.0
eb578349285f06986a98526156453514	3.85714285714	0.040353607	0.235236876909	1.0	0.0	0.0	3.0
a52cf776a29340148153c71a1cb7e952	3.85714285714	0.040353607	0.235236876909	1.0	0.0	0.0	3.0
2baac1a5f58180fbf6203d616a9276d7	3.85714285714	0.040353607	0.235236876909	1.0	0.0	0.0	3.0
ed2ac7b0cb4382200e91097af6a09550	3.85714285714	0.040353607	0.235236876909	1.0	0.0	0.0	3.0
7d8fe7764d29d89c19bb90aedb6f47f5	3.85714285714	0.040353607	0.235236876909	1.0	0.0	0.0	3.0
b548397dc38bc6b8c74e29a90d16715f	3.85714285714	0.040353607	0.235236876909	1.0	0.0	0.0	3.0
e60a7c4a0ab1eaddcb8233e381ad7fd3	3.85714285714	0.040353607	0.235236876909	1.0	0.0	0.0	3.0
feee049ee7e1bd7347644fd393dbd28e	3.85714285714	0.040353607	0.235236876909	1.0	0.0	0.0	3.0
c9a97071c8b3f0de0782dc4053ded4c2	3.85714285714	0.040353607	0.235236876909	1.0	0.0	0.0	3.0
81a4df28377a1e4c14b308087575e27e	3.85714285714	0.040353607	0.235236876909	1.0	0.0	0.0	3.0
33783412ab00365214de82d82606fac1	3.85714285714	0.040353607	0.235236876909	1.0	0.0	0.0	3.0
358cc7ed2cdd842c8084f47b3ecde521	3.85714285714	0.040353607	0.235236876909	1.0	0.0	0.0	3.0
000032398eac7565bfd4a0b0af385dcf	3.85714285714	0.040353607	0.235236876909	1.0	0.0	0.0	3.0
45687a6884eb01270a8e74213315cd21	3.85714285714	0.040353607	0.235236876909	1.0	0.0	0.0	3.0
f382ef89cd3201e4dcb54eff55aad60f	3.85714285714	0.040353607	0.235236876909	1.0	0.0	0.0	3.0
38200d91128eb701e3af26862c5221e5	3.85714285714	0.040353607	0.235236876909	1.0	0.0	0.0	3.0
c40bb6b26bf8017eccda4dbfe41da03b	3.85714285714	0.040353607	0.235236876909	1.0	0.0	0.0	3.0
ae102ff2b993aaccea7d053019ca0c63	3.85714285714	0.040353607	0.235236876909	1.0	0.0	0.0	3.0
fe31528660b2f31ba89da215168a37ed	3.85714285714	0.040353607	0.235236876909	1.0	0.0	0.0	3.0
dab7663f223b5dcad9004f4415b7cd45	3.85714285714	0.040353607	0.235236876909	1.0	0.0	0.0	3.0
4a6548b30c39dbb6d39e2f58ccc821e4	3.85714285714	0.040353607	0.235236876909	1.0	0.0	0.0	3.0
3655cff78ffe8fa6c7246ed05993afb0	3.85714285714	0.040353607	0.235236876909	1.0	0.0	0.0	3.0
73132d35a4d41cac3a3a0d89ada5f562	3.85714285714	0.040353607	0.235236876909	1.0	0.0	0.0	3.0
38234410c2bb5220d08e6ce6e40b8094	3.85714285714	0.040353607	0.235236876909	1.0	0.0	0.0	3.0
f9c4713d8905aeadab892bc6d60da74c	3.85714285714	0.040353607	0.235236876909	1.0	0.0	0.0	3.0
300297f33b63816d1ab27b914896ea17	3.85714285714	0.040353607	0.235236876909	1.0	0.0	0.0	3.0
4f588b09ef5a23daf32db2c1dbc49f0e	3.85714285714	0.040353607	0.235236876909	1.0	0.0	0.0	3.0
cae41383f8a2c415ebf12e32abfb0c70	3.85714285714	0.040353607	0.235236876909	1.0	0.0	0.0	3.0
b280e0a76fb892459d27b16e57fe8005	3.85714285714	0.040353607	0.235236876909	1.0	0.0	0.0	3.0
187b6667f728d0662fa65735319aee43	3.85714285714	0.040353607	0.235236876909	1.0	0.0	0.0	3.0
00d0448a6f6f61b7ce34a964fc710bc3	3.85714285714	0.040353607	0.235236876909	1.0	0.0	0.0	3.0
1143adf4b859e0158da88bdcea2822ff	3.85714285714	0.040353607	0.235236876909	1.0	0.0	0.0	3.0
31401c567b55d89dc6be08f2eb62753c	3.85714285714	0.040353607	0.235236876909	1.0	0.0	0.0	3.0
ceee649383b24b729c17b6e30d78d09d	3.85714285714	0.040353607	0.235236876909	1.0	0.0	0.0	3.0
3b590a4f66e99dfdb7feedcf62114245	3.85714285714	0.040353607	0.235236876909	1.0	0.0	0.0	3.0
e6107dc06aad7abdc59d69c8e190899b	3.85714285714	0.040353607	0.235236876909	1.0	0.0	0.0	3.0
812a6b90c4124290fe98ca043eeb6410	3.85714285714	0.040353607	0.235236876909	1.0	0.0	0.0	3.0
fe67a77884761521f9ab5574d22d7547	3.85714285714	0.040353607	0.235236876909	1.0	0.0	0.0	3.0
f5111b2764939d1915b688ac9aec5f19	3.85714285714	0.040353607	0.235236876909	1.0	0.0	0.0	3.0
6020ed642251da944088f4d7f061fc93	3.85714285714	0.040353607	0.235236876909	1.0	0.0	0.0	3.0
20ebbd208ab8726e45115b2d1b704f37	3.85714285714	0.040353607	0.235236876909	1.0	0.0	0.0	3.0
4a3409d317f26ac524db6420b0ca4880	3.85714285714	0.040353607	0.235236876909	1.0	0.0	0.0	3.0
833437010495a257919d2a93c7b63d94	3.85714285714	0.040353607	0.235236876909	1.0	0.0	0.0	3.0
6621830c4e22331443be92bb7d5dd581	3.85714285714	0.040353607	0.235236876909	1.0	0.0	0.0	3.0
7154101e90cf6e6cd0943fc7548ea635	3.85714285714	0.040353607	0.235236876909	1.0	0.0	0.0	3.0
728c61e5b15d11771dce7c395a5bd8e3	3.85714285714	0.040353607	0.235236876909	1.0	0.0	0.0	3.0
bedeeb8263d2ed06a7017dfeafbf82e9	3.85714285714	0.040353607	0.235236876909	1.0	0.0	0.0	3.0
70d9c7165dfb4df3ce92c58a86a6c08d	3.85714285714	0.040353607	0.235236876909	1.0	0.0	0.0	3.0
471b7fdc6fccf44d7d7cc9bea17cbe66	3.85714285714	0.040353607	0.235236876909	1.0	0.0	0.0	3.0
b65ecfd0e38824185b14fbd82e1e216c	3.85714285714	0.040353607	0.235236876909	1.0	0.0	0.0	3.0
bfc12bd945adb2ce640a0a3e9a0a3846	3.85714285714	0.040353607	0.235236876909	1.0	0.0	0.0	3.0
f1ab345df1c99008e3c249148e7904a0	3.85714285714	0.040353607	0.235236876909	1.0	0.0	0.0	3.0
bbf0e5b22f3641aee5f55a99e4624a3c	3.85714285714	0.040353607	0.235236876909	1.0	0.0	0.0	3.0
15f419dc8fcc76102b5957b0e5cda002	3.85714285714	0.040353607	0.235236876909	1.0	0.0	0.0	2.66666666667
2cd7f3f6ba81815b1281ce319f629a1a	3.85714285714	0.040353607	0.235236876909	1.0	0.0	0.0	2.66666666667
61a5d142072a6be1333dae6bb6a0ea74	3.85714285714	0.040353607	0.235236876909	1.0	0.0	0.0	2.66666666667
3c5e90896edd1ec4725adbf696f38208	3.85714285714	0.040353607	0.235236876909	1.0	0.0	0.0	2.66666666667
1c29f6c0e8f8ffbc43618a8a7e289b5a	3.85714285714	0.040353607	0.235236876909	1.0	0.0	0.0	2.66666666667
a1f516f931bf3e68d7bf154d6d12058f	3.85714285714	0.040353607	0.235236876909	1.0	0.0	0.0	2.66666666667
313762f5ad9920f294e71794e190944b	3.85714285714	0.040353607	0.235236876909	1.0	0.0	0.0	2.66666666667
996376f3d31ab9bded48610e2eb81e34	3.85714285714	0.040353607	0.235236876909	1.0	0.0	0.0	2.66666666667
f44d5d441fadfb0e767ec9e71729efb8	3.85714285714	0.040353607	0.235236876909	1.0	0.0	0.0	2.66666666667
4c7cefae4225346fc7d2f518130e888f	3.85714285714	0.040353607	0.235236876909	1.0	0.0	0.0	2.66666666667
67febf69190bd82346f23da58ebf57e2	3.85714285714	0.040353607	0.235236876909	1.0	0.0	0.0	2.66666666667
e7a8974e5bf922d3b8870a8fc60562ef	3.85714285714	0.040353607	0.235236876909	1.0	0.0	0.0	2.66666666667
f12c772a2043542b4c6d1503f0324b72	3.85714285714	0.040353607	0.235236876909	1.0	0.0	0.0	2.66666666667
8eb3498e6fc03c64464f3bda35d4f0e5	3.85714285714	0.040353607	0.235236876909	1.0	0.0	0.0	2.66666666667
7197372285339c0dc5436ab833746f67	3.85714285714	0.040353607	0.235236876909	1.0	0.0	0.0	2.66666666667
20cb7854bc0074a13ad6e6c382525c1f	3.85714285714	0.040353607	0.235236876909	1.0	0.0	0.0	2.66666666667
c6a02a240e5f92ca79b192c8b899e822	3.85714285714	0.040353607	0.235236876909	1.0	0.0	0.0	2.66666666667
5b29d0cd59b04a24d1c0344a60411360	3.85714285714	0.040353607	0.235236876909	1.0	0.0	0.0	2.66666666667
6445c950f1c5a520cd611e6cfd0227d7	3.85714285714	0.040353607	0.235236876909	1.0	0.0	0.0	2.66666666667
47115d133774f3fc6505d8ab5e1e6397	3.85714285714	0.040353607	0.235236876909	1.0	0.0	0.0	2.66666666667
1071e4f7c99414cb2c037baefe9c3f0c	3.85714285714	0.040353607	0.235236876909	1.0	0.0	0.0	2.66666666667
c0cbc1d800ed0d02b2d8a0490bd711eb	3.85714285714	0.040353607	0.235236876909	1.0	0.0	0.0	2.66666666667
a56a20436c99b718747c830ddf66fca6	3.85714285714	0.040353607	0.235236876909	1.0	0.0	0.0	2.66666666667
2ed32d8d2e0e7df178b52aabaa8610be	3.85714285714	0.040353607	0.235236876909	1.0	0.0	0.0	2.66666666667
f95ab6da32b912ba0a7380a775527458	3.85714285714	0.040353607	0.235236876909	1.0	0.0	0.0	2.66666666667
86fb757c4109561effeb63549df5d50d	3.85714285714	0.040353607	0.235236876909	1.0	0.0	0.0	2.66666666667
eb54ff500511af18dcaecc47b0546ccb	3.85714285714	0.040353607	0.235236876909	1.0	0.0	0.0	2.66666666667
224a4afac2c1ef66d343739e5f841554	3.85714285714	0.040353607	0.235236876909	1.0	0.0	0.0	2.66666666667
9aaa24aea88c79e8f55fdac6030027ed	3.85714285714	0.040353607	0.235236876909	1.0	0.0	0.0	2.66666666667
e79e28f2d9e667999b5eaf08e9291e4d	3.85714285714	0.040353607	0.235236876909	1.0	0.0	0.0	2.66666666667
30c07f6757967e4f43572c34a89d5689	3.85714285714	0.040353607	0.235236876909	1.0	0.0	0.0	2.66666666667
4ee4eb005982f398331e5f8c3793c0e9	3.85714285714	0.040353607	0.235236876909	1.0	0.0	0.0	2.66666666667
76702ed7c9175c24fb5732680382f30c	3.85714285714	0.040353607	0.235236876909	1.0	0.0	0.0	2.66666666667
23df4d8f40329c195d40e3de50e0031b	3.85714285714	0.040353607	0.235236876909	1.0	0.0	0.0	2.66666666667
a4aadfa78aa4fcf71abae712f6c31fa4	3.85714285714	0.040353607	0.235236876909	1.0	0.0	0.0	2.66666666667
77b921b3905c3aaf19b203a11234bcb4	3.85714285714	0.040353607	0.235236876909	1.0	0.0	0.0	2.66666666667
2ad475c46944794d8e60b06a3c601597	3.85714285714	0.040353607	0.235236876909	1.0	0.0	0.0	2.66666666667
2738b771e2574f6bcd0f2491c9cdb65b	3.85714285714	0.040353607	0.235236876909	1.0	0.0	0.0	2.66666666667
b53750ede82ee38acc3bd79a364d3113	3.85714285714	0.040353607	0.235236876909	1.0	0.0	0.0	2.66666666667
f417480a282cd82dfbcd99d760996428	3.85714285714	0.040353607	0.235236876909	1.0	0.0	0.0	2.66666666667
5901673705e15c17f40d3cc8d31c5832	3.85714285714	0.040353607	0.235236876909	1.0	0.0	0.0	2.66666666667
6f24ef5dc4e969ddcd02f5a86f596b82	3.85714285714	0.040353607	0.235236876909	1.0	0.0	0.0	2.66666666667
e330afecb5097fd2cbbfe689071b3fb9	3.85714285714	0.040353607	0.235236876909	1.0	0.0	0.0	2.66666666667
7f84e0d3ed2ebbb2200813838ab4efc0	3.85714285714	0.040353607	0.235236876909	1.0	0.0	0.0	2.66666666667
edb2fff1202ce246b12a5b315b10e4f7	3.85714285714	0.040353607	0.235236876909	1.0	0.0	0.0	2.66666666667
acf2eed28cf15e88a024f32ef25b1f97	3.85714285714	0.040353607	0.235236876909	1.0	0.0	0.0	2.66666666667
a32f668e434e6f9c4b2282b1225f0e3e	3.85714285714	0.040353607	0.235236876909	1.0	0.0	0.0	2.66666666667
4c4c292d393b3d818d66b173084aff15	3.85714285714	0.040353607	0.235236876909	1.0	0.0	0.0	2.66666666667
cb8d96c560d02dc1ace5cdcd76698f22	3.85714285714	0.040353607	0.235236876909	1.0	0.0	0.0	2.66666666667
65c6090d6e6e28e2f15887dd8056f18e	3.85714285714	0.040353607	0.235236876909	1.0	0.0	0.0	2.66666666667
ddb68b60345a97cfe72022010f1f455c	3.85714285714	0.040353607	0.235236876909	1.0	0.0	0.0	2.66666666667
292001fa49c2d4e9e439dca1589592c1	3.85714285714	0.040353607	0.235236876909	1.0	0.0	0.0	2.66666666667
880b38fb78626a0eba3b3bbd6919a0d8	3.85714285714	0.040353607	0.235236876909	1.0	0.0	0.0	2.66666666667
97cd78a736585094475526f6fd75f027	3.85714285714	0.040353607	0.235236876909	1.0	0.0	0.0	2.66666666667
0ebd2e432670735e2131dce31bec293c	3.85714285714	0.040353607	0.235236876909	1.0	0.0	0.0	2.66666666667
cdf205514467e245b73156496a8bc88b	3.85714285714	0.040353607	0.235236876909	1.0	0.0	0.0	2.66666666667
a4a752761593167e779b6bf4ef14d355	3.85714285714	0.040353607	0.235236876909	1.0	0.0	0.0	2.66666666667
68e14ab55934e5919c0e774b1931f96b	3.85714285714	0.040353607	0.235236876909	1.0	0.0	0.0	2.66666666667
8cdff20db1c3257fe56d9e109284c1b7	3.85714285714	0.040353607	0.235236876909	1.0	0.0	0.0	2.66666666667
815b72152c241e06a10c3175b01c9597	3.85714285714	0.040353607	0.235236876909	1.0	0.0	0.0	2.66666666667
e8775ac609fd39a171b605e84e58c550	3.85714285714	0.040353607	0.235236876909	1.0	0.0	0.0	2.66666666667
e31142bba1af34134b81eda1ce35924f	3.85714285714	0.040353607	0.235236876909	1.0	0.0	0.0	2.66666666667
c2caea0493722b7241190457e02aa42f	3.85714285714	0.040353607	0.235236876909	1.0	0.0	0.0	2.66666666667
6dd577ec156b037845e9d9bcf6602fe9	3.85714285714	0.040353607	0.235236876909	1.0	0.0	0.0	2.66666666667
f9b8d358a6ac13c21b30289934a12806	3.85714285714	0.040353607	0.235236876909	1.0	0.0	0.0	2.66666666667
b11b422135576ec17281a21adcd4855c	3.85714285714	0.040353607	0.235236876909	1.0	0.0	0.0	2.33333333333
09d9df4976b10daebc7271f38691dd79	3.85714285714	0.040353607	0.235236876909	1.0	0.0	0.0	2.33333333333
d09931ca47e8936cf0412f2f9e8a05eb	3.85714285714	0.040353607	0.235236876909	1.0	0.0	0.0	2.33333333333
4ac49aa44cad1a856f49197c990efa45	3.85714285714	0.040353607	0.235236876909	1.0	0.0	0.0	2.33333333333
f961cf284f475da3af7b59a0082008ff	3.85714285714	0.040353607	0.235236876909	1.0	0.0	0.0	2.33333333333
8652d611f21fc1c7c465137b080f2c36	3.85714285714	0.040353607	0.235236876909	1.0	0.0	0.0	2.33333333333
ec90e57c9578e2b7809e34deb4ab9676	3.85714285714	0.040353607	0.235236876909	1.0	0.0	0.0	2.33333333333
504e82efd991e7104cf0fba0040459e0	3.85714285714	0.040353607	0.235236876909	1.0	0.0	0.0	2.33333333333
9a544a6acba452f8f348ec74b263497f	3.85714285714	0.040353607	0.235236876909	1.0	0.0	0.0	2.33333333333
2c501961b5723123d37723f976b0c2a4	3.85714285714	0.040353607	0.235236876909	1.0	0.0	0.0	2.33333333333
d53860686d4b5b1771203634c248a856	3.85714285714	0.040353607	0.235236876909	1.0	0.0	0.0	2.33333333333
47542b269bb59758a3947d824667d661	3.85714285714	0.040353607	0.235236876909	1.0	0.0	0.0	2.33333333333
60dd6876ffb79faf0c886b2a48cc4d26	3.85714285714	0.040353607	0.235236876909	1.0	0.0	0.0	2.33333333333
ce075aabca6f489a0d54479dfece6ea7	3.85714285714	0.040353607	0.235236876909	1.0	0.0	0.0	2.33333333333
148fdbab326001c9937592360c98bc38	3.85714285714	0.040353607	0.235236876909	1.0	0.0	0.0	2.33333333333
35decb124ad3ee94d8c7d4d6b55c3db0	3.85714285714	0.040353607	0.235236876909	1.0	0.0	0.0	2.33333333333
24e15f8a0f4c9c5a9352a6c924746a47	3.85714285714	0.040353607	0.235236876909	1.0	0.0	0.0	2.33333333333
3b0fd2b8051b4e1e3c6db3f84167b0f0	3.85714285714	0.040353607	0.235236876909	1.0	0.0	0.0	2.33333333333
d84c1f8c2baf4dc8c9d842ba87bcdc01	3.85714285714	0.040353607	0.235236876909	1.0	0.0	0.0	2.33333333333
4f2cff2624f25ab81afc805c83486372	3.85714285714	0.040353607	0.235236876909	1.0	0.0	0.0	2.33333333333
5ce7c0727d8ebd74d71292d4d12ca307	3.85714285714	0.040353607	0.235236876909	1.0	0.0	0.0	2.33333333333
02dcbcfa2fe3f6b7ad699035143b9038	3.85714285714	0.040353607	0.235236876909	1.0	0.0	0.0	2.33333333333
6547af96e93f2d3fd91c7251fd2c8e02	3.85714285714	0.040353607	0.235236876909	1.0	0.0	0.0	2.33333333333
26657e23402ad846e2db257fa258ab9f	3.85714285714	0.040353607	0.235236876909	1.0	0.0	0.0	2.33333333333
2583ef8203e246be3ec6684b1f87769a	3.85714285714	0.040353607	0.235236876909	1.0	0.0	0.0	2.33333333333
725bc93aee6c9f0012f6897b9bc6f309	3.85714285714	0.040353607	0.235236876909	1.0	0.0	0.0	2.33333333333
6fc0426ab15b9f2cb42e79d79098f195	3.85714285714	0.040353607	0.235236876909	1.0	0.0	0.0	2.33333333333
e19d3a31f15c8f08599b1e1078945114	3.85714285714	0.040353607	0.235236876909	1.0	0.0	0.0	2.33333333333
24beeba665193b895103bfd78a9fc7ed	3.85714285714	0.040353607	0.235236876909	1.0	0.0	0.0	2.33333333333
8fcf7aa1634187fe2a4e5758563723e7	3.85714285714	0.040353607	0.235236876909	1.0	0.0	0.0	2.33333333333
d837d62c011dce081bdcaa8d904a4529	3.85714285714	0.040353607	0.235236876909	1.0	0.0	0.0	2.33333333333
11f25003f706f1fd453b881f5bd705b8	3.85714285714	0.040353607	0.235236876909	1.0	0.0	0.0	2.33333333333
e2af3e95f1f6a41269bc32132b9602d4	3.85714285714	0.040353607	0.235236876909	1.0	0.0	0.0	2.33333333333
f7c6a9c800920ebbbec7c6c2043b8ca2	3.85714285714	0.040353607	0.235236876909	1.0	0.0	0.0	2.33333333333
cc875bb1e6f195a2e839540572f884b1	3.85714285714	0.040353607	0.235236876909	1.0	0.0	0.0	2.33333333333
afc210dbefcd2827fa7bf5de8ba10063	3.85714285714	0.040353607	0.235236876909	1.0	0.0	0.0	2.33333333333
6e3393c5311df64ef7b3cc52f2b492a0	3.85714285714	0.040353607	0.235236876909	1.0	0.0	0.0	2.33333333333
059018cbdf325ff2509f005d74b2beb1	3.85714285714	0.040353607	0.235236876909	1.0	0.0	0.0	2.33333333333
20791682c2a6eaac92551b7877b3967c	3.85714285714	0.040353607	0.235236876909	1.0	0.0	0.0	2.33333333333
93bab6bc89fdff8cdac16ab96249c732	3.85714285714	0.040353607	0.235236876909	1.0	0.0	0.0	2.33333333333
496af965d858f0ca4943608c25c4f91c	3.85714285714	0.040353607	0.235236876909	1.0	0.0	0.0	2.33333333333
7c7b7230f1dd32c8846297bb8486c1d8	3.85714285714	0.040353607	0.235236876909	1.0	0.0	0.0	2.33333333333
b7df02821fb7c776382870adb2cd9adc	3.85714285714	0.040353607	0.235236876909	1.0	0.0	0.0	2.33333333333
cf3c20923a9ae845fe1d4a99c637d458	3.85714285714	0.040353607	0.235236876909	1.0	0.0	0.0	2.33333333333
05afe4d1f7b4a15ee6c40b067c3c52bd	3.85714285714	0.040353607	0.235236876909	1.0	0.0	0.0	2.33333333333
9fcb5d0c2a178abda043511436ce8d7f	3.85714285714	0.040353607	0.235236876909	1.0	0.0	0.0	2.33333333333
e741032913497b552654db85b6f2e5e0	3.85714285714	0.040353607	0.235236876909	1.0	0.0	0.0	2.33333333333
2f29e4f7d256294cd94cd7feb1398a9c	3.85714285714	0.040353607	0.235236876909	1.0	0.0	0.0	2.33333333333
6b3d829e0dd14a61e96429945e4c0e96	3.85714285714	0.040353607	0.235236876909	1.0	0.0	0.0	2.33333333333
be37ad99dec5db6725e9ffa0f9e67017	3.85714285714	0.040353607	0.235236876909	1.0	0.0	0.0	2.33333333333
3501fdd80d37b597359380e409e06976	3.85714285714	0.040353607	0.235236876909	1.0	0.0	0.0	2.33333333333
c733ca6619755b12644b3735fa2a919f	3.85714285714	0.040353607	0.235236876909	1.0	0.0	0.0	2.33333333333
bf704fb2e9ca550207bb5be0accdd350	3.85714285714	0.040353607	0.235236876909	1.0	0.0	0.0	2.33333333333
45f6dea5f50131a48e4b6c35d5468326	3.85714285714	0.040353607	0.235236876909	1.0	0.0	0.0	2.33333333333
4ee3f82ac022934c999c99d6729f13e9	3.85714285714	0.040353607	0.235236876909	1.0	0.0	0.0	2.33333333333
9496bec075a98f3c3e1924bd2bca8be3	3.85714285714	0.040353607	0.235236876909	1.0	0.0	0.0	2.33333333333
a895631900347dda0f19132021fa027c	3.85714285714	0.040353607	0.235236876909	1.0	0.0	0.0	2.33333333333
d37240dbdceb52626d5b8b75e57399cb	3.85714285714	0.040353607	0.235236876909	1.0	0.0	0.0	2.33333333333
4726a55125d981ec46f6cca2d47dd749	3.85714285714	0.040353607	0.235236876909	1.0	0.0	0.0	2.33333333333
93f74efb5928a3708bf895c9bbb399ca	3.85714285714	0.040353607	0.235236876909	1.0	0.0	0.0	2.33333333333
75f719b36b62caab1c8218fe7b4956c4	3.85714285714	0.040353607	0.235236876909	1.0	0.0	0.0	2.33333333333
44f104bf3754593cf2210c677ee73847	3.85714285714	0.040353607	0.235236876909	1.0	0.0	0.0	2.33333333333
a275f89d8ce2d28e679ad74db1d96c7b	3.85714285714	0.040353607	0.235236876909	1.0	0.0	0.0	2.33333333333
f17dba5ceb53098fb6ca9bff748b84f0	3.85714285714	0.040353607	0.235236876909	1.0	0.0	0.0	2.33333333333
3ed54808ae8b4db3c3f4a587ec554267	3.85714285714	0.040353607	0.235236876909	1.0	0.0	0.0	2.33333333333
2e0876042a5b680899d2a8c13bee2085	3.85714285714	0.040353607	0.235236876909	1.0	0.0	0.0	2.33333333333
d6f37aab1dedb5604e33e4119b5f24d6	3.85714285714	0.040353607	0.235236876909	1.0	0.0	0.0	2.33333333333
f85a6fec2247fad2f2f6e44d25107737	3.85714285714	0.040353607	0.235236876909	1.0	0.0	0.0	2.33333333333
bf49c2d733a8fbb16b1d0bfc09dfc4c2	3.85714285714	0.040353607	0.235236876909	1.0	0.0	0.0	2.33333333333
d0d0dc212d858ffa93da7e153b379850	3.85714285714	0.040353607	0.235236876909	1.0	0.0	0.0	2.33333333333
0c293962ad69a6c174f09624ddc34acb	3.85714285714	0.040353607	0.235236876909	1.0	0.0	0.0	2.33333333333
a6fe526c16e77cf52b1b384a43ea4c36	3.85714285714	0.040353607	0.235236876909	1.0	0.0	0.0	2.33333333333
1349190d456340487fed60bdbe7eb321	3.85714285714	0.040353607	0.235236876909	1.0	0.0	0.0	2.33333333333
30c2f0c1f404a1cfe95cca6cdd4aa632	3.85714285714	0.040353607	0.235236876909	1.0	0.0	0.0	2.33333333333
1c31f6b30e55e9a9556c79c1e773128f	3.85714285714	0.040353607	0.235236876909	1.0	0.0	0.0	2.33333333333
ae22a9663d76b7c9954ba951a86344c7	3.85714285714	0.040353607	0.235236876909	1.0	0.0	0.0	2.33333333333
ecd8cea8465ddaefbd4134a07e6e07ba	3.85714285714	0.040353607	0.235236876909	1.0	0.0	0.0	2.33333333333
d5ea48a157ec972a29900f5cb73595da	3.85714285714	0.040353607	0.235236876909	1.0	0.0	0.0	2.33333333333
0983165548d7a2a073670bd00b3ff14d	3.85714285714	0.040353607	0.235236876909	1.0	0.0	0.0	2.33333333333
52f3b89bf6ae94afe5649aba4860b267	3.85714285714	0.040353607	0.235236876909	1.0	0.0	0.0	2.33333333333
3c5a481d0b762bbceb115373c406c631	3.85714285714	0.040353607	0.235236876909	1.0	0.0	0.0	2.33333333333
c93f803ef7c4164a90d275c864be929a	3.85714285714	0.040353607	0.235236876909	1.0	0.0	0.0	2.33333333333
395b0685eed92331e1828d6fb511ebe5	3.85714285714	0.040353607	0.235236876909	1.0	0.0	0.0	2.33333333333
f68de714e552748f83fb44cfb832524b	3.85714285714	0.040353607	0.235236876909	1.0	0.0	0.0	2.33333333333
d8e101d9b7d4fd743cb420deb9456145	3.85714285714	0.040353607	0.235236876909	1.0	0.0	0.0	2.33333333333
566ab4c018fe4558cedefa7719ff7f64	3.85714285714	0.040353607	0.235236876909	1.0	0.0	0.0	2.33333333333
d7765e7dc5492859ec04470f41264b52	3.85714285714	0.040353607	0.235236876909	1.0	0.0	0.0	2.33333333333
a38a821c8fd186b8eb77af1ae8ee456a	3.85714285714	0.040353607	0.235236876909	1.0	0.0	0.0	2.33333333333
93de231ba00025fbf40b5757124a9d80	3.85714285714	0.040353607	0.235236876909	1.0	0.0	0.0	2.33333333333
ce0bb696ee6a49164cf8819db4e2244c	3.85714285714	0.040353607	0.235236876909	1.0	0.0	0.0	2.33333333333
8412074b4ce2bb12754b2be7a7f5b76f	3.85714285714	0.040353607	0.235236876909	1.0	0.0	0.0	2.0
b8f56c11d27994dc819190d3f69f8b77	3.85714285714	0.040353607	0.235236876909	1.0	0.0	0.0	2.0
632bc02d1e680a262d3e6c98a1c3c373	3.85714285714	0.040353607	0.235236876909	1.0	0.0	0.0	2.0
4be30c2572125a6ebe291b5cd78141ac	3.85714285714	0.040353607	0.235236876909	1.0	0.0	0.0	2.0
b154f51ba5fb2e8a4ff303a28c9c07e5	3.85714285714	0.040353607	0.235236876909	1.0	0.0	0.0	2.0
c7c4939318199e455932bef28ad8fb97	3.85714285714	0.040353607	0.235236876909	1.0	0.0	0.0	2.0
8d4886a9497c55366290dbf65785a3e0	3.85714285714	0.040353607	0.235236876909	1.0	0.0	0.0	2.0
b27769d79d5670b6908890d02a4674fa	3.85714285714	0.040353607	0.235236876909	1.0	0.0	0.0	2.0
1a5f48e45b86d20133a9fdafbf76cfb0	3.85714285714	0.040353607	0.235236876909	1.0	0.0	0.0	2.0
c4bd6b6d9fa3b003916b13c334bc72d1	3.85714285714	0.040353607	0.235236876909	1.0	0.0	0.0	2.0
495179194b1719bab69cca15cce2d205	3.85714285714	0.040353607	0.235236876909	1.0	0.0	0.0	2.0
991ebc5d1297e4b3eecf2bd92b3b8e23	3.85714285714	0.040353607	0.235236876909	1.0	0.0	0.0	2.0
fc855dc64c82473d81fb5fc5e2fb9bf8	3.85714285714	0.040353607	0.235236876909	1.0	0.0	0.0	2.0
b9de0cae212dabd8bf804a1b0c3fdf70	3.85714285714	0.040353607	0.235236876909	1.0	0.0	0.0	2.0
7f8f70910c332add69008b565737c00f	3.85714285714	0.040353607	0.235236876909	1.0	0.0	0.0	2.0
b77b28febcd4034eecbe3c539c8cc687	3.85714285714	0.040353607	0.235236876909	1.0	0.0	0.0	2.0
01377f47e44b3660512cc0fee4e02bae	3.85714285714	0.040353607	0.235236876909	1.0	0.0	0.0	2.0
ecdd8b7dce75af90de5bcc4b832dd12b	3.85714285714	0.040353607	0.235236876909	1.0	0.0	0.0	2.0
f546f227f8ca8b211ff18ae4e9ae50e1	3.85714285714	0.040353607	0.235236876909	1.0	0.0	0.0	2.0
046e7a7f85ea682833a5f0fc9a9f0f50	3.85714285714	0.040353607	0.235236876909	1.0	0.0	0.0	2.0
529ef13b6e182ecfa2246c78dbbe6082	3.85714285714	0.040353607	0.235236876909	1.0	0.0	0.0	2.0
6ce199c7568e8a8729763f685f7d2acd	3.85714285714	0.040353607	0.235236876909	1.0	0.0	0.0	2.0
55b998184d2619eb838d3cd1535f954a	3.85714285714	0.040353607	0.235236876909	1.0	0.0	0.0	2.0
f4f52abeff7def09c05ebc6601c8098f	3.85714285714	0.040353607	0.235236876909	1.0	0.0	0.0	2.0
d06eeb3050e835b42fddde5f571f9984	3.85714285714	0.040353607	0.235236876909	1.0	0.0	0.0	2.0
c6f0c61c70dc85ddaf6ceb360df86285	3.85714285714	0.040353607	0.235236876909	1.0	0.0	0.0	2.0
9de667273780f724a5a91a79ba3219b3	3.85714285714	0.040353607	0.235236876909	1.0	0.0	0.0	2.0
5ed3316218e0c51ca865ec16e3ff48c0	3.85714285714	0.040353607	0.235236876909	1.0	0.0	0.0	2.0
4566144543d3e9edc74eb4c51c43716a	3.85714285714	0.040353607	0.235236876909	1.0	0.0	0.0	2.0
24f892439c895c23e9d203a8b6e13071	3.85714285714	0.040353607	0.235236876909	1.0	0.0	0.0	2.0
764f6c8e2c082b899687a903c994128b	3.85714285714	0.040353607	0.235236876909	1.0	0.0	0.0	2.0
709cb63b64c671c9280059e36955b3cb	3.85714285714	0.040353607	0.235236876909	1.0	0.0	0.0	2.0
12092ae47215aea00f761237997be170	3.85714285714	0.040353607	0.235236876909	1.0	0.0	0.0	2.0
824b3371feb009a21e5ac7f6f4ed16f2	3.85714285714	0.040353607	0.235236876909	1.0	0.0	0.0	2.0
aa6fab862fa086e07d6a992b27a06a78	3.85714285714	0.040353607	0.235236876909	1.0	0.0	0.0	2.0
ec6803f91e71209675102172fbd6202c	3.85714285714	0.040353607	0.235236876909	1.0	0.0	0.0	2.0
d5f40db60a7f99a8e9432eede12286cc	3.85714285714	0.040353607	0.235236876909	1.0	0.0	0.0	2.0
dfea913722e6b56eb4d82fd63dab7230	3.85714285714	0.040353607	0.235236876909	1.0	0.0	0.0	2.0
4545ae6604b34646c9e91bbd925556d9	3.85714285714	0.040353607	0.235236876909	1.0	0.0	0.0	2.0
5d6b47eff6d1231759328a187e4951b8	3.85714285714	0.040353607	0.235236876909	1.0	0.0	0.0	2.0
33dc787c9c6170d10ad7a6be75e99776	3.85714285714	0.040353607	0.235236876909	1.0	0.0	0.0	2.0
ac208315873d5038ba27dd67c1506f01	3.85714285714	0.040353607	0.235236876909	1.0	0.0	0.0	2.0
e2b38791d6bece14479f6b29ca873752	3.85714285714	0.040353607	0.235236876909	1.0	0.0	0.0	2.0
2af94162cca3f70cf41a43616c7de7ea	3.85714285714	0.040353607	0.235236876909	1.0	0.0	0.0	2.0
e83669d3d1ff9860923c7ec587ad43c0	3.85714285714	0.040353607	0.235236876909	1.0	0.0	0.0	2.0
47658d4c05f28daf5b305ecabef8daa2	3.85714285714	0.040353607	0.235236876909	1.0	0.0	0.0	2.0
f2490d5472fcce5db01ef57a75a8d4c0	3.85714285714	0.040353607	0.235236876909	1.0	0.0	0.0	2.0
bb28237ff312a63fba781ac55ab8915c	3.85714285714	0.040353607	0.235236876909	1.0	0.0	0.0	2.0
eec809f7c5151b0b3b22993ef6ebfcd2	3.85714285714	0.040353607	0.235236876909	1.0	0.0	0.0	2.0
436c59ebc4054628c4e8e951ea184740	3.85714285714	0.040353607	0.235236876909	1.0	0.0	0.0	2.0
2b7c907c4456c8fd3a17d3c8693e4a68	3.85714285714	0.040353607	0.235236876909	1.0	0.0	0.0	2.0
762613e503e09786cb3307b3122bcb14	3.85714285714	0.040353607	0.235236876909	1.0	0.0	0.0	2.0
13094928f0568d8808855a5f3a1873af	3.85714285714	0.040353607	0.235236876909	1.0	0.0	0.0	2.0
7b4d9f28f4d1dcbc7b4a03a930b1c2b5	3.85714285714	0.040353607	0.235236876909	1.0	0.0	0.0	2.0
917d5c4534403de005e8c7224cf11c57	3.85714285714	0.040353607	0.235236876909	1.0	0.0	0.0	2.0
7ba38edf162d79441d7126b26addd906	3.85714285714	0.040353607	0.235236876909	1.0	0.0	0.0	2.0
fc94df39caa38a4284c6fa9a271c35be	3.85714285714	0.040353607	0.235236876909	1.0	0.0	0.0	2.0
8a97b128cfad3da7bbf1ea46a3767ba2	3.85714285714	0.040353607	0.235236876909	1.0	0.0	0.0	2.0
98f6a209f98de15e52bf5825db8cca13	3.85714285714	0.040353607	0.235236876909	1.0	0.0	0.0	2.0
bc915f15d5949b52207aa513b6e11f40	3.85714285714	0.040353607	0.235236876909	1.0	0.0	0.0	2.0
befcb79423cfb4baf6d4e51da9066415	3.85714285714	0.040353607	0.235236876909	1.0	0.0	0.0	2.0
d351aa77eab813a83ab9e650ee119ff0	3.85714285714	0.040353607	0.235236876909	1.0	0.0	0.0	2.0
f9073721f87ab4c27d43a520dc8a1bf1	3.85714285714	0.040353607	0.235236876909	1.0	0.0	0.0	2.0
fb8ae35332c7ca01953e0f88ac675f83	3.85714285714	0.040353607	0.235236876909	1.0	0.0	0.0	2.0
afff9f10de9ed997c7a3424ac218a953	3.85714285714	0.040353607	0.235236876909	1.0	0.0	0.0	2.0
b684b458d938d690e36c9ae18ab88be8	3.85714285714	0.040353607	0.235236876909	1.0	0.0	0.0	2.0
2fc9c39eb65ca38eb699b3d4f582ced4	3.85714285714	0.040353607	0.235236876909	1.0	0.0	0.0	2.0
56610e7beff41ccec7944141c05ad051	3.85714285714	0.040353607	0.235236876909	1.0	0.0	0.0	2.0
d89f8071b582bd6690242946e3f34dac	3.85714285714	0.040353607	0.235236876909	1.0	0.0	0.0	2.0
886274882f19ef1adbfd266539c4cc50	3.85714285714	0.040353607	0.235236876909	1.0	0.0	0.0	2.0
77cb13f0bbd309dc905993e3b6470264	3.85714285714	0.040353607	0.235236876909	1.0	0.0	0.0	1.66666666667
08aeebc46c9a85edace490038707b368	3.85714285714	0.040353607	0.235236876909	1.0	0.0	0.0	1.66666666667
e79bcf9d1f06e43b9d5b2190461b5deb	3.85714285714	0.040353607	0.235236876909	1.0	0.0	0.0	1.66666666667
19c8ff415b70306794a0c6b33864c017	3.85714285714	0.040353607	0.235236876909	1.0	0.0	0.0	1.66666666667
1a3d0685fdf253e963c0957cdf571989	3.85714285714	0.040353607	0.235236876909	1.0	0.0	0.0	1.66666666667
39de380897711e675d6d34420ad44423	3.85714285714	0.040353607	0.235236876909	1.0	0.0	0.0	1.66666666667
8c010206dc68d07692239dae80eaece1	3.85714285714	0.040353607	0.235236876909	1.0	0.0	0.0	1.66666666667
93f2b6db8552d8e6759f2057b6d06303	3.85714285714	0.040353607	0.235236876909	1.0	0.0	0.0	1.66666666667
35dfb983d2b8e28eb34ef5c8cc96eb16	3.85714285714	0.040353607	0.235236876909	1.0	0.0	0.0	1.66666666667
32bdc0c24403ad2703c7aa3452ac177b	3.85714285714	0.040353607	0.235236876909	1.0	0.0	0.0	1.66666666667
07c1dec5005a0f7301fdf559f418c77e	3.85714285714	0.040353607	0.235236876909	1.0	0.0	0.0	1.66666666667
0db2ee6289068b26ca1c83c4f4cea859	3.85714285714	0.040353607	0.235236876909	1.0	0.0	0.0	1.66666666667
25c56c5b4295367716f5f9861f0e9038	3.85714285714	0.040353607	0.235236876909	1.0	0.0	0.0	1.66666666667
8298dc1c034614fcd2aa5ae6b1896563	3.85714285714	0.040353607	0.235236876909	1.0	0.0	0.0	1.66666666667
e7babe317c4d273d68e968a0ca18feaa	3.85714285714	0.040353607	0.235236876909	1.0	0.0	0.0	1.66666666667
a4e0edb2fa98324d12d0c9ccb314d752	3.85714285714	0.040353607	0.235236876909	1.0	0.0	0.0	1.66666666667
3c0d388aaa99b64236c1d45b8e63a1e5	3.85714285714	0.040353607	0.235236876909	1.0	0.0	0.0	1.66666666667
fb34de52951484fecf9cea6ee73c2c50	3.85714285714	0.040353607	0.235236876909	1.0	0.0	0.0	1.66666666667
64623a364c66f8eb9209d7dd10b281dd	3.85714285714	0.040353607	0.235236876909	1.0	0.0	0.0	1.66666666667
0d4b9bb3c910280175e61b7bfafaa993	3.85714285714	0.040353607	0.235236876909	1.0	0.0	0.0	1.66666666667
e825fc8ab253c9d7e382ce8cf0230a3f	3.85714285714	0.040353607	0.235236876909	1.0	0.0	0.0	1.66666666667
cd1ed4ea07f183125effc7bb6389878b	3.85714285714	0.040353607	0.235236876909	1.0	0.0	0.0	1.66666666667
6c4127a98882e58f6daab7c280826ec8	3.85714285714	0.040353607	0.235236876909	1.0	0.0	0.0	1.66666666667
ffaeaccc111ffe843de44326076ec112	3.85714285714	0.040353607	0.235236876909	1.0	0.0	0.0	1.66666666667
919945071da15808b6bef0d62ddb5770	3.85714285714	0.040353607	0.235236876909	1.0	0.0	0.0	1.66666666667
1033118ced335d545a6a093682dcda5e	3.85714285714	0.040353607	0.235236876909	1.0	0.0	0.0	1.66666666667
ab833959a2c7ac0d24d7055640273875	3.85714285714	0.040353607	0.235236876909	1.0	0.0	0.0	1.66666666667
3a6f6d2dc64aff52d022658ceaa65c3e	3.85714285714	0.040353607	0.235236876909	1.0	0.0	0.0	1.66666666667
0feda8e8f7950d9edaeb28c9409728f0	3.85714285714	0.040353607	0.235236876909	1.0	0.0	0.0	1.66666666667
829032316ac4a14b44f0b60dc58e87e4	3.85714285714	0.040353607	0.235236876909	1.0	0.0	0.0	1.66666666667
30c5827aeac595735fe3490332384e9b	3.85714285714	0.040353607	0.235236876909	1.0	0.0	0.0	1.66666666667
5d042cc427a652fb34cf2013d8e6d13a	3.85714285714	0.040353607	0.235236876909	1.0	0.0	0.0	1.66666666667
9a1a68d336080b6b2a63a23654d69ff6	3.85714285714	0.040353607	0.235236876909	1.0	0.0	0.0	1.66666666667
00bf866f78e9f376feacfce69d8f6dd6	3.85714285714	0.040353607	0.235236876909	1.0	0.0	0.0	1.66666666667
956b665ef3de42ce1957444ce6e07f91	3.85714285714	0.040353607	0.235236876909	1.0	0.0	0.0	1.66666666667
3128f8b1ceb18bc8fa9e44ab3414f701	3.85714285714	0.040353607	0.235236876909	1.0	0.0	0.0	1.66666666667
3f6026d685d10a97fd17772b07fec030	3.85714285714	0.040353607	0.235236876909	1.0	0.0	0.0	1.66666666667
791c7b71867ba092f9aaff9b0b23f64d	3.85714285714	0.040353607	0.235236876909	1.0	0.0	0.0	1.66666666667
212772cb2e5a7474de3059b47481888b	3.85714285714	0.040353607	0.235236876909	1.0	0.0	0.0	1.66666666667
507e4b27a3e1d18e962b087cc0a40a0f	3.85714285714	0.040353607	0.235236876909	1.0	0.0	0.0	1.66666666667
4ffb824fd90c3221065b750508a867ef	3.85714285714	0.040353607	0.235236876909	1.0	0.0	0.0	1.66666666667
27fe65f1c5875e5498ece271ff3e7d06	3.85714285714	0.040353607	0.235236876909	1.0	0.0	0.0	1.66666666667
f893b0c840d0d977c7361ba9266e7d22	3.85714285714	0.040353607	0.235236876909	1.0	0.0	0.0	1.66666666667
b20b6ed8813ec7d086b0f05febbf3eb9	3.85714285714	0.040353607	0.235236876909	1.0	0.0	0.0	1.66666666667
019a70a5ef71509ff66d5c16e5b6e4d3	3.85714285714	0.040353607	0.235236876909	1.0	0.0	0.0	1.66666666667
85a5f2345636517d1eedf2f7bf09d277	3.85714285714	0.040353607	0.235236876909	1.0	0.0	0.0	1.66666666667
39258905c1d789c6b2c1f0ab4609cfc5	3.85714285714	0.040353607	0.235236876909	1.0	0.0	0.0	1.66666666667
8240c8515e8370ac507367105e4de39e	3.85714285714	0.040353607	0.235236876909	1.0	0.0	0.0	1.66666666667
cef79590f7d315794fefd4c128f1cb60	3.85714285714	0.040353607	0.235236876909	1.0	0.0	0.0	1.66666666667
a3e20e4ca642ed75ffbed2f8e9cee825	3.85714285714	0.040353607	0.235236876909	1.0	0.0	0.0	1.66666666667
6e2c6d0e45b95dd2c1526aec50722d1b	3.85714285714	0.040353607	0.235236876909	1.0	0.0	0.0	1.66666666667
73d723eaf5f46865d16e5adcd5e98509	3.85714285714	0.040353607	0.235236876909	1.0	0.0	0.0	1.66666666667
97e041324634cdf535693b2769251410	3.85714285714	0.040353607	0.235236876909	1.0	0.0	0.0	1.66666666667
8bbac6598e9e8ea0fe1c372d9a4b8fec	3.85714285714	0.040353607	0.235236876909	1.0	0.0	0.0	1.66666666667
92ad3fb4c47e6ec1b0721a14fe6a2589	3.85714285714	0.040353607	0.235236876909	1.0	0.0	0.0	1.66666666667
877a04f498483ecd7b7350983c8deff5	3.85714285714	0.040353607	0.235236876909	1.0	0.0	0.0	1.66666666667
5a0e66c38261cdc7bbb699429429c8bc	3.85714285714	0.040353607	0.235236876909	1.0	0.0	0.0	1.66666666667
c497d5cb70d169bc8ccc44cf382effde	3.85714285714	0.040353607	0.235236876909	1.0	0.0	0.0	1.66666666667
72497f9666459cca65ed366a2a816553	3.85714285714	0.040353607	0.235236876909	1.0	0.0	0.0	1.66666666667
0d29765d4e9477d7e4e75359e026683a	3.85714285714	0.040353607	0.235236876909	1.0	0.0	0.0	1.66666666667
6056de2d9dd574d7141596435d368796	3.85714285714	0.040353607	0.235236876909	1.0	0.0	0.0	1.66666666667
67997a8f8d929b5bdb5611d2c39ccd42	3.85714285714	0.040353607	0.235236876909	1.0	0.0	0.0	1.66666666667
fe57aa293eea85f2aaa5eb6fe8704ad5	3.85714285714	0.040353607	0.235236876909	1.0	0.0	0.0	1.66666666667
d8192ad9ab8bfe3c8a0c2a570e9ff137	3.85714285714	0.040353607	0.235236876909	1.0	0.0	0.0	1.66666666667
1fd2e302ac4907d95faf715a5eb9b2df	3.85714285714	0.040353607	0.235236876909	1.0	0.0	0.0	1.66666666667
cb949884a602c0aa923d483bb68530f1	3.85714285714	0.040353607	0.235236876909	1.0	0.0	0.0	1.66666666667
3fcaa1076650556ffebc8e4366c86318	3.85714285714	0.040353607	0.235236876909	1.0	0.0	0.0	1.66666666667
5a47da1bcb207d4c13e7967833fdd464	3.85714285714	0.040353607	0.235236876909	1.0	0.0	0.0	1.66666666667
eb449b5c2c8ea738e9a43ed31c427ae2	3.85714285714	0.040353607	0.235236876909	1.0	0.0	0.0	1.66666666667
ab6dbb3d279d17b523798990038e443a	3.85714285714	0.040353607	0.235236876909	1.0	0.0	0.0	1.66666666667
b95b78b90f9e0f2326fa97b2371f79d0	3.85714285714	0.040353607	0.235236876909	1.0	0.0	0.0	1.66666666667
5208d7ed86d0d50c7c02ff2786c12aef	3.85714285714	0.040353607	0.235236876909	1.0	0.0	0.0	1.66666666667
7657abd213aeb2a5220124cc369e839c	3.85714285714	0.040353607	0.235236876909	1.0	0.0	0.0	1.66666666667
829dd5bf2b26fafd2298a19ef5731075	3.85714285714	0.040353607	0.235236876909	1.0	0.0	0.0	1.66666666667
8d617e296b25d4e5489e7b23627900d6	3.85714285714	0.040353607	0.235236876909	1.0	0.0	0.0	1.66666666667
d5c1893ebcb57dadbab5e379fee68226	3.85714285714	0.040353607	0.235236876909	1.0	0.0	0.0	1.66666666667
078da1fd773b917158b262ee346365b5	3.85714285714	0.040353607	0.235236876909	1.0	0.0	0.0	1.66666666667
d834ae35eb9b911dcbe4fa9bcc03ec3c	3.85714285714	0.040353607	0.235236876909	1.0	0.0	0.0	1.33333333333
c37684594392c6d7f684999585e2ab6b	3.85714285714	0.040353607	0.235236876909	1.0	0.0	0.0	1.33333333333
ae72db748a5861b73ccba3f57435db57	3.85714285714	0.040353607	0.235236876909	1.0	0.0	0.0	1.33333333333
739703bf9f9ae25fe505294f2b7b42fc	3.85714285714	0.040353607	0.235236876909	1.0	0.0	0.0	1.33333333333
804383192b62fe37697b293a582e466f	3.85714285714	0.040353607	0.235236876909	1.0	0.0	0.0	1.33333333333
ad66d3fd39503f27ed9ef61751a868d6	3.85714285714	0.040353607	0.235236876909	1.0	0.0	0.0	1.33333333333
cda8867e717922a4d4879dd5ee8c6137	3.85714285714	0.040353607	0.235236876909	1.0	0.0	0.0	1.33333333333
95cd5806a7fd58744d15433c38262268	3.85714285714	0.040353607	0.235236876909	1.0	0.0	0.0	1.33333333333
5125a8f8435a31cdbae4ae3cad173302	3.85714285714	0.040353607	0.235236876909	1.0	0.0	0.0	1.33333333333
487febeddea1987719beb94e513aa506	3.85714285714	0.040353607	0.235236876909	1.0	0.0	0.0	1.33333333333
ada0516b3a748cb87e3b26001664c168	3.85714285714	0.040353607	0.235236876909	1.0	0.0	0.0	1.33333333333
7060bfc8a7d88bb14360eb94a0aa6903	3.85714285714	0.040353607	0.235236876909	1.0	0.0	0.0	1.33333333333
b84bfdb4ee98c34750a536dc85c60131	3.85714285714	0.040353607	0.235236876909	1.0	0.0	0.0	1.33333333333
69aa542998becc1280533780d9b9d002	3.85714285714	0.040353607	0.235236876909	1.0	0.0	0.0	1.33333333333
ad40946938af34966fde5802f3dc1290	3.85714285714	0.040353607	0.235236876909	1.0	0.0	0.0	1.33333333333
40b7544b20d038a45baa68703d905ce9	3.85714285714	0.040353607	0.235236876909	1.0	0.0	0.0	1.33333333333
ee89dc22fa3f3a6a930259185db5799c	3.85714285714	0.040353607	0.235236876909	1.0	0.0	0.0	1.33333333333
8e9519e509896e0e61f8e1ea2920f2d8	3.85714285714	0.040353607	0.235236876909	1.0	0.0	0.0	1.33333333333
763978573162c21e543a16c255640f12	3.85714285714	0.040353607	0.235236876909	1.0	0.0	0.0	1.33333333333
6de3f5bfdc6e3767510572dd59bb72ba	3.85714285714	0.040353607	0.235236876909	1.0	0.0	0.0	1.33333333333
8d78e8df9f1fe8c64a1f87529ce9539c	3.85714285714	0.040353607	0.235236876909	1.0	0.0	0.0	1.33333333333
80665358df47b4c47a7b8975751b6bb3	3.85714285714	0.040353607	0.235236876909	1.0	0.0	0.0	1.33333333333
1ecce486285e98f297dd5dc7cc5d7d45	3.85714285714	0.040353607	0.235236876909	1.0	0.0	0.0	1.33333333333
58b2ef01d28e3bcf751e43ff89b20376	3.85714285714	0.040353607	0.235236876909	1.0	0.0	0.0	1.33333333333
07e855b227dd668a72e05fa9b0dbce4c	3.85714285714	0.040353607	0.235236876909	1.0	0.0	0.0	1.33333333333
e9a7d7be123f3ee3a34fd3492b03e632	3.85714285714	0.040353607	0.235236876909	1.0	0.0	0.0	1.33333333333
8808b5c1a64ddda931f512187bf1cb0a	3.85714285714	0.040353607	0.235236876909	1.0	0.0	0.0	1.33333333333
e109c9409f329e8068a8426f6633ae8a	3.85714285714	0.040353607	0.235236876909	1.0	0.0	0.0	1.33333333333
6358ddd9c8dd171f950c63c2df0ca0ee	3.85714285714	0.040353607	0.235236876909	1.0	0.0	0.0	1.33333333333
bd7d5fedd09bc4f9deffa59c9aaf442c	3.85714285714	0.040353607	0.235236876909	1.0	0.0	0.0	1.33333333333
ab9971587b652c1c18e01a417cdb3c33	3.85714285714	0.040353607	0.235236876909	1.0	0.0	0.0	1.33333333333
9834d0b714dacdbe6e5118ed30b295fd	3.85714285714	0.040353607	0.235236876909	1.0	0.0	0.0	1.33333333333
38faa5b2f56d1be73e107e67454614b0	3.85714285714	0.040353607	0.235236876909	1.0	0.0	0.0	1.33333333333
f699c4ed81e6a44b9f20a5bbe6fb582a	3.85714285714	0.040353607	0.235236876909	1.0	0.0	0.0	1.33333333333
4f4af0d8f09612f22eb25e3fbb2e6e02	3.85714285714	0.040353607	0.235236876909	1.0	0.0	0.0	1.33333333333
57ce1f39cf3ea8799119cbaf6a8843c8	3.85714285714	0.040353607	0.235236876909	1.0	0.0	0.0	1.33333333333
9e6d6b22612163b87c58e84bdd930fe0	3.85714285714	0.040353607	0.235236876909	1.0	0.0	0.0	1.33333333333
2e67e3b67a8ffb1341b32c5adfdf6fc8	3.85714285714	0.040353607	0.235236876909	1.0	0.0	0.0	1.33333333333
cecbfb030b312057bcc5f25e73ba31ab	3.85714285714	0.040353607	0.235236876909	1.0	0.0	0.0	1.33333333333
13f658ff69b81224a90fa28de826b63a	3.85714285714	0.040353607	0.235236876909	1.0	0.0	0.0	1.33333333333
9e73d22cc790e0db6ca26186ef8570d0	3.85714285714	0.040353607	0.235236876909	1.0	0.0	0.0	1.33333333333
10513155b0342f3028e0e4f1545bd2ef	3.85714285714	0.040353607	0.235236876909	1.0	0.0	0.0	1.33333333333
c713f9774f209d388af348fc8be82ad8	3.85714285714	0.040353607	0.235236876909	1.0	0.0	0.0	1.33333333333
0b58cc24fa44c004125fc37f58377653	3.85714285714	0.040353607	0.235236876909	1.0	0.0	0.0	1.33333333333
73ff34409fc5e63f632354321c624315	3.85714285714	0.040353607	0.235236876909	1.0	0.0	0.0	1.33333333333
54a23fad17014985f67d4ab04006a4a6	3.85714285714	0.040353607	0.235236876909	1.0	0.0	0.0	1.33333333333
5049e7648f94fb5eb287517651c93e9b	3.85714285714	0.040353607	0.235236876909	1.0	0.0	0.0	1.33333333333
a8b053d77a83ef68cbff2ecdea0b3a9f	3.85714285714	0.040353607	0.235236876909	1.0	0.0	0.0	1.33333333333
79a5c42948310e6f8cb1097345169964	3.85714285714	0.040353607	0.235236876909	1.0	0.0	0.0	1.33333333333
dffbb3ea68e187c7b50fa436cbb22b55	3.85714285714	0.040353607	0.235236876909	1.0	0.0	0.0	1.33333333333
3e086f9c98e8f4c23edcf13bb9cfca7d	3.85714285714	0.040353607	0.235236876909	1.0	0.0	0.0	1.33333333333
b75ef5c7e5d673fc034d1cdc75b0dbb4	3.85714285714	0.040353607	0.235236876909	1.0	0.0	0.0	1.33333333333
cb7dd62493d750ceaaa7f9385c590b8b	3.85714285714	0.040353607	0.235236876909	1.0	0.0	0.0	1.33333333333
431c0ab5e855eaae481276fe7db5e6fd	3.85714285714	0.040353607	0.235236876909	1.0	0.0	0.0	1.33333333333
3701d8828806aeaaa1a3129f4c23cabf	3.85714285714	0.040353607	0.235236876909	1.0	0.0	0.0	1.33333333333
2559e6ccbda88e49d4f7c24405f29f35	3.85714285714	0.040353607	0.235236876909	1.0	0.0	0.0	1.33333333333
29a7eb35c211be8678001593b574de1e	3.85714285714	0.040353607	0.235236876909	1.0	0.0	0.0	1.33333333333
33aaf8531336445afa1f86043cda873b	3.85714285714	0.040353607	0.235236876909	1.0	0.0	0.0	1.33333333333
ceb49879a61a9a7675af308f95887d5a	3.85714285714	0.040353607	0.235236876909	1.0	0.0	0.0	1.33333333333
16e3b7a0e5eb4eae9658361412d73bfd	3.85714285714	0.040353607	0.235236876909	1.0	0.0	0.0	1.33333333333
6090b507603d168af1b68d75c8ce8522	3.85714285714	0.040353607	0.235236876909	1.0	0.0	0.0	1.33333333333
d62d3440749fc6011d223f42b20506fc	3.85714285714	0.040353607	0.235236876909	1.0	0.0	0.0	1.33333333333
6aa8925a88a6248f2726235a88960473	3.85714285714	0.040353607	0.235236876909	1.0	0.0	0.0	1.33333333333
51839b5f7a0be8d68d588738dd263eb8	3.85714285714	0.040353607	0.235236876909	1.0	0.0	0.0	1.33333333333
a970696c850ac6c05c24253e9a3ce43a	3.85714285714	0.040353607	0.235236876909	1.0	0.0	0.0	1.33333333333
a00b8cb3c77367da70147f0ea7ab02a4	3.85714285714	0.040353607	0.235236876909	1.0	0.0	0.0	1.33333333333
0bb31e812c7f2071575da2550600bcb3	3.85714285714	0.040353607	0.235236876909	1.0	0.0	0.0	1.33333333333
17b269c8fff5ad7b5ad4c83828282e9f	3.85714285714	0.040353607	0.235236876909	1.0	0.0	0.0	1.33333333333
0324ccea0256d02bace4f51e0c068b48	3.85714285714	0.040353607	0.235236876909	1.0	0.0	0.0	1.33333333333
fdfcc25eb14ca1455275446c017d00a6	3.85714285714	0.040353607	0.235236876909	1.0	0.0	0.0	1.33333333333
13d42df53a6eeec8c30868f3e9c0298a	3.85714285714	0.040353607	0.235236876909	1.0	0.0	0.0	1.0
6d72b56ef083dbf19ed4280b5cc44a7f	3.85714285714	0.040353607	0.235236876909	1.0	0.0	0.0	1.0
bfa7de74839d55610cd6f2f4ff831248	3.85714285714	0.040353607	0.235236876909	1.0	0.0	0.0	1.0
4cbb0c1728260e8e6ce5412937a08640	3.85714285714	0.040353607	0.235236876909	1.0	0.0	0.0	1.0
287de6d65149724a31e562ff16256a61	3.85714285714	0.040353607	0.235236876909	1.0	0.0	0.0	1.0
12da18337f7699b616f97f4621fc4763	3.85714285714	0.040353607	0.235236876909	1.0	0.0	0.0	1.0
ffa2899c9515d8e282315a247b216d51	3.85714285714	0.040353607	0.235236876909	1.0	0.0	0.0	1.0
785411f44a9c65129040674b985b4b29	3.85714285714	0.040353607	0.235236876909	1.0	0.0	0.0	1.0
4f1c0f1444c7212f1768b518d2ec91b5	3.85714285714	0.040353607	0.235236876909	1.0	0.0	0.0	1.0
d473b3ef58da93098ab009be23edab23	3.85714285714	0.040353607	0.235236876909	1.0	0.0	0.0	1.0
d5b2dd6e73d0ee99ca6f9d35c509ffbd	3.85714285714	0.040353607	0.235236876909	1.0	0.0	0.0	1.0
2df0809c4295e4e5f4074b4e929a2ba0	3.85714285714	0.040353607	0.235236876909	1.0	0.0	0.0	1.0
f63e0e52a6c23df09c4f598826d7cf55	3.85714285714	0.040353607	0.235236876909	1.0	0.0	0.0	1.0
cef6f63605636d42cbafcaa301449698	3.85714285714	0.040353607	0.235236876909	1.0	0.0	0.0	1.0
6fe1ced3c59270bf057458895e901943	3.85714285714	0.040353607	0.235236876909	1.0	0.0	0.0	1.0
29ecd17c197a4cda27545b60bdaf842c	3.85714285714	0.040353607	0.235236876909	1.0	0.0	0.0	1.0
7f0d23bf11abc806653b5c2e29f5e2db	3.85714285714	0.040353607	0.235236876909	1.0	0.0	0.0	1.0
5153170133e60b83705e15593337e93c	3.85714285714	0.040353607	0.235236876909	1.0	0.0	0.0	1.0
b92c461c25163a889c7e22810ca86760	3.85714285714	0.040353607	0.235236876909	1.0	0.0	0.0	1.0
ca2e87ef04605631821c787bd540c988	3.85714285714	0.040353607	0.235236876909	1.0	0.0	0.0	1.0
802219488c18f4d3263eb38015ded5fd	3.85714285714	0.040353607	0.235236876909	1.0	0.0	0.0	1.0
aa8c47daeb9d64fe4fd81ebfa1859f23	3.85714285714	0.040353607	0.235236876909	1.0	0.0	0.0	1.0
9cd16708ad9701199785b7136b6e950b	3.85714285714	0.040353607	0.235236876909	1.0	0.0	0.0	1.0
47d66b4880776aca7e520b8860a6e2c7	3.85714285714	0.040353607	0.235236876909	1.0	0.0	0.0	1.0
a1949882d884af145b0f5384da42dfbe	3.85714285714	0.040353607	0.235236876909	1.0	0.0	0.0	1.0
66c4d31b35d4a5fd780b19fbd22d9aa3	3.85714285714	0.040353607	0.235236876909	1.0	0.0	0.0	1.0
a624156e38892b3903e227f5732b9d4f	3.85714285714	0.040353607	0.235236876909	1.0	0.0	0.0	1.0
fd90453bdf157e8a8c3cdd3fead44ec4	3.85714285714	0.040353607	0.235236876909	1.0	0.0	0.0	1.0
4f74545cc10e388043e8e9580288ced1	3.85714285714	0.040353607	0.235236876909	1.0	0.0	0.0	1.0
0a5222d5b32bcdbc5239e0f8e964c31b	3.85714285714	0.040353607	0.235236876909	1.0	0.0	0.0	1.0
1018a7740cbee1de195996c7c0fba37d	3.85714285714	0.040353607	0.235236876909	1.0	0.0	0.0	1.0
366df8c9475ac9195bdff6f3e2c8cc4f	3.85714285714	0.040353607	0.235236876909	1.0	0.0	0.0	1.0
82be87133c35ee2d7d3dbbfbdc7962fd	3.85714285714	0.040353607	0.235236876909	1.0	0.0	0.0	1.0
db16633a789968e1acaf9e4fe5e476bd	3.85714285714	0.040353607	0.235236876909	1.0	0.0	0.0	1.0
785a715a9f9ae2bea4f8c0b6cc869435	3.85714285714	0.040353607	0.235236876909	1.0	0.0	0.0	1.0
1cec4efc112bfb52205302ffc51c4433	3.85714285714	0.040353607	0.235236876909	1.0	0.0	0.0	1.0
3f6d5ef42429d213413f538700096409	3.85714285714	0.040353607	0.235236876909	1.0	0.0	0.0	1.0
98135128f520de4b7776ecade6e4a1be	3.85714285714	0.040353607	0.235236876909	1.0	0.0	0.0	1.0
f65733b55ae913abbe5e441db77ede92	3.85714285714	0.040353607	0.235236876909	1.0	0.0	0.0	1.0
109f287085ab534d0d287eedaa52a0b9	3.85714285714	0.040353607	0.235236876909	1.0	0.0	0.0	1.0
efb08289568187d98af9e5f4efc2eb85	3.85714285714	0.040353607	0.235236876909	1.0	0.0	0.0	1.0
5af84a263e7004f42f6a604a60abf5ee	3.85714285714	0.040353607	0.235236876909	1.0	0.0	0.0	1.0
f55aff243ad08affd1d64befba2d3dbc	3.85714285714	0.040353607	0.235236876909	1.0	0.0	0.0	1.0
95abc95005587b28c87f2a53e156f4c6	3.85714285714	0.040353607	0.235236876909	1.0	0.0	0.0	1.0
385c1a503149df85a9dc3e2e369c2ddd	3.85714285714	0.040353607	0.235236876909	1.0	0.0	0.0	1.0
a3409f8a39ef6de35fdab5be1a32e68e	3.85714285714	0.040353607	0.235236876909	1.0	0.0	0.0	1.0
31ae535f870fe62e8caefa575f88215e	3.85714285714	0.040353607	0.235236876909	1.0	0.0	0.0	1.0
fe4031e344efbeaaa7db0ffc90e4e753	3.85714285714	0.040353607	0.235236876909	1.0	0.0	0.0	1.0
e2ec5ad2fd22ef159bcc088a1934d3c7	3.85714285714	0.040353607	0.235236876909	1.0	0.0	0.0	1.0
b917182d571dcc81326f9fd08b4f4b82	3.85714285714	0.040353607	0.235236876909	1.0	0.0	0.0	1.0
24152ff78eb6541a40bee3475dabe8da	3.85714285714	0.040353607	0.235236876909	1.0	0.0	0.0	1.0
2abd32f54a0cf4c7c9ce93e291d60f4c	3.85714285714	0.040353607	0.235236876909	1.0	0.0	0.0	1.0
2a7d5dd277e771e2eec8807a09cb9f6c	3.85714285714	0.040353607	0.235236876909	1.0	0.0	0.0	1.0
d38228ddf742b579d0b0a947e4d11892	3.85714285714	0.040353607	0.235236876909	1.0	0.0	0.0	1.0
c327385be6a8dbc343f2805d2aa2c6a5	3.85714285714	0.040353607	0.235236876909	1.0	0.0	0.0	1.0
d488be26a643e8b2f87c762299c86ed8	3.85714285714	0.040353607	0.235236876909	1.0	0.0	0.0	1.0
aad4e8824ff6aaf278c929eff3c48ca1	3.85714285714	0.040353607	0.235236876909	1.0	0.0	0.0	1.0
3146b793f2f4c4cbbc7092649a8a8d34	3.85714285714	0.040353607	0.235236876909	1.0	0.0	0.0	1.0
311a269a363643fa1d29089937b7fa14	3.85714285714	0.040353607	0.235236876909	1.0	0.0	0.0	1.0
d64cfd817c5fc44cc1d42dfb3c2027f5	3.85714285714	0.040353607	0.235236876909	1.0	0.0	0.0	1.0
3056537b83d31d6a3e1895bb5e5066d6	3.85714285714	0.040353607	0.235236876909	1.0	0.0	0.0	1.0
3842e8ce6f0ec501c20d70380d205abc	3.85714285714	0.040353607	0.235236876909	1.0	0.0	0.0	1.0
0b42788ee212159e3e4eda7f2a3c1b2f	3.85714285714	0.040353607	0.235236876909	1.0	0.0	0.0	1.0
23e35a108233d56e36872d83f1c99236	3.85714285714	0.040353607	0.235236876909	1.0	0.0	0.0	1.0
0391ecf8b887756ab3b486aa3b137821	3.85714285714	0.040353607	0.235236876909	1.0	0.0	0.0	1.0
da80382ccade3e2d17c11e28dc8805b4	3.85714285714	0.040353607	0.235236876909	1.0	0.0	0.0	1.0
ea161d92171ef1b43ead5c82463b1486	3.85714285714	0.040353607	0.235236876909	1.0	0.0	0.0	1.0
30faabb41a524538e99719eb18c67613	3.85714285714	0.040353607	0.235236876909	1.0	0.0	0.0	1.0
f367f70d2728b30dd48c3a1f55ec91b5	3.85714285714	0.040353607	0.235236876909	1.0	0.0	0.0	1.0
1f37e9dad22f3778e34e83f65468f190	3.85714285714	0.040353607	0.235236876909	1.0	0.0	0.0	1.0
cfd1c550f4406a0d3c89e14c022c80d6	3.85714285714	0.040353607	0.235236876909	1.0	0.0	0.0	1.0
bf517813e9854774149809f51486f599	3.85714285714	0.040353607	0.235236876909	1.0	0.0	0.0	1.0
a584cd87afaa8a2fd5332050b1605f1c	3.85714285714	0.040353607	0.235236876909	1.0	0.0	0.0	1.0
1b14d51f665c6cbc501f914b648ab504	3.85714285714	0.040353607	0.235236876909	1.0	0.0	0.0	1.0
1cc31dcc21a4d96871a4b153cf12a0ab	3.85714285714	0.040353607	0.235236876909	1.0	0.0	0.0	0.666666666667
a4efaf6ee60baa4bce09322c4ca62313	3.85714285714	0.040353607	0.235236876909	1.0	0.0	0.0	0.666666666667
7c62e1660ebdd16fa3a47e485695949d	3.85714285714	0.040353607	0.235236876909	1.0	0.0	0.0	0.666666666667
5bec4acf28851fd7f83fd0027bda6bcf	3.85714285714	0.040353607	0.235236876909	1.0	0.0	0.0	0.666666666667
ee928c2b009c21b44cfbe04c85923a9e	3.85714285714	0.040353607	0.235236876909	1.0	0.0	0.0	0.666666666667
0b86f784588e4c3ff288be84de2b4457	3.85714285714	0.040353607	0.235236876909	1.0	0.0	0.0	0.666666666667
caea1007f6aa106cafc30e462173a3fe	3.85714285714	0.040353607	0.235236876909	1.0	0.0	0.0	0.666666666667
dacc99b5820615e985cf7f78f02eb4a5	3.85714285714	0.040353607	0.235236876909	1.0	0.0	0.0	0.666666666667
7e58475b4c4362b10b51f0f816d420e5	3.85714285714	0.040353607	0.235236876909	1.0	0.0	0.0	0.666666666667
3a29dbf64c64b981ef5df682ec76176b	3.85714285714	0.040353607	0.235236876909	1.0	0.0	0.0	0.666666666667
c57fe585e08052ec71fd7d40c3b8737f	3.85714285714	0.040353607	0.235236876909	1.0	0.0	0.0	0.666666666667
a150656e3116bd0a7fdc6d5873b3168e	3.85714285714	0.040353607	0.235236876909	1.0	0.0	0.0	0.666666666667
0de1d7f1755ad9013324d569ded6fde1	3.85714285714	0.040353607	0.235236876909	1.0	0.0	0.0	0.666666666667
ee5903ed7f45861a816279acc1a09454	3.85714285714	0.040353607	0.235236876909	1.0	0.0	0.0	0.666666666667
31ba4cd91c354b26eec7119b8bd092e4	3.85714285714	0.040353607	0.235236876909	1.0	0.0	0.0	0.666666666667
e5b14ddfbb7d3e5e7130bc3485ed8851	3.85714285714	0.040353607	0.235236876909	1.0	0.0	0.0	0.666666666667
dc30009c16a9ec4d1ac70518fec2cae4	3.85714285714	0.040353607	0.235236876909	1.0	0.0	0.0	0.666666666667
2d24f7c651b09fc2eb3bcaa7f1956d06	3.85714285714	0.040353607	0.235236876909	1.0	0.0	0.0	0.666666666667
385a17829918cd71f20b3d3d56402267	3.85714285714	0.040353607	0.235236876909	1.0	0.0	0.0	0.666666666667
a94b3d814034f401b47be02873d9171d	3.85714285714	0.040353607	0.235236876909	1.0	0.0	0.0	0.666666666667
1e1f55a0dba0e9d6f8df52e6e96d1bbc	3.85714285714	0.040353607	0.235236876909	1.0	0.0	0.0	0.666666666667
c14cc8bb29fa57bce7e129bc7c301c79	3.85714285714	0.040353607	0.235236876909	1.0	0.0	0.0	0.666666666667
6c5b3d3db71970565fe14ead2d7ab782	3.85714285714	0.040353607	0.235236876909	1.0	0.0	0.0	0.666666666667
cd2ed6b85be0413122c2b455ec019f22	3.85714285714	0.040353607	0.235236876909	1.0	0.0	0.0	0.666666666667
6e7a9c284ef91e0927d85fa6b51ecc62	3.85714285714	0.040353607	0.235236876909	1.0	0.0	0.0	0.666666666667
2cb3b606bfc823af5fdc7a4532c04856	3.85714285714	0.040353607	0.235236876909	1.0	0.0	0.0	0.666666666667
01acdd41f107235efd01563a8f118b1b	3.85714285714	0.040353607	0.235236876909	1.0	0.0	0.0	0.666666666667
c54d14353243cc8dc6ef7d96bded0a91	3.85714285714	0.040353607	0.235236876909	1.0	0.0	0.0	0.666666666667
43ee398f374395b0f5ef50b497bde488	3.85714285714	0.040353607	0.235236876909	1.0	0.0	0.0	0.666666666667
1120cd30cfa04c572742c486b4184e8f	3.85714285714	0.040353607	0.235236876909	1.0	0.0	0.0	0.666666666667
2f41aa1b5f9a45d9e48978ef91d94978	3.85714285714	0.040353607	0.235236876909	1.0	0.0	0.0	0.666666666667
32162d391afb16eb2b0f7f070c7e1e6e	3.85714285714	0.040353607	0.235236876909	1.0	0.0	0.0	0.666666666667
8955cc98b582d6058dd6aaf32d261a07	3.85714285714	0.040353607	0.235236876909	1.0	0.0	0.0	0.666666666667
59606711cd2568c2d3a6e2652500c905	3.85714285714	0.040353607	0.235236876909	1.0	0.0	0.0	0.666666666667
986ba76e9e66bf1525bd0f56bbad1d1d	3.85714285714	0.040353607	0.235236876909	1.0	0.0	0.0	0.666666666667
995e4595687e28a2e4c9dee275d90ed3	3.85714285714	0.040353607	0.235236876909	1.0	0.0	0.0	0.666666666667
1cd01715af72924ee5c5c94d117e0d82	3.85714285714	0.040353607	0.235236876909	1.0	0.0	0.0	0.666666666667
a33c8d90b3a37bdfefe8ba82e3357f28	3.85714285714	0.040353607	0.235236876909	1.0	0.0	0.0	0.666666666667
f9507712a4999e6c315c716460e454e7	3.85714285714	0.040353607	0.235236876909	1.0	0.0	0.0	0.666666666667
9bf3c86ab24cb653f19fcab104ca1b48	3.85714285714	0.040353607	0.235236876909	1.0	0.0	0.0	0.666666666667
d70ec15416a3551ff8a8f96246629a8a	3.85714285714	0.040353607	0.235236876909	1.0	0.0	0.0	0.666666666667
399289ddc99ac0a18f01ed4f53002401	3.85714285714	0.040353607	0.235236876909	1.0	0.0	0.0	0.666666666667
bd25da3aba9c233872ea145a0d221c98	3.85714285714	0.040353607	0.235236876909	1.0	0.0	0.0	0.666666666667
9b30500d08f2861a52caa177b25ffbdf	3.85714285714	0.040353607	0.235236876909	1.0	0.0	0.0	0.666666666667
31853fd8144b7ca052ecabb62dda6496	3.85714285714	0.040353607	0.235236876909	1.0	0.0	0.0	0.666666666667
1ec4fa57916112426abd77be08807af6	3.85714285714	0.040353607	0.235236876909	1.0	0.0	0.0	0.666666666667
5ee12ca4e168e2fc966df5b2db955476	3.85714285714	0.040353607	0.235236876909	1.0	0.0	0.0	0.666666666667
749a370e70748af1130daca105f39bf2	3.85714285714	0.040353607	0.235236876909	1.0	0.0	0.0	0.666666666667
636dab156cbdd560a03a708cca8a6c78	3.85714285714	0.040353607	0.235236876909	1.0	0.0	0.0	0.666666666667
7368e32456e22abd7caeaf122ddd6208	3.85714285714	0.040353607	0.235236876909	1.0	0.0	0.0	0.666666666667
bfdaa6ef7c06b4cbc7d49b66cbebaf4b	3.85714285714	0.040353607	0.235236876909	1.0	0.0	0.0	0.666666666667
baedb2c30e76ffe67443cdb652bea222	3.85714285714	0.040353607	0.235236876909	1.0	0.0	0.0	0.666666666667
e544ef00a41dcc26dd8c209ca87fdef8	3.85714285714	0.040353607	0.235236876909	1.0	0.0	0.0	0.666666666667
0503a14e9033f88b0b489d835fdb6cce	3.85714285714	0.040353607	0.235236876909	1.0	0.0	0.0	0.666666666667
9e864472e6c7eb4d76ff09b5de5d85bb	3.85714285714	0.040353607	0.235236876909	1.0	0.0	0.0	0.666666666667
0a753d94bdd4187813b5f85e51f4e69f	3.85714285714	0.040353607	0.235236876909	1.0	0.0	0.0	0.666666666667
10250064791d6010f9ce7a07e2994fc1	3.85714285714	0.040353607	0.235236876909	1.0	0.0	0.0	0.666666666667
6f95d783ead569a481ff2ced075402b8	3.85714285714	0.040353607	0.235236876909	1.0	0.0	0.0	0.666666666667
8713d12b814e92fc9824ae3496d40d71	3.85714285714	0.040353607	0.235236876909	1.0	0.0	0.0	0.666666666667
a77ba0aecb21cf8edd2e37bdbe32adfe	3.85714285714	0.040353607	0.235236876909	1.0	0.0	0.0	0.666666666667
654c5f5dac708d470d4f85a45c90c59a	3.85714285714	0.040353607	0.235236876909	1.0	0.0	0.0	0.666666666667
e219acf8f9662b5d98567b31b57d43a0	3.85714285714	0.040353607	0.235236876909	1.0	0.0	0.0	0.666666666667
75b9c8f4e98647d51d709912a27e13d0	3.85714285714	0.040353607	0.235236876909	1.0	0.0	0.0	0.666666666667
3dc26811201c865875f4e8961d26cf03	3.85714285714	0.040353607	0.235236876909	1.0	0.0	0.0	0.333333333333
c9a2e042aaf629acd249da0dd7026d6d	3.85714285714	0.040353607	0.235236876909	1.0	0.0	0.0	0.333333333333
a1afacf24041c59dd59cdc6852653512	3.85714285714	0.040353607	0.235236876909	1.0	0.0	0.0	0.333333333333
7d3f237faf3390388d77559b0500180b	3.85714285714	0.040353607	0.235236876909	1.0	0.0	0.0	0.333333333333
bc4b7eed72f0c8a07c2ebefcaa2245e5	3.85714285714	0.040353607	0.235236876909	1.0	0.0	0.0	0.333333333333
a6923b3d4b9d0acca084264a8cc81b9e	3.85714285714	0.040353607	0.235236876909	1.0	0.0	0.0	0.333333333333
d54b6c0c1b73ae708245931ef6ae55a6	3.85714285714	0.040353607	0.235236876909	1.0	0.0	0.0	0.333333333333
cc959b60d094d9e3e1c4b7821d90a0f6	3.85330706445	0.0404621204543	0.235739702889	1.0	7.66666666667	12.1111111111	45.6666666667
9e209f324d0ffcf00d8b061c02a3ac94	3.81279726262	0.0416281389838	0.242399806551	1.0	2.33333333333	9.33333333333	34.6666666667
812563410beb8117e07cd8d5299d025f	3.8089243916	0.0417415552061	0.242926677331	1.0	11.4444444444	11.5555555556	49.0
739485aa99bbf8c8d88beaf0d3a0399e	3.79161788967	0.0422525851364	0.2457657231	1.0	26.7777777778	34.7777777778	182.333333333
74250c2b10bab35bcb5c0a4cec26ec61	3.78792252838	0.0423626008571	0.246257004431	1.0	19.6666666667	8.33333333333	36.3333333333
664f5069501f858a9ba91e082696357c	3.78722020257	0.0423835459854	0.246257004431	1.0	72.4444444444	38.8888888889	82.6666666667
ae429a48c864257fb9821b0a380e581d	3.78448236278	0.0424653052038	0.246596772324	1.0	154.888888889	99.2222222222	232.333333333
e066e7974bee9567b206292273b294c5	3.78192901386	0.0425417129815	0.246905108986	1.0	5.44444444444	0.0	3.66666666667
996db9e250bf74b207448035b4f407a9	3.76709857307	0.0429885385749	0.249361774691	1.0	0.111111111111	0.0	5.66666666667
e18503de577ef0e9b2161873d072e237	3.76570231199	0.0430308743118	0.249470728358	1.0	0.0	12.1111111111	0.0
836a98e7468ada600a35a0dde269f617	3.75245712857	0.0434347909158	0.25164777401	1.0	2.55555555556	15.3333333333	26.0
9943cbe0e144aba99a52c851cbfeadfc	3.75183368491	0.043453906596	0.25164777401	1.0	22.3333333333	5.88888888889	37.3333333333
1f8092b7e71561a7245a5d30d6d18cbf	3.74780562269	0.0435776383147	0.252226418049	1.0	7.22222222222	1.22222222222	0.0
8f7284484455434ab565c6cb2d2c48c1	3.74562682216	0.0436447285713	0.252380729052	1.0	0.0	3.66666666667	12.0
23f022b799ea13158c604afb15cc629b	3.74539239707	0.043651953892	0.252380729052	1.0	64.7777777778	30.0	119.0
1a820cab4e390fb56835981df7f76974	3.73254708382	0.04404990412	0.254542599258	1.0	102.111111111	41.3333333333	100.666666667
87b040ece33e170c68e1fb6a37f9289d	3.72938345865	0.0441485313658	0.254973415609	1.0	9.22222222222	0.0	0.0
f729070039b8fb64c7e5a42ceb4ad39b	3.72521537868	0.0442788476647	0.255521998594	1.0	0.0	2.66666666667	11.6666666667
3ef03c2dc963a7e18373730a2348af58	3.72480292516	0.0442917663726	0.255521998594	1.0	0.444444444444	0.0	16.3333333333
bfa041548145fd9baa8baa67b50f8695	3.72162971477	0.0443912965951	0.255956784722	1.0	10.8888888889	14.4444444444	41.3333333333
f9bc39d0f995d9042d6524214ef247fd	3.71955407122	0.0444565352091	0.256118643039	1.0	0.0	3.88888888889	11.0
33c4fc067bbfe222a41f0b4af2988c28	3.71919827078	0.0444677289038	0.256118643039	1.0	0.666666666667	0.0	23.6666666667
075012ede6d6c8204aa825f2fdb90d3d	3.70738985589	0.0448410112836	0.258128256259	1.0	21.1111111111	16.1111111111	104.0
472c5e995b862a0e372f9b8092996b6d	3.70603595218	0.0448840323054	0.258235562292	1.0	40.4444444444	13.7777777778	68.3333333333
eea189e50bfb486f8d959aab6291e675	3.70332150919	0.0449704234119	0.258592141574	1.0	6.88888888889	1.88888888889	0.0
521c8a445d0d192bb43a002468590525	3.69774885309	0.045148360919	0.259437365919	1.0	0.444444444444	0.0	14.0
ba79624a5f5c6dbd8af7c80092a1531d	3.69718528483	0.0451663994293	0.259437365919	1.0	41.6666666667	16.0	33.6666666667
47bca81e140945a31064a4c21dda9363	3.68797530136	0.0454623272524	0.260995647836	1.0	17.0	0.0	37.3333333333
fb59c6bf1c568760316cb8235837ef81	3.67951784328	0.0457359739886	0.262424396797	1.0	13.8888888889	3.11111111111	29.3333333333
0e977a3cbf5a0a9daf5c7955233d746b	3.67845444214	0.0457705103801	0.262480371384	1.0	0.0	11.0	9.33333333333
9501cf2f406de6bc4998d2d30a27f1ac	3.67550455085	0.045866466645	0.262888319645	1.0	1.0	1.33333333333	7.33333333333
f5bfea58d778712b49d75682b75eedf0	3.65954159052	0.0463896147426	0.265742995865	1.0	10.7777777778	8.0	59.3333333333
3e0d1121f965d075fd4453e3075d6227	3.65552822926	0.046522183813	0.266358362674	1.0	4.44444444444	3.55555555556	23.3333333333
1758cd5bd46b5f40ebc2f91d2fa8321f	3.65299227799	0.0466061681805	0.266695047741	1.0	3.22222222222	0.0	0.0
6fc975aa52c2b809e80b7673518af411	3.65038019738	0.0466928499217	0.267046796097	1.0	0.222222222222	0.0	5.66666666667
373a481e61abc99108ba6857d9a3e1a2	3.64146386773	0.0469900898869	0.268601744243	1.0	11.0	0.0	0.0
c60d4bf5cf1c94c0ddf11fa0b3f349c5	3.63361812041	0.0472533799116	0.269961057186	1.0	6.88888888889	3.66666666667	21.3333333333
a3eae80a35ece52a5d542e70cf5aec48	3.63089129404	0.0473452711138	0.270340221907	1.0	0.0	2.44444444444	58.0
7f31aab7a1bdaf605cfb28295552726d	3.62897667738	0.0474099103426	0.270529251164	1.0	86.4444444444	132.222222222	453.333333333
976a0032ffab7cc5efe980a6697492a5	3.62839824533	0.047429458026	0.270529251164	1.0	6.77777777778	8.33333333333	30.3333333333
8c81bbf843316b5d249c8ae3bac7110f	3.62689316414	0.047480363111	0.270673846109	1.0	6.88888888889	0.0	14.0
8f2d5bdda5b1ad794b1dd6e91643dd55	3.62548541187	0.047528031272	0.270799842514	1.0	4.77777777778	2.0	20.0
aa690cae4f42452aae996751f61d1bd5	3.60582700638	0.0481992742599	0.274476727398	1.0	0.444444444444	6.44444444444	15.6666666667
4e6b2a8fa8103c13d887458277a534a9	3.60311596192	0.0482926674965	0.274843815166	1.0	5.11111111111	2.44444444444	18.6666666667
151209a8bbe354ba399a501005cf1d4c	3.60245020777	0.0483156329152	0.274843815166	1.0	0.555555555556	0.0	12.0
a3a82ce0478f65234c2ec6189540cd66	3.5985280018	0.0484511773376	0.275466919141	1.0	6.88888888889	1.66666666667	21.6666666667
04c45d3ba0b3a52fc6264c784fc6cbc5	3.59737847808	0.0484909828418	0.275545327393	1.0	289.222222222	230.555555556	553.0
b53a0895acc4141f02a86a81516b938f	3.59318826868	0.0486363886024	0.27622339307	1.0	0.0	0.555555555556	11.6666666667
5037b3978b967a7888ee2bfc55b93c5c	3.5862226538	0.048879177859	0.277453511191	1.0	13.5555555556	2.22222222222	27.3333333333
c1ef09305732061ba23571e893414331	3.58268190018	0.0490031082379	0.278007992746	1.0	2.77777777778	0.0	8.0
a9c3a8847e2b89a5ad0bcdf562d5da6b	3.57714426408	0.0491976323709	0.278962163851	1.0	12.1111111111	1.55555555556	16.0
b57f4743d20b4a5ec5efa44a3187be41	3.5704008222	0.0494356731089	0.280109358778	1.0	0.0	1.11111111111	4.66666666667
d1fc18f5dcef18b09934a050836ac3d3	3.56991584544	0.0494528418537	0.280109358778	1.0	3.88888888889	3.0	21.6666666667
71f15b6413ed327051bf7a3f69f84c1c	3.56705818082	0.0495541411543	0.280533117641	1.0	0.0	0.222222222222	4.33333333333
9bdb5b0ca8997e713761ca4f6b7428dd	3.56436013708	0.0496499938076	0.280925605988	1.0	17.7777777778	15.8888888889	54.3333333333
e78c574b96aa2fdaf22d87e2822c0c71	3.56125022518	0.0497607344533	0.281401868302	1.0	1.11111111111	0.0	21.3333333333
34839fcbdb6468467e4a7373278c826d	3.5561288027	0.0499437014642	0.282285851605	1.0	1.77777777778	2.77777777778	12.6666666667
98b206481819963406b22001dbd35653	3.55457321192	0.0499994241318	0.282450080215	1.0	41.5555555556	14.6666666667	51.3333333333
b104a21b72849948f2f74f1bbe74eaa0	3.54820657442	0.0502282038513	0.283591223451	1.0	6.0	2.11111111111	33.3333333333
38289b6260cd6f65a8be53f403a9310e	3.53571428571	0.0506804915953	0.285991895165	1.0	0.444444444444	0.0	8.0
9277ed872bcb88a9851f3f4391c40f18	3.53497498168	0.0507073998414	0.285991895165	1.0	140.666666667	71.8888888889	105.333333333
6086a65a7ab30388484abd317065c662	3.52688819244	0.051002771253	0.287504711608	1.0	0.0	0.888888888889	15.6666666667
d899353c0fad63bd3d972a2875825b4f	3.51875290833	0.0513018441698	0.28903677311	1.0	3.55555555556	2.33333333333	13.0
7f44b0546bcfc025a5abd6366edbed4d	3.51705069124	0.051364668038	0.289236876055	1.0	4.88888888889	0.0	2.66666666667
3a1ed25176df72e3852191f8f54ec496	3.515036893	0.0514391018677	0.289502107855	1.0	1.77777777778	2.77777777778	15.6666666667
f4fabf1faa4e99c4d84d181bfcd83bd3	3.51115329853	0.0515829856047	0.290003706754	1.0	0.333333333333	0.0	5.66666666667
2a641bca8f8a687ceacba1449003c199	3.51115329853	0.0515829856047	0.290003706754	1.0	0.0	0.333333333333	5.66666666667
74c394222bc39f196db41538e2f29432	3.50206176945	0.0519215707202	0.291752401628	1.0	7.44444444444	4.0	32.6666666667
4a6e2abc69129110c4ac97f467a6029a	3.50037986363	0.0519844782368	0.291951003968	1.0	24.7777777778	20.0	72.3333333333
fb6cb2aed8eebef80380d87f50ff55ef	3.49038136977	0.0523601997455	0.293905015624	1.0	175.555555556	97.8888888889	381.666666667
58470667f2cda776e09ec00dad92c5eb	3.48891248673	0.0524156509171	0.293905015624	1.0	0.555555555556	0.0	9.0
8800d0eb0fa86a8d03a9c62162344e4a	3.48891248673	0.0524156509171	0.293905015624	1.0	0.555555555556	0.0	9.0
65538dd3d5a9fc345b95192a3250f169	3.47742413027	0.0528516006558	0.296192674151	1.0	0.0	3.0	8.0
30e6a6f00bed98afce4d460262b9d665	3.47300028707	0.0530205457759	0.296982348418	1.0	91.2222222222	50.5555555556	167.0
969e60f047578400aed9ca69011685d2	3.46502168628	0.0533267650823	0.298539691201	1.0	701.777777778	395.888888889	682.666666667
fb43329e127875619b3ed25401028411	3.46222368855	0.0534346174347	0.298985455821	1.0	1.22222222222	0.666666666667	4.66666666667
782dd3c120f1f86a838704df47599794	3.45027124774	0.0538980763611	0.301260382489	1.0	0.0	3.55555555556	53.3333333333
6b6c12746297b217798b67291e74f301	3.45027124774	0.0538980763611	0.301260382489	1.0	0.333333333333	0.0	5.0
7b90556b5522602a3694949e5c9bc001	3.44897959184	0.0539484274772	0.301328661131	1.0	4.33333333333	0.0	0.0
753ae1560396fdced6d7510d4f182785	3.44849863512	0.0539671894038	0.301328661131	1.0	0.0	2.44444444444	7.66666666667
b2d5b5ae5e35bc307183fd0d9a79988e	3.44510997826	0.0540995852079	0.301908749485	1.0	11.5555555556	1.44444444444	30.6666666667
5e177d5d24a073e906739aa889524ae4	3.44316161596	0.0541758716647	0.302175267337	1.0	11.4444444444	7.11111111111	30.0
7c2438d9c640c133aed24bcc9c3a6a50	3.44163435729	0.0542357537389	0.302350054527	1.0	0.0	2.66666666667	16.3333333333
3a5fe468668412ad896306e649b5d1e9	3.4406487578	0.0542744370162	0.302406542281	1.0	103.444444444	46.2222222222	104.333333333
3d601c646a3d13e22a240971e728252b	3.43729612891	0.0544062522687	0.302981610951	1.0	37.1111111111	20.7777777778	25.3333333333
0870487b2b6b9198114dc255fa90cb24	3.42881910566	0.054741132824	0.304686326259	1.0	27.7777777778	3.88888888889	54.6666666667
1fd88f15e4fcc328478f56e1e6f7d05c	3.4280667519	0.0547709646593	0.30469225718	1.0	8.88888888889	0.0	5.66666666667
f7bed838211d2a095258dfb7fd4b3be8	3.40964262359	0.0555071734018	0.308625711639	1.0	0.0	1.88888888889	26.3333333333
66b95c98518fabac7a356e47e5e7025b	3.40367516301	0.0557479790636	0.309639535523	1.0	1.11111111111	0.0	15.3333333333
f3eb825bc2734317bd93614721142d9d	3.40367516301	0.0557479790636	0.309639535523	1.0	0.0	0.555555555556	7.66666666667
f59c0fc5ae975316d8df40ffe2c126a5	3.40112242998	0.055851344099	0.310051067451	1.0	2.33333333333	11.6666666667	26.3333333333
ff699c5f7287335ea4f069c285e6feac	3.3964779657	0.0560399539559	0.31093514526	1.0	18.3333333333	20.3333333333	140.666666667
57bc218f4e1b63138a4557212180f7cf	3.3923687693	0.0562074169861	0.311701026553	1.0	5.44444444444	2.44444444444	20.6666666667
685551ee339ea88bdaa2decc7159b237	3.38446692061	0.0565310077835	0.313331467527	1.0	30.2222222222	67.1111111111	175.333333333
51b7bb05e03537357395b3e1b37459e7	3.37560058325	0.0568965622378	0.315192671142	1.0	17.7777777778	15.6666666667	40.6666666667
af52d1f5adce81a56b44868d6cf1fa0a	3.36700868193	0.0572533092329	0.316837539914	1.0	0.0	1.33333333333	17.3333333333
3b5df259590bfadcac50dea7b29f177a	3.36700868193	0.0572533092329	0.316837539914	1.0	0.333333333333	0.0	4.33333333333
3608d4457fab715af59b35ed36f28bbb	3.36214883683	0.0574561963992	0.317794272721	1.0	38.3333333333	0.0	40.3333333333
317856e1764aaeaac530e6cf5536154f	3.35793639633	0.0576327023789	0.318527825515	1.0	0.0	1.22222222222	15.6666666667
4a9e83b19cced647b2afc4bd9c47bc74	3.35718745819	0.0576641467632	0.318527825515	1.0	10.0	3.11111111111	17.6666666667
1d8da1fa4aaeec8c2bdb250e1dc2e754	3.35683294162	0.0576790378907	0.318527825515	1.0	71.7777777778	41.4444444444	101.666666667
c1620de29e5a26af8277914854dbee85	3.35246236134	0.057862971378	0.319377067658	1.0	13.0	24.8888888889	54.0
77c812daa2857e0d0611f2353e8ba024	3.35113883132	0.057918799908	0.319518712826	1.0	28.0	0.0	9.66666666667
6c96c38edc64b7225bcee4f9a8567cac	3.34860278882	0.058025941368	0.319943139495	1.0	4.44444444444	1.66666666667	11.3333333333
a5426e2a2fb7e1020a6a5290d4cc42d6	3.34132880492	0.058334472655	0.321476968971	1.0	0.0	0.666666666667	8.33333333333
ec0052da62b9b42425dc62dd0a269967	3.33904196694	0.0584318468139	0.321846137001	1.0	0.0	2.33333333333	23.0
0724303ae92ae765f48d50b7e288aa4c	3.33627110769	0.0585500727878	0.322329714641	1.0	4.11111111111	2.11111111111	20.6666666667
6249fdd83a28e4669d2ad91c4cf41fa8	3.3345363124	0.0586242276606	0.322570295782	1.0	0.888888888889	0.0	11.0
336190f04eead4a0002ef4e7f1e1a502	3.32911771309	0.0588565218125	0.323680311027	1.0	0.0	3.44444444444	16.6666666667
63a1cce15beebd262626145147888afc	3.32792726029	0.0589076931746	0.323793609811	1.0	0.0	1.88888888889	18.6666666667
45e8160f4d1a9023d50583093ee62cce	3.32700639823	0.0589473101448	0.323843313825	1.0	2.33333333333	2.33333333333	49.6666666667
a177c393b1e39193eebf904563e12e8e	3.32534912753	0.0590186832047	0.324067336705	1.0	284.222222222	137.666666667	229.0
c26dc0d6b295248756ee3890f0e6ff23	3.3237869479	0.0590860489363	0.324269134888	1.0	2.44444444444	0.555555555556	15.0
1b3da291a8219b9d41e25ef3a1fc13df	3.32035253126	0.0592344515686	0.324915230976	1.0	10.0	0.0	0.0
1f5671078c8a08791e09f847e1c87dbd	3.31528362183	0.0594542386219	0.325952016295	1.0	45.1111111111	43.2222222222	145.0
821a8387d947b817de598725abf1244e	3.31318681319	0.059545420703	0.326114320624	1.0	0.0	1.88888888889	22.6666666667
19c2c47c125968540a2235f6b772a7ca	3.31318681319	0.059545420703	0.326114320624	1.0	0.0	0.444444444444	5.33333333333
866a4438c9f4de9499d891325272795c	3.31017647358	0.0596766004946	0.326654764449	1.0	3.22222222222	1.66666666667	11.6666666667
17e4ef4b24b0c192521e511408fd0801	3.3095078514	0.059705780209	0.326654764449	1.0	22.4444444444	3.11111111111	9.66666666667
1fb84f118b27ba4dd4f94fc2ca756ccc	3.30553142587	0.0598796454558	0.327436863535	1.0	12.7777777778	5.33333333333	44.3333333333
b45552fd0c5c7d80a10d641f6b2378df	3.30013959981	0.060116296908	0.328561309004	1.0	0.0	0.777777777778	3.33333333333
fb52ed75b716bea016963a6c21237797	3.29026958089	0.0605521968039	0.330773011112	1.0	87.4444444444	35.8888888889	147.0
5d6c1688baabc19bffecc4475449855d	3.28894711735	0.0606108684667	0.330922844742	1.0	25.1111111111	8.0	69.0
1f16970eab1a807b4d9dfe98c4f26895	3.28785379477	0.0606594218914	0.331017308951	1.0	36.6666666667	15.3333333333	55.3333333333
134bae0ea9470cc444841e1a5c6d9022	3.27908714933	0.0610503066066	0.332978809257	1.0	3.11111111111	1.22222222222	11.3333333333
27c4393709bd4882688270462d9f8a81	3.26959297686	0.0614767897684	0.335132350606	1.0	1.44444444444	0.0	5.66666666667
492861e3cb530106992cc0409e7df625	3.26694875877	0.0615961580376	0.335528805718	1.0	1.66666666667	1.22222222222	28.3333333333
993e86ff82f220a72cf4bf8e95fcb4ad	3.26657899681	0.061612870763	0.335528805718	1.0	16.3333333333	0.0	2.33333333333
a5859bad2f0ffdb5c3b24692068adbf4	3.25468988537	0.0621529368727	0.33829594417	1.0	10.6666666667	1.55555555556	11.3333333333
eb67a49cc4a1dd5964ea338853960fd1	3.25329204659	0.062216778897	0.338469502864	1.0	15.8888888889	12.4444444444	42.6666666667
dfec4b8ce8a2b55bf2df192b4884f284	3.25111484558	0.0623163610903	0.338837215949	1.0	27.2222222222	16.0	63.3333333333
b1521f3e2d8ca1f76bdd9ee11cef5731	3.24812030075	0.0624536168974	0.339409292035	1.0	0.0	0.333333333333	3.66666666667
7ee40997c7b36f0c3747ac72a50ec154	3.24636447666	0.0625342517893	0.33967322818	1.0	722.222222222	170.666666667	407.0
c947066e6c001dee84c6c35de3ac8ea6	3.24384743602	0.0626500468223	0.340127778545	1.0	0.0	1.22222222222	10.0
ac79a9522470d7b8d5dd08728191e34c	3.24234209813	0.0627194128791	0.340329928901	1.0	30.0	12.0	50.3333333333
35e64b82311cf82dfb367ab3165ab6d4	3.24029727498	0.0628137751763	0.34066743813	1.0	0.444444444444	1.11111111111	5.33333333333
0f7768269a473cd386e3857a9fc49c54	3.23809157199	0.0629157384694	0.341045804436	1.0	20.1111111111	13.8888888889	35.3333333333
5fe4eac742a562ac1e6c0ee502e598ee	3.23672960456	0.0629787901293	0.341212964219	1.0	9.0	3.66666666667	11.3333333333
d78bbd12c52e11d3c3f8d89aeddac985	3.23347547974	0.0631297228174	0.341506651727	1.0	0.0	0.555555555556	6.0
0dc18e7cc1a5a6b7d1927020319b3386	3.23347547974	0.0631297228174	0.341506651727	1.0	0.555555555556	0.0	6.0
e40e77de5ef68b0dac15d5ede643a786	3.23347547974	0.0631297228174	0.341506651727	1.0	0.0	0.555555555556	6.0
abd1dec00887edbd9f8e455dc1aab09b	3.23233038677	0.0631829300369	0.341620007632	1.0	78.4444444444	56.7777777778	95.3333333333
53c2e3fb70f062f0e6d50296dcfab140	3.22701248534	0.0634306824311	0.342609784962	1.0	0.0	1.55555555556	16.6666666667
44239c29243bc3049867b5996325e5c8	3.22701248534	0.0634306824311	0.342609784962	1.0	0.777777777778	0.0	8.33333333333
c89e7eb437753447f877d58fb06e9917	3.22541788751	0.0635051823747	0.342837355613	1.0	44.5555555556	10.5555555556	5.66666666667
c0e3ae6067ba415275ed3d334e1aff21	3.22347876842	0.063595909455	0.343152253157	1.0	5.11111111111	2.11111111111	18.6666666667
7c9312861259b0215831bc09ea7d90f7	3.22208305155	0.0636613010873	0.343330194051	1.0	38.5555555556	21.4444444444	54.3333333333
8d58a62fa0faa56a0c9daff39ed99719	3.22103654222	0.0637103807809	0.34342002709	1.0	1.22222222222	0.0	13.0
216142e4d5670abee599651974597cee	3.21630147823	0.0639329741596	0.344444589165	1.0	5.88888888889	0.0	23.0
07ed4eaa6b1fb8bac261060e1ced6209	3.21034180543	0.0642143650535	0.345361929629	1.0	0.0	0.666666666667	7.0
f41168c3ac58fe3ca4177946406c6786	3.21034180543	0.0642143650535	0.345361929629	1.0	0.444444444444	0.0	4.66666666667
e7fcd4507dc3fd604eac8ce8b94e571f	3.21034180543	0.0642143650535	0.345361929629	1.0	0.222222222222	0.0	2.33333333333
18dc93585c904e162fc19577cd950c1d	3.20993406593	0.0642336670477	0.345361929629	1.0	17.3333333333	4.55555555556	21.6666666667
86e611e6faf0287ba80e8f21b7535714	3.20838549345	0.0643070337318	0.345442297108	1.0	55.7777777778	21.7777777778	78.0
799e1504a7b602391ed45b60f24bf1f1	3.20805295933	0.0643228003341	0.345442297108	1.0	24.7777777778	9.44444444444	37.0
e2e19ead637b384e34ed408c11f204e1	3.20755422588	0.0643464550787	0.345442297108	1.0	10.3333333333	1.22222222222	12.3333333333
7ecb24ae9cf2c671c04ddf0bc0ed912f	3.20461623892	0.0644859990539	0.346016059767	1.0	0.0	2.33333333333	24.3333333333
c1b8ccc57a0969311f3a33a49041200a	3.20345677399	0.064541162038	0.346102521299	1.0	111.555555556	22.3333333333	193.666666667
864f01597d760ef190617eac18f32612	3.20290431669	0.064567464321	0.346102521299	1.0	9.22222222222	1.88888888889	13.3333333333
7863fc5502eb72a15bbbc5d6a93d4c00	3.19809575838	0.0647969016004	0.346962231115	1.0	7.88888888889	3.88888888889	29.0
203827b94fef173346e63617edf8379e	3.19752036731	0.0648244166478	0.346962231115	1.0	2.11111111111	0.0	17.6666666667
ef3acfb4ef15a6f0bddcde7e6454d575	3.19748477107	0.0648261192765	0.346962231115	1.0	13.0	3.88888888889	23.0
09a4531aad945371b8e1527e2e9175a6	3.18926153634	0.065220785573	0.348898263025	1.0	29.8888888889	12.8888888889	22.3333333333
92b6454e567ad935db34252f50c14e6e	3.18573864169	0.0653906797906	0.349630530208	1.0	28.6666666667	4.77777777778	29.6666666667
fa8e1dbe0e95a2168ad0434bd6d188df	3.18434281065	0.0654581307482	0.349814591769	1.0	37.8888888889	15.1111111111	43.6666666667
5893b521b9b64ffcab5b4a103e6d0052	3.18346068308	0.0655007977985	0.349866086879	1.0	21.7777777778	6.11111111111	60.0
8956f29af9a42c232af4c201e99e4903	3.18176610558	0.0655828484333	0.350127787603	1.0	0.0	1.44444444444	14.6666666667
647a40bb70824cd4ca209da8eafceeb2	3.17867555185	0.0657327858066	0.350751469654	1.0	4.11111111111	0.0	8.66666666667
c09a47eba00de7b5fc96fdd6dca76c0f	3.16836734694	0.0662356460623	0.353078995013	1.0	1.33333333333	0.0	13.3333333333
4015114810f36109c0434146d0b84b2a	3.16836734694	0.0662356460623	0.353078995013	1.0	0.666666666667	0.0	6.66666666667
ad19ec8953a4215b1b8bb4bea69c6eb4	3.15941407924	0.0666758791159	0.355246937422	1.0	0.0	1.11111111111	11.0
5690ad992471ace980971662cff7ee18	3.15781359875	0.0667549169191	0.355489230773	1.0	0.0	1.88888888889	18.6666666667
251c70414b9c5e39de4a0137b74a8d96	3.15547543939	0.0668705713036	0.355819661663	1.0	0.0	2.88888888889	9.33333333333
bd1d64fd948167e6772775361ac694a8	3.15472387038	0.0669077940769	0.355819661663	1.0	1.0	1.0	17.0
caf2555a534c57f6908ef4fa5346bbac	3.15452300798	0.0669177460378	0.355819661663	1.0	16.1111111111	19.4444444444	57.6666666667
be696a1bc27f121c90c686f485d5218d	3.14856909631	0.0672134877534	0.357212876209	1.0	5.66666666667	35.7777777778	71.3333333333
4b3ed75d4385a57bc3066b12ed62abd4	3.14433934666	0.0674244694703	0.358154453676	1.0	15.8888888889	0.0	8.66666666667
413609fd4e098f372b225243d0e894f1	3.14237435427	0.0675227343763	0.358496642864	1.0	6.11111111111	2.66666666667	12.6666666667
151fa2bf060d165fd80f35395ddf7d1e	3.14084651736	0.067599248072	0.358723063917	1.0	4.22222222222	4.88888888889	21.6666666667
8c779fa05656302516ac936af8876371	3.13773897336	0.0677551705271	0.35937043877	1.0	1.0	0.0	9.66666666667
2f8194afc596980e371cfc92fa91afcb	3.12981735859	0.0681544519954	0.361307285053	1.0	29.7777777778	8.22222222222	19.6666666667
8ff4a42934a92806a1391ebdeadf40ed	3.12382572653	0.0684581911993	0.362653019561	1.0	68.2222222222	27.3333333333	83.6666666667
[truncated: 8,593 more rows]
