# Supplementary material for: Characterizing changes in soil microbiome abundance and diversity due to different cover crop techniques
Source: PLoS One. 2020 May 5;15(5):e0232453. doi: 10.1371/journal.pone.0232453 (PMC7199946; doi:10.1371/journal.pone.0232453)
Supplement: S5 File — ANOVA (S5 File -> anova_ocs.txt) ad Kruskal-Wallis (S5 File -> kw_ocs.txt) tests were performed for the multi-mix treatment to find bacterial types that significantly differed in ASV counts across time points. The list of significantly changing bacterial types was included (S5 File -> multiMix_sig.csv) as well as summary statistics (average and standard deviation of abundance) of significantly changing bacteria categorized by their phyla classifications (S5 File -> multiMix_significant_taxa_stats.csv). (ZIP) [file pone.0232453.s009.zip › S5_File/mMix_significant_taxa_stats.csv]

	phylum	total	mean_1	mean_2	mean_3	sd_1	sd_2	sd_3
1		6	17.5	0.333333333333333	2	8.50816601207987	0.816496580927726	3.11111111111086
2	Acidobacteria	8	37.4166666666625	5.7638888888875	7.05555555555125	23.782579992739	6.55123276899994	17.929019366639
3	Actinobacteria	7	47.9523809524329	7.61904761904143	28.8571428571429	62.7170094985236	13.7003284846554	41.5732144241292
4	Armatimonadetes	3	9.77777777779	0.185185185185333	0.407407407406667	7.53018616661919	0.320750149550049	0.70565032900826
5	Bacteroidetes	4	14.833333333325	0	0	5.32290647422273	0	0
6	Chloroflexi	11	57.7575757576064	7.17171717171636	17.19191919192	66.6358413584451	9.96095632727183	26.0644069736251
7	Elusimicrobia	1	11.6666666667	0	0	NA	NA	NA
8	Firmicutes	17	38.3921568627671	6.23529411764765	18.2810457516412	56.0536988687434	15.9172184484957	38.9379079482076
9	Gemmatimonadetes	4	15.75	0	1.805555555555	8.83752521082642	0	3.61111111111
10	Nitrospirae	1	23.6666666667	2.33333333333	4	NA	NA	NA
11	Planctomycetes	27	22.4691358024841	1.96707818930044	2.75308641975322	23.9081681960809	4.33144982239513	7.38079264250695
12	Proteobacteria	30	48.3999999999823	11.9185185185057	26.7259259259323	66.5948118513171	24.563709977869	50.9018683219657
13	TM7	3	8.44444444445667	1.03703703703667	0.296296296296333	6.36250591211563	1.79620083747819	0.513200239279731
14	Verrucomicrobia	9	35.8888888888522	5.44444444444444	4.03703703704	56.234133564639	16.3333333333333	6.41059115935513
