# Supplementary material for: Characterizing changes in soil microbiome abundance and diversity due to different cover crop techniques
Source: PLoS One. 2020 May 5;15(5):e0232453. doi: 10.1371/journal.pone.0232453 (PMC7199946; doi:10.1371/journal.pone.0232453)
Supplement: S7 File — For every time point, there was a full list of all the bacterial types that were unique to each treatment summarized in a csv file (ex. “S7 File -> tp1 -> C_unique.csv” was the list of unique bacterial types for the control treatment at time point 1) including the identifier code, taxonomy code, ASV count for each bacterial type. Relatively unique populations were also listed for future references. (ZIP) [file pone.0232453.s011.zip]

Archive with 17 entries (13 files):
- S7_File/
- S7_File/tp1/
- S7_File/tp2/
- S7_File/tp3/
- S7_File/tp1/C_unique.csv
- S7_File/tp1/MM_unique.csv
- S7_File/tp1/SM_unique.csv
- S7_File/tp2/C_unique.csv
- S7_File/tp2/MM_unique.csv
- S7_File/tp2/SM_unique.csv
- S7_File/tp3/SM_unique.csv
- S7_File/tp3/MM_unique.csv
- __MACOSX/S7_File/tp3/._MM_unique.csv
- S7_File/tp3/._MM_unique.csv
- S7_File/tp3/C_unique.csv
- __MACOSX/S7_File/tp3/._C_unique.csv
- S7_File/tp3/._C_unique.csv
