# Supplementary material for: Characterizing changes in soil microbiome abundance and diversity due to different cover crop techniques
Source: PLoS One. 2020 May 5;15(5):e0232453. doi: 10.1371/journal.pone.0232453 (PMC7199946; doi:10.1371/journal.pone.0232453)
Supplement: S7 File — For every time point, there was a full list of all the bacterial types that were unique to each treatment summarized in a csv file (ex. “S7 File -> tp1 -> C_unique.csv” was the list of unique bacterial types for the control treatment at time point 1) including the identifier code, taxonomy code, ASV count for each bacterial type. Relatively unique populations were also listed for future references. (ZIP) [file pone.0232453.s011.zip › S7_File/tp1/C_unique.csv]

	C1.x	C2.x	C3.x	#OTU ID	phylum	genus	C1.y	C2.y	C3.y	Taxon.y
1	82	125	0	5f2343d0d2bd4b07be3e19765ae23944	k__Bacteria; p__Proteobacteria; c__Alphaproteobacteria; o__Rhizobiales; f__Hyphomicrobiaceae;	_Rhodomicrobium; s__vannielii	82	125	0	k__Bacteria; p__Proteobacteria; c__Alphaproteobacteria; o__Rhizobiales; f__Hyphomicrobiaceae; g__Rhodomicrobium; s__vannielii
2	9	457	19	adaaac117016a972c563f412ee4c17e1	k__Bacteria; p__Chloroflexi; c__Ktedonobacteria; o__Ktedonobacterales; f__Ktedonobacteraceae;	_Ktedonobacter; s__racemifer	9	457	19	k__Bacteria; p__Chloroflexi; c__Ktedonobacteria; o__Ktedonobacterales; f__Ktedonobacteraceae; g__Ktedonobacter; s__racemifer
3	31	129	83	0214761e084bb79f08c2941e6dd82814	k__Bacteria; p__Chloroflexi; c__Ktedonobacteria; o__Thermogemmatisporales; f__Thermogemmatisporaceae;	_; s__	31	129	83	k__Bacteria; p__Chloroflexi; c__Ktedonobacteria; o__Thermogemmatisporales; f__Thermogemmatisporaceae; g__; s__
4	77	208	47	f78b26da8b2fd2aec78b59f446d89956	k__Bacteria; p__Chloroflexi; c__Ktedonobacteria	NA	77	208	47	k__Bacteria; p__Chloroflexi; c__Ktedonobacteria
5	54	50	51	40f7a0464897f08ddff0f87ad9b30361	k__Bacteria; p__Firmicutes; c__Bacilli; o__Bacillales; f__Bacillaceae;	_Bacillus; s__alkalinitrilicus	54	50	51	k__Bacteria; p__Firmicutes; c__Bacilli; o__Bacillales; f__Bacillaceae; g__Bacillus; s__alkalinitrilicus
6	45	58	57	cbc7dc2a1a5e997ceb81cb0de20d9d63	k__Bacteria; p__Actinobacteria; c__Actinobacteria; o__Actinomycetales; f__Streptomycetaceae	NA	45	58	57	k__Bacteria; p__Actinobacteria; c__Actinobacteria; o__Actinomycetales; f__Streptomycetaceae
7	60	71	43	9b63a4be6c83bb4d485b2800d2293ad1	k__Bacteria; p__Acidobacteria; c__Solibacteres; o__Solibacterales	NA	60	71	43	k__Bacteria; p__Acidobacteria; c__Solibacteres; o__Solibacterales
8	46	61	82	0c625d2befe8a6630f98bc6609dff4ce	k__Bacteria; p__Proteobacteria; c__Deltaproteobacteria; o__Myxococcales; f__Polyangiaceae;	_Aetherobacter; s__fasciculatus	46	61	82	k__Bacteria; p__Proteobacteria; c__Deltaproteobacteria; o__Myxococcales; f__Polyangiaceae; g__Aetherobacter; s__fasciculatus
9	107	55	0	a1d265b49db6e8c6078d18a67d9df300	k__Bacteria; p__Planctomycetes; c__Phycisphaerae; o__WD2101; f__;	_; s__	107	55	0	k__Bacteria; p__Planctomycetes; c__Phycisphaerae; o__WD2101; f__; g__; s__
10	72	37	60	2b7f9ca6a486f1d1f6098040c7f44b40	k__Bacteria; p__Proteobacteria; c__Gammaproteobacteria	NA	72	37	60	k__Bacteria; p__Proteobacteria; c__Gammaproteobacteria
11	91	87	48	e644511c2de1061bafa7fde7759c23de	k__Bacteria; p__Firmicutes; c__Bacilli; o__Bacillales	NA	91	87	48	k__Bacteria; p__Firmicutes; c__Bacilli; o__Bacillales
12	28	39	16	1be822f54439e26833844d64f21a0cc0	k__Bacteria; p__AD3; c__; o__; f__;	_; s__	28	39	16	k__Bacteria; p__AD3; c__; o__; f__; g__; s__
13	23	8	47	c1634152f0dacb4df5f2e98ca6c2bd22	k__Bacteria	NA	23	8	47	k__Bacteria
14	40	0	40	0adc298f42d4547ce24aab9a68a04fd8	k__Bacteria; p__Verrucomicrobia; c__[Spartobacteria]; o__[Chthoniobacterales]; f__[Chthoniobacteraceae];	_DA101; s__	40	0	40	k__Bacteria; p__Verrucomicrobia; c__[Spartobacteria]; o__[Chthoniobacterales]; f__[Chthoniobacteraceae]; g__DA101; s__
15	0	46	22	1d229849d269fd75a3359fe33ceb23dc	k__Bacteria; p__Chloroflexi; c__Ktedonobacteria; o__Thermogemmatisporales; f__Thermogemmatisporaceae;	_; s__	0	46	22	k__Bacteria; p__Chloroflexi; c__Ktedonobacteria; o__Thermogemmatisporales; f__Thermogemmatisporaceae; g__; s__
16	122	87	0	9e911b00e2efd5ed30e68f7930b3190c	k__Bacteria; p__Firmicutes; c__Bacilli; o__Bacillales	NA	122	87	0	k__Bacteria; p__Firmicutes; c__Bacilli; o__Bacillales
17	51	54	0	a3ff76aca3e0cc4f4734509cf8586373	k__Bacteria; p__Proteobacteria; c__Betaproteobacteria	NA	51	54	0	k__Bacteria; p__Proteobacteria; c__Betaproteobacteria
18	0	18	13	a3eae80a35ece52a5d542e70cf5aec48	k__Bacteria; p__Acidobacteria; c__Acidobacteriia; o__Acidobacteriales; f__Acidobacteriaceae	NA	0	18	13	k__Bacteria; p__Acidobacteria; c__Acidobacteriia; o__Acidobacteriales; f__Acidobacteriaceae
19	166	15	0	38200d91128eb701e3af26862c5221e5	k__Bacteria; p__Proteobacteria; c__Deltaproteobacteria; o__Myxococcales; f__Cystobacteraceae;	_Cystobacter; s__fuscus	166	15	0	k__Bacteria; p__Proteobacteria; c__Deltaproteobacteria; o__Myxococcales; f__Cystobacteraceae; g__Cystobacter; s__fuscus
20	44	101	0	aab461cbaac8fd10ba8f6eb93475b0b7	k__Bacteria; p__Proteobacteria; c__Gammaproteobacteria; o__Xanthomonadales; f__Xanthomonadaceae	NA	44	101	0	k__Bacteria; p__Proteobacteria; c__Gammaproteobacteria; o__Xanthomonadales; f__Xanthomonadaceae
21	53	35	24	e822e13347dcef143d681dea374b15fe	k__Bacteria	NA	53	35	24	k__Bacteria
22	34	37	22	fda355aa4c74a036f1e8da701a305736	k__Bacteria; p__Proteobacteria; c__Alphaproteobacteria; o__Rhizobiales	NA	34	37	22	k__Bacteria; p__Proteobacteria; c__Alphaproteobacteria; o__Rhizobiales
23	27	29	0	f9a17efaf30c466c0a490d5abea8f07d	k__Bacteria; p__Acidobacteria; c__Acidobacteriia; o__Acidobacteriales	NA	27	29	0	k__Bacteria; p__Acidobacteria; c__Acidobacteriia; o__Acidobacteriales
24	49	53	30	50d7366e7df5bec469516e688d437d69	k__Bacteria; p__Proteobacteria; c__Deltaproteobacteria; o__Myxococcales; f__Cystobacteraceae	NA	49	53	30	k__Bacteria; p__Proteobacteria; c__Deltaproteobacteria; o__Myxococcales; f__Cystobacteraceae
25	0	28	27	e78c574b96aa2fdaf22d87e2822c0c71	k__Bacteria; p__Proteobacteria; c__Alphaproteobacteria; o__Rhizobiales; f__Rhizobiaceae	NA	0	28	27	k__Bacteria; p__Proteobacteria; c__Alphaproteobacteria; o__Rhizobiales; f__Rhizobiaceae
26	0	43	85	e0ff64ab1ceba7f6bdacb4e86838750b	k__Bacteria; p__Bacteroidetes; c__Cytophagia; o__Cytophagales; f__Cytophagaceae	NA	0	43	85	k__Bacteria; p__Bacteroidetes; c__Cytophagia; o__Cytophagales; f__Cytophagaceae
27	43	55	0	1217deabe7ea4c3dc6c30b891e094550	k__Bacteria; p__Planctomycetes; c__Planctomycetia; o__Gemmatales; f__Gemmataceae;	_Gemmata; s__obscuriglobus	43	55	0	k__Bacteria; p__Planctomycetes; c__Planctomycetia; o__Gemmatales; f__Gemmataceae; g__Gemmata; s__obscuriglobus
28	27	19	15	91aa9b6b298ff5cae8c12ed63b898623	k__Bacteria; p__Proteobacteria; c__Deltaproteobacteria; o__Myxococcales; f__Cystobacteraceae	NA	27	19	15	k__Bacteria; p__Proteobacteria; c__Deltaproteobacteria; o__Myxococcales; f__Cystobacteraceae
29	0	72	8	a584cd87afaa8a2fd5332050b1605f1c	k__Bacteria; p__Cyanobacteria; c__Oscillatoriophycideae	NA	0	72	8	k__Bacteria; p__Cyanobacteria; c__Oscillatoriophycideae
30	0	41	44	6b679ace045c8a7466ce013a2e531ef8	k__Bacteria; p__Proteobacteria; c__Betaproteobacteria; o__Burkholderiales; f__Oxalobacteraceae;	_Pseudoburkholderia; s__malthae	0	41	44	k__Bacteria; p__Proteobacteria; c__Betaproteobacteria; o__Burkholderiales; f__Oxalobacteraceae; g__Pseudoburkholderia; s__malthae
31	0	64	31	58217b86eadc386025a869b18fee0f25	k__Bacteria	NA	0	64	31	k__Bacteria
32	0	29	44	270332c40067e6274b8848ec7fb622d0	k__Bacteria; p__Proteobacteria; c__Gammaproteobacteria	NA	0	29	44	k__Bacteria; p__Proteobacteria; c__Gammaproteobacteria
33	62	46	0	d8ac7d557baeab010ab7a4d949d3811e	k__Bacteria; p__Acidobacteria; c__Acidobacteria-6	NA	62	46	0	k__Bacteria; p__Acidobacteria; c__Acidobacteria-6
34	63	37	29	450ed21e9dad7a1559e70ceee01baa1c	k__Bacteria; p__Proteobacteria; c__Betaproteobacteria; o__Burkholderiales; f__Comamonadaceae	NA	63	37	29	k__Bacteria; p__Proteobacteria; c__Betaproteobacteria; o__Burkholderiales; f__Comamonadaceae
35	18	68	42	e406c628a95e94bb93b49c3b5a40856d	k__Bacteria; p__Chloroflexi; c__Ktedonobacteria; o__Ktedonobacterales; f__Ktedonobacteraceae;	_Ktedonobacter; s__racemifer	18	68	42	k__Bacteria; p__Chloroflexi; c__Ktedonobacteria; o__Ktedonobacterales; f__Ktedonobacteraceae; g__Ktedonobacter; s__racemifer
36	0	57	72	fc3cfb2c7c4898f19997f933d822d3e9	k__Bacteria; p__Acidobacteria; c__Acidobacteria-6; o__; f__;	_; s__	0	57	72	k__Bacteria; p__Acidobacteria; c__Acidobacteria-6; o__; f__; g__; s__
37	34	37	0	655408311557f874fbcc2c725bdc68e8	k__Bacteria; p__Proteobacteria; c__Deltaproteobacteria; o__Syntrophobacterales; f__Syntrophobacteraceae;	_; s__	34	37	0	k__Bacteria; p__Proteobacteria; c__Deltaproteobacteria; o__Syntrophobacterales; f__Syntrophobacteraceae; g__; s__
38	11	50	15	90514c4adb3825cd2efa82fa1239e1dd	k__Bacteria; p__Chloroflexi; c__Ktedonobacteria; o__Thermogemmatisporales; f__Thermogemmatisporaceae;	_; s__	11	50	15	k__Bacteria; p__Chloroflexi; c__Ktedonobacteria; o__Thermogemmatisporales; f__Thermogemmatisporaceae; g__; s__
39	0	32	53	a916e7b4de03493f08693b3961710614	k__Bacteria; p__Acidobacteria; c__Solibacteres; o__Solibacterales	NA	0	32	53	k__Bacteria; p__Acidobacteria; c__Solibacteres; o__Solibacterales
40	26	22	0	b7e85a95d534bafef93182eb456b1501	k__Bacteria; p__Proteobacteria; c__Alphaproteobacteria; o__Rhodospirillales; f__Rhodospirillaceae;	_Stella	26	22	0	k__Bacteria; p__Proteobacteria; c__Alphaproteobacteria; o__Rhodospirillales; f__Rhodospirillaceae; g__Stella
41	17	30	0	bd4835be10f9d0de8695ee755e9559af	k__Bacteria; p__Verrucomicrobia; c__Opitutae; o__Opitutales; f__Opitutaceae;	_; s__	17	30	0	k__Bacteria; p__Verrucomicrobia; c__Opitutae; o__Opitutales; f__Opitutaceae; g__; s__
42	73	90	0	5563f05a43aa58973c622bd8bd7462a8	k__Bacteria; p__Proteobacteria; c__Betaproteobacteria; o__Burkholderiales; f__Oxalobacteraceae;	_Massilia	73	90	0	k__Bacteria; p__Proteobacteria; c__Betaproteobacteria; o__Burkholderiales; f__Oxalobacteraceae; g__Massilia
43	63	45	53	cacc34deeed58a3da9f2d16b2bacd198	k__Bacteria; p__Planctomycetes; c__Planctomycetia; o__Gemmatales; f__Gemmataceae;	_Gemmata; s__	63	45	53	k__Bacteria; p__Planctomycetes; c__Planctomycetia; o__Gemmatales; f__Gemmataceae; g__Gemmata; s__
44	43	47	30	2ee9286c07327c2d71045620008e3399	k__Bacteria; p__Proteobacteria	NA	43	47	30	k__Bacteria; p__Proteobacteria
45	51	51	36	d434ba8e8288f824d1c0ff812ed98619	k__Bacteria; p__Acidobacteria; c__Solibacteres; o__Solibacterales	NA	51	51	36	k__Bacteria; p__Acidobacteria; c__Solibacteres; o__Solibacterales
46	48	40	0	f7ce967737f56eb9427ddb6b449cb658	k__Bacteria; p__Verrucomicrobia; c__[Pedosphaerae]; o__[Pedosphaerales]; f__[Pedosphaeraceae];	_; s__	48	40	0	k__Bacteria; p__Verrucomicrobia; c__[Pedosphaerae]; o__[Pedosphaerales]; f__[Pedosphaeraceae]; g__; s__
47	37	41	0	6cba270ba91a652eea0651cd6875b1c0	k__Bacteria; p__Verrucomicrobia; c__[Pedosphaerae]; o__[Pedosphaerales]; f__[Pedosphaeraceae];	_; s__	37	41	0	k__Bacteria; p__Verrucomicrobia; c__[Pedosphaerae]; o__[Pedosphaerales]; f__[Pedosphaeraceae]; g__; s__
48	0	45	54	dc28813baf3a6558f14035db228a2796	k__Bacteria; p__Chloroflexi; c__Ktedonobacteria; o__Ktedonobacterales; f__Ktedonobacteraceae;	_Ktedonobacter; s__racemifer	0	45	54	k__Bacteria; p__Chloroflexi; c__Ktedonobacteria; o__Ktedonobacterales; f__Ktedonobacteraceae; g__Ktedonobacter; s__racemifer
49	26	0	30	1128c4663a89fb51681452e249800ace	k__Bacteria; p__Verrucomicrobia; c__[Spartobacteria]; o__[Chthoniobacterales]; f__[Chthoniobacteraceae];	_DA101; s__	26	0	30	k__Bacteria; p__Verrucomicrobia; c__[Spartobacteria]; o__[Chthoniobacterales]; f__[Chthoniobacteraceae]; g__DA101; s__
50	14	11	0	0e3ce01c27f36fc93b8ecac915978cfb	k__Bacteria; p__Verrucomicrobia; c__[Spartobacteria]; o__[Chthoniobacterales]	NA	14	11	0	k__Bacteria; p__Verrucomicrobia; c__[Spartobacteria]; o__[Chthoniobacterales]
51	10	58	29	75a456e162ad96fd57a720e73eff3fcc	k__Bacteria; p__Proteobacteria; c__Betaproteobacteria; o__Neisseriales; f__Neisseriaceae;	_Pseudogulbenkiania; s__subflava	10	58	29	k__Bacteria; p__Proteobacteria; c__Betaproteobacteria; o__Neisseriales; f__Neisseriaceae; g__Pseudogulbenkiania; s__subflava
52	44	14	25	529d59950ab4cb114ed69c13cad84e6c	k__Bacteria; p__; c__; o__; f__;	_; s__	44	14	25	k__Bacteria; p__; c__; o__; f__; g__; s__
53	26	38	15	df42720d611009c4b8701374ad78e4e1	k__Bacteria; p__Actinobacteria; c__Actinobacteria; o__Actinomycetales; f__Nocardioidaceae;	_Nocardioides	26	38	15	k__Bacteria; p__Actinobacteria; c__Actinobacteria; o__Actinomycetales; f__Nocardioidaceae; g__Nocardioides
54	15	22	29	e8c37e5d398056ca7d30e0a48a491e1f	k__Bacteria; p__Proteobacteria; c__Betaproteobacteria	NA	15	22	29	k__Bacteria; p__Proteobacteria; c__Betaproteobacteria
55	27	38	32	6351a17a1bf520ef907caf9db7d06a22	k__Bacteria; p__Proteobacteria; c__Betaproteobacteria	NA	27	38	32	k__Bacteria; p__Proteobacteria; c__Betaproteobacteria
56	0	30	36	dab2e989b7eed7207eec15abee1fe1c4	k__Bacteria; p__Planctomycetes; c__Planctomycetia; o__Gemmatales; f__Gemmataceae;	_; s__	0	30	36	k__Bacteria; p__Planctomycetes; c__Planctomycetia; o__Gemmatales; f__Gemmataceae; g__; s__
57	32	39	0	03b65af3679bf7174ec2364bcad9e674	k__Bacteria; p__Chloroflexi; c__Ktedonobacteria; o__Ktedonobacterales; f__Ktedonobacteraceae;	_Ktedonobacter; s__racemifer	32	39	0	k__Bacteria; p__Chloroflexi; c__Ktedonobacteria; o__Ktedonobacterales; f__Ktedonobacteraceae; g__Ktedonobacter; s__racemifer
58	0	40	44	b44f0151deba784980f98127be04d12d	k__Bacteria; p__Actinobacteria; c__Thermoleophilia; o__Solirubrobacterales; f__Conexibacteraceae	NA	0	40	44	k__Bacteria; p__Actinobacteria; c__Thermoleophilia; o__Solirubrobacterales; f__Conexibacteraceae
59	48	46	0	e258c6c5c0c9906e74a625595276a484	k__Bacteria; p__Proteobacteria; c__Alphaproteobacteria; o__Rhodospirillales	NA	48	46	0	k__Bacteria; p__Proteobacteria; c__Alphaproteobacteria; o__Rhodospirillales
60	33	34	22	4d0a36afd492c2ee38e1c3984edf9593	k__Bacteria; p__Firmicutes; c__Bacilli; o__Bacillales; f__Planococcaceae	NA	33	34	22	k__Bacteria; p__Firmicutes; c__Bacilli; o__Bacillales; f__Planococcaceae
61	11	22	40	ffcfa9355bf0ef0b2a5f36d3d6828a46	k__Bacteria; p__Acidobacteria; c__Solibacteres; o__Solibacterales; f__;	_; s__	11	22	40	k__Bacteria; p__Acidobacteria; c__Solibacteres; o__Solibacterales; f__; g__; s__
62	52	58	23	d09931ca47e8936cf0412f2f9e8a05eb	k__Bacteria; p__Chloroflexi; c__Anaerolineae; o__Caldilineales; f__Caldilineaceae	NA	52	58	23	k__Bacteria; p__Chloroflexi; c__Anaerolineae; o__Caldilineales; f__Caldilineaceae
63	27	22	39	c85e3294efd9822d18dd0b4bf9108df5	k__Bacteria; p__Proteobacteria; c__Alphaproteobacteria; o__Rhizobiales; f__Bradyrhizobiaceae	NA	27	22	39	k__Bacteria; p__Proteobacteria; c__Alphaproteobacteria; o__Rhizobiales; f__Bradyrhizobiaceae
64	37	29	24	9c20c926d27da1044d6ef9f52199e1be	k__Bacteria; p__Firmicutes; c__Clostridia; o__Clostridiales; f__Ruminococcaceae	NA	37	29	24	k__Bacteria; p__Firmicutes; c__Clostridia; o__Clostridiales; f__Ruminococcaceae
65	31	46	0	2bc73f04082a4cb07bbc730b50df3f41	k__Bacteria; p__Planctomycetes; c__Phycisphaerae; o__WD2101; f__;	_; s__	31	46	0	k__Bacteria; p__Planctomycetes; c__Phycisphaerae; o__WD2101; f__; g__; s__
66	23	9	68	775d1ebe68afaa1f42abac82fdad4278	k__Bacteria; p__Proteobacteria; c__Gammaproteobacteria	NA	23	9	68	k__Bacteria; p__Proteobacteria; c__Gammaproteobacteria
67	0	42	37	ef7733d0b03193fbb887ff777c04d387	k__Bacteria; p__Chloroflexi; c__Ktedonobacteria; o__Thermogemmatisporales; f__Thermogemmatisporaceae;	_; s__	0	42	37	k__Bacteria; p__Chloroflexi; c__Ktedonobacteria; o__Thermogemmatisporales; f__Thermogemmatisporaceae; g__; s__
68	0	36	40	b30d32a9199c266d675a42ebbd0b9d97	k__Bacteria; p__Proteobacteria; c__Gammaproteobacteria; o__Xanthomonadales; f__Xanthomonadaceae	NA	0	36	40	k__Bacteria; p__Proteobacteria; c__Gammaproteobacteria; o__Xanthomonadales; f__Xanthomonadaceae
69	0	16	53	8f5232c96a2cc21e331be56d62168a8b	k__Bacteria; p__Proteobacteria; c__Deltaproteobacteria; o__Myxococcales; f__Polyangiaceae;	_Phaselicystis; s__flava	0	16	53	k__Bacteria; p__Proteobacteria; c__Deltaproteobacteria; o__Myxococcales; f__Polyangiaceae; g__Phaselicystis; s__flava
70	15	16	0	492861e3cb530106992cc0409e7df625	k__Bacteria; p__Chloroflexi; c__TK10; o__B07_WMSP1; f__;	_; s__	15	16	0	k__Bacteria; p__Chloroflexi; c__TK10; o__B07_WMSP1; f__; g__; s__
71	0	18	43	b54c5b1e431d5edae6b1089e5ce450cb	k__Bacteria; p__Acidobacteria; c__Solibacteres; o__Solibacterales; f__PK34;	_; s__	0	18	43	k__Bacteria; p__Acidobacteria; c__Solibacteres; o__Solibacterales; f__PK34; g__; s__
72	27	30	0	8d0582c7ce81e76ca37f7cd6085ed0c1	k__Bacteria; p__Actinobacteria	NA	27	30	0	k__Bacteria; p__Actinobacteria
73	10	24	0	3d72e2e79b60f08f6b360b65d85e7299	k__Bacteria; p__Chloroflexi; c__Ktedonobacteria; o__Ktedonobacterales; f__Ktedonobacteraceae;	_FFCH10602; s__	10	24	0	k__Bacteria; p__Chloroflexi; c__Ktedonobacteria; o__Ktedonobacterales; f__Ktedonobacteraceae; g__FFCH10602; s__
74	23	43	36	dc03245fc4d6848be06c17c3a3204999	k__Bacteria; p__Proteobacteria; c__Betaproteobacteria	NA	23	43	36	k__Bacteria; p__Proteobacteria; c__Betaproteobacteria
75	29	44	0	66c346d05f8fdf3c99196712aac62540	k__Bacteria; p__Planctomycetes; c__Planctomycetia; o__Gemmatales; f__Gemmataceae;	_Gemmata; s__obscuriglobus	29	44	0	k__Bacteria; p__Planctomycetes; c__Planctomycetia; o__Gemmatales; f__Gemmataceae; g__Gemmata; s__obscuriglobus
76	21	19	31	14420b3d83e20049014283fff329bf57	k__Bacteria; p__Acidobacteria; c__Solibacteres; o__Solibacterales; f__OPB3;	_; s__	21	19	31	k__Bacteria; p__Acidobacteria; c__Solibacteres; o__Solibacterales; f__OPB3; g__; s__
77	25	36	35	bf38aec7c3ebe779f1b50796fbecbc74	k__Bacteria; p__Planctomycetes; c__Planctomycetia; o__Gemmatales; f__Gemmataceae;	_Gemmata; s__obscuriglobus	25	36	35	k__Bacteria; p__Planctomycetes; c__Planctomycetia; o__Gemmatales; f__Gemmataceae; g__Gemmata; s__obscuriglobus
78	13	25	37	b16e52d79797797e86ccd846da14043f	k__Bacteria	NA	13	25	37	k__Bacteria
79	44	44	0	1edca0490e3c12293644b2080b35e779	k__Bacteria; p__Chloroflexi; c__Ktedonobacteria; o__Ktedonobacterales; f__Ktedonobacteraceae;	_; s__	44	44	0	k__Bacteria; p__Chloroflexi; c__Ktedonobacteria; o__Ktedonobacterales; f__Ktedonobacteraceae; g__; s__
80	40	0	45	ebf75a39bebffa9fb67e12e0c4837253	k__Bacteria; p__Proteobacteria; c__Alphaproteobacteria; o__Rhodospirillales	NA	40	0	45	k__Bacteria; p__Proteobacteria; c__Alphaproteobacteria; o__Rhodospirillales
81	28	0	35	cb144b88fdc063a1cd3ec02f033f3bf7	k__Bacteria; p__Nitrospirae; c__Nitrospira; o__Nitrospirales; f__FW;	_4-29; s__	28	0	35	k__Bacteria; p__Nitrospirae; c__Nitrospira; o__Nitrospirales; f__FW; g__4-29; s__
82	11	0	44	66b95c98518fabac7a356e47e5e7025b	k__Bacteria; p__Chloroflexi; c__Ktedonobacteria; o__Thermogemmatisporales; f__Thermogemmatisporaceae;	_; s__	11	0	44	k__Bacteria; p__Chloroflexi; c__Ktedonobacteria; o__Thermogemmatisporales; f__Thermogemmatisporaceae; g__; s__
83	40	0	25	17a6300be7c48065c835d4293a3fa5e6	k__Bacteria; p__Bacteroidetes; c__[Saprospirae]; o__[Saprospirales]; f__Chitinophagaceae;	_Parasegitibacter; s__luojiensis	40	0	25	k__Bacteria; p__Bacteroidetes; c__[Saprospirae]; o__[Saprospirales]; f__Chitinophagaceae; g__Parasegitibacter; s__luojiensis
84	0	54	29	e29359cedfb1379f5ea5f5766151a80f	k__Bacteria; p__Planctomycetes; c__Phycisphaerae; o__WD2101; f__;	_; s__	0	54	29	k__Bacteria; p__Planctomycetes; c__Phycisphaerae; o__WD2101; f__; g__; s__
85	32	0	21	98eac9f3111c1307b3159578250913d0	k__Bacteria; p__Actinobacteria; c__Actinobacteria; o__Actinomycetales; f__Thermomonosporaceae;	_Actinomadura	32	0	21	k__Bacteria; p__Actinobacteria; c__Actinobacteria; o__Actinomycetales; f__Thermomonosporaceae; g__Actinomadura
86	12	0	46	e62257701b29224c024f357e54df4289	k__Bacteria; p__Proteobacteria; c__Gammaproteobacteria	NA	12	0	46	k__Bacteria; p__Proteobacteria; c__Gammaproteobacteria
87	27	35	19	5dcae9a5ee5c3563d391906e9aa9ce85	k__Bacteria; p__Proteobacteria; c__Betaproteobacteria; o__Burkholderiales; f__Comamonadaceae	NA	27	35	19	k__Bacteria; p__Proteobacteria; c__Betaproteobacteria; o__Burkholderiales; f__Comamonadaceae
88	18	21	16	0030491c3c1e3a777ba0daf15e5b64df	k__Bacteria; p__Chloroflexi; c__Ktedonobacteria; o__Ktedonobacterales; f__Ktedonobacteraceae;	_; s__	18	21	16	k__Bacteria; p__Chloroflexi; c__Ktedonobacteria; o__Ktedonobacterales; f__Ktedonobacteraceae; g__; s__
89	28	38	27	236807c1eccaa20ee9bdd36512d359b4	k__Bacteria; p__Verrucomicrobia; c__Opitutae; o__Opitutales; f__Opitutaceae;	_Opitutus; s__	28	38	27	k__Bacteria; p__Verrucomicrobia; c__Opitutae; o__Opitutales; f__Opitutaceae; g__Opitutus; s__
90	27	39	0	5b1781323cd6531c0a76d01fd1837d64	k__Bacteria; p__Firmicutes; c__Bacilli; o__Bacillales; f__Planococcaceae	NA	27	39	0	k__Bacteria; p__Firmicutes; c__Bacilli; o__Bacillales; f__Planococcaceae
91	41	0	26	22ac2d5c10843bc26f4e2bec138cf3ca	k__Bacteria; p__Planctomycetes; c__Planctomycetia; o__Gemmatales; f__Gemmataceae;	_; s__	41	0	26	k__Bacteria; p__Planctomycetes; c__Planctomycetia; o__Gemmatales; f__Gemmataceae; g__; s__
92	0	38	27	e9ededa44e9e16db7af4b74bd74cadac	k__Bacteria; p__Proteobacteria; c__Alphaproteobacteria; o__Rhodospirillales	NA	0	38	27	k__Bacteria; p__Proteobacteria; c__Alphaproteobacteria; o__Rhodospirillales
93	36	0	75	0845b3e08bba5ded6ee1485b08b164ad	k__Bacteria; p__Acidobacteria; c__Acidobacteria-6	NA	36	0	75	k__Bacteria; p__Acidobacteria; c__Acidobacteria-6
94	34	35	0	cf43c7e512aae3c854766da60067ac7c	k__Bacteria; p__Proteobacteria; c__Alphaproteobacteria; o__Rhizobiales; f__Bradyrhizobiaceae	NA	34	35	0	k__Bacteria; p__Proteobacteria; c__Alphaproteobacteria; o__Rhizobiales; f__Bradyrhizobiaceae
95	24	44	11	d0d0dc212d858ffa93da7e153b379850	k__Bacteria; p__Planctomycetes; c__Phycisphaerae; o__WD2101; f__;	_; s__	24	44	11	k__Bacteria; p__Planctomycetes; c__Phycisphaerae; o__WD2101; f__; g__; s__
96	0	26	20	a1243345e14d38edc9dc85187d7a7793	k__Bacteria; p__Actinobacteria; c__Actinobacteria; o__Actinomycetales; f__Actinosynnemataceae	NA	0	26	20	k__Bacteria; p__Actinobacteria; c__Actinobacteria; o__Actinomycetales; f__Actinosynnemataceae
97	31	30	0	6a4f4abb1070779930d135a53453eb5e	k__Bacteria; p__Chloroflexi; c__Ktedonobacteria; o__JG30-KF-AS9; f__;	_; s__	31	30	0	k__Bacteria; p__Chloroflexi; c__Ktedonobacteria; o__JG30-KF-AS9; f__; g__; s__
98	20	34	0	c0b29532705b24ade0bc27696f491ea8	k__Bacteria; p__Proteobacteria; c__Betaproteobacteria; o__Burkholderiales	NA	20	34	0	k__Bacteria; p__Proteobacteria; c__Betaproteobacteria; o__Burkholderiales
99	27	22	20	5646362673d0ba738db5520b229ee19b	k__Bacteria; p__Chloroflexi; c__Ellin6529; o__; f__;	_; s__	27	22	20	k__Bacteria; p__Chloroflexi; c__Ellin6529; o__; f__; g__; s__
100	26	53	0	90ee5d4930812de6f5c710567aa07fdd	k__Bacteria; p__Proteobacteria; c__Alphaproteobacteria; o__Rhizobiales	NA	26	53	0	k__Bacteria; p__Proteobacteria; c__Alphaproteobacteria; o__Rhizobiales
101	0	32	25	d405cee8c8346ef075380501440fde67	k__Bacteria; p__Acidobacteria; c__Acidobacteria-6; o__; f__;	_; s__	0	32	25	k__Bacteria; p__Acidobacteria; c__Acidobacteria-6; o__; f__; g__; s__
102	0	26	22	12d7beea2afb9644b32fbd1665eb8276	k__Bacteria; p__Acidobacteria; c__Acidobacteriia; o__Acidobacteriales; f__Acidobacteriaceae	NA	0	26	22	k__Bacteria; p__Acidobacteria; c__Acidobacteriia; o__Acidobacteriales; f__Acidobacteriaceae
103	21	22	26	763725fe10610d7d71b59db4519d047f	k__Bacteria; p__Actinobacteria; c__Actinobacteria; o__Actinomycetales	NA	21	22	26	k__Bacteria; p__Actinobacteria; c__Actinobacteria; o__Actinomycetales
104	36	0	32	947b986b5e7333a4951d22520f7ea277	k__Bacteria; p__Actinobacteria; c__Actinobacteria; o__Actinomycetales; f__Micromonosporaceae	NA	36	0	32	k__Bacteria; p__Actinobacteria; c__Actinobacteria; o__Actinomycetales; f__Micromonosporaceae
105	0	11	41	6b8c0106420d1e3f9bb5739840c0a8d2	k__Bacteria; p__Proteobacteria; c__Alphaproteobacteria; o__Rhodospirillales; f__Rhodospirillaceae	NA	0	11	41	k__Bacteria; p__Proteobacteria; c__Alphaproteobacteria; o__Rhodospirillales; f__Rhodospirillaceae
106	30	28	23	274941e7d9c8464d8587c13ae34b0536	k__Bacteria; p__Planctomycetes; c__Planctomycetia; o__Gemmatales; f__Gemmataceae;	_Gemmata; s__	30	28	23	k__Bacteria; p__Planctomycetes; c__Planctomycetia; o__Gemmatales; f__Gemmataceae; g__Gemmata; s__
107	21	16	23	43cd52c463bbbf92b9222b35ebdcefb9	k__Bacteria; p__Actinobacteria; c__Actinobacteria; o__Actinomycetales; f__Thermomonosporaceae;	_Actinomadura	21	16	23	k__Bacteria; p__Actinobacteria; c__Actinobacteria; o__Actinomycetales; f__Thermomonosporaceae; g__Actinomadura
108	14	18	14	7879d68f76800574f042077cfc8277ad	k__Bacteria; p__Planctomycetes; c__Planctomycetia; o__Planctomycetales; f__Planctomycetaceae;	_Planctomyces; s__	14	18	14	k__Bacteria; p__Planctomycetes; c__Planctomycetia; o__Planctomycetales; f__Planctomycetaceae; g__Planctomyces; s__
109	47	0	27	8b0450549683b4b574e639855bc456f8	k__Bacteria; p__Planctomycetes; c__Planctomycetia; o__Pirellulales; f__Pirellulaceae;	_Pirellula; s__	47	0	27	k__Bacteria; p__Planctomycetes; c__Planctomycetia; o__Pirellulales; f__Pirellulaceae; g__Pirellula; s__
110	35	0	29	f402d6fbbfaf3ea2b7a385103ea0d027	k__Bacteria; p__Planctomycetes; c__Planctomycetia; o__Gemmatales; f__Gemmataceae;	_; s__	35	0	29	k__Bacteria; p__Planctomycetes; c__Planctomycetia; o__Gemmatales; f__Gemmataceae; g__; s__
111	26	0	51	6c61064a0a0d35fb37d22a96cb99e935	k__Bacteria; p__Proteobacteria; c__Alphaproteobacteria; o__Rhizobiales	NA	26	0	51	k__Bacteria; p__Proteobacteria; c__Alphaproteobacteria; o__Rhizobiales
112	11	48	12	08ef46696ffacaea5e62e1a11e66fcc9	k__Bacteria; p__Cyanobacteria; c__Chloroplast; o__Stramenopiles; f__;	_; s__	11	48	12	k__Bacteria; p__Cyanobacteria; c__Chloroplast; o__Stramenopiles; f__; g__; s__
113	0	22	13	200f35dfc96797cdcc7ee94e1189f84b	k__Bacteria; p__Acidobacteria; c__Solibacteres; o__Solibacterales; f__MVS-65;	_; s__	0	22	13	k__Bacteria; p__Acidobacteria; c__Solibacteres; o__Solibacterales; f__MVS-65; g__; s__
114	42	38	0	1c785914cd310100ed92f67837cccf52	k__Bacteria; p__Proteobacteria; c__Betaproteobacteria	NA	42	38	0	k__Bacteria; p__Proteobacteria; c__Betaproteobacteria
115	0	47	12	76702ed7c9175c24fb5732680382f30c	k__Bacteria; p__Proteobacteria; c__Gammaproteobacteria; o__Alteromonadales	NA	0	47	12	k__Bacteria; p__Proteobacteria; c__Gammaproteobacteria; o__Alteromonadales
116	28	17	19	6bfda7761d49d52e7754de1748e811e6	k__Bacteria; p__Proteobacteria; c__Alphaproteobacteria; o__Rhizobiales	NA	28	17	19	k__Bacteria; p__Proteobacteria; c__Alphaproteobacteria; o__Rhizobiales
117	0	42	23	391e6086ad348d572ae9af3bc13ee751	k__Bacteria; p__Acidobacteria; c__Acidobacteriia; o__Acidobacteriales; f__Acidobacteriaceae;	_Telmatobacter; s__bradus	0	42	23	k__Bacteria; p__Acidobacteria; c__Acidobacteriia; o__Acidobacteriales; f__Acidobacteriaceae; g__Telmatobacter; s__bradus
118	0	16	32	eb0469e1693013f83e6049bd21a0d3f8	k__Bacteria; p__Chloroflexi; c__Ktedonobacteria; o__; f__;	_; s__	0	16	32	k__Bacteria; p__Chloroflexi; c__Ktedonobacteria; o__; f__; g__; s__
119	37	22	22	3ccf56bf33f066248020ef9730d0411f	k__Bacteria; p__Actinobacteria; c__Thermoleophilia; o__Gaiellales; f__Gaiellaceae;	_Gaiella; s__occulta	37	22	22	k__Bacteria; p__Actinobacteria; c__Thermoleophilia; o__Gaiellales; f__Gaiellaceae; g__Gaiella; s__occulta
120	25	12	18	fc758cafad38502e892b6c8086a32760	k__Bacteria; p__Proteobacteria; c__Deltaproteobacteria; o__Myxococcales	NA	25	12	18	k__Bacteria; p__Proteobacteria; c__Deltaproteobacteria; o__Myxococcales
121	35	16	0	e8488a8b6b74a41778d22128940ad8a0	k__Bacteria; p__Bacteroidetes; c__Cytophagia; o__Cytophagales; f__Cytophagaceae;	_; s__	35	16	0	k__Bacteria; p__Bacteroidetes; c__Cytophagia; o__Cytophagales; f__Cytophagaceae; g__; s__
122	22	25	0	8bf5aa757070a1c9957490b621d591cc	k__Bacteria; p__Bacteroidetes; c__Cytophagia; o__Cytophagales; f__Cytophagaceae;	_; s__	22	25	0	k__Bacteria; p__Bacteroidetes; c__Cytophagia; o__Cytophagales; f__Cytophagaceae; g__; s__
123	0	35	18	c2c295aef46966d7f71b282cc038a76c	k__Bacteria; p__Proteobacteria; c__Gammaproteobacteria; o__Xanthomonadales; f__Xanthomonadaceae	NA	0	35	18	k__Bacteria; p__Proteobacteria; c__Gammaproteobacteria; o__Xanthomonadales; f__Xanthomonadaceae
124	35	0	29	8f45892fa72036c58605b4a86d4ae7f0	k__Bacteria; p__Verrucomicrobia; c__[Spartobacteria]; o__[Chthoniobacterales]; f__[Chthoniobacteraceae];	_Chthoniobacter; s__	35	0	29	k__Bacteria; p__Verrucomicrobia; c__[Spartobacteria]; o__[Chthoniobacterales]; f__[Chthoniobacteraceae]; g__Chthoniobacter; s__
125	15	23	0	4e6eddea23229370f206d746bb4760f2	k__Bacteria; p__Chloroflexi; c__Ktedonobacteria	NA	15	23	0	k__Bacteria; p__Chloroflexi; c__Ktedonobacteria
126	37	21	0	21ad4005a35644dae857d536de03fee7	k__Bacteria; p__Chloroflexi; c__Ktedonobacteria; o__Thermogemmatisporales; f__Thermogemmatisporaceae;	_; s__	37	21	0	k__Bacteria; p__Chloroflexi; c__Ktedonobacteria; o__Thermogemmatisporales; f__Thermogemmatisporaceae; g__; s__
127	12	21	18	23e8dd9a423b616bb6b3b34c504c2d11	k__Bacteria; p__Chloroflexi; c__Thermomicrobia; o__Ellin6537; f__;	_; s__	12	21	18	k__Bacteria; p__Chloroflexi; c__Thermomicrobia; o__Ellin6537; f__; g__; s__
128	42	46	0	10ff3c51fa8966e3c1ac0222f2c54d81	k__Bacteria; p__Planctomycetes; c__Planctomycetia; o__Pirellulales; f__Pirellulaceae;	_planctomycete	42	46	0	k__Bacteria; p__Planctomycetes; c__Planctomycetia; o__Pirellulales; f__Pirellulaceae; g__planctomycete
129	42	46	0	62cdf184b21f135c7789b7122fc31511	k__Bacteria; p__Acidobacteria; c__Solibacteres; o__Solibacterales; f__PK34;	_; s__	42	46	0	k__Bacteria; p__Acidobacteria; c__Solibacteres; o__Solibacterales; f__PK34; g__; s__
130	15	0	16	5e14d7574e3e7e3398c3b80f5178cad6	k__Bacteria; p__Planctomycetes; c__Phycisphaerae; o__WD2101; f__;	_; s__	15	0	16	k__Bacteria; p__Planctomycetes; c__Phycisphaerae; o__WD2101; f__; g__; s__
131	0	40	48	fc4e56a710794dd2f0e35453259564c2	k__Bacteria; p__Acidobacteria; c__[Chloracidobacteria]	NA	0	40	48	k__Bacteria; p__Acidobacteria; c__[Chloracidobacteria]
132	0	15	17	2df50d8756177170994f8eed62e2caa6	k__Bacteria; p__Proteobacteria; c__Betaproteobacteria	NA	0	15	17	k__Bacteria; p__Proteobacteria; c__Betaproteobacteria
133	21	32	17	de5f38329d8b78dff39b6e323429c67c	k__Bacteria; p__Proteobacteria; c__Betaproteobacteria; o__Burkholderiales; f__Oxalobacteraceae;	_Duganella	21	32	17	k__Bacteria; p__Proteobacteria; c__Betaproteobacteria; o__Burkholderiales; f__Oxalobacteraceae; g__Duganella
134	18	30	0	9b5b060a12dd201337c341dec45113fa	k__Bacteria; p__Proteobacteria; c__Betaproteobacteria; o__Burkholderiales; f__Oxalobacteraceae;	_Pseudoburkholderia; s__malthae	18	30	0	k__Bacteria; p__Proteobacteria; c__Betaproteobacteria; o__Burkholderiales; f__Oxalobacteraceae; g__Pseudoburkholderia; s__malthae
135	0	31	25	9c3fce0b4c07ee57c04967f5d0c1e785	k__Bacteria; p__Chloroflexi; c__Chloroflexi; o__[Roseiflexales]; f__[Kouleothrixaceae];	_; s__	0	31	25	k__Bacteria; p__Chloroflexi; c__Chloroflexi; o__[Roseiflexales]; f__[Kouleothrixaceae]; g__; s__
136	22	12	0	8cfb67de7cfa0ded7b7116f650cfa88e	k__Bacteria; p__Proteobacteria; c__Betaproteobacteria	NA	22	12	0	k__Bacteria; p__Proteobacteria; c__Betaproteobacteria
137	21	35	0	d7e683be9f1a6c1b1dd99bca0a1776c3	k__Bacteria; p__Planctomycetes; c__Planctomycetia; o__Pirellulales; f__Pirellulaceae	NA	21	35	0	k__Bacteria; p__Planctomycetes; c__Planctomycetia; o__Pirellulales; f__Pirellulaceae
138	38	36	0	169455a0ec83fc7b5f956209d5bc4a7e	k__Bacteria; p__Proteobacteria; c__Betaproteobacteria; o__Burkholderiales	NA	38	36	0	k__Bacteria; p__Proteobacteria; c__Betaproteobacteria; o__Burkholderiales
139	29	41	0	4e281691fd0c242e1cbdfdae2f9b6b22	k__Bacteria; p__Fibrobacteres; c__Fibrobacteria; o__258ds10; f__;	_; s__	29	41	0	k__Bacteria; p__Fibrobacteres; c__Fibrobacteria; o__258ds10; f__; g__; s__
140	25	23	0	68791611c18dcb44db64cd5060e84e7d	k__Bacteria; p__Planctomycetes; c__Planctomycetia; o__Gemmatales; f__Gemmataceae;	_; s__	25	23	0	k__Bacteria; p__Planctomycetes; c__Planctomycetia; o__Gemmatales; f__Gemmataceae; g__; s__
141	19	33	33	e3228223a8a8408ae39aee5773f04133	k__Bacteria; p__Acidobacteria; c__Acidobacteriia; o__Acidobacteriales; f__Acidobacteriaceae;	_Granulicella	19	33	33	k__Bacteria; p__Acidobacteria; c__Acidobacteriia; o__Acidobacteriales; f__Acidobacteriaceae; g__Granulicella
142	10	14	17	71a88a15db1b1f4790e612ac62c0fbaa	k__Bacteria; p__Proteobacteria; c__Gammaproteobacteria; o__Xanthomonadales; f__Xanthomonadaceae;	_Arenimonas; s__oryziterrae	10	14	17	k__Bacteria; p__Proteobacteria; c__Gammaproteobacteria; o__Xanthomonadales; f__Xanthomonadaceae; g__Arenimonas; s__oryziterrae
143	20	20	0	947ebc23cb4cc346bbe4a579b8f8262a	k__Bacteria; p__Planctomycetes; c__Planctomycetia; o__Pirellulales; f__Pirellulaceae;	_; s__	20	20	0	k__Bacteria; p__Planctomycetes; c__Planctomycetia; o__Pirellulales; f__Pirellulaceae; g__; s__
144	6	22	18	6b6c12746297b217798b67291e74f301	k__Bacteria	NA	6	22	18	k__Bacteria
145	39	18	17	fc3eca42e7a974072e0174ecc71a615e	k__Bacteria; p__Proteobacteria; c__Alphaproteobacteria; o__Rhodospirillales; f__Acetobacteraceae;	_Acidisphaera; s__rubrifaciens	39	18	17	k__Bacteria; p__Proteobacteria; c__Alphaproteobacteria; o__Rhodospirillales; f__Acetobacteraceae; g__Acidisphaera; s__rubrifaciens
146	7	65	0	a2ef36bc50ae943e1982599fbc3b54e7	k__Bacteria; p__Verrucomicrobia; c__[Pedosphaerae]; o__[Pedosphaerales]; f__[Pedosphaeraceae];	_; s__	7	65	0	k__Bacteria; p__Verrucomicrobia; c__[Pedosphaerae]; o__[Pedosphaerales]; f__[Pedosphaeraceae]; g__; s__
147	0	34	49	43a97be971889591d133162e2fa80fa5	k__Bacteria; p__Firmicutes; c__Clostridia; o__Clostridiales; f__Clostridiaceae;	_Clostridium; s__paraputrificum	0	34	49	k__Bacteria; p__Firmicutes; c__Clostridia; o__Clostridiales; f__Clostridiaceae; g__Clostridium; s__paraputrificum
148	12	17	0	6ee160121ce91ffc67c72be4f5fbbdc3	k__Bacteria; p__Acidobacteria; c__Solibacteres; o__Solibacterales; f__MVS-65;	_; s__	12	17	0	k__Bacteria; p__Acidobacteria; c__Solibacteres; o__Solibacterales; f__MVS-65; g__; s__
149	0	31	27	3e5c0f53f6ce28711d86fb4d5c2ff74c	k__Bacteria; p__Chloroflexi; c__Ktedonobacteria; o__Thermogemmatisporales; f__Thermogemmatisporaceae;	_; s__	0	31	27	k__Bacteria; p__Chloroflexi; c__Ktedonobacteria; o__Thermogemmatisporales; f__Thermogemmatisporaceae; g__; s__
150	43	21	0	b3546d2e6cce1f4fbb6c965fce6d7543	k__Bacteria; p__Actinobacteria; c__Thermoleophilia; o__Gaiellales; f__Gaiellaceae;	_Gaiella; s__occulta	43	21	0	k__Bacteria; p__Actinobacteria; c__Thermoleophilia; o__Gaiellales; f__Gaiellaceae; g__Gaiella; s__occulta
151	36	45	0	6f5a05f5d0f6db07928580886ef3310e	k__Bacteria; p__Actinobacteria; c__Actinobacteria; o__Actinomycetales; f__Micromonosporaceae;	_Micromonospora	36	45	0	k__Bacteria; p__Actinobacteria; c__Actinobacteria; o__Actinomycetales; f__Micromonosporaceae; g__Micromonospora
152	26	0	30	1f426981adaa1d30cd9ccc5250bb1f16	k__Bacteria; p__Actinobacteria; c__Thermoleophilia; o__Gaiellales; f__Gaiellaceae;	_Gaiella; s__occulta	26	0	30	k__Bacteria; p__Actinobacteria; c__Thermoleophilia; o__Gaiellales; f__Gaiellaceae; g__Gaiella; s__occulta
153	22	0	23	6fd49cfdbe0a3d055e92240a4e81783d	k__Bacteria	NA	22	0	23	k__Bacteria
154	21	0	17	a3cf6eb2db3c2fc481cda3a79b5d58ec	k__Bacteria; p__Acidobacteria; c__Acidobacteria-6; o__iii1-15; f__;	_; s__	21	0	17	k__Bacteria; p__Acidobacteria; c__Acidobacteria-6; o__iii1-15; f__; g__; s__
155	0	53	17	b6c76996a24ab3b1ddfc0a2bd1da0d67	k__Bacteria; p__Verrucomicrobia; c__[Spartobacteria]; o__[Chthoniobacterales]; f__[Chthoniobacteraceae];	_DA101; s__	0	53	17	k__Bacteria; p__Verrucomicrobia; c__[Spartobacteria]; o__[Chthoniobacterales]; f__[Chthoniobacteraceae]; g__DA101; s__
156	33	19	10	5976933d0d752ded4fabd7bf9d0f9fb2	k__Bacteria; p__Planctomycetes; c__vadinHA49; o__DH61; f__;	_; s__	33	19	10	k__Bacteria; p__Planctomycetes; c__vadinHA49; o__DH61; f__; g__; s__
157	24	17	0	1aa3ae1ac0664319767c3c6a151aff45	k__Bacteria; p__Actinobacteria; c__Actinobacteria; o__Actinomycetales; f__Micromonosporaceae	NA	24	17	0	k__Bacteria; p__Actinobacteria; c__Actinobacteria; o__Actinomycetales; f__Micromonosporaceae
158	18	17	16	2ed2d00848e04c071a1412b7f44f02f3	k__Bacteria; p__Gemmatimonadetes; c__Gemmatimonadetes; o__Gemmatimonadales; f__Ellin5301;	_; s__	18	17	16	k__Bacteria; p__Gemmatimonadetes; c__Gemmatimonadetes; o__Gemmatimonadales; f__Ellin5301; g__; s__
159	14	14	0	ae623561a59b01d6013e56dd46e47c1b	k__Bacteria; p__Chloroflexi; c__Ktedonobacteria; o__JG30-KF-AS9; f__;	_; s__	14	14	0	k__Bacteria; p__Chloroflexi; c__Ktedonobacteria; o__JG30-KF-AS9; f__; g__; s__
160	1	12	27	44239c29243bc3049867b5996325e5c8	k__Bacteria; p__Verrucomicrobia; c__[Spartobacteria]; o__[Chthoniobacterales]; f__[Chthoniobacteraceae];	_DA101; s__	1	12	27	k__Bacteria; p__Verrucomicrobia; c__[Spartobacteria]; o__[Chthoniobacterales]; f__[Chthoniobacteraceae]; g__DA101; s__
161	24	20	10	06d729cac7f2055c857a5d7773914e22	k__Bacteria; p__Actinobacteria; c__Actinobacteria; o__Actinomycetales; f__Microbacteriaceae	NA	24	20	10	k__Bacteria; p__Actinobacteria; c__Actinobacteria; o__Actinomycetales; f__Microbacteriaceae
162	24	24	0	257e94bd808900f7871fa43d3098ec84	k__Bacteria; p__Planctomycetes; c__vadinHA49; o__DH61; f__;	_; s__	24	24	0	k__Bacteria; p__Planctomycetes; c__vadinHA49; o__DH61; f__; g__; s__
163	21	47	0	615ae1e424dd36fd7264da544f12609c	k__Bacteria; p__Planctomycetes; c__Phycisphaerae; o__WD2101; f__;	_; s__	21	47	0	k__Bacteria; p__Planctomycetes; c__Phycisphaerae; o__WD2101; f__; g__; s__
164	19	24	24	8ae1a3a1b5a66c1bd645d589ff758aa7	k__Bacteria; p__Actinobacteria	NA	19	24	24	k__Bacteria; p__Actinobacteria
165	19	24	0	6eece1ccdba9c8adb9336bc3dcfe436e	k__Bacteria; p__Actinobacteria; c__Actinobacteria; o__Actinomycetales; f__Micromonosporaceae;	_Rugosimonospora; s__acidiphila	19	24	0	k__Bacteria; p__Actinobacteria; c__Actinobacteria; o__Actinomycetales; f__Micromonosporaceae; g__Rugosimonospora; s__acidiphila
166	0	12	27	1c8ef77f40fa73829317472bb4ae7dd1	k__Bacteria; p__Planctomycetes; c__Planctomycetia; o__Gemmatales; f__Gemmataceae;	_Gemmata; s__	0	12	27	k__Bacteria; p__Planctomycetes; c__Planctomycetia; o__Gemmatales; f__Gemmataceae; g__Gemmata; s__
167	28	17	0	24f732cb26fe64343aa2613bcde49650	k__Bacteria; p__Proteobacteria; c__Deltaproteobacteria; o__Myxococcales; f__;	_; s__	28	17	0	k__Bacteria; p__Proteobacteria; c__Deltaproteobacteria; o__Myxococcales; f__; g__; s__
168	14	26	10	32abec211c4809643ff308c28df08dd7	k__Bacteria; p__Proteobacteria; c__Betaproteobacteria; o__Burkholderiales; f__Comamonadaceae	NA	14	26	10	k__Bacteria; p__Proteobacteria; c__Betaproteobacteria; o__Burkholderiales; f__Comamonadaceae
169	9	26	0	3c046fe5cdf0ecc28b6f470c2fed431a	k__Bacteria; p__Bacteroidetes; c__[Saprospirae]; o__[Saprospirales]; f__Chitinophagaceae	NA	9	26	0	k__Bacteria; p__Bacteroidetes; c__[Saprospirae]; o__[Saprospirales]; f__Chitinophagaceae
170	0	9	9	0238ea21c645c974000d30f72166ccbe	k__Bacteria; p__; c__; o__; f__;	_; s__	0	9	9	k__Bacteria; p__; c__; o__; f__; g__; s__
171	30	0	47	2f0458681b6d881d9df7332d69a8ba20	k__Bacteria; p__Proteobacteria; c__Alphaproteobacteria; o__Rhodospirillales	NA	30	0	47	k__Bacteria; p__Proteobacteria; c__Alphaproteobacteria; o__Rhodospirillales
172	30	0	27	451bfc89245d9df11f517677c4c6df8f	k__Bacteria; p__Spirochaetes; c__Spirochaetes; o__Spirochaetales; f__Spirochaetaceae;	_Spirochaeta; s__aurantia	30	0	27	k__Bacteria; p__Spirochaetes; c__Spirochaetes; o__Spirochaetales; f__Spirochaetaceae; g__Spirochaeta; s__aurantia
173	0	9	20	c9e880a24c434440df0a49ce00638ef8	k__Bacteria; p__Proteobacteria; c__Betaproteobacteria; o__Burkholderiales; f__Comamonadaceae;	_Acidovorax; s__avenae	0	9	20	k__Bacteria; p__Proteobacteria; c__Betaproteobacteria; o__Burkholderiales; f__Comamonadaceae; g__Acidovorax; s__avenae
174	43	33	0	9693eebbb0f6e788373e0f1aae0431f9	k__Bacteria; p__Actinobacteria; c__Actinobacteria; o__Actinomycetales; f__Mycobacteriaceae;	_Mycobacterium; s__gordonae	43	33	0	k__Bacteria; p__Actinobacteria; c__Actinobacteria; o__Actinomycetales; f__Mycobacteriaceae; g__Mycobacterium; s__gordonae
175	19	14	0	e52475a4743e9dc6503d568b94361d33	k__Bacteria; p__Chloroflexi; c__TK10; o__B07_WMSP1; f__;	_; s__	19	14	0	k__Bacteria; p__Chloroflexi; c__TK10; o__B07_WMSP1; f__; g__; s__
176	12	9	0	98372ceb1652e6a04edeb2ade4afbb33	k__Bacteria; p__Firmicutes; c__Bacilli; o__Bacillales; f__Thermoactinomycetaceae	NA	12	9	0	k__Bacteria; p__Firmicutes; c__Bacilli; o__Bacillales; f__Thermoactinomycetaceae
177	0	23	17	38fd1b786ab11bc7d3d6a20a62c45d41	k__Bacteria; p__Verrucomicrobia; c__[Spartobacteria]; o__[Chthoniobacterales]; f__[Chthoniobacteraceae];	_DA101; s__	0	23	17	k__Bacteria; p__Verrucomicrobia; c__[Spartobacteria]; o__[Chthoniobacterales]; f__[Chthoniobacteraceae]; g__DA101; s__
178	25	17	18	afb9186e60cbf3c84d8ce07d39bff884	k__Bacteria; p__Verrucomicrobia; c__[Pedosphaerae]; o__[Pedosphaerales]; f__auto67_4W;	_; s__	25	17	18	k__Bacteria; p__Verrucomicrobia; c__[Pedosphaerae]; o__[Pedosphaerales]; f__auto67_4W; g__; s__
179	22	22	0	5c63906fb3e7c23640cb67a030064db0	k__Bacteria; p__Planctomycetes; c__Phycisphaerae; o__WD2101; f__;	_; s__	22	22	0	k__Bacteria; p__Planctomycetes; c__Phycisphaerae; o__WD2101; f__; g__; s__
180	13	16	10	c723bce140d19803b882a587cd31639d	k__Bacteria; p__Chloroflexi; c__Ktedonobacteria; o__Thermogemmatisporales; f__Thermogemmatisporaceae;	_; s__	13	16	10	k__Bacteria; p__Chloroflexi; c__Ktedonobacteria; o__Thermogemmatisporales; f__Thermogemmatisporaceae; g__; s__
181	10	0	36	3ee1222a84e30723c995a3b9050f69b8	k__Bacteria; p__Acidobacteria; c__Solibacteres; o__Solibacterales; f__MVS-65;	_; s__	10	0	36	k__Bacteria; p__Acidobacteria; c__Solibacteres; o__Solibacterales; f__MVS-65; g__; s__
182	28	0	24	f8f88b5a4fd47e6e1612935dc7675b8b	k__Bacteria; p__Proteobacteria; c__Alphaproteobacteria; o__Rhodospirillales	NA	28	0	24	k__Bacteria; p__Proteobacteria; c__Alphaproteobacteria; o__Rhodospirillales
183	22	18	7	593e6008c3d52f71e262c5b9ca0c2df0	k__Bacteria; p__Planctomycetes; c__Planctomycetia; o__Gemmatales; f__Isosphaeraceae;	_Nostocoida; s__limicola III	22	18	7	k__Bacteria; p__Planctomycetes; c__Planctomycetia; o__Gemmatales; f__Isosphaeraceae; g__Nostocoida; s__limicola III
184	18	9	0	2d47f35aa81aa21c3be746ee5a48d022	k__Bacteria; p__Verrucomicrobia; c__[Pedosphaerae]; o__[Pedosphaerales]; f__[Pedosphaeraceae];	_; s__	18	9	0	k__Bacteria; p__Verrucomicrobia; c__[Pedosphaerae]; o__[Pedosphaerales]; f__[Pedosphaeraceae]; g__; s__
185	14	24	0	e29d462a622fcba33babce8ecd7d3740	k__Bacteria; p__Armatimonadetes; c__[Fimbriimonadia]; o__[Fimbriimonadales]; f__[Fimbriimonadaceae];	_Fimbriimonas; s__	14	24	0	k__Bacteria; p__Armatimonadetes; c__[Fimbriimonadia]; o__[Fimbriimonadales]; f__[Fimbriimonadaceae]; g__Fimbriimonas; s__
186	3	13	4	b1982c82cccafcecedf14958ff3df987	k__Bacteria; p__Chloroflexi; c__Anaerolineae; o__Anaerolineales; f__Anaerolinaceae;	_Leptolinea; s__tardivitalis	3	13	4	k__Bacteria; p__Chloroflexi; c__Anaerolineae; o__Anaerolineales; f__Anaerolinaceae; g__Leptolinea; s__tardivitalis
187	27	0	25	0fb1fe0ac11ac9241c956da85bd031cb	k__Bacteria; p__Actinobacteria	NA	27	0	25	k__Bacteria; p__Actinobacteria
188	16	29	0	d554460bfe46c3fe4eee4e3922deaf2f	k__Bacteria; p__Proteobacteria; c__Alphaproteobacteria	NA	16	29	0	k__Bacteria; p__Proteobacteria; c__Alphaproteobacteria
189	29	9	24	828d9f90398a0da45ccbd3c556549648	k__Bacteria; p__Planctomycetes; c__Planctomycetia; o__Pirellulales; f__Pirellulaceae;	_planctomycete	29	9	24	k__Bacteria; p__Planctomycetes; c__Planctomycetia; o__Pirellulales; f__Pirellulaceae; g__planctomycete
190	18	37	0	d3e4ed015f97ea0de151971c5af24982	k__Bacteria; p__Planctomycetes; c__Planctomycetia; o__Pirellulales; f__Pirellulaceae;	_Pirellula; s__	18	37	0	k__Bacteria; p__Planctomycetes; c__Planctomycetia; o__Pirellulales; f__Pirellulaceae; g__Pirellula; s__
191	18	16	0	25f1032df82a22d51c0c2d9de8a7d4b6	k__Bacteria; p__WPS-2; c__; o__; f__;	_; s__	18	16	0	k__Bacteria; p__WPS-2; c__; o__; f__; g__; s__
192	13	17	0	8c51b83d04080cc24cca6b5c772be454	k__Bacteria; p__Verrucomicrobia; c__[Spartobacteria]; o__[Chthoniobacterales]; f__[Chthoniobacteraceae];	_DA101; s__	13	17	0	k__Bacteria; p__Verrucomicrobia; c__[Spartobacteria]; o__[Chthoniobacterales]; f__[Chthoniobacteraceae]; g__DA101; s__
193	13	0	12	0e3d5d8e00f4d300f3e854081b81d40d	k__Bacteria; p__Proteobacteria; c__Betaproteobacteria; o__Burkholderiales	NA	13	0	12	k__Bacteria; p__Proteobacteria; c__Betaproteobacteria; o__Burkholderiales
194	12	15	14	6201ea1cfe4cfd912c6875d76cab6279	k__Bacteria; p__Actinobacteria; c__Actinobacteria; o__Actinomycetales; f__Micromonosporaceae	NA	12	15	14	k__Bacteria; p__Actinobacteria; c__Actinobacteria; o__Actinomycetales; f__Micromonosporaceae
195	10	15	16	e846808c1a3abdab4eecce5c7e4f7825	k__Bacteria; p__Acidobacteria; c__Acidobacteria-6; o__; f__;	_; s__	10	15	16	k__Bacteria; p__Acidobacteria; c__Acidobacteria-6; o__; f__; g__; s__
196	0	30	13	32491f883516bbca9c7bbfda8d3c71c3	k__Bacteria; p__Actinobacteria; c__Actinobacteria; o__Actinomycetales	NA	0	30	13	k__Bacteria; p__Actinobacteria; c__Actinobacteria; o__Actinomycetales
197	0	10	23	45995a6ad4f529674ec490a038ee3a18	k__Bacteria; p__Proteobacteria; c__Betaproteobacteria; o__Nitrosomonadales; f__Nitrosomonadaceae	NA	0	10	23	k__Bacteria; p__Proteobacteria; c__Betaproteobacteria; o__Nitrosomonadales; f__Nitrosomonadaceae
198	34	36	0	b51bab7d1cfbabe9f3561590c1298f2a	k__Bacteria; p__Actinobacteria; c__Actinobacteria; o__Actinomycetales; f__Thermomonosporaceae;	_Actinomadura	34	36	0	k__Bacteria; p__Actinobacteria; c__Actinobacteria; o__Actinomycetales; f__Thermomonosporaceae; g__Actinomadura
199	25	22	0	45fff71ce2ba5abb8369326c2f0530d1	k__Bacteria; p__Planctomycetes; c__Planctomycetia; o__Gemmatales; f__Gemmataceae;	_; s__	25	22	0	k__Bacteria; p__Planctomycetes; c__Planctomycetia; o__Gemmatales; f__Gemmataceae; g__; s__
200	22	25	0	be20bacd1f774be1ef5ce63d5fff6011	k__Bacteria; p__Proteobacteria; c__Alphaproteobacteria	NA	22	25	0	k__Bacteria; p__Proteobacteria; c__Alphaproteobacteria
201	13	10	11	57ce2dbc1bbf0da646184de12373cd2f	k__Bacteria; p__Proteobacteria; c__Alphaproteobacteria	NA	13	10	11	k__Bacteria; p__Proteobacteria; c__Alphaproteobacteria
202	9	0	23	006b0ddf13a1d758e6b5db530cfd9e6d	k__Bacteria; p__Acidobacteria; c__Acidobacteriia; o__Acidobacteriales	NA	9	0	23	k__Bacteria; p__Acidobacteria; c__Acidobacteriia; o__Acidobacteriales
203	1	0	27	f414e7c9f37a67e6777c54ce65b54511	k__Bacteria; p__Bacteroidetes; c__[Saprospirae]; o__[Saprospirales]; f__Chitinophagaceae;	_Parasegitibacter; s__luojiensis	1	0	27	k__Bacteria; p__Bacteroidetes; c__[Saprospirae]; o__[Saprospirales]; f__Chitinophagaceae; g__Parasegitibacter; s__luojiensis
204	0	40	30	fcd50992224cd3e5c7a2116b0b91c9a8	k__Bacteria; p__Planctomycetes; c__Planctomycetia; o__Gemmatales; f__Gemmataceae;	_Gemmata	0	40	30	k__Bacteria; p__Planctomycetes; c__Planctomycetia; o__Gemmatales; f__Gemmataceae; g__Gemmata
205	27	25	0	bda2bbccb70498a11220ad6358b56a4f	k__Bacteria; p__Proteobacteria; c__Alphaproteobacteria; o__Rhizobiales; f__Beijerinckiaceae;	_Methylocapsa	27	25	0	k__Bacteria; p__Proteobacteria; c__Alphaproteobacteria; o__Rhizobiales; f__Beijerinckiaceae; g__Methylocapsa
206	24	23	0	2bdd8d5bdde075ac8b29f945a48b6f00	k__Bacteria; p__Verrucomicrobia; c__[Spartobacteria]; o__[Chthoniobacterales]; f__[Chthoniobacteraceae];	_Chthoniobacter; s__	24	23	0	k__Bacteria; p__Verrucomicrobia; c__[Spartobacteria]; o__[Chthoniobacterales]; f__[Chthoniobacteraceae]; g__Chthoniobacter; s__
207	15	0	18	c1f60d90be157cd18f4763353f474ffe	k__Bacteria; p__Verrucomicrobia; c__[Spartobacteria]; o__[Chthoniobacterales]; f__[Chthoniobacteraceae];	_Chthoniobacter; s__	15	0	18	k__Bacteria; p__Verrucomicrobia; c__[Spartobacteria]; o__[Chthoniobacterales]; f__[Chthoniobacteraceae]; g__Chthoniobacter; s__
208	0	17	15	19be25ecbdbb4852587cb1185bdc11b9	k__Bacteria; p__Verrucomicrobia; c__[Pedosphaerae]; o__[Pedosphaerales]; f__[Pedosphaeraceae];	_; s__	0	17	15	k__Bacteria; p__Verrucomicrobia; c__[Pedosphaerae]; o__[Pedosphaerales]; f__[Pedosphaeraceae]; g__; s__
209	43	25	0	24d0239579451400fb421f88b0bda064	k__Bacteria; p__Verrucomicrobia; c__Opitutae; o__Opitutales; f__Opitutaceae;	_Opitutus; s__	43	25	0	k__Bacteria; p__Verrucomicrobia; c__Opitutae; o__Opitutales; f__Opitutaceae; g__Opitutus; s__
210	34	0	14	b36f8916e63fd037c0fecf66fdbd08d4	k__Bacteria; p__Planctomycetes; c__Planctomycetia; o__Pirellulales; f__Pirellulaceae;	_; s__	34	0	14	k__Bacteria; p__Planctomycetes; c__Planctomycetia; o__Pirellulales; f__Pirellulaceae; g__; s__
211	29	21	0	d0ee9d074501819ea9c5dcfced91a671	k__Bacteria; p__Planctomycetes; c__Phycisphaerae; o__WD2101; f__;	_; s__	29	21	0	k__Bacteria; p__Planctomycetes; c__Phycisphaerae; o__WD2101; f__; g__; s__
212	20	33	0	49880737ad8c8b2f13403662b2aae6c7	k__Bacteria; p__Proteobacteria; c__Deltaproteobacteria; o__Myxococcales; f__Polyangiaceae;	_Aetherobacter; s__fasciculatus	20	33	0	k__Bacteria; p__Proteobacteria; c__Deltaproteobacteria; o__Myxococcales; f__Polyangiaceae; g__Aetherobacter; s__fasciculatus
213	0	60	8	964e9d6e585685bdb43c4c814df68ead	k__Bacteria; p__OD1; c__; o__; f__;	_; s__	0	60	8	k__Bacteria; p__OD1; c__; o__; f__; g__; s__
214	26	0	8	cb56824d080e274ec004f68a8325d581	k__Bacteria; p__Planctomycetes; c__Planctomycetia; o__Pirellulales; f__Pirellulaceae;	_planctomycete; s__MS1399	26	0	8	k__Bacteria; p__Planctomycetes; c__Planctomycetia; o__Pirellulales; f__Pirellulaceae; g__planctomycete; s__MS1399
215	0	17	31	394da04e1c60724b7c805632987a3b95	k__Bacteria	NA	0	17	31	k__Bacteria
216	41	25	0	8cd85bdc9ca3187f3be7138223c27261	k__Bacteria; p__Proteobacteria; c__Alphaproteobacteria; o__Rhodospirillales	NA	41	25	0	k__Bacteria; p__Proteobacteria; c__Alphaproteobacteria; o__Rhodospirillales
217	28	19	19	1010b7f86f03edffd6c64fc4ac3a7aa7	k__Bacteria; p__Actinobacteria; c__Thermoleophilia	NA	28	19	19	k__Bacteria; p__Actinobacteria; c__Thermoleophilia
218	28	0	15	170605ba6c0db2fa7a2489ef9a865ec3	k__Bacteria; p__Actinobacteria; c__Thermoleophilia; o__Gaiellales; f__Gaiellaceae;	_Gaiella; s__occulta	28	0	15	k__Bacteria; p__Actinobacteria; c__Thermoleophilia; o__Gaiellales; f__Gaiellaceae; g__Gaiella; s__occulta
219	17	22	0	89ca1aa58e34fd19ccf6d6d0aedf38a3	k__Bacteria; p__Proteobacteria; c__Alphaproteobacteria; o__Rhodospirillales; f__Rhodospirillaceae	NA	17	22	0	k__Bacteria; p__Proteobacteria; c__Alphaproteobacteria; o__Rhodospirillales; f__Rhodospirillaceae
220	16	32	0	e985dcdb2008d16579c55a16516c45fb	k__Bacteria; p__Planctomycetes; c__Phycisphaerae; o__WD2101; f__;	_; s__	16	32	0	k__Bacteria; p__Planctomycetes; c__Phycisphaerae; o__WD2101; f__; g__; s__
221	15	24	27	e207ed0d8397b0b1776f1f840b3cb6b4	k__Bacteria; p__Planctomycetes; c__Phycisphaerae; o__WD2101; f__;	_; s__	15	24	27	k__Bacteria; p__Planctomycetes; c__Phycisphaerae; o__WD2101; f__; g__; s__
222	0	14	13	e485894a6620e4c13113843ee1c75739	k__Bacteria; p__Planctomycetes; c__Planctomycetia; o__Gemmatales; f__Isosphaeraceae;	_Nostocoida; s__limicola III	0	14	13	k__Bacteria; p__Planctomycetes; c__Planctomycetia; o__Gemmatales; f__Isosphaeraceae; g__Nostocoida; s__limicola III
223	32	19	0	39af0ee832578950c63f86c0dc30a753	k__Bacteria; p__Planctomycetes; c__Phycisphaerae; o__WD2101; f__;	_; s__	32	19	0	k__Bacteria; p__Planctomycetes; c__Phycisphaerae; o__WD2101; f__; g__; s__
224	18	12	14	025b5eae703e238ef28e311e67c724af	k__Bacteria; p__Proteobacteria; c__Betaproteobacteria	NA	18	12	14	k__Bacteria; p__Proteobacteria; c__Betaproteobacteria
225	16	28	0	839d8f89b85ec88ab79678cead3b36c7	k__Bacteria; p__Proteobacteria; c__Betaproteobacteria	NA	16	28	0	k__Bacteria; p__Proteobacteria; c__Betaproteobacteria
226	9	14	10	f3eb825bc2734317bd93614721142d9d	k__Bacteria	NA	9	14	10	k__Bacteria
227	7	27	8	8803fb78cc95de6b917b5d10d5dfa153	k__Bacteria; p__Acidobacteria; c__Acidobacteriia; o__Acidobacteriales; f__Acidobacteriaceae;	_Acidopila; s__rosea	7	27	8	k__Bacteria; p__Acidobacteria; c__Acidobacteriia; o__Acidobacteriales; f__Acidobacteriaceae; g__Acidopila; s__rosea
228	21	13	0	fde182920546c5c7228bde4939e81dd5	k__Bacteria; p__Verrucomicrobia; c__[Pedosphaerae]; o__[Pedosphaerales]; f__[Pedosphaeraceae];	_; s__	21	13	0	k__Bacteria; p__Verrucomicrobia; c__[Pedosphaerae]; o__[Pedosphaerales]; f__[Pedosphaeraceae]; g__; s__
229	17	18	0	83d3a0de23efa8290e0a84c08350e7b9	k__Bacteria; p__Bacteroidetes; c__[Saprospirae]; o__[Saprospirales]; f__Chitinophagaceae	NA	17	18	0	k__Bacteria; p__Bacteroidetes; c__[Saprospirae]; o__[Saprospirales]; f__Chitinophagaceae
230	0	26	21	9485378b57b6b038f7d33c456673e1e8	k__Bacteria; p__Actinobacteria; c__Actinobacteria; o__Actinomycetales; f__Thermomonosporaceae;	_Actinomadura	0	26	21	k__Bacteria; p__Actinobacteria; c__Actinobacteria; o__Actinomycetales; f__Thermomonosporaceae; g__Actinomadura
231	0	19	21	f659f09e158f5940ca588fc5fb671708	k__Bacteria; p__; c__; o__; f__;	_; s__	0	19	21	k__Bacteria; p__; c__; o__; f__; g__; s__
232	0	13	9	750face1ae7c3ebeb819d90dfb2f1204	k__Bacteria; p__Proteobacteria; c__Betaproteobacteria	NA	0	13	9	k__Bacteria; p__Proteobacteria; c__Betaproteobacteria
233	30	11	0	b0562f49062aecfcdc637469f62851e7	k__Bacteria; p__Planctomycetes; c__Planctomycetia; o__Gemmatales; f__Gemmataceae;	_; s__	30	11	0	k__Bacteria; p__Planctomycetes; c__Planctomycetia; o__Gemmatales; f__Gemmataceae; g__; s__
234	13	0	7	815b72152c241e06a10c3175b01c9597	k__Bacteria; p__Proteobacteria; c__Betaproteobacteria; o__Rhodocyclales; f__Rhodocyclaceae;	_Denitromonas; s__indolicum	13	0	7	k__Bacteria; p__Proteobacteria; c__Betaproteobacteria; o__Rhodocyclales; f__Rhodocyclaceae; g__Denitromonas; s__indolicum
235	29	0	21	b1fbe92cc5a07ec4ac5d9adea18de320	k__Bacteria; p__Planctomycetes; c__Phycisphaerae; o__WD2101; f__;	_; s__	29	0	21	k__Bacteria; p__Planctomycetes; c__Phycisphaerae; o__WD2101; f__; g__; s__
236	22	0	13	1d11ce7ab1ab548061d66573cb5ba1df	k__Bacteria; p__Planctomycetes; c__Planctomycetia; o__Gemmatales; f__Gemmataceae;	_Gemmata; s__	22	0	13	k__Bacteria; p__Planctomycetes; c__Planctomycetia; o__Gemmatales; f__Gemmataceae; g__Gemmata; s__
237	15	28	0	1c31f6b30e55e9a9556c79c1e773128f	k__Bacteria; p__Gemmatimonadetes; c__Gemmatimonadetes; o__Ellin5290; f__;	_; s__	15	28	0	k__Bacteria; p__Gemmatimonadetes; c__Gemmatimonadetes; o__Ellin5290; f__; g__; s__
238	10	14	16	05211d9aeba45cb3fd9146e899af0a90	k__Bacteria; p__Proteobacteria; c__Betaproteobacteria	NA	10	14	16	k__Bacteria; p__Proteobacteria; c__Betaproteobacteria
239	24	21	0	bef1265e60b0d49f78ca955986e55a49	k__Bacteria; p__Acidobacteria; c__Acidobacteriia; o__Acidobacteriales; f__Koribacteraceae;	_; s__	24	21	0	k__Bacteria; p__Acidobacteria; c__Acidobacteriia; o__Acidobacteriales; f__Koribacteraceae; g__; s__
240	14	15	17	ee07a4392e1a5150c6bf7ae1c06f7401	k__Bacteria; p__Planctomycetes; c__Planctomycetia; o__Gemmatales; f__Gemmataceae;	_; s__	14	15	17	k__Bacteria; p__Planctomycetes; c__Planctomycetia; o__Gemmatales; f__Gemmataceae; g__; s__
241	31	0	29	67b505765b24a1a502a81c4d32bff2bf	k__Bacteria; p__Acidobacteria; c__Acidobacteria-6; o__; f__;	_; s__	31	0	29	k__Bacteria; p__Acidobacteria; c__Acidobacteria-6; o__; f__; g__; s__
242	18	16	0	b85172fa7297b9b0a8d9c867814a2900	k__Bacteria; p__Planctomycetes; c__Planctomycetia; o__Gemmatales; f__Gemmataceae;	_; s__	18	16	0	k__Bacteria; p__Planctomycetes; c__Planctomycetia; o__Gemmatales; f__Gemmataceae; g__; s__
243	15	13	0	a946daff25febaff136c7f74449ca1fd	k__Bacteria; p__Planctomycetes; c__Planctomycetia; o__Gemmatales; f__Gemmataceae;	_; s__	15	13	0	k__Bacteria; p__Planctomycetes; c__Planctomycetia; o__Gemmatales; f__Gemmataceae; g__; s__
244	8	15	14	e1d7474a1fafc56b70a9891cba41719d	k__Bacteria; p__Proteobacteria; c__Deltaproteobacteria; o__Myxococcales	NA	8	15	14	k__Bacteria; p__Proteobacteria; c__Deltaproteobacteria; o__Myxococcales
245	0	26	34	6c38004916e09960176055c2b4dfa11a	k__Bacteria; p__Bacteroidetes; c__[Saprospirae]; o__[Saprospirales]; f__Chitinophagaceae;	_Ferruginibacter; s__alkalilentus	0	26	34	k__Bacteria; p__Bacteroidetes; c__[Saprospirae]; o__[Saprospirales]; f__Chitinophagaceae; g__Ferruginibacter; s__alkalilentus
246	28	23	8	c74e9b6405d53215a18c837d835f9dba	k__Bacteria	NA	28	23	8	k__Bacteria
247	19	0	28	8d5328fcc45ce5eff081274decce56e4	k__Bacteria; p__Verrucomicrobia; c__[Pedosphaerae]; o__[Pedosphaerales]; f__[Pedosphaeraceae];	_; s__	19	0	28	k__Bacteria; p__Verrucomicrobia; c__[Pedosphaerae]; o__[Pedosphaerales]; f__[Pedosphaeraceae]; g__; s__
248	15	20	0	c5e1203aea60ad9027a6b55828089e3e	k__Bacteria; p__Proteobacteria; c__Betaproteobacteria; o__Burkholderiales; f__Comamonadaceae	NA	15	20	0	k__Bacteria; p__Proteobacteria; c__Betaproteobacteria; o__Burkholderiales; f__Comamonadaceae
249	14	17	0	f078fe42f6824eb33c38624e73900b8b	k__Bacteria; p__Planctomycetes; c__Phycisphaerae; o__WD2101; f__;	_; s__	14	17	0	k__Bacteria; p__Planctomycetes; c__Phycisphaerae; o__WD2101; f__; g__; s__
250	0	21	12	bedeeb8263d2ed06a7017dfeafbf82e9	k__Bacteria; p__Proteobacteria; c__Betaproteobacteria; o__Burkholderiales; f__Comamonadaceae	NA	0	21	12	k__Bacteria; p__Proteobacteria; c__Betaproteobacteria; o__Burkholderiales; f__Comamonadaceae
251	0	13	16	096d6bb2a2a37bacf03250d4ae423ec2	k__Bacteria; p__Chloroflexi; c__Ellin6529; o__; f__;	_; s__	0	13	16	k__Bacteria; p__Chloroflexi; c__Ellin6529; o__; f__; g__; s__
252	14	23	8	15ede6b044f1e8e93b703c5e9417b6c2	k__Bacteria; p__Verrucomicrobia; c__[Pedosphaerae]; o__[Pedosphaerales]	NA	14	23	8	k__Bacteria; p__Verrucomicrobia; c__[Pedosphaerae]; o__[Pedosphaerales]
253	13	19	0	291a3fab7212ac46d7f73b10330a0fef	k__Bacteria; p__Actinobacteria; c__Thermoleophilia; o__Solirubrobacterales; f__Patulibacteraceae;	_; s__	13	19	0	k__Bacteria; p__Actinobacteria; c__Thermoleophilia; o__Solirubrobacterales; f__Patulibacteraceae; g__; s__
254	8	14	16	372d7a8a63c5224daacca4794be12aac	k__Bacteria; p__Proteobacteria; c__Betaproteobacteria	NA	8	14	16	k__Bacteria; p__Proteobacteria; c__Betaproteobacteria
255	10	13	14	9f185a5492509bc58e7da6e255884ac5	k__Bacteria; p__Planctomycetes; c__Planctomycetia; o__Gemmatales; f__Gemmataceae;	_Gemmata; s__	10	13	14	k__Bacteria; p__Planctomycetes; c__Planctomycetia; o__Gemmatales; f__Gemmataceae; g__Gemmata; s__
256	5	21	20	08fdfb97d8cfb9d0a29a5f0157cf10e0	k__Bacteria; p__Proteobacteria; c__Betaproteobacteria; o__Rhodocyclales; f__Rhodocyclaceae	NA	5	21	20	k__Bacteria; p__Proteobacteria; c__Betaproteobacteria; o__Rhodocyclales; f__Rhodocyclaceae
257	0	19	10	7a64a288f06d90b20ea955210d191720	k__Bacteria; p__Acidobacteria; c__Acidobacteriia; o__Acidobacteriales	NA	0	19	10	k__Bacteria; p__Acidobacteria; c__Acidobacteriia; o__Acidobacteriales
258	0	16	13	89c90858f70e6a5b50f019e2585e2ac6	k__Bacteria	NA	0	16	13	k__Bacteria
259	13	5	0	68251620aa0f721eb2414fbb06360895	k__Bacteria; p__Gemmatimonadetes; c__Gemmatimonadetes; o__Gemmatimonadales; f__Ellin5301;	_; s__	13	5	0	k__Bacteria; p__Gemmatimonadetes; c__Gemmatimonadetes; o__Gemmatimonadales; f__Ellin5301; g__; s__
260	19	16	13	45f6dea5f50131a48e4b6c35d5468326	k__Bacteria; p__Proteobacteria; c__Alphaproteobacteria	NA	19	16	13	k__Bacteria; p__Proteobacteria; c__Alphaproteobacteria
261	19	16	20	db9660f52c13b62db49bccac55cf02b6	k__Bacteria; p__Bacteroidetes; c__[Saprospirae]; o__[Saprospirales]; f__Chitinophagaceae;	_Ferruginibacter; s__lapsinanis	19	16	20	k__Bacteria; p__Bacteroidetes; c__[Saprospirae]; o__[Saprospirales]; f__Chitinophagaceae; g__Ferruginibacter; s__lapsinanis
262	17	0	29	35293ef140b8de15b2bec03cfeff5e5a	k__Bacteria; p__Acidobacteria; c__Acidobacteria-6	NA	17	0	29	k__Bacteria; p__Acidobacteria; c__Acidobacteria-6
263	0	26	25	c001ce0ed69f4e118e77258c1e8f44d3	k__Bacteria; p__Planctomycetes; c__Phycisphaerae; o__CPla-3; f__;	_; s__	0	26	25	k__Bacteria; p__Planctomycetes; c__Phycisphaerae; o__CPla-3; f__; g__; s__
264	25	13	0	432fcaf8dbb0e79c9c6bcbba3bcff378	k__Bacteria; p__Actinobacteria; c__MB-A2-108; o__0319-7L14; f__;	_; s__	25	13	0	k__Bacteria; p__Actinobacteria; c__MB-A2-108; o__0319-7L14; f__; g__; s__
265	7	16	25	3c81c285b05f36bf0d0c4b56e92aa706	k__Bacteria; p__Proteobacteria	NA	7	16	25	k__Bacteria; p__Proteobacteria
266	0	25	7	7ec6dbdc60919f725c95c5c8effa5c87	k__Bacteria; p__WPS-2; c__; o__; f__;	_; s__	0	25	7	k__Bacteria; p__WPS-2; c__; o__; f__; g__; s__
267	0	17	16	bdb9b57686fcce0abe3c151d0d979e0a	k__Bacteria; p__Proteobacteria; c__Alphaproteobacteria; o__Caulobacterales; f__Caulobacteraceae;	_Nitrobacteria; s__hamadaniensis	0	17	16	k__Bacteria; p__Proteobacteria; c__Alphaproteobacteria; o__Caulobacterales; f__Caulobacteraceae; g__Nitrobacteria; s__hamadaniensis
268	27	26	0	4459c59b66490d02c82ee92e26b1b25d	k__Bacteria; p__Actinobacteria; c__Actinobacteria; o__Actinomycetales; f__Micromonosporaceae;	_Rugosimonospora; s__acidiphila	27	26	0	k__Bacteria; p__Actinobacteria; c__Actinobacteria; o__Actinomycetales; f__Micromonosporaceae; g__Rugosimonospora; s__acidiphila
269	22	0	7	e70208df4a9b3185731b17814f68f991	k__Bacteria; p__Chloroflexi; c__Anaerolineae; o__A31; f__S47;	_; s__	22	0	7	k__Bacteria; p__Chloroflexi; c__Anaerolineae; o__A31; f__S47; g__; s__
270	10	11	0	ecf06fff08f1d720530969033fad33ba	k__Bacteria	NA	10	11	0	k__Bacteria
271	7	8	0	8e9e2d1f83e05b597c93e046771e2f1a	k__Bacteria; p__Proteobacteria; c__Gammaproteobacteria	NA	7	8	0	k__Bacteria; p__Proteobacteria; c__Gammaproteobacteria
272	6	19	7	04cda08f8d5d267dd942e5d9d14739cd	k__Bacteria; p__TM7; c__TM7-1; o__; f__;	_; s__	6	19	7	k__Bacteria; p__TM7; c__TM7-1; o__; f__; g__; s__
273	0	26	8	2d8cd8abf7eadc2d7849a6c81a80fdeb	k__Bacteria; p__Proteobacteria; c__Gammaproteobacteria; o__Xanthomonadales; f__Xanthomonadaceae	NA	0	26	8	k__Bacteria; p__Proteobacteria; c__Gammaproteobacteria; o__Xanthomonadales; f__Xanthomonadaceae
274	26	0	26	1c97feaad3b4c95447ef3af0b7b9d1d4	k__Bacteria; p__Proteobacteria; c__Alphaproteobacteria; o__Rhodospirillales; f__Acetobacteraceae	NA	26	0	26	k__Bacteria; p__Proteobacteria; c__Alphaproteobacteria; o__Rhodospirillales; f__Acetobacteraceae
275	22	9	0	f17636e230ab17c8316e7202719aecf4	k__Bacteria; p__Proteobacteria; c__Gammaproteobacteria; o__Xanthomonadales; f__Xanthomonadaceae;	_Arenimonas; s__oryziterrae	22	9	0	k__Bacteria; p__Proteobacteria; c__Gammaproteobacteria; o__Xanthomonadales; f__Xanthomonadaceae; g__Arenimonas; s__oryziterrae
276	20	12	10	974b648660beb488061f244921b9c40f	k__Bacteria; p__Firmicutes; c__Bacilli; o__Bacillales; f__Bacillaceae	NA	20	12	10	k__Bacteria; p__Firmicutes; c__Bacilli; o__Bacillales; f__Bacillaceae
277	16	19	0	ee37199513d5d59357ec1e114ff50c37	k__Bacteria; p__Proteobacteria; c__Betaproteobacteria; o__Nitrosomonadales; f__Nitrosomonadaceae;	_Nitrosospira; s__multiformis	16	19	0	k__Bacteria; p__Proteobacteria; c__Betaproteobacteria; o__Nitrosomonadales; f__Nitrosomonadaceae; g__Nitrosospira; s__multiformis
278	14	14	0	915ca9d3a4eea39c54f1d3081acceb5b	k__Bacteria; p__Planctomycetes; c__Planctomycetia; o__Gemmatales; f__Gemmataceae;	_; s__	14	14	0	k__Bacteria; p__Planctomycetes; c__Planctomycetia; o__Gemmatales; f__Gemmataceae; g__; s__
279	13	7	9	b604442168583173a894a47a24ba5b2b	k__Bacteria; p__Chloroflexi; c__Ktedonobacteria; o__Thermogemmatisporales; f__Thermogemmatisporaceae;	_; s__	13	7	9	k__Bacteria; p__Chloroflexi; c__Ktedonobacteria; o__Thermogemmatisporales; f__Thermogemmatisporaceae; g__; s__
280	10	20	16	12092ae47215aea00f761237997be170	k__Bacteria	NA	10	20	16	k__Bacteria
281	0	16	36	ceded7b9a59392801e349dd207ca58c0	k__Bacteria; p__Acidobacteria; c__Solibacteres; o__Solibacterales	NA	0	16	36	k__Bacteria; p__Acidobacteria; c__Solibacteres; o__Solibacterales
282	21	0	30	be380449a1c0bb3cf59ae20cf48d682e	k__Bacteria; p__Planctomycetes; c__Planctomycetia; o__Gemmatales; f__Gemmataceae;	_; s__	21	0	30	k__Bacteria; p__Planctomycetes; c__Planctomycetia; o__Gemmatales; f__Gemmataceae; g__; s__
283	19	10	9	cedc3529c57ee6c554bac7c43e0e7296	k__Bacteria; p__Chloroflexi; c__C0119; o__; f__;	_; s__	19	10	9	k__Bacteria; p__Chloroflexi; c__C0119; o__; f__; g__; s__
284	13	8	16	b7df02821fb7c776382870adb2cd9adc	k__Bacteria; p__Proteobacteria; c__Deltaproteobacteria; o__Myxococcales; f__Cystobacteraceae	NA	13	8	16	k__Bacteria; p__Proteobacteria; c__Deltaproteobacteria; o__Myxococcales; f__Cystobacteraceae
285	7	13	0	d17b58ca4f84463e2c3a7f099542e226	k__Bacteria; p__Planctomycetes; c__Phycisphaerae; o__WD2101; f__;	_; s__	7	13	0	k__Bacteria; p__Planctomycetes; c__Phycisphaerae; o__WD2101; f__; g__; s__
286	7	14	0	22a6fcfeac174afa17cd7b324bddd5d0	k__Bacteria; p__OP11; c__OP11-4; o__; f__;	_; s__	7	14	0	k__Bacteria; p__OP11; c__OP11-4; o__; f__; g__; s__
287	0	15	15	cf032f10d1509665714eb02844b37c6e	k__Bacteria; p__Proteobacteria; c__Gammaproteobacteria; o__Xanthomonadales; f__Xanthomonadaceae	NA	0	15	15	k__Bacteria; p__Proteobacteria; c__Gammaproteobacteria; o__Xanthomonadales; f__Xanthomonadaceae
288	31	19	0	89e6677a67c1bce5d68158c780867e15	k__Bacteria; p__Proteobacteria; c__Alphaproteobacteria; o__Rhizobiales; f__Rhizobiaceae;	_Rhizobium; s__daejeonense	31	19	0	k__Bacteria; p__Proteobacteria; c__Alphaproteobacteria; o__Rhizobiales; f__Rhizobiaceae; g__Rhizobium; s__daejeonense
289	25	25	0	469610dccab5688e522effd7b0ae5979	k__Bacteria; p__Planctomycetes; c__Planctomycetia; o__Pirellulales; f__Pirellulaceae	NA	25	25	0	k__Bacteria; p__Planctomycetes; c__Planctomycetia; o__Pirellulales; f__Pirellulaceae
290	12	21	0	56c559b1594f3fe4f0061ed5ecde413d	k__Bacteria; p__Acidobacteria; c__Solibacteres; o__Solibacterales; f__MVS-65;	_; s__	12	21	0	k__Bacteria; p__Acidobacteria; c__Solibacteres; o__Solibacterales; f__MVS-65; g__; s__
291	31	18	0	967241b0ff02229536023c5081e20ff3	k__Bacteria; p__Planctomycetes; c__Phycisphaerae; o__WD2101; f__;	_; s__	31	18	0	k__Bacteria; p__Planctomycetes; c__Phycisphaerae; o__WD2101; f__; g__; s__
292	13	11	0	714c350d8c71a5268b6b055522f9efaf	k__Bacteria; p__TM7; c__TM7-1; o__; f__;	_; s__	13	11	0	k__Bacteria; p__TM7; c__TM7-1; o__; f__; g__; s__
293	9	31	0	06a204f40f15620607eee1403c3e10b4	k__Bacteria; p__Proteobacteria; c__Betaproteobacteria; o__Burkholderiales; f__Comamonadaceae;	_Caldimonas; s__taiwanensis	9	31	0	k__Bacteria; p__Proteobacteria; c__Betaproteobacteria; o__Burkholderiales; f__Comamonadaceae; g__Caldimonas; s__taiwanensis
294	8	10	14	f9d0e3ec2fa891dcd4073ea3f63c9219	k__Bacteria; p__Planctomycetes; c__Planctomycetia; o__Planctomycetales; f__Planctomycetaceae;	_Planctomyces; s__	8	10	14	k__Bacteria; p__Planctomycetes; c__Planctomycetia; o__Planctomycetales; f__Planctomycetaceae; g__Planctomyces; s__
295	7	10	0	2700d62f8ca6b900cdcb7e3f878825e0	k__Bacteria	NA	7	10	0	k__Bacteria
296	0	16	10	1628f0933abefc2cffa98f01ed06391a	k__Bacteria; p__Actinobacteria; c__Actinobacteria; o__Actinomycetales; f__Intrasporangiaceae;	_Oryzihumus; s__leptocrescens	0	16	10	k__Bacteria; p__Actinobacteria; c__Actinobacteria; o__Actinomycetales; f__Intrasporangiaceae; g__Oryzihumus; s__leptocrescens
297	0	12	9	00d0448a6f6f61b7ce34a964fc710bc3	k__Bacteria; p__Proteobacteria; c__Betaproteobacteria; o__Burkholderiales; f__Comamonadaceae	NA	0	12	9	k__Bacteria; p__Proteobacteria; c__Betaproteobacteria; o__Burkholderiales; f__Comamonadaceae
298	21	16	0	33c82d5fa8dcf85ca1fc967ba1b12e02	k__Bacteria; p__Actinobacteria; c__Thermoleophilia; o__Solirubrobacterales; f__Solirubrobacteraceae;	_Solirubrobacter; s__	21	16	0	k__Bacteria; p__Actinobacteria; c__Thermoleophilia; o__Solirubrobacterales; f__Solirubrobacteraceae; g__Solirubrobacter; s__
299	17	9	6	f780f2bf8d28598fdbc430b1ff8779cd	k__Bacteria; p__Bacteroidetes; c__Sphingobacteriia; o__Sphingobacteriales; f__Sphingobacteriaceae;	_Mucilaginibacter; s__composti	17	9	6	k__Bacteria; p__Bacteroidetes; c__Sphingobacteriia; o__Sphingobacteriales; f__Sphingobacteriaceae; g__Mucilaginibacter; s__composti
300	14	21	13	fe08a6ee7812f782954ddf9b10801dfa	k__Bacteria; p__Verrucomicrobia; c__[Pedosphaerae]; o__[Pedosphaerales]; f__[Pedosphaeraceae];	_; s__	14	21	13	k__Bacteria; p__Verrucomicrobia; c__[Pedosphaerae]; o__[Pedosphaerales]; f__[Pedosphaeraceae]; g__; s__
301	13	12	0	48057ed195d73b27973b30b8fc8b196d	k__Bacteria; p__TM7; c__TM7-1; o__; f__;	_; s__	13	12	0	k__Bacteria; p__TM7; c__TM7-1; o__; f__; g__; s__
302	11	0	9	b485306a6e0b9d075fab1d5e6b5ed92b	k__Bacteria; p__Proteobacteria; c__Betaproteobacteria; o__Burkholderiales; f__Comamonadaceae;	_Sphaerotilus; s__montanus	11	0	9	k__Bacteria; p__Proteobacteria; c__Betaproteobacteria; o__Burkholderiales; f__Comamonadaceae; g__Sphaerotilus; s__montanus
303	10	8	0	60c5b88975ee7f5f364897c1936908f4	k__Bacteria; p__Chloroflexi; c__TK17; o__mle1-48; f__;	_; s__	10	8	0	k__Bacteria; p__Chloroflexi; c__TK17; o__mle1-48; f__; g__; s__
304	8	22	0	c626921aa3f6402dce8ac0b35998e370	k__Bacteria; p__Proteobacteria; c__Betaproteobacteria	NA	8	22	0	k__Bacteria; p__Proteobacteria; c__Betaproteobacteria
305	0	25	14	e19675c2ef9f37ade0510638308788cc	k__Bacteria; p__Planctomycetes; c__Phycisphaerae; o__WD2101; f__;	_; s__	0	25	14	k__Bacteria; p__Planctomycetes; c__Phycisphaerae; o__WD2101; f__; g__; s__
306	0	15	18	a97bc74011f222d2d8c703113a4b0494	k__Bacteria	NA	0	15	18	k__Bacteria
307	18	0	29	a02eb131ada386a4946f6f5c2ac9aaf2	k__Bacteria; p__Proteobacteria; c__Gammaproteobacteria	NA	18	0	29	k__Bacteria; p__Proteobacteria; c__Gammaproteobacteria
308	9	13	0	8306d8e62fa09b3286d1528f1a9bd38a	k__Bacteria; p__Actinobacteria; c__Thermoleophilia; o__Gaiellales; f__Gaiellaceae;	_Gaiella; s__occulta	9	13	0	k__Bacteria; p__Actinobacteria; c__Thermoleophilia; o__Gaiellales; f__Gaiellaceae; g__Gaiella; s__occulta
309	9	16	0	4c1cd4c7707629c9c1172064340abda1	k__Bacteria; p__Proteobacteria; c__Alphaproteobacteria; o__Rhodospirillales; f__Rhodospirillaceae	NA	9	16	0	k__Bacteria; p__Proteobacteria; c__Alphaproteobacteria; o__Rhodospirillales; f__Rhodospirillaceae
310	5	0	2	bdec30953553c3efd56a4b8eb12237a6	k__Bacteria; p__Acidobacteria; c__Acidobacteria-6; o__; f__;	_; s__	5	0	2	k__Bacteria; p__Acidobacteria; c__Acidobacteria-6; o__; f__; g__; s__
311	0	25	22	6d5f21e83b3fe154a05c00c6dd47d159	k__Bacteria; p__Actinobacteria; c__Actinobacteria; o__Actinomycetales; f__Kineosporiaceae;	_Kineosporia	0	25	22	k__Bacteria; p__Actinobacteria; c__Actinobacteria; o__Actinomycetales; f__Kineosporiaceae; g__Kineosporia
312	0	10	15	b923acd0de5a8b32b77886c0495262fc	k__Bacteria; p__Chloroflexi; c__Chloroflexi; o__[Roseiflexales]	NA	0	10	15	k__Bacteria; p__Chloroflexi; c__Chloroflexi; o__[Roseiflexales]
313	26	0	20	91cb2ab5d1992df9e3d2681cd5f89a0e	k__Bacteria; p__Verrucomicrobia; c__[Pedosphaerae]; o__[Pedosphaerales]; f__[Pedosphaeraceae];	_; s__	26	0	20	k__Bacteria; p__Verrucomicrobia; c__[Pedosphaerae]; o__[Pedosphaerales]; f__[Pedosphaeraceae]; g__; s__
314	23	11	12	3427ea5c770e9034514992c7cca6b54e	k__Bacteria; p__Planctomycetes; c__Planctomycetia; o__Gemmatales; f__Gemmataceae;	_; s__	23	11	12	k__Bacteria; p__Planctomycetes; c__Planctomycetia; o__Gemmatales; f__Gemmataceae; g__; s__
315	20	0	26	18c4a0a907a5aa5bce9ac8742d6ccd84	k__Bacteria; p__Proteobacteria; c__Alphaproteobacteria; o__Rhodospirillales; f__Rhodospirillaceae	NA	20	0	26	k__Bacteria; p__Proteobacteria; c__Alphaproteobacteria; o__Rhodospirillales; f__Rhodospirillaceae
316	20	15	0	4b5c5f7b9e67ca761d8ad423091bb0c5	k__Bacteria	NA	20	15	0	k__Bacteria
317	14	20	0	009fcbd61cf42021e69f1486297bbbb3	k__Bacteria; p__Bacteroidetes; c__[Saprospirae]; o__[Saprospirales]; f__Chitinophagaceae;	_Parasegitibacter; s__luojiensis	14	20	0	k__Bacteria; p__Bacteroidetes; c__[Saprospirae]; o__[Saprospirales]; f__Chitinophagaceae; g__Parasegitibacter; s__luojiensis
318	7	39	0	7bb3583211f84ad46ff647ec0ed85995	k__Bacteria; p__Verrucomicrobia; c__[Spartobacteria]; o__[Chthoniobacterales]; f__[Chthoniobacteraceae];	_; s__	7	39	0	k__Bacteria; p__Verrucomicrobia; c__[Spartobacteria]; o__[Chthoniobacterales]; f__[Chthoniobacteraceae]; g__; s__
319	0	20	8	a08db22d73c70cd65b50ada14dc66ed8	k__Bacteria; p__Armatimonadetes; c__Armatimonadia; o__FW68; f__;	_; s__	0	20	8	k__Bacteria; p__Armatimonadetes; c__Armatimonadia; o__FW68; f__; g__; s__
320	0	7	15	4a862a2c1b80ce122a38b3d1dfc71c4b	k__Bacteria	NA	0	7	15	k__Bacteria
321	24	10	0	176e2931ddf108925f3e68421e7e8d5d	k__Bacteria; p__Bacteroidetes; c__[Saprospirae]; o__[Saprospirales]; f__Chitinophagaceae	NA	24	10	0	k__Bacteria; p__Bacteroidetes; c__[Saprospirae]; o__[Saprospirales]; f__Chitinophagaceae
322	22	23	0	12193f19d9daed075ba432a0516aacf9	k__Bacteria; p__Proteobacteria	NA	22	23	0	k__Bacteria; p__Proteobacteria
323	11	0	15	d6953a694b161b916999bef39f3aa7f1	k__Bacteria	NA	11	0	15	k__Bacteria
324	10	17	3	b398d3b11ab4835949c85464bb7d82a7	k__Bacteria; p__Planctomycetes; c__Phycisphaerae; o__WD2101; f__;	_; s__	10	17	3	k__Bacteria; p__Planctomycetes; c__Phycisphaerae; o__WD2101; f__; g__; s__
325	6	9	15	8d0977a05fb918e18dadd3c39a0e5b4d	k__Bacteria; p__Bacteroidetes; c__Cytophagia; o__Cytophagales; f__Cytophagaceae;	_; s__	6	9	15	k__Bacteria; p__Bacteroidetes; c__Cytophagia; o__Cytophagales; f__Cytophagaceae; g__; s__
326	0	22	7	d8397833492bf860e7f9f935832acb7e	k__Bacteria; p__Cyanobacteria; c__Chloroplast; o__Streptophyta; f__;	_; s__	0	22	7	k__Bacteria; p__Cyanobacteria; c__Chloroplast; o__Streptophyta; f__; g__; s__
327	15	20	0	a4ec763eca55781ac9731e99884d78d0	k__Bacteria; p__Actinobacteria; c__Thermoleophilia; o__Gaiellales; f__Gaiellaceae;	_Gaiella; s__occulta	15	20	0	k__Bacteria; p__Actinobacteria; c__Thermoleophilia; o__Gaiellales; f__Gaiellaceae; g__Gaiella; s__occulta
328	11	17	0	8109d20657d23caad1ad62aefd044882	k__Bacteria; p__Chloroflexi; c__C0119; o__; f__;	_; s__	11	17	0	k__Bacteria; p__Chloroflexi; c__C0119; o__; f__; g__; s__
329	9	13	0	e8aaf28f70d81801e72fa362ccd21b7c	k__Bacteria; p__Planctomycetes; c__Planctomycetia; o__Planctomycetales; f__Planctomycetaceae;	_Planctomyces; s__	9	13	0	k__Bacteria; p__Planctomycetes; c__Planctomycetia; o__Planctomycetales; f__Planctomycetaceae; g__Planctomyces; s__
330	0	12	15	034e46ae654bc62487b01c9afc8bd2a4	k__Bacteria; p__Armatimonadetes; c__Chthonomonadetes; o__Chthonomonadales; f__Chthonomonadaceae;	_; s__	0	12	15	k__Bacteria; p__Armatimonadetes; c__Chthonomonadetes; o__Chthonomonadales; f__Chthonomonadaceae; g__; s__
331	24	19	0	154e7c66ac5f5211d110cf337c6b57fa	k__Bacteria; p__Planctomycetes; c__Planctomycetia; o__Pirellulales; f__Pirellulaceae	NA	24	19	0	k__Bacteria; p__Planctomycetes; c__Planctomycetia; o__Pirellulales; f__Pirellulaceae
332	21	0	7	c0b64961b76346821237d428627a001b	k__Bacteria	NA	21	0	7	k__Bacteria
333	20	0	10	a1fce72d269c952694017fd16f726629	k__Bacteria; p__Planctomycetes; c__Planctomycetia; o__Gemmatales; f__Gemmataceae;	_; s__	20	0	10	k__Bacteria; p__Planctomycetes; c__Planctomycetia; o__Gemmatales; f__Gemmataceae; g__; s__
334	15	16	12	c1b4dce5277a5d22313d62e2e6a7e678	k__Bacteria; p__Planctomycetes; c__Planctomycetia; o__Gemmatales; f__Gemmataceae;	_Gemmata; s__	15	16	12	k__Bacteria; p__Planctomycetes; c__Planctomycetia; o__Gemmatales; f__Gemmataceae; g__Gemmata; s__
335	12	0	9	281826506bd90cbcc8d2b8ea34deaf8f	k__Bacteria; p__Proteobacteria; c__Gammaproteobacteria; o__Xanthomonadales; f__Xanthomonadaceae;	_Arenimonas; s__oryziterrae	12	0	9	k__Bacteria; p__Proteobacteria; c__Gammaproteobacteria; o__Xanthomonadales; f__Xanthomonadaceae; g__Arenimonas; s__oryziterrae
336	8	0	13	5a665ebaca283e71e26d5a4bcb738e74	k__Bacteria; p__Proteobacteria; c__Betaproteobacteria; o__Burkholderiales; f__Comamonadaceae	NA	8	0	13	k__Bacteria; p__Proteobacteria; c__Betaproteobacteria; o__Burkholderiales; f__Comamonadaceae
337	0	18	6	13f7bdea9263e307b59e037dad6ac5c9	k__Bacteria; p__Proteobacteria; c__Deltaproteobacteria; o__Myxococcales; f__Polyangiaceae	NA	0	18	6	k__Bacteria; p__Proteobacteria; c__Deltaproteobacteria; o__Myxococcales; f__Polyangiaceae
338	23	19	0	7a463318d3591c1627b0c3db1dff3e89	k__Bacteria; p__Proteobacteria; c__Betaproteobacteria; o__Burkholderiales; f__Comamonadaceae	NA	23	19	0	k__Bacteria; p__Proteobacteria; c__Betaproteobacteria; o__Burkholderiales; f__Comamonadaceae
339	17	0	14	a5392b7252b98357cac62f9b48a827c1	k__Bacteria; p__Proteobacteria; c__Alphaproteobacteria; o__Rhodospirillales; f__Rhodospirillaceae	NA	17	0	14	k__Bacteria; p__Proteobacteria; c__Alphaproteobacteria; o__Rhodospirillales; f__Rhodospirillaceae
340	15	0	12	e330afecb5097fd2cbbfe689071b3fb9	k__Bacteria; p__Gemmatimonadetes; c__Gemmatimonadetes; o__Gemmatimonadales; f__;	_; s__	15	0	12	k__Bacteria; p__Gemmatimonadetes; c__Gemmatimonadetes; o__Gemmatimonadales; f__; g__; s__
341	11	28	0	53c35cd666d408a9a580968884fe8c74	k__Bacteria; p__Planctomycetes; c__Planctomycetia; o__Gemmatales; f__Gemmataceae;	_; s__	11	28	0	k__Bacteria; p__Planctomycetes; c__Planctomycetia; o__Gemmatales; f__Gemmataceae; g__; s__
342	11	20	0	e0191f15925be51945005e1c40a47b5d	k__Bacteria; p__Acidobacteria; c__[Chloracidobacteria]; o__RB41; f__Ellin6075;	_; s__	11	20	0	k__Bacteria; p__Acidobacteria; c__[Chloracidobacteria]; o__RB41; f__Ellin6075; g__; s__
343	7	11	0	6e0363f7abc82a06805722c96ff38c51	k__Bacteria; p__Planctomycetes; c__Phycisphaerae; o__WD2101; f__;	_; s__	7	11	0	k__Bacteria; p__Planctomycetes; c__Phycisphaerae; o__WD2101; f__; g__; s__
344	0	25	17	55464edfb49c4c466701bfd7f481f387	k__Bacteria; p__Chloroflexi; c__Ktedonobacteria; o__Ktedonobacterales; f__Ktedonobacteraceae;	_Ktedonobacter; s__racemifer	0	25	17	k__Bacteria; p__Chloroflexi; c__Ktedonobacteria; o__Ktedonobacterales; f__Ktedonobacteraceae; g__Ktedonobacter; s__racemifer
345	0	19	23	d20a262403ef6fac96a7d78dc6800b20	k__Bacteria	NA	0	19	23	k__Bacteria
346	0	12	16	b7432576e99ce16a614da1d046c53397	k__Bacteria; p__Proteobacteria; c__Betaproteobacteria; o__Burkholderiales; f__Comamonadaceae	NA	0	12	16	k__Bacteria; p__Proteobacteria; c__Betaproteobacteria; o__Burkholderiales; f__Comamonadaceae
347	0	11	16	cf19ccd1eecd1475deb41ebadd0a7878	k__Bacteria; p__Verrucomicrobia; c__[Pedosphaerae]; o__[Pedosphaerales]; f__[Pedosphaeraceae];	_; s__	0	11	16	k__Bacteria; p__Verrucomicrobia; c__[Pedosphaerae]; o__[Pedosphaerales]; f__[Pedosphaeraceae]; g__; s__
348	29	12	0	5ec715190d6621fdc6b29e096e012d12	k__Bacteria; p__Bacteroidetes	NA	29	12	0	k__Bacteria; p__Bacteroidetes
349	21	20	0	957a2f2067c48fcf37043d3261e76acc	k__Bacteria; p__Acidobacteria; c__Acidobacteriia; o__Acidobacteriales; f__Koribacteraceae;	_Candidatus Koribacter; s__versatilis	21	20	0	k__Bacteria; p__Acidobacteria; c__Acidobacteriia; o__Acidobacteriales; f__Koribacteraceae; g__Candidatus Koribacter; s__versatilis
350	6	21	0	8c3e6d871560b8b43fdd7d19463080e4	k__Bacteria; p__Proteobacteria; c__Betaproteobacteria; o__Rhodocyclales; f__Rhodocyclaceae;	_Azoarcus; s__indigens	6	21	0	k__Bacteria; p__Proteobacteria; c__Betaproteobacteria; o__Rhodocyclales; f__Rhodocyclaceae; g__Azoarcus; s__indigens
351	0	14	14	fc988cb83f2de5e0545d79c0878e8057	k__Bacteria	NA	0	14	14	k__Bacteria
352	18	10	0	4716c1f85faa3cbba8a31dc29bde8d27	k__Bacteria; p__Actinobacteria; c__Thermoleophilia; o__Gaiellales; f__Gaiellaceae;	_Gaiella; s__occulta	18	10	0	k__Bacteria; p__Actinobacteria; c__Thermoleophilia; o__Gaiellales; f__Gaiellaceae; g__Gaiella; s__occulta
353	13	19	0	33bc6b0235ab6f2716fcc116a27c1ff1	k__Bacteria; p__Actinobacteria	NA	13	19	0	k__Bacteria; p__Actinobacteria
354	10	5	0	e7fcd4507dc3fd604eac8ce8b94e571f	k__Bacteria; p__Proteobacteria; c__Alphaproteobacteria; o__Rhodospirillales; f__Acetobacteraceae	NA	10	5	0	k__Bacteria; p__Proteobacteria; c__Alphaproteobacteria; o__Rhodospirillales; f__Acetobacteraceae
355	6	17	0	65ac9154cfebe1796a21b12192febded	k__Bacteria; p__Proteobacteria; c__Betaproteobacteria	NA	6	17	0	k__Bacteria; p__Proteobacteria; c__Betaproteobacteria
356	0	21	19	68baabacc8a2c387a9f306d903a9187a	k__Bacteria; p__Proteobacteria; c__Betaproteobacteria; o__Neisseriales; f__Neisseriaceae;	_Formivibrio; s__citricus	0	21	19	k__Bacteria; p__Proteobacteria; c__Betaproteobacteria; o__Neisseriales; f__Neisseriaceae; g__Formivibrio; s__citricus
357	0	14	11	c043ed7ca3ae98cdda437acfd69dc196	k__Bacteria	NA	0	14	11	k__Bacteria
358	0	13	8	52f3b89bf6ae94afe5649aba4860b267	k__Bacteria; p__Proteobacteria; c__Alphaproteobacteria; o__Sphingomonadales; f__Sphingomonadaceae	NA	0	13	8	k__Bacteria; p__Proteobacteria; c__Alphaproteobacteria; o__Sphingomonadales; f__Sphingomonadaceae
359	0	8	14	402858a0d8a0a3ad016613996ab3d5b4	k__Bacteria; p__Planctomycetes; c__Planctomycetia; o__Gemmatales; f__Gemmataceae;	_Gemmata; s__	0	8	14	k__Bacteria; p__Planctomycetes; c__Planctomycetia; o__Gemmatales; f__Gemmataceae; g__Gemmata; s__
360	11	0	7	f52f21214cae69c4575b91c69e794fd3	k__Bacteria; p__Planctomycetes; c__Planctomycetia; o__Gemmatales; f__Gemmataceae;	_; s__	11	0	7	k__Bacteria; p__Planctomycetes; c__Planctomycetia; o__Gemmatales; f__Gemmataceae; g__; s__
361	11	18	0	34481e1d3b53736f72db63d8320ee924	k__Bacteria; p__Actinobacteria; c__Actinobacteria; o__Actinomycetales; f__Intrasporangiaceae;	_Tetrasphaera	11	18	0	k__Bacteria; p__Actinobacteria; c__Actinobacteria; o__Actinomycetales; f__Intrasporangiaceae; g__Tetrasphaera
362	11	18	0	ea50e7818fab8b6611849bd23d52edfd	k__Bacteria; p__Firmicutes; c__Bacilli; o__Bacillales; f__Planococcaceae;	_Solibacillus; s__silvestris	11	18	0	k__Bacteria; p__Firmicutes; c__Bacilli; o__Bacillales; f__Planococcaceae; g__Solibacillus; s__silvestris
363	9	13	0	8b7a7e88c70ef0d2f022edcae5c8348f	k__Bacteria; p__Planctomycetes	NA	9	13	0	k__Bacteria; p__Planctomycetes
364	8	13	18	edbf2f0e7da95a035dc7aaafd4bc30aa	k__Bacteria	NA	8	13	18	k__Bacteria
365	7	0	19	a38a821c8fd186b8eb77af1ae8ee456a	k__Bacteria; p__Planctomycetes; c__Phycisphaerae; o__WD2101; f__;	_; s__	7	0	19	k__Bacteria; p__Planctomycetes; c__Phycisphaerae; o__WD2101; f__; g__; s__
366	24	14	0	9e256c2bd4f9de38090648dbc7a77bc2	k__Bacteria; p__Actinobacteria; c__Actinobacteria; o__Actinomycetales; f__Micromonosporaceae	NA	24	14	0	k__Bacteria; p__Actinobacteria; c__Actinobacteria; o__Actinomycetales; f__Micromonosporaceae
367	20	18	0	c1d36fa2deb8b4be79ea47d78f272382	k__Bacteria; p__Actinobacteria; c__Actinobacteria; o__Actinomycetales; f__Streptomycetaceae;	_Streptomyces	20	18	0	k__Bacteria; p__Actinobacteria; c__Actinobacteria; o__Actinomycetales; f__Streptomycetaceae; g__Streptomyces
368	12	0	12	4c9402f5046813d4b06c52582ab629a6	k__Bacteria; p__Planctomycetes; c__Phycisphaerae; o__WD2101; f__;	_; s__	12	0	12	k__Bacteria; p__Planctomycetes; c__Phycisphaerae; o__WD2101; f__; g__; s__
369	11	10	0	29a7eb35c211be8678001593b574de1e	k__Bacteria; p__Bacteroidetes; c__Sphingobacteriia; o__Sphingobacteriales; f__Sphingobacteriaceae	NA	11	10	0	k__Bacteria; p__Bacteroidetes; c__Sphingobacteriia; o__Sphingobacteriales; f__Sphingobacteriaceae
370	10	12	0	6d9c0363b0edf360088dd9cbb571f4a8	k__Bacteria; p__Bacteroidetes; c__Cytophagia; o__Cytophagales; f__Cytophagaceae;	_; s__	10	12	0	k__Bacteria; p__Bacteroidetes; c__Cytophagia; o__Cytophagales; f__Cytophagaceae; g__; s__
371	8	0	9	ff1a4b993d444b60a0c873f005ce14aa	k__Bacteria; p__Acidobacteria; c__Acidobacteria-6; o__; f__;	_; s__	8	0	9	k__Bacteria; p__Acidobacteria; c__Acidobacteria-6; o__; f__; g__; s__
372	7	0	14	217cabe035e5e285aef4772773d73c4c	k__Bacteria; p__Bacteroidetes; c__Cytophagia; o__Cytophagales	NA	7	0	14	k__Bacteria; p__Bacteroidetes; c__Cytophagia; o__Cytophagales
373	0	19	19	efcb9af6cdb2afa703435452c2933388	k__Bacteria; p__Planctomycetes; c__Phycisphaerae; o__CPla-3; f__;	_; s__	0	19	19	k__Bacteria; p__Planctomycetes; c__Phycisphaerae; o__CPla-3; f__; g__; s__
374	0	16	12	309eb41bbfd10c994e5fc70278fe892a	k__Bacteria; p__Planctomycetes; c__Phycisphaerae; o__WD2101; f__;	_; s__	0	16	12	k__Bacteria; p__Planctomycetes; c__Phycisphaerae; o__WD2101; f__; g__; s__
375	0	11	16	4435cf8e0253677b882960ca8a9959d0	k__Bacteria; p__Planctomycetes; c__Phycisphaerae; o__WD2101; f__;	_; s__	0	11	16	k__Bacteria; p__Planctomycetes; c__Phycisphaerae; o__WD2101; f__; g__; s__
376	11	6	0	27dcaabfbb542422cf395158ba803dbe	k__Bacteria; p__Proteobacteria; c__Alphaproteobacteria; o__Rhizobiales; f__Xanthobacteraceae	NA	11	6	0	k__Bacteria; p__Proteobacteria; c__Alphaproteobacteria; o__Rhizobiales; f__Xanthobacteraceae
377	8	0	10	b0358f4e48f042edc9842ae2785d54c1	k__Bacteria; p__; c__; o__; f__;	_; s__	8	0	10	k__Bacteria; p__; c__; o__; f__; g__; s__
378	5	11	0	fcf6e1d2872b7b852c2fb2cb1255bd80	k__Bacteria; p__Proteobacteria; c__Gammaproteobacteria	NA	5	11	0	k__Bacteria; p__Proteobacteria; c__Gammaproteobacteria
379	0	18	9	a0764749b903d97ca79c902d9213c079	k__Bacteria; p__Bacteroidetes; c__Sphingobacteriia; o__Sphingobacteriales; f__Sphingobacteriaceae;	_Solitalea; s__koreensis	0	18	9	k__Bacteria; p__Bacteroidetes; c__Sphingobacteriia; o__Sphingobacteriales; f__Sphingobacteriaceae; g__Solitalea; s__koreensis
380	19	17	0	615a1939db0cd29d4ce769d7e97c3558	k__Bacteria; p__; c__; o__; f__;	_; s__	19	17	0	k__Bacteria; p__; c__; o__; f__; g__; s__
381	0	31	5	20a3497d162f071e236af6358d9bd894	k__Bacteria; p__Verrucomicrobia; c__[Spartobacteria]; o__[Chthoniobacterales]; f__[Chthoniobacteraceae];	_OR-59; s__	0	31	5	k__Bacteria; p__Verrucomicrobia; c__[Spartobacteria]; o__[Chthoniobacterales]; f__[Chthoniobacteraceae]; g__OR-59; s__
382	12	16	0	bc2f7363decc531538e9ece3a44edcc2	k__Bacteria; p__Actinobacteria; c__Actinobacteria; o__Actinomycetales; f__Microbacteriaceae	NA	12	16	0	k__Bacteria; p__Actinobacteria; c__Actinobacteria; o__Actinomycetales; f__Microbacteriaceae
383	10	0	16	728c61e5b15d11771dce7c395a5bd8e3	k__Bacteria; p__Chlamydiae; c__Chlamydiia; o__Chlamydiales; f__Simkaniaceae;	_Simkania	10	0	16	k__Bacteria; p__Chlamydiae; c__Chlamydiia; o__Chlamydiales; f__Simkaniaceae; g__Simkania
384	10	9	8	48baa784e1963e9126bf2f92ab4059a5	k__Bacteria; p__Planctomycetes; c__Phycisphaerae; o__WD2101; f__;	_; s__	10	9	8	k__Bacteria; p__Planctomycetes; c__Phycisphaerae; o__WD2101; f__; g__; s__
385	0	22	13	97aca60e4892d4f748e17f824898603d	k__Bacteria; p__Proteobacteria; c__Deltaproteobacteria; o__Myxococcales; f__;	_; s__	0	22	13	k__Bacteria; p__Proteobacteria; c__Deltaproteobacteria; o__Myxococcales; f__; g__; s__
386	13	6	0	7bc238447f0db43e650bb79a7b0046ea	k__Bacteria; p__Proteobacteria; c__Gammaproteobacteria	NA	13	6	0	k__Bacteria; p__Proteobacteria; c__Gammaproteobacteria
387	10	13	0	524f2e8b50aab28fbd5e7dda9dfbaf6d	k__Bacteria; p__Verrucomicrobia; c__[Pedosphaerae]; o__[Pedosphaerales]; f__[Pedosphaeraceae];	_; s__	10	13	0	k__Bacteria; p__Verrucomicrobia; c__[Pedosphaerae]; o__[Pedosphaerales]; f__[Pedosphaeraceae]; g__; s__
388	6	12	7	8d2e6cb2851e52ffee987199f224fcec	k__Bacteria; p__Armatimonadetes; c__[Fimbriimonadia]; o__[Fimbriimonadales]; f__[Fimbriimonadaceae];	_Fimbriimonas; s__	6	12	7	k__Bacteria; p__Armatimonadetes; c__[Fimbriimonadia]; o__[Fimbriimonadales]; f__[Fimbriimonadaceae]; g__Fimbriimonas; s__
389	0	17	8	a43249b9d0611795f3bc688e8dd6c306	k__Bacteria; p__Verrucomicrobia; c__[Pedosphaerae]; o__[Pedosphaerales]; f__[Pedosphaeraceae];	_; s__	0	17	8	k__Bacteria; p__Verrucomicrobia; c__[Pedosphaerae]; o__[Pedosphaerales]; f__[Pedosphaeraceae]; g__; s__
390	0	16	18	13c9af68a91d980d9cc446e1e0f4adb8	k__Bacteria; p__Proteobacteria; c__Alphaproteobacteria; o__Rhodospirillales; f__Acetobacteraceae;	_Gluconacetobacter	0	16	18	k__Bacteria; p__Proteobacteria; c__Alphaproteobacteria; o__Rhodospirillales; f__Acetobacteraceae; g__Gluconacetobacter
391	0	10	24	114224eaeea8883e554ce6a0e3e75e55	k__Bacteria; p__Proteobacteria; c__Alphaproteobacteria	NA	0	10	24	k__Bacteria; p__Proteobacteria; c__Alphaproteobacteria
392	12	4	0	0f3ad86e2ec8b9a64da9503426d2e408	k__Bacteria; p__Proteobacteria; c__Betaproteobacteria	NA	12	4	0	k__Bacteria; p__Proteobacteria; c__Betaproteobacteria
393	10	12	0	b42d46b1b3c2fceef7f5a3a18d759a3b	k__Bacteria; p__Actinobacteria; c__Thermoleophilia; o__Solirubrobacterales	NA	10	12	0	k__Bacteria; p__Actinobacteria; c__Thermoleophilia; o__Solirubrobacterales
394	9	16	0	eb54ff500511af18dcaecc47b0546ccb	k__Bacteria; p__Proteobacteria; c__Alphaproteobacteria; o__Rhodospirillales; f__Acetobacteraceae	NA	9	16	0	k__Bacteria; p__Proteobacteria; c__Alphaproteobacteria; o__Rhodospirillales; f__Acetobacteraceae
395	7	0	13	a70dbdc64afd3a1209bf132e3daf0f8e	k__Bacteria; p__Planctomycetes; c__Phycisphaerae; o__Phycisphaerales; f__;	_; s__	7	0	13	k__Bacteria; p__Planctomycetes; c__Phycisphaerae; o__Phycisphaerales; f__; g__; s__
396	0	17	16	d2cbb2f2b15bf98c3573cc4dd864fe04	k__Bacteria; p__Proteobacteria; c__Betaproteobacteria; o__Rhodocyclales; f__Rhodocyclaceae;	_Denitromonas; s__indolicum	0	17	16	k__Bacteria; p__Proteobacteria; c__Betaproteobacteria; o__Rhodocyclales; f__Rhodocyclaceae; g__Denitromonas; s__indolicum
397	0	15	8	e22bde164cd02da4e161b087c9b6bfdf	k__Bacteria; p__; c__; o__; f__;	_; s__	0	15	8	k__Bacteria; p__; c__; o__; f__; g__; s__
398	19	0	13	d778d3e02fccba081d708d1c4f523f74	k__Bacteria; p__Planctomycetes; c__Planctomycetia; o__Gemmatales; f__Gemmataceae;	_; s__	19	0	13	k__Bacteria; p__Planctomycetes; c__Planctomycetia; o__Gemmatales; f__Gemmataceae; g__; s__
399	17	0	8	6cd5a26175ca89903f44916c91645c5b	k__Bacteria; p__Actinobacteria; c__Thermoleophilia; o__Solirubrobacterales; f__;	_; s__	17	0	8	k__Bacteria; p__Actinobacteria; c__Thermoleophilia; o__Solirubrobacterales; f__; g__; s__
400	13	19	0	d6c1a9f4f7a6b17d99c52ec2d1e181e7	k__Bacteria; p__Actinobacteria; c__Actinobacteria; o__Actinomycetales	NA	13	19	0	k__Bacteria; p__Actinobacteria; c__Actinobacteria; o__Actinomycetales
401	8	9	0	d8e101d9b7d4fd743cb420deb9456145	k__Bacteria; p__Actinobacteria; c__Actinobacteria; o__Actinomycetales; f__Nocardioidaceae;	_Nocardioides	8	9	0	k__Bacteria; p__Actinobacteria; c__Actinobacteria; o__Actinomycetales; f__Nocardioidaceae; g__Nocardioides
402	8	9	5	cc9dc930894adfed1ffad83a7b08784e	k__Bacteria; p__Nitrospirae; c__Nitrospira; o__Nitrospirales; f__Nitrospiraceae;	_Nitrospira; s__calida	8	9	5	k__Bacteria; p__Nitrospirae; c__Nitrospira; o__Nitrospirales; f__Nitrospiraceae; g__Nitrospira; s__calida
403	8	10	8	33a267bb03cf6715ef219ef0e3fe054c	k__Bacteria; p__OD1; c__ZB2; o__; f__;	_; s__	8	10	8	k__Bacteria; p__OD1; c__ZB2; o__; f__; g__; s__
404	5	20	0	be37ad99dec5db6725e9ffa0f9e67017	k__Bacteria; p__Bacteroidetes	NA	5	20	0	k__Bacteria; p__Bacteroidetes
405	0	16	16	04ff14077e7d389910ee3a3ffd3fc55e	k__Bacteria; p__Proteobacteria; c__Betaproteobacteria; o__Rhodocyclales; f__Rhodocyclaceae;	_Georgfuchsia; s__toluolica	0	16	16	k__Bacteria; p__Proteobacteria; c__Betaproteobacteria; o__Rhodocyclales; f__Rhodocyclaceae; g__Georgfuchsia; s__toluolica
406	0	8	13	83993a16a16f287286c5911b9b5a5959	k__Bacteria; p__Verrucomicrobia; c__[Pedosphaerae]; o__[Pedosphaerales]; f__auto67_4W;	_; s__	0	8	13	k__Bacteria; p__Verrucomicrobia; c__[Pedosphaerae]; o__[Pedosphaerales]; f__auto67_4W; g__; s__
407	17	14	0	c1929af05b54a5ef37ef6a5a28469a09	k__Bacteria; p__Planctomycetes; c__Planctomycetia; o__Gemmatales; f__Gemmataceae;	_; s__	17	14	0	k__Bacteria; p__Planctomycetes; c__Planctomycetia; o__Gemmatales; f__Gemmataceae; g__; s__
408	9	9	0	9d7e8225689ab438f1961f570df4fcc8	k__Bacteria; p__Bacteroidetes; c__[Saprospirae]; o__[Saprospirales]; f__Chitinophagaceae	NA	9	9	0	k__Bacteria; p__Bacteroidetes; c__[Saprospirae]; o__[Saprospirales]; f__Chitinophagaceae
409	9	0	12	563ecbf18987fc311169148053937daa	k__Bacteria; p__Bacteroidetes; c__Flavobacteriia; o__Flavobacteriales; f__Flavobacteriaceae;	_Persicivirga	9	0	12	k__Bacteria; p__Bacteroidetes; c__Flavobacteriia; o__Flavobacteriales; f__Flavobacteriaceae; g__Persicivirga
410	8	13	0	a8914da48a76a42e52ab30cd06cc6ee6	k__Bacteria; p__Actinobacteria; c__Thermoleophilia; o__Solirubrobacterales; f__;	_; s__	8	13	0	k__Bacteria; p__Actinobacteria; c__Thermoleophilia; o__Solirubrobacterales; f__; g__; s__
411	0	13	18	fea7fd9aa08ad34cf23537c142d9e093	k__Bacteria; p__; c__; o__; f__;	_; s__	0	13	18	k__Bacteria; p__; c__; o__; f__; g__; s__
412	0	10	21	3deb174591741ae685ec629436ec01ea	k__Bacteria; p__Acidobacteria; c__DA052; o__Ellin6513; f__;	_; s__	0	10	21	k__Bacteria; p__Acidobacteria; c__DA052; o__Ellin6513; f__; g__; s__
413	20	10	0	45c3f1bfa98cfac4502b4619a03b0cb7	k__Bacteria; p__Actinobacteria; c__Actinobacteria; o__Actinomycetales; f__Nocardioidaceae;	_Nocardioides	20	10	0	k__Bacteria; p__Actinobacteria; c__Actinobacteria; o__Actinomycetales; f__Nocardioidaceae; g__Nocardioides
414	16	14	0	042c706788929e15e28a54b9268c9dc1	k__Bacteria; p__Planctomycetes; c__Planctomycetia; o__Pirellulales; f__Pirellulaceae;	_; s__	16	14	0	k__Bacteria; p__Planctomycetes; c__Planctomycetia; o__Pirellulales; f__Pirellulaceae; g__; s__
415	14	16	0	4813c855d5287b9a5cff6e1edf352b83	k__Bacteria; p__Proteobacteria; c__Alphaproteobacteria; o__Sphingomonadales; f__Sphingomonadaceae;	_Sphingosinicella; s__microcystinivorans	14	16	0	k__Bacteria; p__Proteobacteria; c__Alphaproteobacteria; o__Sphingomonadales; f__Sphingomonadaceae; g__Sphingosinicella; s__microcystinivorans
416	14	0	16	3f0e65796505d44b45dd010f31e0e120	k__Bacteria; p__Verrucomicrobia; c__[Pedosphaerae]; o__[Pedosphaerales]; f__[Pedosphaeraceae];	_; s__	14	0	16	k__Bacteria; p__Verrucomicrobia; c__[Pedosphaerae]; o__[Pedosphaerales]; f__[Pedosphaeraceae]; g__; s__
417	9	2	0	bc4611f4c42fe8e120b9f51ba243d815	k__Bacteria; p__OD1; c__ABY1; o__; f__;	_; s__	9	2	0	k__Bacteria; p__OD1; c__ABY1; o__; f__; g__; s__
418	9	21	0	280638fcc8c8462174de24b2fb09f046	k__Bacteria; p__OD1; c__; o__; f__;	_; s__	9	21	0	k__Bacteria; p__OD1; c__; o__; f__; g__; s__
419	7	0	10	bb65a68d7926fafb717d1a4850a5e90a	k__Bacteria; p__Proteobacteria; c__Gammaproteobacteria	NA	7	0	10	k__Bacteria; p__Proteobacteria; c__Gammaproteobacteria
420	0	13	6	9e60d65649d186bcaa75196a7b4050b6	k__Bacteria; p__Planctomycetes; c__Phycisphaerae; o__WD2101; f__;	_; s__	0	13	6	k__Bacteria; p__Planctomycetes; c__Phycisphaerae; o__WD2101; f__; g__; s__
421	0	12	18	1640d3576c0ab79b83a707bdf9b059f8	k__Bacteria; p__Planctomycetes; c__Planctomycetia; o__Pirellulales; f__Pirellulaceae	NA	0	12	18	k__Bacteria; p__Planctomycetes; c__Planctomycetia; o__Pirellulales; f__Pirellulaceae
422	17	12	0	212a998b9e08006a16a95d12e597f5e0	k__Bacteria; p__Planctomycetes; c__Planctomycetia; o__Gemmatales; f__Gemmataceae;	_; s__	17	12	0	k__Bacteria; p__Planctomycetes; c__Planctomycetia; o__Gemmatales; f__Gemmataceae; g__; s__
423	16	13	0	7bdeba051170dfffc1f42876ebaac03e	k__Bacteria; p__Planctomycetes; c__Planctomycetia; o__Pirellulales; f__Pirellulaceae;	_; s__	16	13	0	k__Bacteria; p__Planctomycetes; c__Planctomycetia; o__Pirellulales; f__Pirellulaceae; g__; s__
424	13	16	0	0f7b265c75171ad2264bb4a688300a54	k__Bacteria; p__Bacteroidetes; c__[Saprospirae]; o__[Saprospirales]; f__Chitinophagaceae;	_Trachelomonas; s__volvocinopsis	13	16	0	k__Bacteria; p__Bacteroidetes; c__[Saprospirae]; o__[Saprospirales]; f__Chitinophagaceae; g__Trachelomonas; s__volvocinopsis
425	13	0	16	71736e0149759c6c023dfe897f4bb087	k__Bacteria; p__Planctomycetes; c__Planctomycetia; o__Pirellulales; f__Pirellulaceae	NA	13	0	16	k__Bacteria; p__Planctomycetes; c__Planctomycetia; o__Pirellulales; f__Pirellulaceae
426	13	0	16	2c0fb1aed8f29d121f40c7ab83be14c6	k__Bacteria; p__Actinobacteria; c__Actinobacteria; o__Actinomycetales; f__Pseudonocardiaceae;	_Saccharomonospora	13	0	16	k__Bacteria; p__Actinobacteria; c__Actinobacteria; o__Actinomycetales; f__Pseudonocardiaceae; g__Saccharomonospora
427	9	4	0	8ebfccb8956443a01de48bc177222742	k__Bacteria; p__Actinobacteria	NA	9	4	0	k__Bacteria; p__Actinobacteria
428	9	0	7	d3d996cf6f45c836a0dff4bb6352c50d	k__Bacteria; p__Planctomycetes; c__Planctomycetia; o__Gemmatales; f__Gemmataceae;	_Gemmata; s__obscuriglobus	9	0	7	k__Bacteria; p__Planctomycetes; c__Planctomycetia; o__Gemmatales; f__Gemmataceae; g__Gemmata; s__obscuriglobus
429	8	0	8	fde168124f4bb4a2a665b7927ec3be0e	k__Bacteria; p__Proteobacteria; c__Alphaproteobacteria; o__Rhodospirillales; f__Rhodospirillaceae	NA	8	0	8	k__Bacteria; p__Proteobacteria; c__Alphaproteobacteria; o__Rhodospirillales; f__Rhodospirillaceae
430	3	17	0	0b42788ee212159e3e4eda7f2a3c1b2f	k__Bacteria; p__Verrucomicrobia; c__[Spartobacteria]; o__[Chthoniobacterales]; f__[Chthoniobacteraceae];	_OR-59; s__	3	17	0	k__Bacteria; p__Verrucomicrobia; c__[Spartobacteria]; o__[Chthoniobacterales]; f__[Chthoniobacteraceae]; g__OR-59; s__
431	0	19	10	7119d56e2dce4bc3402d993758f9811c	k__Bacteria; p__Armatimonadetes; c__Armatimonadia; o__Armatimonadales; f__Armatimonadaceae;	_CL0-1; s__	0	19	10	k__Bacteria; p__Armatimonadetes; c__Armatimonadia; o__Armatimonadales; f__Armatimonadaceae; g__CL0-1; s__
432	0	18	11	2da165e02bfe3cc4107ba808071e01e7	k__Bacteria; p__Armatimonadetes; c__Chthonomonadetes; o__Chthonomonadales; f__Chthonomonadaceae;	_; s__	0	18	11	k__Bacteria; p__Armatimonadetes; c__Chthonomonadetes; o__Chthonomonadales; f__Chthonomonadaceae; g__; s__
433	0	17	4	43d6dd6fa08553ad385ed6aaf8d9dc8d	k__Bacteria; p__Chloroflexi; c__Ktedonobacteria; o__Thermogemmatisporales; f__Thermogemmatisporaceae;	_; s__	0	17	4	k__Bacteria; p__Chloroflexi; c__Ktedonobacteria; o__Thermogemmatisporales; f__Thermogemmatisporaceae; g__; s__
434	0	17	12	13dfee7a851a1a77f53d6e03aa54d026	k__Bacteria	NA	0	17	12	k__Bacteria
435	12	12	0	10513155b0342f3028e0e4f1545bd2ef	k__Bacteria; p__Gemmatimonadetes; c__Gemmatimonadetes; o__Gemmatimonadales; f__Ellin5301;	_; s__	12	12	0	k__Bacteria; p__Gemmatimonadetes; c__Gemmatimonadetes; o__Gemmatimonadales; f__Ellin5301; g__; s__
436	8	20	0	01d3056e7c68a9a068b08555bcf14645	k__Bacteria; p__TM7; c__TM7-1; o__; f__;	_; s__	8	20	0	k__Bacteria; p__TM7; c__TM7-1; o__; f__; g__; s__
437	6	0	6	82dae8173e634c0969d3b93f1cea5c1e	k__Bacteria; p__Actinobacteria; c__Thermoleophilia; o__Solirubrobacterales; f__Solirubrobacteraceae;	_Solirubrobacter; s__	6	0	6	k__Bacteria; p__Actinobacteria; c__Thermoleophilia; o__Solirubrobacterales; f__Solirubrobacteraceae; g__Solirubrobacter; s__
438	6	7	0	cc7c073a36db207117eaf94efcd8e776	k__Bacteria; p__Acidobacteria; c__Solibacteres; o__Solibacterales; f__AKIW659;	_; s__	6	7	0	k__Bacteria; p__Acidobacteria; c__Solibacteres; o__Solibacterales; f__AKIW659; g__; s__
439	5	8	15	2ee969f12411ddfe2cf7ba0e6bc805bf	k__Bacteria; p__Acidobacteria; c__Solibacteres; o__Solibacterales; f__[Bryobacteraceae];	_Bryobacter; s__	5	8	15	k__Bacteria; p__Acidobacteria; c__Solibacteres; o__Solibacterales; f__[Bryobacteraceae]; g__Bryobacter; s__
440	0	20	8	0a69f039ea1de401ef75d3535d7ac91c	k__Bacteria; p__OD1; c__; o__; f__;	_; s__	0	20	8	k__Bacteria; p__OD1; c__; o__; f__; g__; s__
441	13	14	0	0feff3a795492676da783c687653e392	k__Bacteria; p__Bacteroidetes; c__[Saprospirae]; o__[Saprospirales]; f__Chitinophagaceae	NA	13	14	0	k__Bacteria; p__Bacteroidetes; c__[Saprospirae]; o__[Saprospirales]; f__Chitinophagaceae
442	0	19	8	a7f21367b387952d8ee304da47bc7ca2	k__Bacteria; p__Actinobacteria; c__Actinobacteria; o__Actinomycetales; f__Nocardioidaceae;	_Nocardioides	0	19	8	k__Bacteria; p__Actinobacteria; c__Actinobacteria; o__Actinomycetales; f__Nocardioidaceae; g__Nocardioides
443	0	15	12	332d9520072f5eb709df6d3c7531c0a7	k__Bacteria; p__Firmicutes; c__Clostridia; o__Clostridiales; f__Ruminococcaceae;	_Clostridium	0	15	12	k__Bacteria; p__Firmicutes; c__Clostridia; o__Clostridiales; f__Ruminococcaceae; g__Clostridium
444	0	15	12	05b08c644812edb4eb7cfd5c2d03a25c	k__Bacteria; p__OD1; c__ZB2; o__; f__;	_; s__	0	15	12	k__Bacteria; p__OD1; c__ZB2; o__; f__; g__; s__
445	12	0	6	f95ab6da32b912ba0a7380a775527458	k__Bacteria; p__TM7; c__; o__; f__;	_; s__	12	0	6	k__Bacteria; p__TM7; c__; o__; f__; g__; s__
446	8	4	0	20bff84e2f25d16900af3249d1f202dc	k__Bacteria; p__Chlamydiae; c__Chlamydiia; o__Chlamydiales; f__Parachlamydiaceae;	_Neochlamydia; s__hartmannellae	8	4	0	k__Bacteria; p__Chlamydiae; c__Chlamydiia; o__Chlamydiales; f__Parachlamydiaceae; g__Neochlamydia; s__hartmannellae
447	6	11	0	e3834599add09b82d984416dc76e1fee	k__Bacteria	NA	6	11	0	k__Bacteria
448	0	16	10	cb3f5b5ed4031cefedb5d31ea710f040	k__Bacteria; p__; c__; o__; f__;	_; s__	0	16	10	k__Bacteria; p__; c__; o__; f__; g__; s__
449	0	15	3	6c119bd1df769bc7bd39abc22da8d6aa	k__Bacteria; p__; c__; o__; f__;	_; s__	0	15	3	k__Bacteria; p__; c__; o__; f__; g__; s__
450	0	5	21	2cc12b06c20a730a49e0300d0de697bb	k__Bacteria; p__Proteobacteria; c__Deltaproteobacteria; o__Myxococcales; f__Polyangiaceae;	_Polyangium; s__fumosum	0	5	21	k__Bacteria; p__Proteobacteria; c__Deltaproteobacteria; o__Myxococcales; f__Polyangiaceae; g__Polyangium; s__fumosum
451	16	0	9	4e6958e930e626449fa15d8b815d9626	k__Bacteria; p__Planctomycetes; c__Phycisphaerae; o__WD2101; f__;	_; s__	16	0	9	k__Bacteria; p__Planctomycetes; c__Phycisphaerae; o__WD2101; f__; g__; s__
452	12	13	0	cbdd3b24a6426d492ca431653c75eabe	k__Bacteria; p__Chloroflexi; c__Ktedonobacteria; o__Ktedonobacterales; f__Ktedonobacteraceae;	_Ktedonobacter; s__racemifer	12	13	0	k__Bacteria; p__Chloroflexi; c__Ktedonobacteria; o__Ktedonobacterales; f__Ktedonobacteraceae; g__Ktedonobacter; s__racemifer
453	12	13	0	f0d29a162874828ac123b8800d4743bb	k__Bacteria; p__Proteobacteria; c__Gammaproteobacteria; o__Xanthomonadales; f__Xanthomonadaceae	NA	12	13	0	k__Bacteria; p__Proteobacteria; c__Gammaproteobacteria; o__Xanthomonadales; f__Xanthomonadaceae
454	10	4	0	32e4487e33d20a24de76082b6c21727f	k__Bacteria; p__Chloroflexi; c__Ktedonobacteria; o__Thermogemmatisporales; f__Thermogemmatisporaceae;	_; s__	10	4	0	k__Bacteria; p__Chloroflexi; c__Ktedonobacteria; o__Thermogemmatisporales; f__Thermogemmatisporaceae; g__; s__
455	6	0	6	b4903a4423b9a9d20419821ac15f76f6	k__Bacteria; p__Gemmatimonadetes; c__Gemmatimonadetes; o__; f__;	_; s__	6	0	6	k__Bacteria; p__Gemmatimonadetes; c__Gemmatimonadetes; o__; f__; g__; s__
456	0	12	13	c4b8e6c4bb5059cbac30c14f19c3392d	k__Bacteria	NA	0	12	13	k__Bacteria
457	15	0	9	f45b82f9bc9ffd66442a3d29d2e2e236	k__Bacteria; p__Armatimonadetes; c__Chthonomonadetes; o__SJA-22; f__;	_; s__	15	0	9	k__Bacteria; p__Armatimonadetes; c__Chthonomonadetes; o__SJA-22; f__; g__; s__
458	11	13	0	bf619f8f072a023b52ffa51cdf2565db	k__Bacteria	NA	11	13	0	k__Bacteria
459	9	0	15	de0b94ccca2001a0859356d04d102298	k__Bacteria; p__Planctomycetes; c__Phycisphaerae; o__WD2101; f__;	_; s__	9	0	15	k__Bacteria; p__Planctomycetes; c__Phycisphaerae; o__WD2101; f__; g__; s__
460	9	0	8	86f1a70bfb8acf917c0c78a90e5c3395	k__Bacteria; p__Bacteroidetes; c__[Saprospirae]; o__[Saprospirales]; f__Chitinophagaceae	NA	9	0	8	k__Bacteria; p__Bacteroidetes; c__[Saprospirae]; o__[Saprospirales]; f__Chitinophagaceae
461	6	2	0	1cec4efc112bfb52205302ffc51c4433	k__Bacteria	NA	6	2	0	k__Bacteria
462	0	13	11	dab66887ec30d3c17bbfffb6d6e6ecda	k__Bacteria; p__OD1; c__; o__; f__;	_; s__	0	13	11	k__Bacteria; p__OD1; c__; o__; f__; g__; s__
463	0	12	12	b587fb8ba2f2ee16ced3b29e1e7964de	k__Bacteria; p__; c__; o__; f__;	_; s__	0	12	12	k__Bacteria; p__; c__; o__; f__; g__; s__
464	0	11	13	90142754d946e4af51a3ebea45d217a0	k__Bacteria; p__Planctomycetes; c__Phycisphaerae; o__WD2101; f__;	_; s__	0	11	13	k__Bacteria; p__Planctomycetes; c__Phycisphaerae; o__WD2101; f__; g__; s__
465	0	4	9	63a8fe2a645a3566d573687e2f0df62b	k__Bacteria; p__Chloroflexi; c__Anaerolineae; o__SBR1031	NA	0	4	9	k__Bacteria; p__Chloroflexi; c__Anaerolineae; o__SBR1031
466	10	6	0	796c9818ed89949250915853ae5ffd3f	k__Bacteria	NA	10	6	0	k__Bacteria
467	5	7	3	547fe0b0e8620bfa0dc1f9508e68350f	k__Bacteria; p__Planctomycetes; c__Phycisphaerae; o__Phycisphaerales; f__Phycisphaeraceae;	_Phycisphaera; s__mikurensis	5	7	3	k__Bacteria; p__Planctomycetes; c__Phycisphaerae; o__Phycisphaerales; f__Phycisphaeraceae; g__Phycisphaera; s__mikurensis
468	0	6	5	9675fd6c265852955b85932d08a0ea16	k__Bacteria; p__Spirochaetes; c__Spirochaetes; o__Spirochaetales; f__Spirochaetaceae;	_Spirochaeta; s__aurantia	0	6	5	k__Bacteria; p__Spirochaetes; c__Spirochaetes; o__Spirochaetales; f__Spirochaetaceae; g__Spirochaeta; s__aurantia
469	11	0	11	5f7a8dfd8bc376b60b4e75fd698497eb	k__Bacteria; p__Actinobacteria; c__Actinobacteria; o__Actinomycetales	NA	11	0	11	k__Bacteria; p__Actinobacteria; c__Actinobacteria; o__Actinomycetales
470	9	0	13	3957b91dbab60c125b9955d2a4396963	k__Bacteria; p__Proteobacteria; c__Deltaproteobacteria; o__Myxococcales; f__;	_; s__	9	0	13	k__Bacteria; p__Proteobacteria; c__Deltaproteobacteria; o__Myxococcales; f__; g__; s__
471	5	0	17	ece1d3ab10aebb31dc07ba1f958f9e45	k__Bacteria; p__Bacteroidetes; c__Sphingobacteriia; o__Sphingobacteriales; f__Sphingobacteriaceae;	_Solitalea; s__koreensis	5	0	17	k__Bacteria; p__Bacteroidetes; c__Sphingobacteriia; o__Sphingobacteriales; f__Sphingobacteriaceae; g__Solitalea; s__koreensis
472	4	14	0	50d01e82aa32caa9cac2f962810731d2	k__Bacteria; p__WS6; c__B142; o__; f__;	_; s__	4	14	0	k__Bacteria; p__WS6; c__B142; o__; f__; g__; s__
473	0	12	10	3d3e680fafd4b1983f47b7ef77f25a8a	k__Bacteria; p__Planctomycetes; c__Planctomycetia; o__Gemmatales; f__Gemmataceae;	_; s__	0	12	10	k__Bacteria; p__Planctomycetes; c__Planctomycetia; o__Gemmatales; f__Gemmataceae; g__; s__
474	0	11	11	595c9c1263b9b7e7b787457a92a69445	k__Bacteria; p__Proteobacteria; c__Alphaproteobacteria; o__Rhodospirillales; f__Acetobacteraceae	NA	0	11	11	k__Bacteria; p__Proteobacteria; c__Alphaproteobacteria; o__Rhodospirillales; f__Acetobacteraceae
475	0	10	12	5efc250e91fba73148defc596b6bbc95	k__Bacteria; p__Acidobacteria; c__Solibacteres; o__Solibacterales	NA	0	10	12	k__Bacteria; p__Acidobacteria; c__Solibacteres; o__Solibacterales
476	0	5	7	deb865f1d3abffbf50e35d6d9836c1ac	k__Bacteria; p__Chloroflexi; c__Ktedonobacteria; o__Ktedonobacterales; f__Ktedonobacteraceae;	_Ktedonobacter; s__racemifer	0	5	7	k__Bacteria; p__Chloroflexi; c__Ktedonobacteria; o__Ktedonobacterales; f__Ktedonobacteraceae; g__Ktedonobacter; s__racemifer
477	0	5	3	30c07f6757967e4f43572c34a89d5689	k__Bacteria; p__Chloroflexi; c__Anaerolineae; o__SBR1031; f__oc28;	_; s__	0	5	3	k__Bacteria; p__Chloroflexi; c__Anaerolineae; o__SBR1031; f__oc28; g__; s__
478	12	0	6	4e505f62213d0cf52f19854383977bdd	k__Bacteria; p__OD1; c__ZB2; o__; f__;	_; s__	12	0	6	k__Bacteria; p__OD1; c__ZB2; o__; f__; g__; s__
479	0	13	8	3bd129e7ed7dbc8118a6fee9abebd3af	k__Bacteria; p__Proteobacteria; c__Deltaproteobacteria; o__Myxococcales; f__;	_; s__	0	13	8	k__Bacteria; p__Proteobacteria; c__Deltaproteobacteria; o__Myxococcales; f__; g__; s__
480	0	5	8	e87432aa7dcc989811d243344876819b	k__Bacteria; p__Chloroflexi; c__Ktedonobacteria; o__Thermogemmatisporales; f__Thermogemmatisporaceae;	_; s__	0	5	8	k__Bacteria; p__Chloroflexi; c__Ktedonobacteria; o__Thermogemmatisporales; f__Thermogemmatisporaceae; g__; s__
481	9	0	11	6914f7bb92535f72343c11f007655a96	k__Bacteria; p__Acidobacteria; c__Acidobacteria-6; o__; f__;	_; s__	9	0	11	k__Bacteria; p__Acidobacteria; c__Acidobacteria-6; o__; f__; g__; s__
482	8	8	4	9ac0389158f155e662c977c74bc8e97e	k__Bacteria; p__OD1; c__ZB2; o__; f__;	_; s__	8	8	4	k__Bacteria; p__OD1; c__ZB2; o__; f__; g__; s__
483	8	0	12	91ef2ea52d1b689b2fcc219bfcfb02be	k__Bacteria; p__Armatimonadetes; c__Chthonomonadetes; o__Chthonomonadales	NA	8	0	12	k__Bacteria; p__Armatimonadetes; c__Chthonomonadetes; o__Chthonomonadales
484	7	9	0	6b47c605be8b5131282f2b735cb0cb5b	k__Bacteria; p__Chloroflexi; c__Anaerolineae; o__Caldilineales; f__Caldilineaceae;	_Litorilinea; s__aerophila	7	9	0	k__Bacteria; p__Chloroflexi; c__Anaerolineae; o__Caldilineales; f__Caldilineaceae; g__Litorilinea; s__aerophila
485	6	0	14	395548e6cba2c4b263361924d4ed21f1	k__Bacteria; p__Bacteroidetes; c__[Saprospirae]; o__[Saprospirales]; f__Chitinophagaceae;	_Trachelomonas; s__volvocinopsis	6	0	14	k__Bacteria; p__Bacteroidetes; c__[Saprospirae]; o__[Saprospirales]; f__Chitinophagaceae; g__Trachelomonas; s__volvocinopsis
486	5	0	6	dc49e526f67225709547a30768e5e428	k__Bacteria; p__Verrucomicrobia; c__[Spartobacteria]; o__[Chthoniobacterales]; f__[Chthoniobacteraceae];	_DA101; s__	5	0	6	k__Bacteria; p__Verrucomicrobia; c__[Spartobacteria]; o__[Chthoniobacterales]; f__[Chthoniobacteraceae]; g__DA101; s__
487	5	10	0	787dbb9d396e92f623c7cac198c81233	k__Bacteria; p__Verrucomicrobia; c__[Spartobacteria]; o__[Chthoniobacterales]; f__[Chthoniobacteraceae];	_Ellin506; s__	5	10	0	k__Bacteria; p__Verrucomicrobia; c__[Spartobacteria]; o__[Chthoniobacterales]; f__[Chthoniobacteraceae]; g__Ellin506; s__
488	0	9	6	fdefc0b613f5114ca99db2b98c6e870a	k__Bacteria; p__Verrucomicrobia; c__[Pedosphaerae]; o__[Pedosphaerales]; f__[Pedosphaeraceae];	_; s__	0	9	6	k__Bacteria; p__Verrucomicrobia; c__[Pedosphaerae]; o__[Pedosphaerales]; f__[Pedosphaeraceae]; g__; s__
489	11	8	0	7059c91fbf42fe664a138d6868c51a14	k__Bacteria	NA	11	8	0	k__Bacteria
490	6	0	5	54982bf1d3afc2d750fdb47f1dc2ce5f	k__Bacteria	NA	6	0	5	k__Bacteria
491	5	0	7	371f9c9555ede168707752e06a42587c	k__Bacteria; p__Bacteroidetes; c__[Saprospirae]; o__[Saprospirales]; f__Chitinophagaceae	NA	5	0	7	k__Bacteria; p__Bacteroidetes; c__[Saprospirae]; o__[Saprospirales]; f__Chitinophagaceae
492	0	12	7	15bd812367ba99a2bf05ce5688ac3b89	k__Bacteria; p__Planctomycetes; c__Planctomycetia; o__Gemmatales; f__Gemmataceae;	_Gemmata; s__	0	12	7	k__Bacteria; p__Planctomycetes; c__Planctomycetia; o__Gemmatales; f__Gemmataceae; g__Gemmata; s__
493	0	14	4	9cddf512eaa340ccbc3a1167421852cf	k__Bacteria; p__Proteobacteria; c__Alphaproteobacteria; o__Rickettsiales; f__mitochondria	NA	0	14	4	k__Bacteria; p__Proteobacteria; c__Alphaproteobacteria; o__Rickettsiales; f__mitochondria
494	9	8	0	2bf6fb71bf77e76f46126b6c58cb3c6f	k__Bacteria; p__Proteobacteria; c__Alphaproteobacteria; o__Rhodospirillales; f__Rhodospirillaceae;	_Reyranella; s__massiliensis	9	8	0	k__Bacteria; p__Proteobacteria; c__Alphaproteobacteria; o__Rhodospirillales; f__Rhodospirillaceae; g__Reyranella; s__massiliensis
495	4	7	2	5f502090e8ee0ad1a7aaeec64f378b09	k__Bacteria; p__TM6; c__SBRH58; o__; f__;	_; s__	4	7	2	k__Bacteria; p__TM6; c__SBRH58; o__; f__; g__; s__
496	0	11	6	cf97c928362afa087cb926a16f277b3f	k__Bacteria; p__Proteobacteria; c__Deltaproteobacteria; o__Myxococcales	NA	0	11	6	k__Bacteria; p__Proteobacteria; c__Deltaproteobacteria; o__Myxococcales
497	8	8	0	d12b5556c3e13a9d152a72d72b4496d1	k__Bacteria	NA	8	8	0	k__Bacteria
498	8	8	0	77770ca2395684026b2e9d3987c2ee8d	k__Bacteria; p__Planctomycetes; c__Planctomycetia; o__Gemmatales; f__Gemmataceae;	_Gemmata; s__	8	8	0	k__Bacteria; p__Planctomycetes; c__Planctomycetia; o__Gemmatales; f__Gemmataceae; g__Gemmata; s__
499	8	0	6	908fe5af57a51ce697b55e90dbe0ccbe	k__Bacteria; p__Actinobacteria	NA	8	0	6	k__Bacteria; p__Actinobacteria
500	7	5	0	7c4d8f44b50bffc8317ac242cb5f3f10	k__Bacteria; p__Chlamydiae; c__Chlamydiia; o__Chlamydiales; f__Chlamydiaceae	NA	7	5	0	k__Bacteria; p__Chlamydiae; c__Chlamydiia; o__Chlamydiales; f__Chlamydiaceae
501	4	8	0	66edd911b65a29a32c3e46c3b42b9e0a	k__Bacteria; p__WPS-2; c__; o__; f__;	_; s__	4	8	0	k__Bacteria; p__WPS-2; c__; o__; f__; g__; s__
502	0	8	5	60f321d752012dceed4151603132f9a3	k__Bacteria; p__OD1; c__ZB2; o__; f__;	_; s__	0	8	5	k__Bacteria; p__OD1; c__ZB2; o__; f__; g__; s__
503	0	8	4	1e5e158191a633e3d2be757f21631c1c	k__Bacteria; p__Bacteroidetes; c__Sphingobacteriia; o__Sphingobacteriales; f__Sphingobacteriaceae;	_Solitalea	0	8	4	k__Bacteria; p__Bacteroidetes; c__Sphingobacteriia; o__Sphingobacteriales; f__Sphingobacteriaceae; g__Solitalea
504	8	7	0	b4c54776b1266a0d3c0692d6d20bc709	k__Bacteria	NA	8	7	0	k__Bacteria
505	8	0	7	9312db7d72a8612a428650ae0815631f	k__Bacteria; p__Proteobacteria; c__Betaproteobacteria	NA	8	0	7	k__Bacteria; p__Proteobacteria; c__Betaproteobacteria
506	8	0	7	6b0a1702c5efc836ea22b188c8228088	k__Bacteria; p__Bacteroidetes; c__Bacteroidia; o__Bacteroidales	NA	8	0	7	k__Bacteria; p__Bacteroidetes; c__Bacteroidia; o__Bacteroidales
507	7	8	0	ecc16f223984a0773ce079b0a45d0458	k__Bacteria; p__; c__; o__; f__;	_; s__	7	8	0	k__Bacteria; p__; c__; o__; f__; g__; s__
508	5	10	0	bd0d800cd78ad9765171887807725164	k__Bacteria; p__Proteobacteria; c__Alphaproteobacteria; o__Rhodospirillales	NA	5	10	0	k__Bacteria; p__Proteobacteria; c__Alphaproteobacteria; o__Rhodospirillales
509	5	10	0	1439d144f5134d9814da49fad5c9dd56	k__Bacteria; p__Verrucomicrobia; c__[Spartobacteria]; o__[Chthoniobacterales]; f__[Chthoniobacteraceae];	_Ellin506; s__	5	10	0	k__Bacteria; p__Verrucomicrobia; c__[Spartobacteria]; o__[Chthoniobacterales]; f__[Chthoniobacteraceae]; g__Ellin506; s__
510	0	9	6	feffb636e11e11da076f74fe449c70f3	k__Bacteria; p__Chloroflexi; c__Anaerolineae; o__Anaerolineales; f__Anaerolinaceae;	_Leptolinea; s__tardivitalis	0	9	6	k__Bacteria; p__Chloroflexi; c__Anaerolineae; o__Anaerolineales; f__Anaerolinaceae; g__Leptolinea; s__tardivitalis
511	0	9	6	77621dbacad2485dc8c481cf78f3a0c3	k__Bacteria; p__Proteobacteria; c__Betaproteobacteria; o__Burkholderiales; f__Oxalobacteraceae	NA	0	9	6	k__Bacteria; p__Proteobacteria; c__Betaproteobacteria; o__Burkholderiales; f__Oxalobacteraceae
512	0	4	4	e61bf10a23b4cbfe63068d82e8b42859	k__Bacteria; p__Verrucomicrobia; c__[Pedosphaerae]; o__[Pedosphaerales]; f__[Pedosphaeraceae];	_; s__	0	4	4	k__Bacteria; p__Verrucomicrobia; c__[Pedosphaerae]; o__[Pedosphaerales]; f__[Pedosphaeraceae]; g__; s__
513	9	0	5	90b1550689b71d7d1f77d34f70c65643	k__Bacteria; p__Bacteroidetes; c__Cytophagia; o__Cytophagales; f__Cytophagaceae;	_; s__	9	0	5	k__Bacteria; p__Bacteroidetes; c__Cytophagia; o__Cytophagales; f__Cytophagaceae; g__; s__
514	7	7	0	ae3714ac14ffb8559ccdaded1686971e	k__Bacteria; p__Firmicutes; c__Bacilli; o__Bacillales	NA	7	7	0	k__Bacteria; p__Firmicutes; c__Bacilli; o__Bacillales
515	6	8	0	338d6d427ca3c26b4bd93d7f67c1d5ab	k__Bacteria; p__Acidobacteria; c__Acidobacteria-6; o__; f__;	_; s__	6	8	0	k__Bacteria; p__Acidobacteria; c__Acidobacteria-6; o__; f__; g__; s__
516	5	9	0	4343373f78ad09571bb4f83c2d552f68	k__Bacteria; p__Proteobacteria; c__Gammaproteobacteria; o__Xanthomonadales; f__Xanthomonadaceae;	_Lysobacter	5	9	0	k__Bacteria; p__Proteobacteria; c__Gammaproteobacteria; o__Xanthomonadales; f__Xanthomonadaceae; g__Lysobacter
517	5	0	9	72bb881148e1807a1a7ed1dee4a7ace4	k__Bacteria; p__Acidobacteria; c__Solibacteres; o__Solibacterales; f__MVS-65;	_; s__	5	0	9	k__Bacteria; p__Acidobacteria; c__Solibacteres; o__Solibacterales; f__MVS-65; g__; s__
518	4	4	0	24085f3f402f39173434013217c003b2	k__Bacteria; p__Chloroflexi; c__Ktedonobacteria; o__Ktedonobacterales; f__Ktedonobacteraceae;	_FFCH10602; s__	4	4	0	k__Bacteria; p__Chloroflexi; c__Ktedonobacteria; o__Ktedonobacterales; f__Ktedonobacteraceae; g__FFCH10602; s__
519	3	3	0	c45edab6019d3434baa86820066057a3	k__Bacteria; p__Proteobacteria; c__Alphaproteobacteria	NA	3	3	0	k__Bacteria; p__Proteobacteria; c__Alphaproteobacteria
520	8	0	5	dea0c2b4643cc3ccbb761a3b499475ec	k__Bacteria	NA	8	0	5	k__Bacteria
521	6	7	0	29a59a23a68999d1b18894d7893eb679	k__Bacteria; p__Planctomycetes; c__Phycisphaerae; o__WD2101; f__;	_; s__	6	7	0	k__Bacteria; p__Planctomycetes; c__Phycisphaerae; o__WD2101; f__; g__; s__
522	6	7	0	52d6fce097776d7d5b82343709ed8ba7	k__Bacteria; p__Actinobacteria	NA	6	7	0	k__Bacteria; p__Actinobacteria
523	6	0	7	aa2a9ae3c13f0da687eb8481c8214e68	k__Bacteria; p__Actinobacteria	NA	6	0	7	k__Bacteria; p__Actinobacteria
524	4	0	6	d9796a84056120510e2f8a9f25169cbc	k__Bacteria; p__Planctomycetes; c__Planctomycetia; o__Gemmatales; f__Gemmataceae;	_; s__	4	0	6	k__Bacteria; p__Planctomycetes; c__Planctomycetia; o__Gemmatales; f__Gemmataceae; g__; s__
525	4	9	0	4ba841fe5ee8312f8bb7938ffc5088a0	k__Bacteria; p__Acidobacteria; c__Solibacteres; o__Solibacterales	NA	4	9	0	k__Bacteria; p__Acidobacteria; c__Solibacteres; o__Solibacterales
526	8	0	4	552eb8824f0644d6f531f4f657527190	k__Bacteria	NA	8	0	4	k__Bacteria
527	4	4	0	929931e0cf57a805ec1b2e694003601c	k__Bacteria; p__FBP; c__; o__; f__;	_; s__	4	4	0	k__Bacteria; p__FBP; c__; o__; f__; g__; s__
528	4	3	5	49b03568ef0c1fb82cd87ec3323b6370	k__Bacteria; p__Verrucomicrobia; c__[Spartobacteria]; o__[Chthoniobacterales]	NA	4	3	5	k__Bacteria; p__Verrucomicrobia; c__[Spartobacteria]; o__[Chthoniobacterales]
529	3	5	0	353d084bd0dfedea57674341f7d395e7	k__Bacteria; p__Proteobacteria	NA	3	5	0	k__Bacteria; p__Proteobacteria
530	0	8	4	4c8b7a5e29f0e396c3704666107c80fa	k__Bacteria; p__OD1; c__ZB2; o__; f__;	_; s__	0	8	4	k__Bacteria; p__OD1; c__ZB2; o__; f__; g__; s__
531	0	5	7	408427d2be578e814d07ebaa803e329d	k__Bacteria; p__Planctomycetes; c__Phycisphaerae; o__CPla-3; f__;	_; s__	0	5	7	k__Bacteria; p__Planctomycetes; c__Phycisphaerae; o__CPla-3; f__; g__; s__
532	6	5	0	d0b330a988f48a3a199690eaa5e6f1bf	k__Bacteria; p__Proteobacteria; c__Alphaproteobacteria; o__Rhodospirillales; f__Rhodospirillaceae	NA	6	5	0	k__Bacteria; p__Proteobacteria; c__Alphaproteobacteria; o__Rhodospirillales; f__Rhodospirillaceae
533	5	3	3	8d75ed93462caa5496ee32cdd8176989	k__Bacteria; p__Firmicutes; c__Clostridia; o__Thermoanaerobacterales; f__Thermoanaerobacteraceae;	_Carboxydothermus	5	3	3	k__Bacteria; p__Firmicutes; c__Clostridia; o__Thermoanaerobacterales; f__Thermoanaerobacteraceae; g__Carboxydothermus
534	0	9	2	b25a9e50ea3901eaff4eefcdcde9639d	k__Bacteria	NA	0	9	2	k__Bacteria
535	0	5	6	afbda85ba5a964861ff718c0cfc02e58	k__Bacteria; p__Elusimicrobia; c__Elusimicrobia; o__Elusimicrobiales; f__;	_; s__	0	5	6	k__Bacteria; p__Elusimicrobia; c__Elusimicrobia; o__Elusimicrobiales; f__; g__; s__
536	4	6	0	3ee78636de04377997eeb2ab796c28bb	k__Bacteria; p__Chlorobi; c__; o__; f__;	_; s__	4	6	0	k__Bacteria; p__Chlorobi; c__; o__; f__; g__; s__
537	4	6	0	7e279ddefeab901d2a8d5a30076b83d2	k__Bacteria; p__Planctomycetes; c__Phycisphaerae; o__WD2101; f__;	_; s__	4	6	0	k__Bacteria; p__Planctomycetes; c__Phycisphaerae; o__WD2101; f__; g__; s__
538	0	6	4	b4effaf4b005e2f6714b7c9cea591e3c	k__Bacteria; p__Proteobacteria; c__Alphaproteobacteria	NA	0	6	4	k__Bacteria; p__Proteobacteria; c__Alphaproteobacteria
539	0	5	5	037551c544f6ac399f9971b225293655	k__Bacteria	NA	0	5	5	k__Bacteria
540	5	0	4	bfaae1c2f7b6c7fd5330dfcd32d905c2	k__Bacteria; p__Planctomycetes; c__vadinHA49; o__DH61; f__;	_; s__	5	0	4	k__Bacteria; p__Planctomycetes; c__vadinHA49; o__DH61; f__; g__; s__
541	2	0	7	fa8d1f2f2a402df8a3b5cc1e0499e64b	k__Bacteria; p__OD1	NA	2	0	7	k__Bacteria; p__OD1
542	1	8	0	8e25d1c6f304a654a42635df3e36949a	k__Bacteria; p__Planctomycetes; c__Phycisphaerae; o__CPla-3; f__;	_; s__	1	8	0	k__Bacteria; p__Planctomycetes; c__Phycisphaerae; o__CPla-3; f__; g__; s__
543	0	5	4	ea92065d7bb7c5b896d0fcb762a12ce3	k__Bacteria; p__OD1; c__ZB2; o__; f__;	_; s__	0	5	4	k__Bacteria; p__OD1; c__ZB2; o__; f__; g__; s__
544	0	4	4	86e6fd401947dbdd7c13b454044cb180	k__Bacteria; p__Proteobacteria; c__Gammaproteobacteria; o__Xanthomonadales; f__Sinobacteraceae;	_Alkanibacter; s__difficilis	0	4	4	k__Bacteria; p__Proteobacteria; c__Gammaproteobacteria; o__Xanthomonadales; f__Sinobacteraceae; g__Alkanibacter; s__difficilis
545	0	4	2	86e1cb11810ba1f947fc3f17f47c079b	k__Bacteria; p__OD1; c__; o__; f__;	_; s__	0	4	2	k__Bacteria; p__OD1; c__; o__; f__; g__; s__
546	3	0	4	d3c15bc05d0daf0ffd1b7bd6347ef9b2	k__Bacteria; p__; c__; o__; f__;	_; s__	3	0	4	k__Bacteria; p__; c__; o__; f__; g__; s__
547	3	3	0	6bfc9ebe95b7485bcfff6440128cda21	k__Bacteria; p__Proteobacteria; c__Alphaproteobacteria	NA	3	3	0	k__Bacteria; p__Proteobacteria; c__Alphaproteobacteria
548	2	0	4	67ea4b5205dff9f43a97525e67d9c247	k__Bacteria	NA	2	0	4	k__Bacteria
549	0	2	1	716f4fedb9120e38b89aabce09e998e4	k__Bacteria; p__Planctomycetes; c__vadinHA49; o__DH61; f__;	_; s__	0	2	1	k__Bacteria; p__Planctomycetes; c__vadinHA49; o__DH61; f__; g__; s__
