# Supplementary material for: Characterizing changes in soil microbiome abundance and diversity due to different cover crop techniques
Source: PLoS One. 2020 May 5;15(5):e0232453. doi: 10.1371/journal.pone.0232453 (PMC7199946; doi:10.1371/journal.pone.0232453)
Supplement: S7 File — For every time point, there was a full list of all the bacterial types that were unique to each treatment summarized in a csv file (ex. “S7 File -> tp1 -> C_unique.csv” was the list of unique bacterial types for the control treatment at time point 1) including the identifier code, taxonomy code, ASV count for each bacterial type. Relatively unique populations were also listed for future references. (ZIP) [file pone.0232453.s011.zip › S7_File/tp1/MM_unique.csv]

	MM1.x	MM2.x	MM3.x	#OTU ID	phylum	genus	MM1.y	MM2.y	MM3.y	Taxon.y
1	470	0	37	4b3e81c017c2786371321a1dce5953f5	k__Bacteria; p__Acidobacteria; c__DA052; o__Ellin6513; f__;	_; s__	470	0	37	k__Bacteria; p__Acidobacteria; c__DA052; o__Ellin6513; f__; g__; s__
2	170	40	70	301341886c76b2d016d900f212e65f44	k__Bacteria; p__Nitrospirae; c__Nitrospira; o__Nitrospirales; f__0319-6A21;	_; s__	170	40	70	k__Bacteria; p__Nitrospirae; c__Nitrospira; o__Nitrospirales; f__0319-6A21; g__; s__
3	105	60	70	a6abb12641f72eb4bf9ae18da7fbf02f	k__Bacteria; p__Verrucomicrobia; c__[Spartobacteria]; o__[Chthoniobacterales]; f__[Chthoniobacteraceae];	_DA101; s__	105	60	70	k__Bacteria; p__Verrucomicrobia; c__[Spartobacteria]; o__[Chthoniobacterales]; f__[Chthoniobacteraceae]; g__DA101; s__
4	238	0	69	020c4b0e8d123ca1a9ebf71faa54cf10	k__Bacteria; p__Acidobacteria; c__DA052; o__Ellin6513; f__;	_; s__	238	0	69	k__Bacteria; p__Acidobacteria; c__DA052; o__Ellin6513; f__; g__; s__
5	0	67	80	7f1d2525b72abba2d79db8391c57107b	k__Bacteria; p__Planctomycetes; c__Planctomycetia; o__Gemmatales; f__Isosphaeraceae;	_Nostocoida; s__limicola III	0	67	80	k__Bacteria; p__Planctomycetes; c__Planctomycetia; o__Gemmatales; f__Isosphaeraceae; g__Nostocoida; s__limicola III
6	216	0	55	4cc269c66a823ed62180e372ccbf37c9	k__Bacteria; p__Gemmatimonadetes; c__Gemm-1; o__; f__;	_; s__	216	0	55	k__Bacteria; p__Gemmatimonadetes; c__Gemm-1; o__; f__; g__; s__
7	164	0	54	7e203b3043786360d711c177aaf34e72	k__Bacteria; p__Verrucomicrobia; c__[Spartobacteria]; o__[Chthoniobacterales]; f__[Chthoniobacteraceae];	_DA101; s__	164	0	54	k__Bacteria; p__Verrucomicrobia; c__[Spartobacteria]; o__[Chthoniobacterales]; f__[Chthoniobacteraceae]; g__DA101; s__
8	72	48	54	9d06555d65568e4e95ce720b77a12139	k__Bacteria; p__Verrucomicrobia; c__[Spartobacteria]; o__[Chthoniobacterales]; f__[Chthoniobacteraceae];	_DA101; s__	72	48	54	k__Bacteria; p__Verrucomicrobia; c__[Spartobacteria]; o__[Chthoniobacterales]; f__[Chthoniobacteraceae]; g__DA101; s__
9	0	69	62	c196f35591c9656d91a8e1bf852f99c5	k__Bacteria; p__Proteobacteria; c__Betaproteobacteria	NA	0	69	62	k__Bacteria; p__Proteobacteria; c__Betaproteobacteria
10	123	0	55	f5bfea58d778712b49d75682b75eedf0	k__Bacteria; p__Nitrospirae; c__Nitrospira; o__Nitrospirales; f__FW;	_4-29; s__	123	0	55	k__Bacteria; p__Nitrospirae; c__Nitrospira; o__Nitrospirales; f__FW; g__4-29; s__
11	42	65	0	548820530cfc29999b6a5e9636ff4032	k__Bacteria; p__Proteobacteria; c__Gammaproteobacteria	NA	42	65	0	k__Bacteria; p__Proteobacteria; c__Gammaproteobacteria
12	178	14	0	b1eeaad1a6dc77e4f1ef93b2d2954334	k__Bacteria; p__Acidobacteria; c__Acidobacteriia; o__Acidobacteriales	NA	178	14	0	k__Bacteria; p__Acidobacteria; c__Acidobacteriia; o__Acidobacteriales
13	99	0	73	9f4f93175ca18d5b5344ecc57b9c4a3c	k__Bacteria; p__Nitrospirae; c__Nitrospira; o__Nitrospirales; f__0319-6A21;	_; s__	99	0	73	k__Bacteria; p__Nitrospirae; c__Nitrospira; o__Nitrospirales; f__0319-6A21; g__; s__
14	65	71	22	e00969262cbdd61a700d5350c5e0dbb5	k__Bacteria; p__Acidobacteria; c__Acidobacteriia; o__Acidobacteriales; f__Koribacteraceae;	_Candidatus Koribacter; s__versatilis	65	71	22	k__Bacteria; p__Acidobacteria; c__Acidobacteriia; o__Acidobacteriales; f__Koribacteraceae; g__Candidatus Koribacter; s__versatilis
15	83	27	20	66bdcef07a3c65354dcb79a0d7c4c2f2	k__Bacteria; p__Chloroflexi; c__TK10; o__B07_WMSP1; f__FFCH4570;	_; s__	83	27	20	k__Bacteria; p__Chloroflexi; c__TK10; o__B07_WMSP1; f__FFCH4570; g__; s__
16	73	43	0	ee688cd93b3bb4cc4a1272c0d3cb0db7	k__Bacteria; p__Acidobacteria; c__Acidobacteriia; o__Acidobacteriales; f__Koribacteraceae;	_Candidatus Koribacter; s__versatilis	73	43	0	k__Bacteria; p__Acidobacteria; c__Acidobacteriia; o__Acidobacteriales; f__Koribacteraceae; g__Candidatus Koribacter; s__versatilis
17	0	73	64	cc959b60d094d9e3e1c4b7821d90a0f6	k__Bacteria; p__Proteobacteria; c__Gammaproteobacteria; o__Xanthomonadales; f__Xanthomonadaceae	NA	0	73	64	k__Bacteria; p__Proteobacteria; c__Gammaproteobacteria; o__Xanthomonadales; f__Xanthomonadaceae
18	166	0	25	c25b2de30e67592522e9c9b31ee0957c	k__Bacteria; p__Acidobacteria; c__DA052; o__Ellin6513; f__;	_; s__	166	0	25	k__Bacteria; p__Acidobacteria; c__DA052; o__Ellin6513; f__; g__; s__
19	63	23	44	a800ff6a235a5cfcc0a6fe1ed09ba649	k__Bacteria; p__Proteobacteria; c__Betaproteobacteria	NA	63	23	44	k__Bacteria; p__Proteobacteria; c__Betaproteobacteria
20	0	67	54	7cb6c73f79fbe78762306aa3256405a4	k__Bacteria; p__Chloroflexi; c__Ktedonobacteria; o__JG30-KF-AS9; f__;	_; s__	0	67	54	k__Bacteria; p__Chloroflexi; c__Ktedonobacteria; o__JG30-KF-AS9; f__; g__; s__
21	0	44	44	b40a966b061167c2aaffd55b156d54b5	k__Bacteria; p__Proteobacteria; c__Betaproteobacteria; o__Burkholderiales; f__Oxalobacteraceae;	_Massilia; s__aerilata	0	44	44	k__Bacteria; p__Proteobacteria; c__Betaproteobacteria; o__Burkholderiales; f__Oxalobacteraceae; g__Massilia; s__aerilata
22	88	18	0	208bb3db4fa8c275738c2226636547d8	k__Bacteria; p__Chloroflexi; c__Ktedonobacteria; o__Thermogemmatisporales; f__Thermogemmatisporaceae;	_; s__	88	18	0	k__Bacteria; p__Chloroflexi; c__Ktedonobacteria; o__Thermogemmatisporales; f__Thermogemmatisporaceae; g__; s__
23	55	36	59	16fde83ab918138304e60512bd86bf7c	k__Bacteria; p__Acidobacteria; c__Acidobacteriia; o__Acidobacteriales; f__Koribacteraceae;	_Candidatus Koribacter; s__versatilis	55	36	59	k__Bacteria; p__Acidobacteria; c__Acidobacteriia; o__Acidobacteriales; f__Koribacteraceae; g__Candidatus Koribacter; s__versatilis
24	81	0	42	0478bb5d7779aacedaaa58f524b5098e	k__Bacteria; p__Proteobacteria; c__Deltaproteobacteria; o__Syntrophobacterales; f__Syntrophobacteraceae;	_; s__	81	0	42	k__Bacteria; p__Proteobacteria; c__Deltaproteobacteria; o__Syntrophobacterales; f__Syntrophobacteraceae; g__; s__
25	41	21	60	8c03d000ab794f48199b0bb1e73668bd	k__Bacteria; p__Planctomycetes; c__Planctomycetia; o__Gemmatales; f__Gemmataceae;	_; s__	41	21	60	k__Bacteria; p__Planctomycetes; c__Planctomycetia; o__Gemmatales; f__Gemmataceae; g__; s__
26	138	0	26	0870487b2b6b9198114dc255fa90cb24	k__Bacteria; p__Acidobacteria; c__DA052; o__Ellin6513; f__;	_; s__	138	0	26	k__Bacteria; p__Acidobacteria; c__DA052; o__Ellin6513; f__; g__; s__
27	0	49	39	85ce06301a329aa047589578ec8254d6	k__Bacteria; p__Chloroflexi; c__Ktedonobacteria; o__Thermogemmatisporales; f__Thermogemmatisporaceae;	_; s__	0	49	39	k__Bacteria; p__Chloroflexi; c__Ktedonobacteria; o__Thermogemmatisporales; f__Thermogemmatisporaceae; g__; s__
28	115	0	24	cd4d9d3189c3a5340aca579fc39218bf	k__Bacteria	NA	115	0	24	k__Bacteria
29	0	54	22	af0fadafe0a6ae2d9ba36c93948eb732	k__Bacteria; p__Proteobacteria; c__Alphaproteobacteria; o__Rhodospirillales	NA	0	54	22	k__Bacteria; p__Proteobacteria; c__Alphaproteobacteria; o__Rhodospirillales
30	26	36	51	8564d57cd0de31c8b45a428565659a88	k__Bacteria; p__Actinobacteria; c__Thermoleophilia; o__Gaiellales; f__Gaiellaceae;	_Gaiella; s__occulta	26	36	51	k__Bacteria; p__Actinobacteria; c__Thermoleophilia; o__Gaiellales; f__Gaiellaceae; g__Gaiella; s__occulta
31	109	25	0	74c5cab836953874521c1e2be84bc4d0	k__Bacteria; p__Acidobacteria; c__Acidobacteriia; o__Acidobacteriales; f__Acidobacteriaceae	NA	109	25	0	k__Bacteria; p__Acidobacteria; c__Acidobacteriia; o__Acidobacteriales; f__Acidobacteriaceae
32	101	0	36	44abd39d3cf2e8f0b06ed0628bd70631	k__Bacteria; p__Verrucomicrobia; c__[Pedosphaerae]; o__[Pedosphaerales]; f__[Pedosphaeraceae];	_; s__	101	0	36	k__Bacteria; p__Verrucomicrobia; c__[Pedosphaerae]; o__[Pedosphaerales]; f__[Pedosphaeraceae]; g__; s__
33	72	21	0	22613aa1eeec61c46a4acbdec4f315a6	k__Bacteria; p__Chloroflexi; c__TK10; o__B07_WMSP1; f__;	_; s__	72	21	0	k__Bacteria; p__Chloroflexi; c__TK10; o__B07_WMSP1; f__; g__; s__
34	62	0	34	34d59500fb62e949e4125c601e534a74	k__Bacteria; p__Nitrospirae; c__Nitrospira; o__Nitrospirales; f__0319-6A21;	_; s__	62	0	34	k__Bacteria; p__Nitrospirae; c__Nitrospira; o__Nitrospirales; f__0319-6A21; g__; s__
35	52	25	34	799e1504a7b602391ed45b60f24bf1f1	k__Bacteria; p__Proteobacteria; c__Betaproteobacteria	NA	52	25	34	k__Bacteria; p__Proteobacteria; c__Betaproteobacteria
36	75	38	0	8d06366414cc71b076c80a9e2865aa87	k__Bacteria; p__Acidobacteria; c__[Chloracidobacteria]; o__RB41; f__;	_; s__	75	38	0	k__Bacteria; p__Acidobacteria; c__[Chloracidobacteria]; o__RB41; f__; g__; s__
37	0	25	28	eca582d06db15bc60317f413d400e345	k__Bacteria; p__Planctomycetes; c__Phycisphaerae; o__WD2101; f__;	_; s__	0	25	28	k__Bacteria; p__Planctomycetes; c__Phycisphaerae; o__WD2101; f__; g__; s__
38	73	18	0	71c8d68e6cf030aaa25503783326f528	k__Bacteria; p__Actinobacteria; c__Thermoleophilia; o__Gaiellales; f__Gaiellaceae;	_Gaiella; s__occulta	73	18	0	k__Bacteria; p__Actinobacteria; c__Thermoleophilia; o__Gaiellales; f__Gaiellaceae; g__Gaiella; s__occulta
39	30	38	0	958e1c94d3efa3132748cc777804c8d9	k__Bacteria; p__Proteobacteria; c__Betaproteobacteria	NA	30	38	0	k__Bacteria; p__Proteobacteria; c__Betaproteobacteria
40	96	0	34	97b536e131d8dabe1f75a9646ed6274c	k__Bacteria; p__; c__; o__; f__;	_; s__	96	0	34	k__Bacteria; p__; c__; o__; f__; g__; s__
41	22	34	20	b3324ee4dcb24396781f777b99eb47b3	k__Bacteria; p__Actinobacteria; c__Thermoleophilia	NA	22	34	20	k__Bacteria; p__Actinobacteria; c__Thermoleophilia
42	41	0	27	98c71daf783650f696b05aa2af3dd868	k__Bacteria; p__Verrucomicrobia; c__[Pedosphaerae]; o__[Pedosphaerales]; f__[Pedosphaeraceae];	_; s__	41	0	27	k__Bacteria; p__Verrucomicrobia; c__[Pedosphaerae]; o__[Pedosphaerales]; f__[Pedosphaeraceae]; g__; s__
43	37	0	94	51f27cc82aa4f8d6d742b03ecf1445fc	k__Bacteria; p__Acidobacteria	NA	37	0	94	k__Bacteria; p__Acidobacteria
44	0	33	55	489ddd35566397e6155981ef7053cf80	k__Bacteria	NA	0	33	55	k__Bacteria
45	0	58	40	74c394222bc39f196db41538e2f29432	k__Bacteria; p__Actinobacteria; c__Thermoleophilia; o__Gaiellales; f__Gaiellaceae;	_Gaiella; s__occulta	0	58	40	k__Bacteria; p__Actinobacteria; c__Thermoleophilia; o__Gaiellales; f__Gaiellaceae; g__Gaiella; s__occulta
46	0	54	37	70a86ad0149fe060cf7c3a4a2a38936b	k__Bacteria; p__Acidobacteria; c__Solibacteres; o__Solibacterales; f__PK34;	_; s__	0	54	37	k__Bacteria; p__Acidobacteria; c__Solibacteres; o__Solibacterales; f__PK34; g__; s__
47	43	33	0	35fa6c9d2cf09a265fd82676cc5b138c	k__Bacteria; p__Chloroflexi; c__Ktedonobacteria; o__Thermogemmatisporales; f__Thermogemmatisporaceae;	_; s__	43	33	0	k__Bacteria; p__Chloroflexi; c__Ktedonobacteria; o__Thermogemmatisporales; f__Thermogemmatisporaceae; g__; s__
48	0	34	41	66570bdaff1fd752719e5a0f15989f29	k__Bacteria; p__Planctomycetes; c__Planctomycetia; o__Gemmatales; f__Gemmataceae;	_; s__	0	34	41	k__Bacteria; p__Planctomycetes; c__Planctomycetia; o__Gemmatales; f__Gemmataceae; g__; s__
49	71	23	0	bd7ef5ee6d51b1a30b1b117c3ff044f7	k__Bacteria; p__Chloroflexi; c__Ktedonobacteria; o__Thermogemmatisporales; f__Thermogemmatisporaceae;	_; s__	71	23	0	k__Bacteria; p__Chloroflexi; c__Ktedonobacteria; o__Thermogemmatisporales; f__Thermogemmatisporaceae; g__; s__
50	32	23	0	a33aa3417eaeb707589a3e424983b2b3	k__Bacteria; p__Planctomycetes; c__Phycisphaerae; o__WD2101; f__;	_; s__	32	23	0	k__Bacteria; p__Planctomycetes; c__Phycisphaerae; o__WD2101; f__; g__; s__
51	51	0	38	98c8a26123a90e8d8bca5ece06b6c27e	k__Bacteria; p__Acidobacteria; c__Solibacteres; o__Solibacterales; f__PK34;	_; s__	51	0	38	k__Bacteria; p__Acidobacteria; c__Solibacteres; o__Solibacterales; f__PK34; g__; s__
52	37	26	0	64c32f87e28941fc6dc27d868e911273	k__Bacteria; p__Verrucomicrobia; c__[Pedosphaerae]; o__[Pedosphaerales]; f__[Pedosphaeraceae];	_; s__	37	26	0	k__Bacteria; p__Verrucomicrobia; c__[Pedosphaerae]; o__[Pedosphaerales]; f__[Pedosphaeraceae]; g__; s__
53	91	0	10	488b6d688c525cc75cb548fc11955a5f	k__Bacteria	NA	91	0	10	k__Bacteria
54	11	15	54	afdcf82dee2d31f99e181fec152c516f	k__Bacteria; p__Chloroflexi; c__Ktedonobacteria; o__Ktedonobacterales; f__Ktedonobacteraceae;	_; s__	11	15	54	k__Bacteria; p__Chloroflexi; c__Ktedonobacteria; o__Ktedonobacterales; f__Ktedonobacteraceae; g__; s__
55	86	13	0	4a0c6d09fbb5c65a07e949c2aba4f6df	k__Bacteria; p__Verrucomicrobia; c__[Spartobacteria]; o__[Chthoniobacterales]; f__[Chthoniobacteraceae];	_DA101; s__	86	13	0	k__Bacteria; p__Verrucomicrobia; c__[Spartobacteria]; o__[Chthoniobacterales]; f__[Chthoniobacteraceae]; g__DA101; s__
56	37	0	56	fc05066567064395b7750731844896b3	k__Bacteria; p__Planctomycetes; c__Planctomycetia; o__Gemmatales; f__Gemmataceae;	_; s__	37	0	56	k__Bacteria; p__Planctomycetes; c__Planctomycetia; o__Gemmatales; f__Gemmataceae; g__; s__
57	31	0	54	7d68f1ade436594c0dd2c28195861f94	k__Bacteria; p__Planctomycetes; c__Planctomycetia; o__Gemmatales; f__Gemmataceae;	_; s__	31	0	54	k__Bacteria; p__Planctomycetes; c__Planctomycetia; o__Gemmatales; f__Gemmataceae; g__; s__
58	32	23	0	61f83a8d101a52a28ad20e678ac3d8fd	k__Bacteria; p__Actinobacteria; c__Actinobacteria; o__Actinomycetales; f__Streptomycetaceae	NA	32	23	0	k__Bacteria; p__Actinobacteria; c__Actinobacteria; o__Actinomycetales; f__Streptomycetaceae
59	47	0	15	b3258cbd90013203c59474317c2ce5db	k__Bacteria; p__Chloroflexi; c__Ktedonobacteria; o__Thermogemmatisporales; f__Thermogemmatisporaceae;	_; s__	47	0	15	k__Bacteria; p__Chloroflexi; c__Ktedonobacteria; o__Thermogemmatisporales; f__Thermogemmatisporaceae; g__; s__
60	52	0	36	7f67a151c60795758d223db5d3a107a2	k__Bacteria; p__; c__; o__; f__;	_; s__	52	0	36	k__Bacteria; p__; c__; o__; f__; g__; s__
61	60	0	35	7f244b3cf477b2a843436bf08a74a28f	k__Bacteria; p__Elusimicrobia; c__Elusimicrobia; o__FAC88; f__;	_; s__	60	0	35	k__Bacteria; p__Elusimicrobia; c__Elusimicrobia; o__FAC88; f__; g__; s__
62	67	0	18	b30da81687add2727c4bac9b099d8096	k__Bacteria; p__Acidobacteria; c__Acidobacteriia; o__Acidobacteriales; f__Acidobacteriaceae	NA	67	0	18	k__Bacteria; p__Acidobacteria; c__Acidobacteriia; o__Acidobacteriales; f__Acidobacteriaceae
63	71	0	25	43dab556a8f7f705214b727402b29186	k__Bacteria; p__Chloroflexi; c__Ktedonobacteria; o__Ktedonobacterales; f__Ktedonobacteraceae;	_FFCH10602; s__	71	0	25	k__Bacteria; p__Chloroflexi; c__Ktedonobacteria; o__Ktedonobacterales; f__Ktedonobacteraceae; g__FFCH10602; s__
64	75	0	24	ddad93554a7af0d106ecfae32bbecaf0	k__Bacteria; p__Proteobacteria; c__Betaproteobacteria; o__Rhodocyclales; f__Rhodocyclaceae	NA	75	0	24	k__Bacteria; p__Proteobacteria; c__Betaproteobacteria; o__Rhodocyclales; f__Rhodocyclaceae
65	56	0	34	442ddc41ad54bc03f811099b65ae75e8	k__Bacteria; p__Proteobacteria; c__Betaproteobacteria	NA	56	0	34	k__Bacteria; p__Proteobacteria; c__Betaproteobacteria
66	41	20	51	9943cbe0e144aba99a52c851cbfeadfc	k__Bacteria; p__Acidobacteria; c__DA052; o__Ellin6513; f__;	_; s__	41	20	51	k__Bacteria; p__Acidobacteria; c__DA052; o__Ellin6513; f__; g__; s__
67	32	0	21	0c7fc3563f439a3b1bf33143492efc01	k__Bacteria	NA	32	0	21	k__Bacteria
68	31	0	56	0fee6c76d7294517f5806601daf538a1	k__Bacteria	NA	31	0	56	k__Bacteria
69	7	30	36	258d3c2655a9bb937af04396a869501c	k__Bacteria; p__Actinobacteria; c__Thermoleophilia; o__Gaiellales; f__Gaiellaceae;	_Gaiella; s__occulta	7	30	36	k__Bacteria; p__Actinobacteria; c__Thermoleophilia; o__Gaiellales; f__Gaiellaceae; g__Gaiella; s__occulta
70	23	0	42	3ce2308eccb26b374205c2aa8191e63d	k__Bacteria; p__Planctomycetes; c__Planctomycetia; o__Gemmatales; f__Gemmataceae;	_; s__	23	0	42	k__Bacteria; p__Planctomycetes; c__Planctomycetia; o__Gemmatales; f__Gemmataceae; g__; s__
71	38	0	31	76c3d1f8593c0d79b0b034dbdc2a0240	k__Bacteria; p__Proteobacteria; c__Alphaproteobacteria; o__Rhizobiales; f__Hyphomicrobiaceae;	_Pedomicrobium; s__australicum	38	0	31	k__Bacteria; p__Proteobacteria; c__Alphaproteobacteria; o__Rhizobiales; f__Hyphomicrobiaceae; g__Pedomicrobium; s__australicum
72	0	31	18	2a139691f440f362a23149fd7f18fa15	k__Bacteria; p__Verrucomicrobia; c__[Pedosphaerae]; o__[Pedosphaerales]; f__[Pedosphaeraceae];	_; s__	0	31	18	k__Bacteria; p__Verrucomicrobia; c__[Pedosphaerae]; o__[Pedosphaerales]; f__[Pedosphaeraceae]; g__; s__
73	44	0	30	e486bdc8ccc8eab541f672df95e14fcb	k__Bacteria; p__Acidobacteria; c__Solibacteres; o__Solibacterales; f__PK34;	_; s__	44	0	30	k__Bacteria; p__Acidobacteria; c__Solibacteres; o__Solibacterales; f__PK34; g__; s__
74	38	0	20	1d8657587cee75b790e7f88b2ec6e5e5	k__Bacteria; p__Nitrospirae; c__Nitrospira; o__Nitrospirales; f__0319-6A21;	_; s__	38	0	20	k__Bacteria; p__Nitrospirae; c__Nitrospira; o__Nitrospirales; f__0319-6A21; g__; s__
75	44	0	14	0ca53de5cdcd38e387283db94871afd8	k__Bacteria; p__Gemmatimonadetes; c__Gemm-1; o__; f__;	_; s__	44	0	14	k__Bacteria; p__Gemmatimonadetes; c__Gemm-1; o__; f__; g__; s__
76	81	0	12	ca623249061f05b3a5c2b2fa2d85cb0b	k__Bacteria	NA	81	0	12	k__Bacteria
77	0	23	31	d084d0cf3440f17fbb599b009aedaa85	k__Bacteria; p__Actinobacteria	NA	0	23	31	k__Bacteria; p__Actinobacteria
78	0	29	17	5947c0d68ea2d428fb670255efe93ba8	k__Bacteria; p__Planctomycetes; c__Phycisphaerae; o__WD2101; f__;	_; s__	0	29	17	k__Bacteria; p__Planctomycetes; c__Phycisphaerae; o__WD2101; f__; g__; s__
79	20	31	32	abd39480763c457e635bd147fd18ee2b	k__Bacteria; p__; c__; o__; f__;	_; s__	20	31	32	k__Bacteria; p__; c__; o__; f__; g__; s__
80	51	0	16	3d0513af3310a8eabcf3ca5cff7c84b1	k__Bacteria; p__Proteobacteria; c__Alphaproteobacteria; o__Rhizobiales	NA	51	0	16	k__Bacteria; p__Proteobacteria; c__Alphaproteobacteria; o__Rhizobiales
81	35	0	22	ca33db3dd55008f0ff62ee93cebeadca	k__Bacteria; p__Planctomycetes; c__Planctomycetia; o__Gemmatales; f__Gemmataceae;	_; s__	35	0	22	k__Bacteria; p__Planctomycetes; c__Planctomycetia; o__Gemmatales; f__Gemmataceae; g__; s__
82	28	18	20	2ca5066b3eb90d9673850e814a53b7c0	k__Bacteria; p__Planctomycetes; c__Planctomycetia; o__Gemmatales; f__Gemmataceae;	_; s__	28	18	20	k__Bacteria; p__Planctomycetes; c__Planctomycetia; o__Gemmatales; f__Gemmataceae; g__; s__
83	32	0	21	0826722923d956f67904a524392b3198	k__Bacteria; p__Armatimonadetes; c__SJA-176; o__RB046; f__;	_; s__	32	0	21	k__Bacteria; p__Armatimonadetes; c__SJA-176; o__RB046; f__; g__; s__
84	36	0	17	64ae2bcd7bc394d82badf75381f8f1c5	k__Bacteria; p__; c__; o__; f__;	_; s__	36	0	17	k__Bacteria; p__; c__; o__; f__; g__; s__
85	32	15	23	ddda8d50fbb8628b576945f8cb2054c1	k__Bacteria; p__Planctomycetes; c__Planctomycetia; o__Gemmatales; f__Gemmataceae;	_; s__	32	15	23	k__Bacteria; p__Planctomycetes; c__Planctomycetia; o__Gemmatales; f__Gemmataceae; g__; s__
86	40	0	29	f070481454ad7e74e5acd1496a7c8c3e	k__Bacteria; p__Acidobacteria; c__Solibacteres; o__Solibacterales	NA	40	0	29	k__Bacteria; p__Acidobacteria; c__Solibacteres; o__Solibacterales
87	0	21	39	a258949a7ed938345851c2687ec9c6ff	k__Bacteria; p__Planctomycetes; c__Planctomycetia; o__Pirellulales; f__Pirellulaceae;	_Pirellula; s__	0	21	39	k__Bacteria; p__Planctomycetes; c__Planctomycetia; o__Pirellulales; f__Pirellulaceae; g__Pirellula; s__
88	37	0	26	7c644bb27c12d21956bd44883e9d4c68	k__Bacteria; p__Chloroflexi; c__Ktedonobacteria; o__Ktedonobacterales; f__Ktedonobacteraceae;	_FFCH10602; s__	37	0	26	k__Bacteria; p__Chloroflexi; c__Ktedonobacteria; o__Ktedonobacterales; f__Ktedonobacteraceae; g__FFCH10602; s__
89	46	0	45	07d17c1193b3f5aaf0bffe2350e88e23	k__Bacteria	NA	46	0	45	k__Bacteria
90	31	16	0	903ee1592ae56edbe9905a4301262ad3	k__Bacteria; p__Acidobacteria; c__Acidobacteriia; o__Acidobacteriales; f__Koribacteraceae;	_Candidatus Koribacter; s__versatilis	31	16	0	k__Bacteria; p__Acidobacteria; c__Acidobacteriia; o__Acidobacteriales; f__Koribacteraceae; g__Candidatus Koribacter; s__versatilis
91	26	0	19	593cd6f6f3f8579a1e02977690bb1d3c	k__Bacteria; p__Proteobacteria; c__Alphaproteobacteria; o__Rhizobiales; f__Xanthobacteraceae	NA	26	0	19	k__Bacteria; p__Proteobacteria; c__Alphaproteobacteria; o__Rhizobiales; f__Xanthobacteraceae
92	46	14	0	256084ee731ea71575102321267f7c5b	k__Bacteria; p__Chloroflexi; c__Ellin6529; o__; f__;	_; s__	46	14	0	k__Bacteria; p__Chloroflexi; c__Ellin6529; o__; f__; g__; s__
93	36	0	12	97b1698cd3e2dbce5ec109e9bcd5849c	k__Bacteria	NA	36	0	12	k__Bacteria
94	0	26	32	3e17c32596a962b791547b3cfb2e96c5	k__Bacteria; p__Actinobacteria	NA	0	26	32	k__Bacteria; p__Actinobacteria
95	0	20	15	5fdaf1245fc92a99594b2ca57947c7bf	k__Bacteria; p__Actinobacteria; c__Actinobacteria; o__Actinomycetales; f__Micromonosporaceae	NA	0	20	15	k__Bacteria; p__Actinobacteria; c__Actinobacteria; o__Actinomycetales; f__Micromonosporaceae
96	28	32	26	a948515760dacd10753db9f489c4f013	k__Bacteria; p__Planctomycetes; c__Planctomycetia; o__Gemmatales; f__Gemmataceae;	_; s__	28	32	26	k__Bacteria; p__Planctomycetes; c__Planctomycetia; o__Gemmatales; f__Gemmataceae; g__; s__
97	22	13	25	8f2d5bdda5b1ad794b1dd6e91643dd55	k__Bacteria	NA	22	13	25	k__Bacteria
98	63	0	22	051cef7c6c80c5f2dd02a8b64f93ea6a	k__Bacteria; p__Acidobacteria; c__Solibacteres; o__Solibacterales	NA	63	0	22	k__Bacteria; p__Acidobacteria; c__Solibacteres; o__Solibacterales
99	46	0	39	373d001715d4389488e16b3da26d5343	k__Bacteria; p__; c__; o__; f__;	_; s__	46	0	39	k__Bacteria; p__; c__; o__; f__; g__; s__
100	25	0	17	8c81bbf843316b5d249c8ae3bac7110f	k__Bacteria; p__Proteobacteria; c__Alphaproteobacteria; o__Rhizobiales; f__Beijerinckiaceae;	_Methylocapsa	25	0	17	k__Bacteria; p__Proteobacteria; c__Alphaproteobacteria; o__Rhizobiales; f__Beijerinckiaceae; g__Methylocapsa
101	53	12	0	a3a82ce0478f65234c2ec6189540cd66	k__Bacteria; p__TM7; c__TM7-1; o__; f__;	_; s__	53	12	0	k__Bacteria; p__TM7; c__TM7-1; o__; f__; g__; s__
102	0	19	27	5bfd21979614609ab776d56ac9d8b642	k__Bacteria; p__Chloroflexi; c__Ktedonobacteria; o__Thermogemmatisporales; f__Thermogemmatisporaceae;	_; s__	0	19	27	k__Bacteria; p__Chloroflexi; c__Ktedonobacteria; o__Thermogemmatisporales; f__Thermogemmatisporaceae; g__; s__
103	0	33	22	22dfda394ab806d6766bbc99f45bfacb	k__Bacteria; p__Chloroflexi; c__Ktedonobacteria; o__Ktedonobacterales; f__Ktedonobacteraceae;	_Ktedonobacter; s__racemifer	0	33	22	k__Bacteria; p__Chloroflexi; c__Ktedonobacteria; o__Ktedonobacterales; f__Ktedonobacteraceae; g__Ktedonobacter; s__racemifer
104	29	25	28	02679aeacaf9649e4493605a0d8e979e	k__Bacteria; p__Nitrospirae; c__Nitrospira; o__Nitrospirales; f__0319-6A21;	_; s__	29	25	28	k__Bacteria; p__Nitrospirae; c__Nitrospira; o__Nitrospirales; f__0319-6A21; g__; s__
105	17	0	50	c347f29773f550d1ddd8a7e2a99245b4	k__Bacteria; p__Actinobacteria; c__Actinobacteria; o__Actinomycetales; f__Micromonosporaceae	NA	17	0	50	k__Bacteria; p__Actinobacteria; c__Actinobacteria; o__Actinomycetales; f__Micromonosporaceae
106	12	0	50	28a9d267b3e04c58a51df04b8c63c27d	k__Bacteria; p__Gemmatimonadetes; c__Gemmatimonadetes; o__N1423WL; f__;	_; s__	12	0	50	k__Bacteria; p__Gemmatimonadetes; c__Gemmatimonadetes; o__N1423WL; f__; g__; s__
107	22	0	26	c9e9b5fa62bb593f452377182c54fedf	k__Bacteria; p__Firmicutes; c__Clostridia; o__Clostridiales; f__Ruminococcaceae;	_Clostridium	22	0	26	k__Bacteria; p__Firmicutes; c__Clostridia; o__Clostridiales; f__Ruminococcaceae; g__Clostridium
108	43	0	6	7c2438d9c640c133aed24bcc9c3a6a50	k__Bacteria; p__Chloroflexi; c__Ktedonobacteria; o__; f__;	_; s__	43	0	6	k__Bacteria; p__Chloroflexi; c__Ktedonobacteria; o__; f__; g__; s__
109	36	14	0	84b670c9661f9b75d1516c90580fa617	k__Bacteria; p__; c__; o__; f__;	_; s__	36	14	0	k__Bacteria; p__; c__; o__; f__; g__; s__
110	26	0	29	996f82052d572d46bc7daeab8a38c42f	k__Bacteria; p__Planctomycetes; c__Planctomycetia; o__Gemmatales; f__Gemmataceae;	_; s__	26	0	29	k__Bacteria; p__Planctomycetes; c__Planctomycetia; o__Gemmatales; f__Gemmataceae; g__; s__
111	0	14	30	dc8d09bf6d92212b67e8b467dee7046c	k__Bacteria; p__Chloroflexi; c__Ellin6529; o__; f__;	_; s__	0	14	30	k__Bacteria; p__Chloroflexi; c__Ellin6529; o__; f__; g__; s__
112	18	36	0	09a8ec54d72e603273237ec81f0af868	k__Bacteria; p__Chloroflexi; c__Ktedonobacteria	NA	18	36	0	k__Bacteria; p__Chloroflexi; c__Ktedonobacteria
113	20	0	23	817aaa58086ec30fb5a6107633cfb4bb	k__Bacteria; p__Proteobacteria; c__Betaproteobacteria; o__Burkholderiales; f__Comamonadaceae;	_Acidovorax; s__avenae	20	0	23	k__Bacteria; p__Proteobacteria; c__Betaproteobacteria; o__Burkholderiales; f__Comamonadaceae; g__Acidovorax; s__avenae
114	29	0	25	6fc574891b1f9ac31407ff51b3a45db3	k__Bacteria; p__Proteobacteria; c__Alphaproteobacteria; o__Rhizobiales	NA	29	0	25	k__Bacteria; p__Proteobacteria; c__Alphaproteobacteria; o__Rhizobiales
115	12	0	38	356aee05b8e8186a8806bb1ecfe56f7e	k__Bacteria; p__AD3; c__; o__; f__;	_; s__	12	0	38	k__Bacteria; p__AD3; c__; o__; f__; g__; s__
116	32	0	21	2b14062bcdc044ee7ad787b0a3b38046	k__Bacteria; p__Proteobacteria; c__Alphaproteobacteria; o__Rhizobiales; f__Bradyrhizobiaceae	NA	32	0	21	k__Bacteria; p__Proteobacteria; c__Alphaproteobacteria; o__Rhizobiales; f__Bradyrhizobiaceae
117	0	21	12	6a15dcabfbd7294acad048f98477dde7	k__Bacteria; p__Acidobacteria; c__Solibacteres; o__Solibacterales; f__MVS-65;	_; s__	0	21	12	k__Bacteria; p__Acidobacteria; c__Solibacteres; o__Solibacterales; f__MVS-65; g__; s__
118	0	15	22	6fc796f0ee1737a2477c1dfb3a6f9446	k__Bacteria; p__Proteobacteria; c__Alphaproteobacteria; o__Rhizobiales	NA	0	15	22	k__Bacteria; p__Proteobacteria; c__Alphaproteobacteria; o__Rhizobiales
119	0	26	25	73006fd6d1990601c65900183f186242	k__Bacteria; p__Firmicutes; c__Bacilli; o__Bacillales	NA	0	26	25	k__Bacteria; p__Firmicutes; c__Bacilli; o__Bacillales
120	21	0	27	217dfd73d2864b6376e0f310e9bf6c42	k__Bacteria; p__Proteobacteria; c__Alphaproteobacteria; o__Rhodospirillales; f__Rhodospirillaceae	NA	21	0	27	k__Bacteria; p__Proteobacteria; c__Alphaproteobacteria; o__Rhodospirillales; f__Rhodospirillaceae
121	44	0	28	e95a78b3061c888f5821b817d6810bee	k__Bacteria; p__Planctomycetes; c__Planctomycetia; o__Gemmatales; f__Gemmataceae;	_; s__	44	0	28	k__Bacteria; p__Planctomycetes; c__Planctomycetia; o__Gemmatales; f__Gemmataceae; g__; s__
122	24	20	18	c60d4bf5cf1c94c0ddf11fa0b3f349c5	k__Bacteria; p__Chloroflexi; c__Anaerolineae; o__WCHB1-50; f__;	_; s__	24	20	18	k__Bacteria; p__Chloroflexi; c__Anaerolineae; o__WCHB1-50; f__; g__; s__
123	41	9	0	e5b41021c36ea5cbd2aac1a1a7a1caec	k__Bacteria; p__; c__; o__; f__;	_; s__	41	9	0	k__Bacteria; p__; c__; o__; f__; g__; s__
124	37	0	15	2d296c87bba73b3fd5ca56ffa588f16b	k__Bacteria; p__Verrucomicrobia; c__[Pedosphaerae]; o__[Pedosphaerales]; f__[Pedosphaeraceae];	_; s__	37	0	15	k__Bacteria; p__Verrucomicrobia; c__[Pedosphaerae]; o__[Pedosphaerales]; f__[Pedosphaeraceae]; g__; s__
125	22	22	0	83bfdcc2a96283b1c3d15ba632a425fa	k__Bacteria; p__Chloroflexi; c__Ktedonobacteria; o__Thermogemmatisporales; f__Thermogemmatisporaceae;	_; s__	22	22	0	k__Bacteria; p__Chloroflexi; c__Ktedonobacteria; o__Thermogemmatisporales; f__Thermogemmatisporaceae; g__; s__
126	10	23	9	48c4cd04cb11f4e17caa4ac71f4afb17	k__Bacteria; p__Actinobacteria; c__Thermoleophilia; o__Gaiellales; f__Gaiellaceae;	_Gaiella; s__occulta	10	23	9	k__Bacteria; p__Actinobacteria; c__Thermoleophilia; o__Gaiellales; f__Gaiellaceae; g__Gaiella; s__occulta
127	17	0	18	b8d47334e6236c972942b332e05b7179	k__Bacteria; p__Proteobacteria; c__Deltaproteobacteria; o__Syntrophobacterales; f__Syntrophobacteraceae;	_; s__	17	0	18	k__Bacteria; p__Proteobacteria; c__Deltaproteobacteria; o__Syntrophobacterales; f__Syntrophobacteraceae; g__; s__
128	3	45	0	d9f7031edbe997a29b6f8c852e9e8b6f	k__Bacteria; p__Planctomycetes; c__Planctomycetia; o__Pirellulales; f__Pirellulaceae	NA	3	45	0	k__Bacteria; p__Planctomycetes; c__Planctomycetia; o__Pirellulales; f__Pirellulaceae
129	0	23	22	7d6eddeb4b098b2d6252ff694986b214	k__Bacteria; p__Acidobacteria; c__iii1-8; o__32-20; f__;	_; s__	0	23	22	k__Bacteria; p__Acidobacteria; c__iii1-8; o__32-20; f__; g__; s__
130	18	0	21	47442d6df1c317f21d4667e0e0d1150a	k__Bacteria; p__Planctomycetes; c__Planctomycetia; o__Gemmatales; f__Gemmataceae;	_; s__	18	0	21	k__Bacteria; p__Planctomycetes; c__Planctomycetia; o__Gemmatales; f__Gemmataceae; g__; s__
131	0	19	32	f25dda175780a543f62e87f2a1399b36	k__Bacteria; p__Planctomycetes; c__Planctomycetia; o__Gemmatales; f__Gemmataceae;	_; s__	0	19	32	k__Bacteria; p__Planctomycetes; c__Planctomycetia; o__Gemmatales; f__Gemmataceae; g__; s__
132	9	0	21	45f0e18f80650543c9ccc5f88cdb2bf8	k__Bacteria	NA	9	0	21	k__Bacteria
133	19	10	21	9de609c89a84276c4029ed3b5319eac9	k__Bacteria; p__Actinobacteria; c__Thermoleophilia; o__Gaiellales; f__Gaiellaceae;	_Gaiella; s__occulta	19	10	21	k__Bacteria; p__Actinobacteria; c__Thermoleophilia; o__Gaiellales; f__Gaiellaceae; g__Gaiella; s__occulta
134	0	23	20	cbf9228701ea190f2b9cf5822d8d14ec	k__Bacteria; p__Chloroflexi; c__Ktedonobacteria; o__Ktedonobacterales; f__Ktedonobacteraceae;	_Ktedonobacter; s__racemifer	0	23	20	k__Bacteria; p__Chloroflexi; c__Ktedonobacteria; o__Ktedonobacterales; f__Ktedonobacteraceae; g__Ktedonobacter; s__racemifer
135	0	16	30	ce079b0ac2ea63e0936158a7aef3ee4c	k__Bacteria; p__Proteobacteria; c__Betaproteobacteria	NA	0	16	30	k__Bacteria; p__Proteobacteria; c__Betaproteobacteria
136	13	0	12	5eb06bcb1c136fd8d31907c351af3922	k__Bacteria; p__Proteobacteria; c__Deltaproteobacteria; o__Myxococcales; f__Polyangiaceae	NA	13	0	12	k__Bacteria; p__Proteobacteria; c__Deltaproteobacteria; o__Myxococcales; f__Polyangiaceae
137	18	21	0	8b400c64e57a28cd5a7d5d10f629a35a	k__Bacteria; p__Actinobacteria; c__Thermoleophilia	NA	18	21	0	k__Bacteria; p__Actinobacteria; c__Thermoleophilia
138	28	0	19	4ff9969a6f1c604b639dc0ed6368c052	k__Bacteria; p__Proteobacteria; c__Alphaproteobacteria; o__Rhizobiales	NA	28	0	19	k__Bacteria; p__Proteobacteria; c__Alphaproteobacteria; o__Rhizobiales
139	30	0	20	9e77a0bc6afb5dc2370393c0da5a6362	k__Bacteria; p__; c__; o__; f__;	_; s__	30	0	20	k__Bacteria; p__; c__; o__; f__; g__; s__
140	34	0	12	cace6f4ea22e709461ca941a300f5ab5	k__Bacteria	NA	34	0	12	k__Bacteria
141	30	19	0	f4a1021e69761fbb799f8dc9ab4d5dd3	k__Bacteria; p__; c__; o__; f__;	_; s__	30	19	0	k__Bacteria; p__; c__; o__; f__; g__; s__
142	0	18	22	616e92b0bdfdfdc0863bffcf0d6f8d6f	k__Bacteria; p__Chloroflexi; c__Ktedonobacteria; o__Ktedonobacterales; f__Ktedonobacteraceae;	_; s__	0	18	22	k__Bacteria; p__Chloroflexi; c__Ktedonobacteria; o__Ktedonobacterales; f__Ktedonobacteraceae; g__; s__
143	22	0	18	6ceb58ec9767eb3ab7a80c9be2642500	k__Bacteria; p__Acidobacteria; c__Acidobacteriia; o__Acidobacteriales	NA	22	0	18	k__Bacteria; p__Acidobacteria; c__Acidobacteriia; o__Acidobacteriales
144	22	17	0	77834a1ba51921c143cc3c6cccfc3241	k__Bacteria; p__Acidobacteria; c__Acidobacteriia; o__Acidobacteriales; f__Acidobacteriaceae	NA	22	17	0	k__Bacteria; p__Acidobacteria; c__Acidobacteriia; o__Acidobacteriales; f__Acidobacteriaceae
145	21	18	25	67d0e4f6e0265c54799ab77b041a61f8	k__Bacteria; p__Acidobacteria; c__Acidobacteriia; o__Acidobacteriales; f__Acidobacteriaceae;	_Granulicella	21	18	25	k__Bacteria; p__Acidobacteria; c__Acidobacteriia; o__Acidobacteriales; f__Acidobacteriaceae; g__Granulicella
146	9	11	9	d1695af6771f5bb88cf108acf75d7870	k__Bacteria; p__Acidobacteria; c__Solibacteres; o__Solibacterales	NA	9	11	9	k__Bacteria; p__Acidobacteria; c__Solibacteres; o__Solibacterales
147	27	0	11	6711dad4e16816f9780dc4845ab45fb2	k__Bacteria; p__Verrucomicrobia; c__[Spartobacteria]; o__[Chthoniobacterales]; f__[Chthoniobacteraceae];	_DA101; s__	27	0	11	k__Bacteria; p__Verrucomicrobia; c__[Spartobacteria]; o__[Chthoniobacterales]; f__[Chthoniobacteraceae]; g__DA101; s__
148	44	0	10	38247f067322fe873642bfe2ffae0172	k__Bacteria; p__Proteobacteria; c__Betaproteobacteria	NA	44	0	10	k__Bacteria; p__Proteobacteria; c__Betaproteobacteria
149	33	0	29	0724303ae92ae765f48d50b7e288aa4c	k__Bacteria	NA	33	0	29	k__Bacteria
150	16	0	30	5e9e743d4984ca56bbb8efc18ffc9fb8	k__Bacteria; p__Proteobacteria; c__Betaproteobacteria	NA	16	0	30	k__Bacteria; p__Proteobacteria; c__Betaproteobacteria
151	13	17	0	255585ee52c2416a7082028d977265ba	k__Bacteria; p__Proteobacteria; c__Alphaproteobacteria; o__Rhodospirillales; f__Rhodospirillaceae	NA	13	17	0	k__Bacteria; p__Proteobacteria; c__Alphaproteobacteria; o__Rhodospirillales; f__Rhodospirillaceae
152	10	0	9	9423ba82040c6dcf9258ad20e3b324bd	k__Bacteria; p__Gemmatimonadetes; c__Gemmatimonadetes; o__; f__;	_; s__	10	0	9	k__Bacteria; p__Gemmatimonadetes; c__Gemmatimonadetes; o__; f__; g__; s__
153	16	0	24	e1d9aad222f16f28ca2e2bd8c53e63e5	k__Bacteria; p__Planctomycetes; c__Planctomycetia; o__Gemmatales; f__Gemmataceae	NA	16	0	24	k__Bacteria; p__Planctomycetes; c__Planctomycetia; o__Gemmatales; f__Gemmataceae
154	0	39	4	6253e0c72cc929dcb7de71502d46aebe	k__Bacteria; p__Proteobacteria; c__Gammaproteobacteria; o__Xanthomonadales	NA	0	39	4	k__Bacteria; p__Proteobacteria; c__Gammaproteobacteria; o__Xanthomonadales
155	33	0	27	e1faa06e1d8f97e7cf39b2286064a4f9	k__Bacteria; p__Actinobacteria; c__Thermoleophilia; o__Gaiellales; f__Gaiellaceae;	_Gaiella; s__occulta	33	0	27	k__Bacteria; p__Actinobacteria; c__Thermoleophilia; o__Gaiellales; f__Gaiellaceae; g__Gaiella; s__occulta
156	0	21	39	b427779e8353fe62a8a58eb3fd305145	k__Bacteria; p__Firmicutes; c__Bacilli; o__Bacillales; f__Planococcaceae	NA	0	21	39	k__Bacteria; p__Firmicutes; c__Bacilli; o__Bacillales; f__Planococcaceae
157	0	18	12	53c3a91badd48dc5232228d6ce32a6ec	k__Bacteria; p__Actinobacteria; c__Actinobacteria; o__Actinomycetales; f__Kineosporiaceae;	_Kineosporia; s__aurantiaca	0	18	12	k__Bacteria; p__Actinobacteria; c__Actinobacteria; o__Actinomycetales; f__Kineosporiaceae; g__Kineosporia; s__aurantiaca
158	15	18	16	64963ba2ce307a502c143643dca7efde	k__Bacteria; p__Planctomycetes; c__Planctomycetia; o__Planctomycetales; f__Planctomycetaceae;	_Planctomyces; s__	15	18	16	k__Bacteria; p__Planctomycetes; c__Planctomycetia; o__Planctomycetales; f__Planctomycetaceae; g__Planctomyces; s__
159	23	10	0	179e40c75db649b98658dba150ac6b2f	k__Bacteria; p__Planctomycetes; c__Planctomycetia; o__Gemmatales; f__Gemmataceae;	_; s__	23	10	0	k__Bacteria; p__Planctomycetes; c__Planctomycetia; o__Gemmatales; f__Gemmataceae; g__; s__
160	0	22	5	8684e57cf88ca19a28b0bcd4ea42940a	k__Bacteria; p__Planctomycetes; c__Phycisphaerae; o__WD2101; f__;	_; s__	0	22	5	k__Bacteria; p__Planctomycetes; c__Phycisphaerae; o__WD2101; f__; g__; s__
161	23	24	11	43dbda0b117220f259675d991cbd0101	k__Bacteria	NA	23	24	11	k__Bacteria
162	24	10	8	0055597ed31a687d342952a7b312bd60	k__Bacteria	NA	24	10	8	k__Bacteria
163	11	18	0	7f6023f53f41422a10f1fae8082c671f	k__Bacteria; p__Proteobacteria; c__Betaproteobacteria	NA	11	18	0	k__Bacteria; p__Proteobacteria; c__Betaproteobacteria
164	0	10	7	e74633b2005171a776a2be03fcd5c7d3	k__Bacteria; p__Planctomycetes	NA	0	10	7	k__Bacteria; p__Planctomycetes
165	13	21	0	a412224f77cffd831b404eec92d6920c	k__Bacteria; p__Planctomycetes; c__Planctomycetia; o__Gemmatales; f__Gemmataceae;	_Gemmata; s__	13	21	0	k__Bacteria; p__Planctomycetes; c__Planctomycetia; o__Gemmatales; f__Gemmataceae; g__Gemmata; s__
166	20	0	14	eaf142d47e7bae61b8d9cd0b3615880d	k__Bacteria; p__Planctomycetes; c__Planctomycetia; o__Gemmatales; f__Gemmataceae;	_; s__	20	0	14	k__Bacteria; p__Planctomycetes; c__Planctomycetia; o__Gemmatales; f__Gemmataceae; g__; s__
167	15	26	0	99bc7bba9e9565454922e31a0ad1effe	k__Bacteria; p__; c__; o__; f__;	_; s__	15	26	0	k__Bacteria; p__; c__; o__; f__; g__; s__
168	0	15	19	16908ebd80e5fba764e0307e6b940f6c	k__Bacteria; p__; c__; o__; f__;	_; s__	0	15	19	k__Bacteria; p__; c__; o__; f__; g__; s__
169	40	0	8	a15ccbe80cfc1588390fe072e1adf7bf	k__Bacteria; p__Chloroflexi; c__Ktedonobacteria; o__Ktedonobacterales; f__Ktedonobacteraceae;	_FFCH10602; s__	40	0	8	k__Bacteria; p__Chloroflexi; c__Ktedonobacteria; o__Ktedonobacterales; f__Ktedonobacteraceae; g__FFCH10602; s__
170	0	20	18	c07c42331f4b275a9106c69220f493b6	k__Bacteria; p__Verrucomicrobia; c__[Spartobacteria]; o__[Chthoniobacterales]; f__[Chthoniobacteraceae];	_DA101; s__	0	20	18	k__Bacteria; p__Verrucomicrobia; c__[Spartobacteria]; o__[Chthoniobacterales]; f__[Chthoniobacteraceae]; g__DA101; s__
171	15	12	0	7b7bb175390c3bcc63908434a51efccf	k__Bacteria; p__Chloroflexi; c__Ktedonobacteria; o__Ktedonobacterales; f__Ktedonobacteraceae	NA	15	12	0	k__Bacteria; p__Chloroflexi; c__Ktedonobacteria; o__Ktedonobacterales; f__Ktedonobacteraceae
172	0	23	17	1df64daa591bf57c6e07e330821a5d71	k__Bacteria; p__Planctomycetes; c__Phycisphaerae; o__WD2101; f__;	_; s__	0	23	17	k__Bacteria; p__Planctomycetes; c__Phycisphaerae; o__WD2101; f__; g__; s__
173	42	0	12	87981b4665ed7ed070b0d7a1b86bacc8	k__Bacteria; p__Gemmatimonadetes; c__Gemm-1; o__; f__;	_; s__	42	0	12	k__Bacteria; p__Gemmatimonadetes; c__Gemm-1; o__; f__; g__; s__
174	41	0	13	639a5e14aa50c84a1cbff996e42d153e	k__Bacteria; p__Proteobacteria; c__Betaproteobacteria	NA	41	0	13	k__Bacteria; p__Proteobacteria; c__Betaproteobacteria
175	41	0	13	3e372c33c2bf6a8923afde8c9d4a66ac	k__Bacteria; p__Proteobacteria; c__Deltaproteobacteria; o__[Entotheonellales]; f__[Entotheonellaceae];	_; s__	41	0	13	k__Bacteria; p__Proteobacteria; c__Deltaproteobacteria; o__[Entotheonellales]; f__[Entotheonellaceae]; g__; s__
176	0	18	11	72b344202be4b8c929ec002a2c701be1	k__Bacteria; p__Proteobacteria; c__Betaproteobacteria	NA	0	18	11	k__Bacteria; p__Proteobacteria; c__Betaproteobacteria
177	7	25	0	86b39ae35ca7a46c215644d154e2313c	k__Bacteria; p__Planctomycetes; c__Planctomycetia; o__Planctomycetales; f__Planctomycetaceae;	_Planctomyces; s__	7	25	0	k__Bacteria; p__Planctomycetes; c__Planctomycetia; o__Planctomycetales; f__Planctomycetaceae; g__Planctomyces; s__
178	0	18	19	a60c594b0ac1cfd14804d85f539968c3	k__Bacteria; p__Planctomycetes; c__Phycisphaerae; o__WD2101; f__;	_; s__	0	18	19	k__Bacteria; p__Planctomycetes; c__Phycisphaerae; o__WD2101; f__; g__; s__
179	0	19	10	901e5ae84b887b7737b40d26fa065d2d	k__Bacteria; p__Proteobacteria; c__Betaproteobacteria	NA	0	19	10	k__Bacteria; p__Proteobacteria; c__Betaproteobacteria
180	0	19	19	b1ead5b398ce246024d97c7366ca1280	k__Bacteria; p__Proteobacteria; c__Betaproteobacteria; o__Nitrosomonadales; f__Nitrosomonadaceae;	_Nitrosospira; s__multiformis	0	19	19	k__Bacteria; p__Proteobacteria; c__Betaproteobacteria; o__Nitrosomonadales; f__Nitrosomonadaceae; g__Nitrosospira; s__multiformis
181	14	0	20	36a8f61e9c7e0f618600c66bf408b2ad	k__Bacteria; p__Chloroflexi; c__Ktedonobacteria; o__Thermogemmatisporales; f__Thermogemmatisporaceae;	_; s__	14	0	20	k__Bacteria; p__Chloroflexi; c__Ktedonobacteria; o__Thermogemmatisporales; f__Thermogemmatisporaceae; g__; s__
182	0	5	9	210470b7bbfc1241391fc61428b561ef	k__Bacteria; p__Verrucomicrobia; c__[Pedosphaerae]; o__[Pedosphaerales]; f__[Pedosphaeraceae];	_; s__	0	5	9	k__Bacteria; p__Verrucomicrobia; c__[Pedosphaerae]; o__[Pedosphaerales]; f__[Pedosphaeraceae]; g__; s__
183	0	20	31	dad7442477793acba9822c48b80e3105	k__Bacteria; p__Proteobacteria; c__Betaproteobacteria; o__Burkholderiales; f__Comamonadaceae	NA	0	20	31	k__Bacteria; p__Proteobacteria; c__Betaproteobacteria; o__Burkholderiales; f__Comamonadaceae
184	0	19	15	f18f946dc0814e5b876f28f5a76f00ba	k__Bacteria; p__Planctomycetes; c__Planctomycetia; o__Gemmatales; f__Gemmataceae;	_; s__	0	19	15	k__Bacteria; p__Planctomycetes; c__Planctomycetia; o__Gemmatales; f__Gemmataceae; g__; s__
185	13	13	0	cd2014390b6e7b361f719c273ac188c4	k__Bacteria	NA	13	13	0	k__Bacteria
186	0	24	7	3bf3c191ecfce8de11791d04e97edd3b	k__Bacteria; p__Firmicutes; c__Bacilli; o__Bacillales	NA	0	24	7	k__Bacteria; p__Firmicutes; c__Bacilli; o__Bacillales
187	13	0	13	24c7a785397dc0eb6cfd7f2ac07db67b	k__Bacteria; p__Acidobacteria; c__Solibacteres; o__Solibacterales; f__;	_; s__	13	0	13	k__Bacteria; p__Acidobacteria; c__Solibacteres; o__Solibacterales; f__; g__; s__
188	46	4	0	336190f04eead4a0002ef4e7f1e1a502	k__Bacteria; p__Actinobacteria; c__MB-A2-108; o__; f__;	_; s__	46	4	0	k__Bacteria; p__Actinobacteria; c__MB-A2-108; o__; f__; g__; s__
189	16	0	15	33a98c4052b211bfb355e00333697314	k__Bacteria; p__Actinobacteria; c__Actinobacteria; o__Actinomycetales	NA	16	0	15	k__Bacteria; p__Actinobacteria; c__Actinobacteria; o__Actinomycetales
190	0	42	8	345af2256f6330961208a3890f6ec650	k__Bacteria; p__Proteobacteria; c__Betaproteobacteria	NA	0	42	8	k__Bacteria; p__Proteobacteria; c__Betaproteobacteria
191	23	0	20	a225f0e92c5610660b96c1a549a33acc	k__Bacteria; p__Chloroflexi; c__Ktedonobacteria; o__Ktedonobacterales; f__Ktedonobacteraceae;	_FFCH10602; s__	23	0	20	k__Bacteria; p__Chloroflexi; c__Ktedonobacteria; o__Ktedonobacterales; f__Ktedonobacteraceae; g__FFCH10602; s__
192	37	10	0	2339ed8955002b6446181652424b55ad	k__Bacteria; p__Verrucomicrobia; c__[Pedosphaerae]; o__[Pedosphaerales]; f__[Pedosphaeraceae];	_; s__	37	10	0	k__Bacteria; p__Verrucomicrobia; c__[Pedosphaerae]; o__[Pedosphaerales]; f__[Pedosphaeraceae]; g__; s__
193	29	11	0	18c2052de0faac2f16abe465703f5c06	k__Bacteria	NA	29	11	0	k__Bacteria
194	21	0	13	134bae0ea9470cc444841e1a5c6d9022	k__Bacteria; p__Planctomycetes; c__Planctomycetia; o__Pirellulales; f__Pirellulaceae	NA	21	0	13	k__Bacteria; p__Planctomycetes; c__Planctomycetia; o__Pirellulales; f__Pirellulaceae
195	0	13	19	83c62efb122afe1bc0a3cbff65504fa3	k__Bacteria; p__Planctomycetes; c__Planctomycetia; o__Gemmatales; f__Gemmataceae;	_Gemmata; s__	0	13	19	k__Bacteria; p__Planctomycetes; c__Planctomycetia; o__Gemmatales; f__Gemmataceae; g__Gemmata; s__
196	0	16	22	b2f44891f42425b6b320d3b890dc3122	k__Bacteria; p__Planctomycetes; c__Planctomycetia; o__Gemmatales; f__Gemmataceae;	_; s__	0	16	22	k__Bacteria; p__Planctomycetes; c__Planctomycetia; o__Gemmatales; f__Gemmataceae; g__; s__
197	21	0	8	cee012c1485de4355f60a96248f0e45a	k__Bacteria; p__Chloroflexi; c__Ktedonobacteria; o__Thermogemmatisporales; f__Thermogemmatisporaceae;	_; s__	21	0	8	k__Bacteria; p__Chloroflexi; c__Ktedonobacteria; o__Thermogemmatisporales; f__Thermogemmatisporaceae; g__; s__
198	23	9	12	641911452cb6373b0d21e3c705e31522	k__Bacteria; p__Actinobacteria; c__Actinobacteria; o__Actinomycetales	NA	23	9	12	k__Bacteria; p__Actinobacteria; c__Actinobacteria; o__Actinomycetales
199	15	0	21	6474d4cc53c536034379ead79f38fc59	k__Bacteria; p__Planctomycetes; c__Planctomycetia; o__Gemmatales; f__Gemmataceae;	_Gemmata; s__	15	0	21	k__Bacteria; p__Planctomycetes; c__Planctomycetia; o__Gemmatales; f__Gemmataceae; g__Gemmata; s__
200	0	8	19	ebe0eddcf44f79240ae9d989366592c0	k__Bacteria; p__Proteobacteria; c__Alphaproteobacteria	NA	0	8	19	k__Bacteria; p__Proteobacteria; c__Alphaproteobacteria
201	39	0	4	451180b2b5570587f2c3141eb1dc3f37	k__Bacteria; p__; c__; o__; f__;	_; s__	39	0	4	k__Bacteria; p__; c__; o__; f__; g__; s__
202	22	0	21	576a36849b4662b9a05d281e6c063659	k__Bacteria; p__Acidobacteria; c__Solibacteres; o__Solibacterales; f__MVS-65;	_; s__	22	0	21	k__Bacteria; p__Acidobacteria; c__Solibacteres; o__Solibacterales; f__MVS-65; g__; s__
203	21	22	0	4d6804c493a9c93a0e39eef6678eba15	k__Bacteria; p__Firmicutes; c__Bacilli; o__Bacillales; f__Paenibacillaceae;	_Paenibacillus; s__larvae	21	22	0	k__Bacteria; p__Firmicutes; c__Bacilli; o__Bacillales; f__Paenibacillaceae; g__Paenibacillus; s__larvae
204	0	10	33	308cfa2331da7c3d2717662dc167e0ad	k__Bacteria; p__Verrucomicrobia; c__[Pedosphaerae]; o__[Pedosphaerales]; f__[Pedosphaeraceae];	_; s__	0	10	33	k__Bacteria; p__Verrucomicrobia; c__[Pedosphaerae]; o__[Pedosphaerales]; f__[Pedosphaeraceae]; g__; s__
205	0	8	10	3b45492baad915e451ca773963ff7b44	k__Bacteria; p__Proteobacteria; c__Gammaproteobacteria; o__Xanthomonadales; f__Sinobacteraceae;	_Alkanibacter; s__difficilis	0	8	10	k__Bacteria; p__Proteobacteria; c__Gammaproteobacteria; o__Xanthomonadales; f__Sinobacteraceae; g__Alkanibacter; s__difficilis
206	26	0	8	a5859bad2f0ffdb5c3b24692068adbf4	k__Bacteria	NA	26	0	8	k__Bacteria
207	16	0	26	5b27024b78467bf2e5e8418a14449836	k__Bacteria; p__Bacteroidetes; c__[Saprospirae]; o__[Saprospirales]; f__Chitinophagaceae	NA	16	0	26	k__Bacteria; p__Bacteroidetes; c__[Saprospirae]; o__[Saprospirales]; f__Chitinophagaceae
208	0	5	8	83d5592b27634c2b7cc7c4ea0bd36bf4	k__Bacteria; p__Firmicutes; c__Bacilli; o__Bacillales	NA	0	5	8	k__Bacteria; p__Firmicutes; c__Bacilli; o__Bacillales
209	22	8	0	b6d8611d08131f7bf1364b89cfddeb29	k__Bacteria; p__; c__; o__; f__;	_; s__	22	8	0	k__Bacteria; p__; c__; o__; f__; g__; s__
210	10	19	0	0f9c757ebf090a8e0c1ff403d274566b	k__Bacteria; p__Actinobacteria; c__Actinobacteria; o__Actinomycetales; f__Micromonosporaceae	NA	10	19	0	k__Bacteria; p__Actinobacteria; c__Actinobacteria; o__Actinomycetales; f__Micromonosporaceae
211	9	19	0	062128962ccaa00dfc60f2db66727d92	k__Bacteria; p__Armatimonadetes; c__Chthonomonadetes; o__SJA-22; f__;	_; s__	9	19	0	k__Bacteria; p__Armatimonadetes; c__Chthonomonadetes; o__SJA-22; f__; g__; s__
212	18	0	13	49ff2cbd88dc6d64919262f8142864ad	k__Bacteria; p__Chloroflexi; c__Ktedonobacteria; o__Ktedonobacterales; f__Ktedonobacteraceae;	_FFCH10602; s__	18	0	13	k__Bacteria; p__Chloroflexi; c__Ktedonobacteria; o__Ktedonobacterales; f__Ktedonobacteraceae; g__FFCH10602; s__
213	28	0	10	2c26100cdd5302412dcb04396ae52831	k__Bacteria; p__Firmicutes; c__Clostridia; o__Clostridiales; f__Clostridiaceae;	_Clostridium; s__paraputrificum	28	0	10	k__Bacteria; p__Firmicutes; c__Clostridia; o__Clostridiales; f__Clostridiaceae; g__Clostridium; s__paraputrificum
214	20	0	8	5d7813a44f9951208e65f3878b726025	k__Bacteria; p__Planctomycetes; c__Planctomycetia; o__Gemmatales; f__Gemmataceae;	_; s__	20	0	8	k__Bacteria; p__Planctomycetes; c__Planctomycetia; o__Gemmatales; f__Gemmataceae; g__; s__
215	0	7	11	bfd024b27ebd7d4558bf3ea678ef165e	k__Bacteria; p__Chloroflexi; c__TK10; o__B07_WMSP1; f__FFCH4570;	_; s__	0	7	11	k__Bacteria; p__Chloroflexi; c__TK10; o__B07_WMSP1; f__FFCH4570; g__; s__
216	29	8	0	f2ce2fbc581d7e470cce3232e27a0ea0	k__Bacteria; p__Planctomycetes; c__Planctomycetia; o__Gemmatales; f__Gemmataceae;	_; s__	29	8	0	k__Bacteria; p__Planctomycetes; c__Planctomycetia; o__Gemmatales; f__Gemmataceae; g__; s__
217	22	0	10	25791a4a3e099105de17ef7026d12970	k__Bacteria; p__Planctomycetes; c__Planctomycetia; o__Gemmatales; f__Gemmataceae;	_; s__	22	0	10	k__Bacteria; p__Planctomycetes; c__Planctomycetia; o__Gemmatales; f__Gemmataceae; g__; s__
218	17	11	8	12c02d13874f298ac1e44b6a26d3af67	k__Bacteria	NA	17	11	8	k__Bacteria
219	11	25	0	c057fec09e10434308e4fe3b4db4ad77	k__Bacteria; p__Gemmatimonadetes; c__Gemm-1; o__; f__;	_; s__	11	25	0	k__Bacteria; p__Gemmatimonadetes; c__Gemm-1; o__; f__; g__; s__
220	0	8	28	be7461c19d2832a33ddf686416929745	k__Bacteria; p__Proteobacteria; c__Deltaproteobacteria	NA	0	8	28	k__Bacteria; p__Proteobacteria; c__Deltaproteobacteria
221	28	7	0	50663b97ea152d5b12aab4760a807b11	k__Bacteria; p__Verrucomicrobia; c__[Pedosphaerae]; o__[Pedosphaerales]; f__[Pedosphaeraceae];	_; s__	28	7	0	k__Bacteria; p__Verrucomicrobia; c__[Pedosphaerae]; o__[Pedosphaerales]; f__[Pedosphaeraceae]; g__; s__
222	7	10	0	23758f9ceee95d7359d69bc56ebd0430	k__Bacteria; p__Planctomycetes; c__Planctomycetia; o__Gemmatales; f__Gemmataceae;	_; s__	7	10	0	k__Bacteria; p__Planctomycetes; c__Planctomycetia; o__Gemmatales; f__Gemmataceae; g__; s__
223	0	27	8	e64f39c9f6bac995b0ea5709f0e7b2c6	k__Bacteria; p__Elusimicrobia; c__Elusimicrobia; o__Elusimicrobiales; f__;	_; s__	0	27	8	k__Bacteria; p__Elusimicrobia; c__Elusimicrobia; o__Elusimicrobiales; f__; g__; s__
224	4	4	0	9068eefd13db2ab20601637a2aa93254	k__Bacteria; p__Chloroflexi; c__Ktedonobacteria; o__Ktedonobacterales; f__Ktedonobacteraceae;	_; s__	4	4	0	k__Bacteria; p__Chloroflexi; c__Ktedonobacteria; o__Ktedonobacterales; f__Ktedonobacteraceae; g__; s__
225	7	5	5	83a57af7e76a572bfb74ffc6a7cece47	k__Bacteria	NA	7	5	5	k__Bacteria
226	11	0	12	753ae1560396fdced6d7510d4f182785	k__Bacteria	NA	11	0	12	k__Bacteria
227	15	0	9	c1ef09305732061ba23571e893414331	k__Bacteria; p__Planctomycetes; c__Planctomycetia; o__Gemmatales; f__Gemmataceae;	_; s__	15	0	9	k__Bacteria; p__Planctomycetes; c__Planctomycetia; o__Gemmatales; f__Gemmataceae; g__; s__
228	17	9	0	dac8c0352a76e3f401ceb8422a3f1b03	k__Bacteria; p__Proteobacteria; c__Betaproteobacteria; o__Burkholderiales	NA	17	9	0	k__Bacteria; p__Proteobacteria; c__Betaproteobacteria; o__Burkholderiales
229	24	0	9	f451b67881a1c11abb6151c734835b12	k__Bacteria; p__WPS-2; c__; o__; f__;	_; s__	24	0	9	k__Bacteria; p__WPS-2; c__; o__; f__; g__; s__
230	12	0	21	a681c3327ad08c4e37d9c19e60926542	k__Bacteria; p__Actinobacteria; c__Thermoleophilia; o__Gaiellales; f__Gaiellaceae;	_Gaiella; s__occulta	12	0	21	k__Bacteria; p__Actinobacteria; c__Thermoleophilia; o__Gaiellales; f__Gaiellaceae; g__Gaiella; s__occulta
231	5	11	0	2bbf366e0cc45f81980e04a36a13f451	k__Bacteria; p__Actinobacteria	NA	5	11	0	k__Bacteria; p__Actinobacteria
232	0	14	8	6ce714633b87fdc7cb2c8495ae9ebfd3	k__Bacteria; p__Proteobacteria; c__Betaproteobacteria	NA	0	14	8	k__Bacteria; p__Proteobacteria; c__Betaproteobacteria
233	0	11	8	8420bbd27ed0f17794ef5a5e17986ba1	k__Bacteria; p__Verrucomicrobia; c__[Pedosphaerae]; o__[Pedosphaerales]; f__[Pedosphaeraceae];	_; s__	0	11	8	k__Bacteria; p__Verrucomicrobia; c__[Pedosphaerae]; o__[Pedosphaerales]; f__[Pedosphaeraceae]; g__; s__
234	0	7	8	f973b760cd6feb21098ec9877335a122	k__Bacteria; p__Gemmatimonadetes; c__Gemmatimonadetes; o__Ellin5290; f__;	_; s__	0	7	8	k__Bacteria; p__Gemmatimonadetes; c__Gemmatimonadetes; o__Ellin5290; f__; g__; s__
235	20	0	4	4823ddd2412a93b13a7c519d6cab74c2	k__Bacteria; p__Chloroflexi; c__P2-11E; o__; f__;	_; s__	20	0	4	k__Bacteria; p__Chloroflexi; c__P2-11E; o__; f__; g__; s__
236	13	0	7	5b9ff1bfbaf09862aea4207f25dce42d	k__Bacteria; p__Verrucomicrobia; c__[Pedosphaerae]; o__[Pedosphaerales]	NA	13	0	7	k__Bacteria; p__Verrucomicrobia; c__[Pedosphaerae]; o__[Pedosphaerales]
237	0	7	7	f6d5e3f2a6128dd11b84d2e82d7e9007	k__Bacteria; p__Planctomycetes; c__Phycisphaerae; o__WD2101; f__;	_; s__	0	7	7	k__Bacteria; p__Planctomycetes; c__Phycisphaerae; o__WD2101; f__; g__; s__
238	0	10	9	87345530973de2eae5cfc965cccf1c52	k__Bacteria	NA	0	10	9	k__Bacteria
239	0	18	11	24795bbea392fd8be20699d7d71dd95e	k__Bacteria; p__Actinobacteria	NA	0	18	11	k__Bacteria; p__Actinobacteria
240	0	12	11	409b6b2e3cbe16edbd12046049a01b8e	k__Bacteria; p__Planctomycetes; c__Phycisphaerae; o__WD2101; f__;	_; s__	0	12	11	k__Bacteria; p__Planctomycetes; c__Phycisphaerae; o__WD2101; f__; g__; s__
241	14	0	14	9d244e297824c9d1fd8c29ad3a6870a2	k__Bacteria; p__Verrucomicrobia; c__[Pedosphaerae]; o__[Pedosphaerales]; f__[Pedosphaeraceae];	_; s__	14	0	14	k__Bacteria; p__Verrucomicrobia; c__[Pedosphaerae]; o__[Pedosphaerales]; f__[Pedosphaeraceae]; g__; s__
242	0	7	4	a79cb7c1a6e0016b4a9f7cf08d1a53a4	k__Bacteria; p__TM7; c__TM7-1; o__; f__;	_; s__	0	7	4	k__Bacteria; p__TM7; c__TM7-1; o__; f__; g__; s__
243	18	9	0	cec7e065a7ab73e3d55c43b824c801d2	k__Bacteria; p__Planctomycetes; c__Planctomycetia; o__Gemmatales; f__Gemmataceae;	_; s__	18	9	0	k__Bacteria; p__Planctomycetes; c__Planctomycetia; o__Gemmatales; f__Gemmataceae; g__; s__
244	18	9	0	524aa26ce8a8fa7ad8f027915b4b7c64	k__Bacteria; p__Proteobacteria; c__Deltaproteobacteria; o__Myxococcales; f__Polyangiaceae;	_Polyangium	18	9	0	k__Bacteria; p__Proteobacteria; c__Deltaproteobacteria; o__Myxococcales; f__Polyangiaceae; g__Polyangium
245	18	9	0	2357088371444d90a979eeb498deddf3	k__Bacteria	NA	18	9	0	k__Bacteria
246	13	0	14	fb4c5531a80318ad77e0e4e58b32d15a	k__Bacteria	NA	13	0	14	k__Bacteria
247	12	0	12	9b9ee0921942db554661f51eba7c66fd	k__Bacteria; p__Proteobacteria; c__Betaproteobacteria; o__Rhodocyclales; f__Rhodocyclaceae	NA	12	0	12	k__Bacteria; p__Proteobacteria; c__Betaproteobacteria; o__Rhodocyclales; f__Rhodocyclaceae
248	0	12	7	59ea4f96a0d86568f99918613a9c99ff	k__Bacteria; p__Chloroflexi; c__Ktedonobacteria; o__Ktedonobacterales; f__Ktedonobacteraceae;	_FFCH10602; s__	0	12	7	k__Bacteria; p__Chloroflexi; c__Ktedonobacteria; o__Ktedonobacterales; f__Ktedonobacteraceae; g__FFCH10602; s__
249	4	0	8	9853c3eefc73d78cbb028629cc513908	k__Bacteria; p__Proteobacteria; c__Alphaproteobacteria; o__Rhodospirillales; f__Rhodospirillaceae;	_Skermanella; s__xinjiangensis	4	0	8	k__Bacteria; p__Proteobacteria; c__Alphaproteobacteria; o__Rhodospirillales; f__Rhodospirillaceae; g__Skermanella; s__xinjiangensis
250	15	0	11	fb7e967518150051680d05d613b40b59	k__Bacteria; p__Verrucomicrobia; c__[Pedosphaerae]; o__[Pedosphaerales]; f__auto67_4W;	_; s__	15	0	11	k__Bacteria; p__Verrucomicrobia; c__[Pedosphaerae]; o__[Pedosphaerales]; f__auto67_4W; g__; s__
251	13	0	13	20d610a71496cd92ee1999f218a025c9	k__Bacteria	NA	13	0	13	k__Bacteria
252	0	8	8	d06b123200a50cbd2e15c2daa342d558	k__Bacteria; p__Acidobacteria; c__Solibacteres; o__Solibacterales	NA	0	8	8	k__Bacteria; p__Acidobacteria; c__Solibacteres; o__Solibacterales
253	6	7	0	5e1c757326972f68c6bacba4f21bdb39	k__Bacteria; p__Chloroflexi; c__Anaerolineae; o__A31; f__S47;	_; s__	6	7	0	k__Bacteria; p__Chloroflexi; c__Anaerolineae; o__A31; f__S47; g__; s__
254	0	11	9	392d4b8cccb86ebe52236f64200ede72	k__Bacteria; p__Planctomycetes; c__Phycisphaerae; o__WD2101; f__;	_; s__	0	11	9	k__Bacteria; p__Planctomycetes; c__Phycisphaerae; o__WD2101; f__; g__; s__
255	19	0	6	b8db14c0071c18b484b4f17991f86c2a	k__Bacteria; p__Planctomycetes; c__Planctomycetia; o__Gemmatales; f__Gemmataceae;	_; s__	19	0	6	k__Bacteria; p__Planctomycetes; c__Planctomycetia; o__Gemmatales; f__Gemmataceae; g__; s__
256	14	0	11	49106f4d91b7ba2bbdf1adfc7e95f1f8	k__Bacteria; p__Planctomycetes; c__Planctomycetia; o__Gemmatales; f__Gemmataceae;	_; s__	14	0	11	k__Bacteria; p__Planctomycetes; c__Planctomycetia; o__Gemmatales; f__Gemmataceae; g__; s__
257	0	13	12	a99264ec2af129666a6c0109ca3717a4	k__Bacteria; p__Actinobacteria; c__Thermoleophilia; o__Gaiellales; f__Gaiellaceae;	_Gaiella; s__occulta	0	13	12	k__Bacteria; p__Actinobacteria; c__Thermoleophilia; o__Gaiellales; f__Gaiellaceae; g__Gaiella; s__occulta
258	0	10	15	d9d0c05d07c567bbbfe3bcde6c2464cd	k__Bacteria; p__Acidobacteria; c__[Chloracidobacteria]; o__RB41; f__;	_; s__	0	10	15	k__Bacteria; p__Acidobacteria; c__[Chloracidobacteria]; o__RB41; f__; g__; s__
259	0	6	7	dcafd14b61ff1af7ab4768e56d59fed0	k__Bacteria; p__Bacteroidetes; c__Sphingobacteriia; o__Sphingobacteriales; f__Sphingobacteriaceae;	_Mucilaginibacter; s__composti	0	6	7	k__Bacteria; p__Bacteroidetes; c__Sphingobacteriia; o__Sphingobacteriales; f__Sphingobacteriaceae; g__Mucilaginibacter; s__composti
260	14	10	0	89ae988b642aa085cd6f44d00d93b883	k__Bacteria; p__Verrucomicrobia; c__[Spartobacteria]; o__[Chthoniobacterales]; f__[Chthoniobacteraceae];	_DA101; s__	14	10	0	k__Bacteria; p__Verrucomicrobia; c__[Spartobacteria]; o__[Chthoniobacterales]; f__[Chthoniobacteraceae]; g__DA101; s__
261	11	4	0	c9da82721c366f16855b842fd48ee01d	k__Bacteria; p__Elusimicrobia; c__Elusimicrobia; o__Elusimicrobiales; f__;	_; s__	11	4	0	k__Bacteria; p__Elusimicrobia; c__Elusimicrobia; o__Elusimicrobiales; f__; g__; s__
262	11	0	13	65538dd3d5a9fc345b95192a3250f169	k__Bacteria; p__Verrucomicrobia; c__[Pedosphaerae]; o__[Pedosphaerales]; f__[Pedosphaeraceae];	_; s__	11	0	13	k__Bacteria; p__Verrucomicrobia; c__[Pedosphaerae]; o__[Pedosphaerales]; f__[Pedosphaeraceae]; g__; s__
263	0	11	13	416bb2061ef832fcebe4341653f6ca79	k__Bacteria; p__Actinobacteria; c__Actinobacteria; o__Actinomycetales; f__Streptomycetaceae	NA	0	11	13	k__Bacteria; p__Actinobacteria; c__Actinobacteria; o__Actinomycetales; f__Streptomycetaceae
264	15	0	8	49dd8a4326e83a79368b8858206b9c77	k__Bacteria; p__Planctomycetes; c__Phycisphaerae; o__CPla-3; f__;	_; s__	15	0	8	k__Bacteria; p__Planctomycetes; c__Phycisphaerae; o__CPla-3; f__; g__; s__
265	12	3	0	5907bf4f5f4dd7782337eedcfe726908	k__Bacteria	NA	12	3	0	k__Bacteria
266	13	0	9	d49634cadfe069834d0d30ff7ed8a4d5	k__Bacteria; p__Proteobacteria; c__Deltaproteobacteria; o__Myxococcales; f__Cystobacteraceae	NA	13	0	9	k__Bacteria; p__Proteobacteria; c__Deltaproteobacteria; o__Myxococcales; f__Cystobacteraceae
267	8	0	7	4350f5d991b213c8050bdfd5cb790a32	k__Bacteria; p__Planctomycetes; c__BD7-11; o__; f__;	_; s__	8	0	7	k__Bacteria; p__Planctomycetes; c__BD7-11; o__; f__; g__; s__
268	9	0	5	96265e46bfd83eaf4b234792d47f424e	k__Bacteria; p__Planctomycetes; c__Planctomycetia; o__Gemmatales; f__Gemmataceae;	_; s__	9	0	5	k__Bacteria; p__Planctomycetes; c__Planctomycetia; o__Gemmatales; f__Gemmataceae; g__; s__
269	0	14	7	ed8aad6808bd89cd597b1ecc80d81c25	k__Bacteria; p__Firmicutes; c__Clostridia; o__Clostridiales; f__Ruminococcaceae;	_Clostridium	0	14	7	k__Bacteria; p__Firmicutes; c__Clostridia; o__Clostridiales; f__Ruminococcaceae; g__Clostridium
270	0	6	10	a480e6d8d2abda16085426972bcad1cb	k__Bacteria; p__Acidobacteria; c__Solibacteres; o__JH-WHS99; f__;	_; s__	0	6	10	k__Bacteria; p__Acidobacteria; c__Solibacteres; o__JH-WHS99; f__; g__; s__
271	8	0	3	0fe02b1531e4b7ed3c6d70f2bee71bfa	k__Bacteria; p__Proteobacteria; c__Gammaproteobacteria	NA	8	0	3	k__Bacteria; p__Proteobacteria; c__Gammaproteobacteria
272	15	0	5	6cd00996ff72a2136b7f7762dfa55b13	k__Bacteria; p__Proteobacteria; c__Deltaproteobacteria	NA	15	0	5	k__Bacteria; p__Proteobacteria; c__Deltaproteobacteria
273	10	10	0	7efd2943fa129651e05a8c5de88a0cb4	k__Bacteria; p__Proteobacteria; c__Deltaproteobacteria; o__Desulfuromonadales; f__Pelobacteraceae;	_Desulfuromonas; s__michiganensis	10	10	0	k__Bacteria; p__Proteobacteria; c__Deltaproteobacteria; o__Desulfuromonadales; f__Pelobacteraceae; g__Desulfuromonas; s__michiganensis
274	7	3	0	b45552fd0c5c7d80a10d641f6b2378df	k__Bacteria; p__; c__; o__; f__;	_; s__	7	3	0	k__Bacteria; p__; c__; o__; f__; g__; s__
275	0	11	9	7c6860f82d10ac7ff111ca7a2cfed4b1	k__Bacteria; p__Proteobacteria; c__Betaproteobacteria	NA	0	11	9	k__Bacteria; p__Proteobacteria; c__Betaproteobacteria
276	10	0	9	57fd49e89ff560d522f11b0990ad00d6	k__Bacteria; p__Proteobacteria; c__Betaproteobacteria; o__Nitrosomonadales; f__Nitrosomonadaceae;	_Nitrosospira; s__multiformis	10	0	9	k__Bacteria; p__Proteobacteria; c__Betaproteobacteria; o__Nitrosomonadales; f__Nitrosomonadaceae; g__Nitrosospira; s__multiformis
277	9	3	0	19c1a4985777b0173924ccae56c183b9	k__Bacteria	NA	9	3	0	k__Bacteria
278	6	0	7	f3e753842c2ed00b6ef17a976e41415a	k__Bacteria; p__Proteobacteria; c__Deltaproteobacteria; o__Syntrophobacterales; f__Syntrophobacteraceae;	_Desulfovirga; s__adipica	6	0	7	k__Bacteria; p__Proteobacteria; c__Deltaproteobacteria; o__Syntrophobacterales; f__Syntrophobacteraceae; g__Desulfovirga; s__adipica
279	11	0	7	a1a4d0b2ded710aca300adc47d07316e	k__Bacteria; p__Proteobacteria; c__Deltaproteobacteria; o__Myxococcales; f__Cystobacteraceae	NA	11	0	7	k__Bacteria; p__Proteobacteria; c__Deltaproteobacteria; o__Myxococcales; f__Cystobacteraceae
280	10	0	8	ca3c1b01381a2ca0dad703e681dd8872	k__Bacteria; p__Chloroflexi; c__Ktedonobacteria; o__Ktedonobacterales; f__Ktedonobacteraceae;	_; s__	10	0	8	k__Bacteria; p__Chloroflexi; c__Ktedonobacteria; o__Ktedonobacterales; f__Ktedonobacteraceae; g__; s__
281	5	8	5	e7b5d146c8c22267dcf22731d2d6007f	k__Bacteria; p__Verrucomicrobia; c__[Spartobacteria]; o__[Chthoniobacterales]; f__[Chthoniobacteraceae];	_Candidatus Xiphinematobacter; s__	5	8	5	k__Bacteria; p__Verrucomicrobia; c__[Spartobacteria]; o__[Chthoniobacterales]; f__[Chthoniobacteraceae]; g__Candidatus Xiphinematobacter; s__
282	8	9	0	0a47c6e180896823c55c3e64a72c9615	k__Bacteria; p__Firmicutes; c__Clostridia; o__Clostridiales; f__Clostridiaceae;	_Clostridium	8	9	0	k__Bacteria; p__Firmicutes; c__Clostridia; o__Clostridiales; f__Clostridiaceae; g__Clostridium
283	5	0	12	707a29ca19c48f2064147e9c15f19d24	k__Bacteria; p__Planctomycetes; c__Planctomycetia	NA	5	0	12	k__Bacteria; p__Planctomycetes; c__Planctomycetia
284	0	11	5	bf09730132f0a0a0e357f3ad652fa3be	k__Bacteria; p__Planctomycetes; c__Planctomycetia; o__Planctomycetales; f__Planctomycetaceae;	_Planctomyces; s__	0	11	5	k__Bacteria; p__Planctomycetes; c__Planctomycetia; o__Planctomycetales; f__Planctomycetaceae; g__Planctomyces; s__
285	0	7	6	215f419d0af2c930a45f580fa7b4e037	k__Bacteria; p__Chloroflexi; c__Anaerolineae; o__Anaerolineales; f__Anaerolinaceae;	_Leptolinea; s__tardivitalis	0	7	6	k__Bacteria; p__Chloroflexi; c__Anaerolineae; o__Anaerolineales; f__Anaerolinaceae; g__Leptolinea; s__tardivitalis
286	0	6	10	2aabb8a21bb4bf399d25add8a9ca3a47	k__Bacteria; p__Planctomycetes; c__Planctomycetia; o__Gemmatales; f__Gemmataceae;	_; s__	0	6	10	k__Bacteria; p__Planctomycetes; c__Planctomycetia; o__Gemmatales; f__Gemmataceae; g__; s__
287	10	0	5	b256d967f190b4894933ec3f6ccc067f	k__Bacteria; p__Acidobacteria; c__Solibacteres; o__JH-WHS99; f__;	_; s__	10	0	5	k__Bacteria; p__Acidobacteria; c__Solibacteres; o__JH-WHS99; f__; g__; s__
288	6	0	8	01cf5649b03886de0ef517b7a15c9dd0	k__Bacteria; p__Planctomycetes; c__Planctomycetia; o__Gemmatales; f__Gemmataceae;	_; s__	6	0	8	k__Bacteria; p__Planctomycetes; c__Planctomycetia; o__Gemmatales; f__Gemmataceae; g__; s__
289	0	8	6	71f28cddcaeb478e9586aafe82b1f37e	k__Bacteria; p__Bacteroidetes	NA	0	8	6	k__Bacteria; p__Bacteroidetes
290	0	6	8	b57f4743d20b4a5ec5efa44a3187be41	k__Bacteria; p__Proteobacteria; c__Deltaproteobacteria; o__Myxococcales	NA	0	6	8	k__Bacteria; p__Proteobacteria; c__Deltaproteobacteria; o__Myxococcales
291	6	7	0	a8a3268fd28e8e7ecb52109dfc692e37	k__Bacteria; p__Proteobacteria; c__Deltaproteobacteria; o__Myxococcales; f__Polyangiaceae	NA	6	7	0	k__Bacteria; p__Proteobacteria; c__Deltaproteobacteria; o__Myxococcales; f__Polyangiaceae
292	0	8	5	8336beed31c88fe893f304bb4dc15dea	k__Bacteria; p__Planctomycetes; c__Planctomycetia; o__Pirellulales; f__Pirellulaceae	NA	0	8	5	k__Bacteria; p__Planctomycetes; c__Planctomycetia; o__Pirellulales; f__Pirellulaceae
293	0	6	7	8dce5f5dd7c770aeaef4d9ec459f2f2b	k__Bacteria; p__Firmicutes; c__Bacilli; o__Bacillales	NA	0	6	7	k__Bacteria; p__Firmicutes; c__Bacilli; o__Bacillales
294	8	4	0	aa58ef9b0631e2552bfc1436d7cdc797	k__Bacteria; p__Chloroflexi; c__Ktedonobacteria; o__Thermogemmatisporales	NA	8	4	0	k__Bacteria; p__Chloroflexi; c__Ktedonobacteria; o__Thermogemmatisporales
295	3	0	3	a1456a3ed94541c1575789f73881bec9	k__Bacteria; p__Chloroflexi; c__Anaerolineae; o__S0208; f__;	_; s__	3	0	3	k__Bacteria; p__Chloroflexi; c__Anaerolineae; o__S0208; f__; g__; s__
296	0	5	6	6e1e87b08a0a80a2f9764cd82a27649d	k__Bacteria; p__Verrucomicrobia; c__[Pedosphaerae]; o__[Pedosphaerales]; f__[Pedosphaeraceae];	_; s__	0	5	6	k__Bacteria; p__Verrucomicrobia; c__[Pedosphaerae]; o__[Pedosphaerales]; f__[Pedosphaeraceae]; g__; s__
297	0	3	4	bb3169cf178dd64fedf8d93151577e16	k__Bacteria; p__Bacteroidetes; c__Bacteroidia; o__Bacteroidales	NA	0	3	4	k__Bacteria; p__Bacteroidetes; c__Bacteroidia; o__Bacteroidales
298	5	0	5	77419cf27757e74eefb0a196ac6d7db3	k__Bacteria; p__Proteobacteria; c__Alphaproteobacteria	NA	5	0	5	k__Bacteria; p__Proteobacteria; c__Alphaproteobacteria
299	3	3	0	53f3058792974d3e9e9264d3ba6cdec7	k__Bacteria; p__Chloroflexi; c__Ktedonobacteria	NA	3	3	0	k__Bacteria; p__Chloroflexi; c__Ktedonobacteria
300	0	3	2	5f6b2ec27f581ae9733f97b482984cef	k__Bacteria; p__Chloroflexi; c__Anaerolineae; o__pLW-97; f__;	_; s__	0	3	2	k__Bacteria; p__Chloroflexi; c__Anaerolineae; o__pLW-97; f__; g__; s__
