# Supplementary material for: Characterizing changes in soil microbiome abundance and diversity due to different cover crop techniques
Source: PLoS One. 2020 May 5;15(5):e0232453. doi: 10.1371/journal.pone.0232453 (PMC7199946; doi:10.1371/journal.pone.0232453)
Supplement: S7 File — For every time point, there was a full list of all the bacterial types that were unique to each treatment summarized in a csv file (ex. “S7 File -> tp1 -> C_unique.csv” was the list of unique bacterial types for the control treatment at time point 1) including the identifier code, taxonomy code, ASV count for each bacterial type. Relatively unique populations were also listed for future references. (ZIP) [file pone.0232453.s011.zip › S7_File/tp1/SM_unique.csv]

	SM1.x	SM2.x	SM3.x	#OTU ID	phylum	genus	SM1.y	SM2.y	SM3.y	Taxon.y
1	47	46	58	2a3fd0be57abd43c82ba1eeba5026d9f	k__Bacteria; p__Acidobacteria; c__Acidobacteriia; o__Acidobacteriales	NA	47	46	58	k__Bacteria; p__Acidobacteria; c__Acidobacteriia; o__Acidobacteriales
2	59	52	28	548dae55e2bb173acc39263db71395ed	k__Bacteria; p__Proteobacteria; c__Alphaproteobacteria; o__Sphingomonadales; f__Sphingomonadaceae	NA	59	52	28	k__Bacteria; p__Proteobacteria; c__Alphaproteobacteria; o__Sphingomonadales; f__Sphingomonadaceae
3	0	90	48	2a606ac8723180a9f0253a9186bd0dd7	k__Bacteria; p__Chloroflexi; c__Ellin6529; o__; f__;	_; s__	0	90	48	k__Bacteria; p__Chloroflexi; c__Ellin6529; o__; f__; g__; s__
4	61	33	0	f3db560bb1fd4e0b70a9d4f1e3d78fa7	k__Bacteria; p__Acidobacteria; c__Acidobacteriia; o__Acidobacteriales; f__Koribacteraceae;	_Candidatus Koribacter; s__versatilis	61	33	0	k__Bacteria; p__Acidobacteria; c__Acidobacteriia; o__Acidobacteriales; f__Koribacteraceae; g__Candidatus Koribacter; s__versatilis
5	0	50	54	cb020d5c724ccd0bba48e84dc38fa6bf	k__Bacteria; p__Proteobacteria; c__Alphaproteobacteria; o__Rhizobiales; f__Rhizobiaceae	NA	0	50	54	k__Bacteria; p__Proteobacteria; c__Alphaproteobacteria; o__Rhizobiales; f__Rhizobiaceae
6	25	59	0	37fd35184313d18dcfcd1a46e9167ee1	k__Bacteria; p__Planctomycetes; c__Planctomycetia; o__Gemmatales; f__Gemmataceae;	_Gemmata; s__obscuriglobus	25	59	0	k__Bacteria; p__Planctomycetes; c__Planctomycetia; o__Gemmatales; f__Gemmataceae; g__Gemmata; s__obscuriglobus
7	21	49	41	0c940d3f77ddf8b15ea5d6ab58d60194	k__Bacteria; p__Planctomycetes; c__Phycisphaerae; o__CPla-3; f__;	_; s__	21	49	41	k__Bacteria; p__Planctomycetes; c__Phycisphaerae; o__CPla-3; f__; g__; s__
8	69	0	33	6ad06ed2a50dbe8eaca18ee3329f5b1f	k__Bacteria; p__Chloroflexi; c__Ktedonobacteria; o__Ktedonobacterales; f__Ktedonobacteraceae;	_Ktedonobacter; s__racemifer	69	0	33	k__Bacteria; p__Chloroflexi; c__Ktedonobacteria; o__Ktedonobacterales; f__Ktedonobacteraceae; g__Ktedonobacter; s__racemifer
9	0	33	37	d0ac4523370c8bb96c0ffd44b5b50232	k__Bacteria; p__AD3; c__; o__; f__;	_; s__	0	33	37	k__Bacteria; p__AD3; c__; o__; f__; g__; s__
10	42	0	47	c8d0b1ba0443950ed0e7bd78aaa2b077	k__Bacteria; p__Planctomycetes; c__Phycisphaerae; o__WD2101; f__;	_; s__	42	0	47	k__Bacteria; p__Planctomycetes; c__Phycisphaerae; o__WD2101; f__; g__; s__
11	101	0	69	37c2aaa4cfc312898f1ca86497515737	k__Bacteria; p__Verrucomicrobia; c__[Spartobacteria]; o__[Chthoniobacterales]; f__[Chthoniobacteraceae];	_DA101; s__	101	0	69	k__Bacteria; p__Verrucomicrobia; c__[Spartobacteria]; o__[Chthoniobacterales]; f__[Chthoniobacteraceae]; g__DA101; s__
12	25	0	39	f0230c2417f092de51a6dabb19016424	k__Bacteria; p__Chloroflexi; c__Ktedonobacteria; o__Ktedonobacterales; f__Ktedonobacteraceae;	_Ktedonobacter; s__racemifer	25	0	39	k__Bacteria; p__Chloroflexi; c__Ktedonobacteria; o__Ktedonobacterales; f__Ktedonobacteraceae; g__Ktedonobacter; s__racemifer
13	42	54	0	08b5aeaa6d0bd46e9360744c2a590e19	k__Bacteria; p__Verrucomicrobia; c__[Spartobacteria]; o__[Chthoniobacterales]; f__[Chthoniobacteraceae];	_DA101; s__	42	54	0	k__Bacteria; p__Verrucomicrobia; c__[Spartobacteria]; o__[Chthoniobacterales]; f__[Chthoniobacteraceae]; g__DA101; s__
14	0	20	18	3c4f01c6f3cbb3f613c237c9954b4476	k__Bacteria; p__Verrucomicrobia; c__[Pedosphaerae]; o__[Pedosphaerales]; f__[Pedosphaeraceae];	_; s__	0	20	18	k__Bacteria; p__Verrucomicrobia; c__[Pedosphaerae]; o__[Pedosphaerales]; f__[Pedosphaeraceae]; g__; s__
15	45	36	13	e9c163620d5d6b9b3a7d4bcfe220054c	k__Bacteria; p__Armatimonadetes; c__Chthonomonadetes; o__Chthonomonadales; f__Chthonomonadaceae;	_; s__	45	36	13	k__Bacteria; p__Armatimonadetes; c__Chthonomonadetes; o__Chthonomonadales; f__Chthonomonadaceae; g__; s__
16	16	10	52	42a5b70060a6d261dc9b8bd6351e412a	k__Bacteria	NA	16	10	52	k__Bacteria
17	0	17	17	97c0d5025f1279379dce3230e898c10e	k__Bacteria; p__AD3; c__JG37-AG-4; o__; f__;	_; s__	0	17	17	k__Bacteria; p__AD3; c__JG37-AG-4; o__; f__; g__; s__
18	24	36	0	a976de6e9238f8611d5669b14ebe7c09	k__Bacteria; p__Chloroflexi; c__Ellin6529; o__; f__;	_; s__	24	36	0	k__Bacteria; p__Chloroflexi; c__Ellin6529; o__; f__; g__; s__
19	18	34	29	45687a6884eb01270a8e74213315cd21	k__Bacteria; p__Verrucomicrobia; c__Opitutae; o__Opitutales; f__Opitutaceae;	_Opitutus; s__	18	34	29	k__Bacteria; p__Verrucomicrobia; c__Opitutae; o__Opitutales; f__Opitutaceae; g__Opitutus; s__
20	30	74	0	27723e40ee64319ba00bc73c63965194	k__Bacteria; p__Proteobacteria; c__Deltaproteobacteria; o__Myxococcales; f__Polyangiaceae	NA	30	74	0	k__Bacteria; p__Proteobacteria; c__Deltaproteobacteria; o__Myxococcales; f__Polyangiaceae
21	9	109	0	a8d93670cdb34a8be62a81285221dd82	k__Bacteria; p__Proteobacteria; c__Gammaproteobacteria; o__Enterobacteriales; f__Enterobacteriaceae;	_Pseudomonas; s__syringae	9	109	0	k__Bacteria; p__Proteobacteria; c__Gammaproteobacteria; o__Enterobacteriales; f__Enterobacteriaceae; g__Pseudomonas; s__syringae
22	28	23	31	dbb81705ebb5ff4d0c190219581acd8c	k__Bacteria; p__; c__; o__; f__;	_; s__	28	23	31	k__Bacteria; p__; c__; o__; f__; g__; s__
23	28	35	31	5c89b98b4a6e10899cc932452da0d25e	k__Bacteria; p__Planctomycetes; c__Phycisphaerae; o__WD2101; f__;	_; s__	28	35	31	k__Bacteria; p__Planctomycetes; c__Phycisphaerae; o__WD2101; f__; g__; s__
24	27	0	27	aa3a0396ffc021a351424f7f028d9827	k__Bacteria; p__Proteobacteria; c__Betaproteobacteria	NA	27	0	27	k__Bacteria; p__Proteobacteria; c__Betaproteobacteria
25	25	28	25	69a0f7a6ff7b4f9de08a43f4deec8426	k__Bacteria; p__Actinobacteria; c__Actinobacteria; o__Actinomycetales; f__Micromonosporaceae	NA	25	28	25	k__Bacteria; p__Actinobacteria; c__Actinobacteria; o__Actinomycetales; f__Micromonosporaceae
26	42	42	0	19827be9cff75756fc32c6b64d92a39d	k__Bacteria; p__Actinobacteria; c__Thermoleophilia; o__Gaiellales; f__Gaiellaceae;	_Gaiella; s__occulta	42	42	0	k__Bacteria; p__Actinobacteria; c__Thermoleophilia; o__Gaiellales; f__Gaiellaceae; g__Gaiella; s__occulta
27	22	23	16	c9ad24d825f4d1002bc6ddbe24fc5318	k__Bacteria; p__Bacteroidetes; c__[Saprospirae]; o__[Saprospirales]; f__Chitinophagaceae;	_Niastella; s__	22	23	16	k__Bacteria; p__Bacteroidetes; c__[Saprospirae]; o__[Saprospirales]; f__Chitinophagaceae; g__Niastella; s__
28	44	0	56	c5008d3f1bd5dafdc8f381035033bb39	k__Bacteria; p__Planctomycetes; c__Planctomycetia; o__Gemmatales; f__Gemmataceae;	_Gemmata; s__	44	0	56	k__Bacteria; p__Planctomycetes; c__Planctomycetia; o__Gemmatales; f__Gemmataceae; g__Gemmata; s__
29	18	4	15	c7586e8893a8be3204c0c4ae63175bb5	k__Bacteria; p__Cyanobacteria; c__Oscillatoriophycideae	NA	18	4	15	k__Bacteria; p__Cyanobacteria; c__Oscillatoriophycideae
30	48	18	0	3ce903d83e10ada4ab185400d5d0a866	k__Bacteria; p__Chloroflexi; c__Ktedonobacteria; o__Thermogemmatisporales; f__Thermogemmatisporaceae;	_; s__	48	18	0	k__Bacteria; p__Chloroflexi; c__Ktedonobacteria; o__Thermogemmatisporales; f__Thermogemmatisporaceae; g__; s__
31	38	0	49	0ff5d181c4a31ad0a679fbda661016d3	k__Bacteria; p__Planctomycetes; c__Phycisphaerae; o__WD2101; f__;	_; s__	38	0	49	k__Bacteria; p__Planctomycetes; c__Phycisphaerae; o__WD2101; f__; g__; s__
32	18	19	18	773dedf8605b1b867a1b9d8c3651bbb6	k__Bacteria; p__Acidobacteria; c__DA052; o__Ellin6513; f__;	_; s__	18	19	18	k__Bacteria; p__Acidobacteria; c__DA052; o__Ellin6513; f__; g__; s__
33	10	65	0	0af5d112a4ea2ea2bc80080aacf74d5b	k__Bacteria; p__Proteobacteria; c__Alphaproteobacteria; o__Rhizobiales; f__Rhizobiaceae;	_Rhizobium; s__multihospitium	10	65	0	k__Bacteria; p__Proteobacteria; c__Alphaproteobacteria; o__Rhizobiales; f__Rhizobiaceae; g__Rhizobium; s__multihospitium
34	26	10	0	c8eebf31783aabdca09670c8f0b183e4	k__Bacteria; p__Proteobacteria; c__Betaproteobacteria	NA	26	10	0	k__Bacteria; p__Proteobacteria; c__Betaproteobacteria
35	47	0	32	8e1a399b144835506b34cf138c912e70	k__Bacteria; p__Actinobacteria; c__Thermoleophilia	NA	47	0	32	k__Bacteria; p__Actinobacteria; c__Thermoleophilia
36	11	0	67	b15e4c3bbcd309e3d0a23ea17c0bd0c9	k__Bacteria; p__Cyanobacteria; c__Nostocophycideae; o__Nostocales	NA	11	0	67	k__Bacteria; p__Cyanobacteria; c__Nostocophycideae; o__Nostocales
37	20	12	25	a0070c5626a3fcffd9dc13ec834cada1	k__Bacteria; p__Actinobacteria; c__Thermoleophilia; o__Gaiellales; f__Gaiellaceae;	_Gaiella; s__occulta	20	12	25	k__Bacteria; p__Actinobacteria; c__Thermoleophilia; o__Gaiellales; f__Gaiellaceae; g__Gaiella; s__occulta
38	0	26	32	d732044d56f626a41155fd87645b182c	k__Bacteria; p__Verrucomicrobia	NA	0	26	32	k__Bacteria; p__Verrucomicrobia
39	30	0	34	8251a9714c4bfd67b9955dfa73e28e6f	k__Bacteria; p__Planctomycetes; c__Phycisphaerae; o__WD2101; f__;	_; s__	30	0	34	k__Bacteria; p__Planctomycetes; c__Phycisphaerae; o__WD2101; f__; g__; s__
40	21	23	0	6a56644fe5b19d18803cfde28c781245	k__Bacteria; p__Chloroflexi; c__Ktedonobacteria; o__Ktedonobacterales; f__Ktedonobacteraceae;	_FFCH10602; s__	21	23	0	k__Bacteria; p__Chloroflexi; c__Ktedonobacteria; o__Ktedonobacterales; f__Ktedonobacteraceae; g__FFCH10602; s__
41	23	0	28	d512b2c092243724207269198ef33c61	k__Bacteria; p__Acidobacteria; c__Solibacteres; o__Solibacterales	NA	23	0	28	k__Bacteria; p__Acidobacteria; c__Solibacteres; o__Solibacterales
42	12	0	25	e17a4a659bcae96d1d2984081f5e54b7	k__Bacteria; p__Chloroflexi; c__Anaerolineae; o__Anaerolineales; f__Anaerolinaceae	NA	12	0	25	k__Bacteria; p__Chloroflexi; c__Anaerolineae; o__Anaerolineales; f__Anaerolinaceae
43	42	16	0	89fc6a7d3e5374893339464e387ba516	k__Bacteria; p__Planctomycetes; c__Planctomycetia; o__Gemmatales; f__Gemmataceae;	_; s__	42	16	0	k__Bacteria; p__Planctomycetes; c__Planctomycetia; o__Gemmatales; f__Gemmataceae; g__; s__
44	24	0	40	5d98f35569b5ee9ed1d75f632c0839ad	k__Bacteria; p__Proteobacteria; c__Alphaproteobacteria; o__Rhizobiales	NA	24	0	40	k__Bacteria; p__Proteobacteria; c__Alphaproteobacteria; o__Rhizobiales
45	25	8	19	cff6f2508a7f4e94eeb7d115642146c2	k__Bacteria; p__Chloroflexi; c__Ktedonobacteria; o__Ktedonobacterales; f__Ktedonobacteraceae;	_Ktedonobacter; s__racemifer	25	8	19	k__Bacteria; p__Chloroflexi; c__Ktedonobacteria; o__Ktedonobacterales; f__Ktedonobacteraceae; g__Ktedonobacter; s__racemifer
46	0	17	46	fc816ae8cc4b9ae85d2a368516869079	k__Bacteria; p__Chloroflexi; c__Anaerolineae; o__Anaerolineales; f__Anaerolinaceae	NA	0	17	46	k__Bacteria; p__Chloroflexi; c__Anaerolineae; o__Anaerolineales; f__Anaerolinaceae
47	0	34	24	1159b2662149eba10fbdef4c803d5ff5	k__Bacteria; p__Proteobacteria; c__Betaproteobacteria; o__Burkholderiales; f__Oxalobacteraceae;	_Massilia	0	34	24	k__Bacteria; p__Proteobacteria; c__Betaproteobacteria; o__Burkholderiales; f__Oxalobacteraceae; g__Massilia
48	48	50	0	875335141c713e63b8ed719101afe298	k__Bacteria; p__Acidobacteria; c__[Chloracidobacteria]	NA	48	50	0	k__Bacteria; p__Acidobacteria; c__[Chloracidobacteria]
49	0	26	14	2f59f7dacf8cfee32e73a5e5ae135697	k__Bacteria; p__Proteobacteria; c__Betaproteobacteria; o__Burkholderiales; f__Comamonadaceae	NA	0	26	14	k__Bacteria; p__Proteobacteria; c__Betaproteobacteria; o__Burkholderiales; f__Comamonadaceae
50	0	42	55	da7fb60fbe98d5d80cb6cc9633492ff1	k__Bacteria	NA	0	42	55	k__Bacteria
51	16	24	17	b0849124cc55c8fc6ddf42dec012712f	k__Bacteria; p__Acidobacteria; c__Acidobacteria-6; o__; f__;	_; s__	16	24	17	k__Bacteria; p__Acidobacteria; c__Acidobacteria-6; o__; f__; g__; s__
52	0	27	28	1bd727d2b7d7aa37a85c48e3ac438391	k__Bacteria; p__Actinobacteria	NA	0	27	28	k__Bacteria; p__Actinobacteria
53	0	20	19	a8c9a7fde538ec8164ebc8f4779fb7f7	k__Bacteria; p__Proteobacteria; c__Gammaproteobacteria; o__Xanthomonadales; f__Xanthomonadaceae	NA	0	20	19	k__Bacteria; p__Proteobacteria; c__Gammaproteobacteria; o__Xanthomonadales; f__Xanthomonadaceae
54	0	29	24	072dc9c57dc5660e4f30029cc1650211	k__Bacteria; p__Gemmatimonadetes; c__Gemmatimonadetes; o__Gemmatimonadales; f__Ellin5301;	_; s__	0	29	24	k__Bacteria; p__Gemmatimonadetes; c__Gemmatimonadetes; o__Gemmatimonadales; f__Ellin5301; g__; s__
55	0	13	24	2c103ec3a8e556723511dc15e1a0c07f	k__Bacteria; p__Proteobacteria; c__Betaproteobacteria	NA	0	13	24	k__Bacteria; p__Proteobacteria; c__Betaproteobacteria
56	0	42	14	c2dcb8ce8f0edfdc6bfc63673e0c15b8	k__Bacteria; p__Verrucomicrobia; c__[Spartobacteria]; o__[Chthoniobacterales]; f__[Chthoniobacteraceae]	NA	0	42	14	k__Bacteria; p__Verrucomicrobia; c__[Spartobacteria]; o__[Chthoniobacterales]; f__[Chthoniobacteraceae]
57	13	17	21	2190cb3ab921b78ed8b8cc2ad0a0ab32	k__Bacteria; p__Proteobacteria; c__Alphaproteobacteria; o__Rhizobiales; f__Xanthobacteraceae	NA	13	17	21	k__Bacteria; p__Proteobacteria; c__Alphaproteobacteria; o__Rhizobiales; f__Xanthobacteraceae
58	33	0	40	38b7341b6e6adf88b89466a77969a1aa	k__Bacteria; p__Planctomycetes; c__Phycisphaerae; o__CPla-3; f__;	_; s__	33	0	40	k__Bacteria; p__Planctomycetes; c__Phycisphaerae; o__CPla-3; f__; g__; s__
59	27	29	0	6eed1a8fe23d41ff807adb51fdf7b3a9	k__Bacteria; p__Verrucomicrobia; c__[Spartobacteria]; o__[Chthoniobacterales]; f__[Chthoniobacteraceae];	_DA101; s__	27	29	0	k__Bacteria; p__Verrucomicrobia; c__[Spartobacteria]; o__[Chthoniobacterales]; f__[Chthoniobacteraceae]; g__DA101; s__
60	29	23	0	5e33ad4bf4fffe8870d6273c88a1f900	k__Bacteria; p__Acidobacteria; c__Solibacteres; o__Solibacterales	NA	29	23	0	k__Bacteria; p__Acidobacteria; c__Solibacteres; o__Solibacterales
61	13	0	35	47895d9b851b67e290d34ec6559c761a	k__Bacteria; p__Acidobacteria; c__Solibacteres; o__Solibacterales	NA	13	0	35	k__Bacteria; p__Acidobacteria; c__Solibacteres; o__Solibacterales
62	20	0	18	c52dcc7a7bfc385401fd6c930c0bdcbb	k__Bacteria; p__Proteobacteria; c__Betaproteobacteria; o__Burkholderiales; f__Comamonadaceae	NA	20	0	18	k__Bacteria; p__Proteobacteria; c__Betaproteobacteria; o__Burkholderiales; f__Comamonadaceae
63	40	16	0	8784e5edfccb1998186d8a76ce18cb72	k__Bacteria; p__Proteobacteria; c__Betaproteobacteria	NA	40	16	0	k__Bacteria; p__Proteobacteria; c__Betaproteobacteria
64	32	23	0	978d5ed0e7beb701a7cb39fe5c2ba822	k__Bacteria; p__Proteobacteria; c__Deltaproteobacteria; o__Syntrophobacterales; f__Syntrophobacteraceae;	_; s__	32	23	0	k__Bacteria; p__Proteobacteria; c__Deltaproteobacteria; o__Syntrophobacterales; f__Syntrophobacteraceae; g__; s__
65	16	0	56	271c997620f49a3f2d87209965ccc4a5	k__Bacteria; p__Acidobacteria; c__Solibacteres; o__Solibacterales; f__AKIW659;	_; s__	16	0	56	k__Bacteria; p__Acidobacteria; c__Solibacteres; o__Solibacterales; f__AKIW659; g__; s__
66	0	36	19	52f722facef6b2a1d844e4d963c2dd48	k__Bacteria; p__Chloroflexi; c__Anaerolineae; o__Caldilineales; f__Caldilineaceae	NA	0	36	19	k__Bacteria; p__Chloroflexi; c__Anaerolineae; o__Caldilineales; f__Caldilineaceae
67	33	15	0	7d62e04905a09c12e5dacb02e41f8bc8	k__Bacteria; p__Proteobacteria; c__Deltaproteobacteria; o__Myxococcales; f__Cystobacteraceae	NA	33	15	0	k__Bacteria; p__Proteobacteria; c__Deltaproteobacteria; o__Myxococcales; f__Cystobacteraceae
68	0	15	14	13ca649df98ca2a642d728d4f8e2076c	k__Bacteria; p__Proteobacteria; c__Alphaproteobacteria; o__Rhodospirillales; f__Rhodospirillaceae	NA	0	15	14	k__Bacteria; p__Proteobacteria; c__Alphaproteobacteria; o__Rhodospirillales; f__Rhodospirillaceae
69	0	42	24	f5dad27ca8ba79b69a6d7bc2d0dc21d6	k__Bacteria; p__; c__; o__; f__;	_; s__	0	42	24	k__Bacteria; p__; c__; o__; f__; g__; s__
70	20	0	34	f4778fa1f4ecaa4f06ff98ad77801d9d	k__Bacteria; p__Gemmatimonadetes; c__Gemmatimonadetes; o__Gemmatimonadales; f__Ellin5301;	_; s__	20	0	34	k__Bacteria; p__Gemmatimonadetes; c__Gemmatimonadetes; o__Gemmatimonadales; f__Ellin5301; g__; s__
71	0	36	43	8fa539d380889507a916507e095cb1fd	k__Bacteria; p__Proteobacteria; c__Betaproteobacteria; o__Burkholderiales; f__Comamonadaceae	NA	0	36	43	k__Bacteria; p__Proteobacteria; c__Betaproteobacteria; o__Burkholderiales; f__Comamonadaceae
72	20	20	20	6598f417f1ff4ea9a071cbac72e7dd40	k__Bacteria; p__Acidobacteria; c__Acidobacteriia; o__Acidobacteriales; f__Koribacteraceae;	_; s__	20	20	20	k__Bacteria; p__Acidobacteria; c__Acidobacteriia; o__Acidobacteriales; f__Koribacteraceae; g__; s__
73	14	44	0	feff8aeea7439c55e3a7d38c64d5bc28	k__Bacteria; p__Planctomycetes; c__Phycisphaerae; o__WD2101; f__;	_; s__	14	44	0	k__Bacteria; p__Planctomycetes; c__Phycisphaerae; o__WD2101; f__; g__; s__
74	0	28	7	5cb9254a8513c7e360ccd14401f77e06	k__Bacteria; p__Armatimonadetes; c__Chthonomonadetes; o__SJA-22; f__;	_; s__	0	28	7	k__Bacteria; p__Armatimonadetes; c__Chthonomonadetes; o__SJA-22; f__; g__; s__
75	31	23	0	9245d812a741c247396d38a55b3506e9	k__Bacteria; p__Acidobacteria; c__Solibacteres; o__Solibacterales; f__OPB3;	_; s__	31	23	0	k__Bacteria; p__Acidobacteria; c__Solibacteres; o__Solibacterales; f__OPB3; g__; s__
76	0	26	21	3623b8c380a4f04d1d0863a8ade2d4c6	k__Bacteria; p__Planctomycetes; c__Planctomycetia; o__Planctomycetales; f__Planctomycetaceae;	_Planctomyces; s__	0	26	21	k__Bacteria; p__Planctomycetes; c__Planctomycetia; o__Planctomycetales; f__Planctomycetaceae; g__Planctomyces; s__
77	32	19	0	c4930f485b85e5a7cde121f522df9c88	k__Bacteria	NA	32	19	0	k__Bacteria
78	13	16	10	29390405f9cd16c7a1ed7c9b67869fa8	k__Bacteria; p__; c__; o__; f__;	_; s__	13	16	10	k__Bacteria; p__; c__; o__; f__; g__; s__
79	0	16	16	e7d384d43a98465c5af08d3a22cc465d	k__Bacteria; p__; c__; o__; f__;	_; s__	0	16	16	k__Bacteria; p__; c__; o__; f__; g__; s__
80	24	12	5	ad19ec8953a4215b1b8bb4bea69c6eb4	k__Bacteria; p__Chloroflexi; c__Ktedonobacteria; o__Thermogemmatisporales; f__Thermogemmatisporaceae;	_; s__	24	12	5	k__Bacteria; p__Chloroflexi; c__Ktedonobacteria; o__Thermogemmatisporales; f__Thermogemmatisporaceae; g__; s__
81	0	23	10	ad86c35998a9205bb79f8deb0c12a084	k__Bacteria; p__Proteobacteria; c__Alphaproteobacteria; o__Rhizobiales; f__Rhizobiaceae;	_Prosthecomicrobium; s__pneumaticum	0	23	10	k__Bacteria; p__Proteobacteria; c__Alphaproteobacteria; o__Rhizobiales; f__Rhizobiaceae; g__Prosthecomicrobium; s__pneumaticum
82	15	0	21	beefacbba0aca0ac58349518f53bbd6c	k__Bacteria; p__Verrucomicrobia; c__[Spartobacteria]; o__[Chthoniobacterales]; f__[Chthoniobacteraceae];	_DA101; s__	15	0	21	k__Bacteria; p__Verrucomicrobia; c__[Spartobacteria]; o__[Chthoniobacterales]; f__[Chthoniobacteraceae]; g__DA101; s__
83	15	9	11	1418c380a3b48d80049f2d9c5599b096	k__Bacteria; p__Acidobacteria; c__Acidobacteria-6	NA	15	9	11	k__Bacteria; p__Acidobacteria; c__Acidobacteria-6
84	0	25	15	42fba53d18c5aa7fc2a98af36bd7ec8a	k__Bacteria; p__Proteobacteria; c__Betaproteobacteria; o__Burkholderiales; f__Comamonadaceae	NA	0	25	15	k__Bacteria; p__Proteobacteria; c__Betaproteobacteria; o__Burkholderiales; f__Comamonadaceae
85	0	23	26	50795a39934bf1bc3fc330c341b0655b	k__Bacteria; p__Actinobacteria; c__Thermoleophilia; o__Gaiellales; f__Gaiellaceae;	_Gaiella; s__occulta	0	23	26	k__Bacteria; p__Actinobacteria; c__Thermoleophilia; o__Gaiellales; f__Gaiellaceae; g__Gaiella; s__occulta
86	16	0	12	e2bf5d00d0ee8f50274a02ccff1f2e22	k__Bacteria; p__Bacteroidetes; c__Sphingobacteriia; o__Sphingobacteriales; f__Sphingobacteriaceae;	_Mucilaginibacter	16	0	12	k__Bacteria; p__Bacteroidetes; c__Sphingobacteriia; o__Sphingobacteriales; f__Sphingobacteriaceae; g__Mucilaginibacter
87	20	35	0	ae6cd6b556d46655a74e09f6c7b8728d	k__Bacteria; p__Gemmatimonadetes; c__Gemmatimonadetes; o__Ellin5290; f__;	_; s__	20	35	0	k__Bacteria; p__Gemmatimonadetes; c__Gemmatimonadetes; o__Ellin5290; f__; g__; s__
88	0	21	36	2f44f0d65b2a596d69fede127dc26cea	k__Bacteria; p__Proteobacteria	NA	0	21	36	k__Bacteria; p__Proteobacteria
89	19	37	0	05d3ce69f15fc019bffc7a108a8a1629	k__Bacteria; p__Bacteroidetes; c__[Saprospirae]; o__[Saprospirales]; f__Chitinophagaceae;	_Trachelomonas; s__volvocinopsis	19	37	0	k__Bacteria; p__Bacteroidetes; c__[Saprospirae]; o__[Saprospirales]; f__Chitinophagaceae; g__Trachelomonas; s__volvocinopsis
90	0	11	17	f0451c10ed1ed48cf84dfaab1511ceee	k__Bacteria; p__Acidobacteria; c__Acidobacteriia; o__Acidobacteriales; f__Acidobacteriaceae;	_Acidopila; s__rosea	0	11	17	k__Bacteria; p__Acidobacteria; c__Acidobacteriia; o__Acidobacteriales; f__Acidobacteriaceae; g__Acidopila; s__rosea
91	13	0	24	3c5c514632b39354a41066ea346027e7	k__Bacteria; p__Gemmatimonadetes; c__Gemmatimonadetes	NA	13	0	24	k__Bacteria; p__Gemmatimonadetes; c__Gemmatimonadetes
92	34	12	0	ae238230639bd6b11f1ce036951b8def	k__Bacteria; p__Proteobacteria; c__Betaproteobacteria; o__Burkholderiales; f__Comamonadaceae	NA	34	12	0	k__Bacteria; p__Proteobacteria; c__Betaproteobacteria; o__Burkholderiales; f__Comamonadaceae
93	17	15	0	0461bf594182356445491c58323ea002	k__Bacteria; p__Acidobacteria; c__Acidobacteriia; o__Acidobacteriales	NA	17	15	0	k__Bacteria; p__Acidobacteria; c__Acidobacteriia; o__Acidobacteriales
94	10	29	0	42182ccaebee5e2799b99011228dd743	k__Bacteria; p__Planctomycetes; c__Planctomycetia; o__Pirellulales; f__Pirellulaceae	NA	10	29	0	k__Bacteria; p__Planctomycetes; c__Planctomycetia; o__Pirellulales; f__Pirellulaceae
95	19	12	0	8aed638aa0c2798944a76f3c4e3bc49e	k__Bacteria; p__Chloroflexi; c__Ktedonobacteria; o__Ktedonobacterales; f__Ktedonobacteraceae;	_Ktedonobacter; s__racemifer	19	12	0	k__Bacteria; p__Chloroflexi; c__Ktedonobacteria; o__Ktedonobacterales; f__Ktedonobacteraceae; g__Ktedonobacter; s__racemifer
96	23	17	0	34d69a5a1e65b4db9f1e43d00f9c0a83	k__Bacteria; p__Verrucomicrobia; c__[Spartobacteria]; o__[Chthoniobacterales]; f__[Chthoniobacteraceae];	_DA101; s__	23	17	0	k__Bacteria; p__Verrucomicrobia; c__[Spartobacteria]; o__[Chthoniobacterales]; f__[Chthoniobacteraceae]; g__DA101; s__
97	0	21	11	b6061133de6c54e4fd4739d4d3cf3b95	k__Bacteria; p__Actinobacteria; c__Thermoleophilia; o__Solirubrobacterales	NA	0	21	11	k__Bacteria; p__Actinobacteria; c__Thermoleophilia; o__Solirubrobacterales
98	0	21	44	16a0a17ee503221b0f2622e18565f277	k__Bacteria; p__Proteobacteria; c__Deltaproteobacteria; o__Myxococcales; f__Cystobacteraceae;	_Cystobacter	0	21	44	k__Bacteria; p__Proteobacteria; c__Deltaproteobacteria; o__Myxococcales; f__Cystobacteraceae; g__Cystobacter
99	0	36	19	30bb1c6f9350d1b5c7f91a1a3ddac39d	k__Bacteria; p__Proteobacteria; c__Alphaproteobacteria; o__Rhizobiales	NA	0	36	19	k__Bacteria; p__Proteobacteria; c__Alphaproteobacteria; o__Rhizobiales
100	16	21	0	0591c2669df327dfa939c7ad7d5113bf	k__Bacteria; p__Bacteroidetes; c__[Saprospirae]; o__[Saprospirales]; f__Chitinophagaceae;	_Trachelomonas; s__volvocinopsis	16	21	0	k__Bacteria; p__Bacteroidetes; c__[Saprospirae]; o__[Saprospirales]; f__Chitinophagaceae; g__Trachelomonas; s__volvocinopsis
101	23	41	0	93f01f809a17787ef0d24a42474c1a46	k__Bacteria; p__Acidobacteria; c__iii1-8; o__32-20; f__;	_; s__	23	41	0	k__Bacteria; p__Acidobacteria; c__iii1-8; o__32-20; f__; g__; s__
102	19	0	15	6905857ad4037ae7b2e88a022e1f20ab	k__Bacteria; p__Proteobacteria; c__Betaproteobacteria	NA	19	0	15	k__Bacteria; p__Proteobacteria; c__Betaproteobacteria
103	25	0	9	2c6fbc1b23580355fcd5bbd0de3ca49a	k__Bacteria; p__Acidobacteria; c__PAUC37f; o__; f__;	_; s__	25	0	9	k__Bacteria; p__Acidobacteria; c__PAUC37f; o__; f__; g__; s__
104	30	31	0	56814034daddf59a47ebf0f6f49b7714	k__Bacteria; p__Planctomycetes; c__Phycisphaerae; o__WD2101; f__;	_; s__	30	31	0	k__Bacteria; p__Planctomycetes; c__Phycisphaerae; o__WD2101; f__; g__; s__
105	11	37	0	5d54908750176f98b44a3243874a0a09	k__Bacteria; p__Proteobacteria; c__Alphaproteobacteria; o__Rhodospirillales; f__Rhodospirillaceae	NA	11	37	0	k__Bacteria; p__Proteobacteria; c__Alphaproteobacteria; o__Rhodospirillales; f__Rhodospirillaceae
106	8	0	33	2292cc791a87cc4b97827d7c20eb9378	k__Bacteria; p__Verrucomicrobia; c__[Pedosphaerae]; o__[Pedosphaerales]; f__[Pedosphaeraceae];	_; s__	8	0	33	k__Bacteria; p__Verrucomicrobia; c__[Pedosphaerae]; o__[Pedosphaerales]; f__[Pedosphaeraceae]; g__; s__
107	20	12	9	d2bef4d273c8a53313c14f566f741605	k__Bacteria; p__Proteobacteria; c__Betaproteobacteria; o__Nitrosomonadales; f__Nitrosomonadaceae	NA	20	12	9	k__Bacteria; p__Proteobacteria; c__Betaproteobacteria; o__Nitrosomonadales; f__Nitrosomonadaceae
108	8	7	35	4cea5e03bf5bb87c26e70b023acffa1b	k__Bacteria; p__Chloroflexi; c__Anaerolineae; o__Anaerolineales; f__Anaerolinaceae;	_Leptolinea; s__tardivitalis	8	7	35	k__Bacteria; p__Chloroflexi; c__Anaerolineae; o__Anaerolineales; f__Anaerolinaceae; g__Leptolinea; s__tardivitalis
109	0	16	16	0a2108dd27e9f503062d7ca7ea5909de	k__Bacteria; p__Proteobacteria; c__Alphaproteobacteria; o__Rhodospirillales	NA	0	16	16	k__Bacteria; p__Proteobacteria; c__Alphaproteobacteria; o__Rhodospirillales
110	9	9	5	ade10d470bbe47290c9d10507ba737ad	k__Bacteria; p__Actinobacteria; c__Thermoleophilia; o__Gaiellales; f__Gaiellaceae;	_Gaiella; s__occulta	9	9	5	k__Bacteria; p__Actinobacteria; c__Thermoleophilia; o__Gaiellales; f__Gaiellaceae; g__Gaiella; s__occulta
111	16	0	18	680fee88d13a1f68af8a73d95eda9d47	k__Bacteria	NA	16	0	18	k__Bacteria
112	29	10	0	76cec6b2fec71e66c1a34df989f59491	k__Bacteria; p__Planctomycetes; c__Phycisphaerae; o__WD2101; f__;	_; s__	29	10	0	k__Bacteria; p__Planctomycetes; c__Phycisphaerae; o__WD2101; f__; g__; s__
113	0	18	16	5ca84d1810bb28086d45cd6de4e083f1	k__Bacteria	NA	0	18	16	k__Bacteria
114	17	10	0	e9b32185a42ca475acfe1b540eb17db2	k__Bacteria; p__Planctomycetes; c__Phycisphaerae; o__WD2101; f__;	_; s__	17	10	0	k__Bacteria; p__Planctomycetes; c__Phycisphaerae; o__WD2101; f__; g__; s__
115	0	32	7	eac1644bc3804a8fc896a9271a3f40b6	k__Bacteria; p__Bacteroidetes	NA	0	32	7	k__Bacteria; p__Bacteroidetes
116	26	14	0	2009d4e16dd0ea3e1c05903cdb728572	k__Bacteria; p__Acidobacteria; c__Solibacteres; o__Solibacterales; f__OPB3;	_; s__	26	14	0	k__Bacteria; p__Acidobacteria; c__Solibacteres; o__Solibacterales; f__OPB3; g__; s__
117	5	12	6	74b1d3c6dbfc4eb085a74954e0c5b56d	k__Bacteria; p__Planctomycetes; c__Planctomycetia; o__Pirellulales; f__Pirellulaceae;	_planctomycete	5	12	6	k__Bacteria; p__Planctomycetes; c__Planctomycetia; o__Pirellulales; f__Pirellulaceae; g__planctomycete
118	15	37	0	caeb8ca357cd29c1f2428f2ac97d2271	k__Bacteria; p__Verrucomicrobia; c__[Spartobacteria]; o__[Chthoniobacterales]; f__[Chthoniobacteraceae];	_Ellin506; s__	15	37	0	k__Bacteria; p__Verrucomicrobia; c__[Spartobacteria]; o__[Chthoniobacterales]; f__[Chthoniobacteraceae]; g__Ellin506; s__
119	10	0	16	180b05f1d09c6a85f091b21a8ef635d8	k__Bacteria; p__Acidobacteria; c__Acidobacteriia; o__Acidobacteriales; f__Acidobacteriaceae;	_Acidopila; s__rosea	10	0	16	k__Bacteria; p__Acidobacteria; c__Acidobacteriia; o__Acidobacteriales; f__Acidobacteriaceae; g__Acidopila; s__rosea
120	6	28	0	0324ccea0256d02bace4f51e0c068b48	k__Bacteria	NA	6	28	0	k__Bacteria
121	12	0	7	95d6566c7be2ff97113fad88dedd867a	k__Bacteria; p__Firmicutes; c__Clostridia; o__Clostridiales; f__Clostridiaceae;	_Clostridium	12	0	7	k__Bacteria; p__Firmicutes; c__Clostridia; o__Clostridiales; f__Clostridiaceae; g__Clostridium
122	16	23	0	15fd4ab143a58544fb82864de588aa04	k__Bacteria; p__; c__; o__; f__;	_; s__	16	23	0	k__Bacteria; p__; c__; o__; f__; g__; s__
123	11	39	0	569c4cc91a732cf947590edb4178714a	k__Bacteria; p__Bacteroidetes; c__[Saprospirae]; o__[Saprospirales]; f__Chitinophagaceae;	_Ferruginibacter; s__lapsinanis	11	39	0	k__Bacteria; p__Bacteroidetes; c__[Saprospirae]; o__[Saprospirales]; f__Chitinophagaceae; g__Ferruginibacter; s__lapsinanis
124	0	15	5	4b23c13e4e3d1791e3a4604795222245	k__Bacteria; p__Acidobacteria; c__Acidobacteriia; o__Acidobacteriales; f__Acidobacteriaceae;	_Terriglobus; s__saanensis	0	15	5	k__Bacteria; p__Acidobacteria; c__Acidobacteriia; o__Acidobacteriales; f__Acidobacteriaceae; g__Terriglobus; s__saanensis
125	12	4	0	38289b6260cd6f65a8be53f403a9310e	k__Bacteria	NA	12	4	0	k__Bacteria
126	15	0	10	31dcb2e23ded4aee7195535ea3c509f7	k__Bacteria; p__Actinobacteria; c__Thermoleophilia; o__Gaiellales; f__Gaiellaceae;	_Gaiella; s__occulta	15	0	10	k__Bacteria; p__Actinobacteria; c__Thermoleophilia; o__Gaiellales; f__Gaiellaceae; g__Gaiella; s__occulta
127	0	27	8	e28f95f1380e9aae85ecd5e38b2ea20e	k__Bacteria; p__Proteobacteria; c__Gammaproteobacteria	NA	0	27	8	k__Bacteria; p__Proteobacteria; c__Gammaproteobacteria
128	0	12	9	cc486bcc1e84ef4084f13e2a2627f547	k__Bacteria; p__Proteobacteria; c__Gammaproteobacteria	NA	0	12	9	k__Bacteria; p__Proteobacteria; c__Gammaproteobacteria
129	11	0	5	0dc18e7cc1a5a6b7d1927020319b3386	k__Bacteria; p__Planctomycetes; c__Planctomycetia; o__Pirellulales; f__Pirellulaceae	NA	11	0	5	k__Bacteria; p__Planctomycetes; c__Planctomycetia; o__Pirellulales; f__Pirellulaceae
130	11	12	12	610089a069647bd347967115a0158478	k__Bacteria; p__Proteobacteria; c__Alphaproteobacteria; o__Rhodospirillales	NA	11	12	12	k__Bacteria; p__Proteobacteria; c__Alphaproteobacteria; o__Rhodospirillales
131	0	10	9	d78bbd12c52e11d3c3f8d89aeddac985	k__Bacteria; p__Actinobacteria; c__Actinobacteria; o__Actinomycetales; f__Micromonosporaceae	NA	0	10	9	k__Bacteria; p__Actinobacteria; c__Actinobacteria; o__Actinomycetales; f__Micromonosporaceae
132	11	10	9	59a7ad3b379a86fd87240910119567c0	k__Bacteria; p__Actinobacteria; c__Thermoleophilia; o__Gaiellales; f__Gaiellaceae;	_Gaiella; s__occulta	11	10	9	k__Bacteria; p__Actinobacteria; c__Thermoleophilia; o__Gaiellales; f__Gaiellaceae; g__Gaiella; s__occulta
133	11	21	0	4737ad8ca963d8300b26ef36914ad927	k__Bacteria; p__Planctomycetes; c__Phycisphaerae; o__WD2101; f__;	_; s__	11	21	0	k__Bacteria; p__Planctomycetes; c__Phycisphaerae; o__WD2101; f__; g__; s__
134	10	15	0	76b2994a7b1cdaabe13f84a3ba253b4b	k__Bacteria; p__Acidobacteria; c__Holophagae; o__Holophagales; f__Holophagaceae;	_Holophaga; s__foetida	10	15	0	k__Bacteria; p__Acidobacteria; c__Holophagae; o__Holophagales; f__Holophagaceae; g__Holophaga; s__foetida
135	9	0	13	eadc80d03a84aebd01eea69b6d4e65c9	k__Bacteria; p__Proteobacteria; c__Deltaproteobacteria; o__Myxococcales; f__Cystobacteraceae	NA	9	0	13	k__Bacteria; p__Proteobacteria; c__Deltaproteobacteria; o__Myxococcales; f__Cystobacteraceae
136	14	0	10	0326b38c9d086217a0e868ca03ec285e	k__Bacteria; p__Elusimicrobia; c__Elusimicrobia; o__FAC88; f__;	_; s__	14	0	10	k__Bacteria; p__Elusimicrobia; c__Elusimicrobia; o__FAC88; f__; g__; s__
137	11	35	0	1c77f4afa26d30e36232a3c1fbdc07c3	k__Bacteria; p__Proteobacteria; c__Betaproteobacteria; o__Burkholderiales; f__Comamonadaceae	NA	11	35	0	k__Bacteria; p__Proteobacteria; c__Betaproteobacteria; o__Burkholderiales; f__Comamonadaceae
138	28	0	17	507daf6ac91af5c931e171e20f5a0d5f	k__Bacteria; p__Proteobacteria; c__Deltaproteobacteria; o__Myxococcales; f__Polyangiaceae	NA	28	0	17	k__Bacteria; p__Proteobacteria; c__Deltaproteobacteria; o__Myxococcales; f__Polyangiaceae
139	11	0	12	2608e136292eacfd76b217e7887bd14a	k__Bacteria; p__Proteobacteria; c__Alphaproteobacteria; o__Rhizobiales	NA	11	0	12	k__Bacteria; p__Proteobacteria; c__Alphaproteobacteria; o__Rhizobiales
140	0	27	11	c83c2e873dc6382ad37e02735153c277	k__Bacteria; p__Proteobacteria; c__Deltaproteobacteria; o__Myxococcales; f__Cystobacteraceae	NA	0	27	11	k__Bacteria; p__Proteobacteria; c__Deltaproteobacteria; o__Myxococcales; f__Cystobacteraceae
141	23	11	0	6baf9fe5b204b3f574752f7822e9384a	k__Bacteria	NA	23	11	0	k__Bacteria
142	0	10	13	ce0d4b30f00abaf9772a2d06b281b864	k__Bacteria	NA	0	10	13	k__Bacteria
143	8	0	18	9ee7cdef456851355ee5bc46b23e438d	k__Bacteria	NA	8	0	18	k__Bacteria
144	8	19	9	332bdeb08113e80c7f3aecb642aaf864	k__Bacteria; p__Planctomycetes; c__Planctomycetia; o__Gemmatales; f__Gemmataceae;	_Gemmata; s__	8	19	9	k__Bacteria; p__Planctomycetes; c__Planctomycetia; o__Gemmatales; f__Gemmataceae; g__Gemmata; s__
145	11	18	0	e6517ee987e0834ff7921014e28e8b2f	k__Bacteria; p__Actinobacteria	NA	11	18	0	k__Bacteria; p__Actinobacteria
146	16	10	0	acf2eed28cf15e88a024f32ef25b1f97	k__Bacteria; p__Proteobacteria; c__Gammaproteobacteria; o__Legionellales	NA	16	10	0	k__Bacteria; p__Proteobacteria; c__Gammaproteobacteria; o__Legionellales
147	11	18	0	430218626b1787c8f7dcd224a386a694	k__Bacteria; p__Proteobacteria; c__Alphaproteobacteria; o__Rhodospirillales; f__Acetobacteraceae;	_Acidisphaera; s__rubrifaciens	11	18	0	k__Bacteria; p__Proteobacteria; c__Alphaproteobacteria; o__Rhodospirillales; f__Acetobacteraceae; g__Acidisphaera; s__rubrifaciens
148	17	10	0	71a5ed85c88a4334502cc6c4a2e95a35	k__Bacteria	NA	17	10	0	k__Bacteria
149	11	0	18	a3a52f6bee116ccf45dcde547c5fa499	k__Bacteria	NA	11	0	18	k__Bacteria
150	0	16	8	dc8bef70cdfc590cf8cbb00cf9ceb571	k__Bacteria; p__Proteobacteria; c__Deltaproteobacteria; o__Myxococcales; f__;	_; s__	0	16	8	k__Bacteria; p__Proteobacteria; c__Deltaproteobacteria; o__Myxococcales; f__; g__; s__
151	11	0	8	82e30cc8f8775e273fe9e90b98cf5cae	k__Bacteria; p__Chloroflexi; c__Ktedonobacteria; o__Ktedonobacterales; f__Ktedonobacteraceae	NA	11	0	8	k__Bacteria; p__Chloroflexi; c__Ktedonobacteria; o__Ktedonobacterales; f__Ktedonobacteraceae
152	0	27	7	34d404d77e2bfcb75a523eb5af4db16f	k__Bacteria; p__Proteobacteria; c__Gammaproteobacteria; o__Xanthomonadales; f__Xanthomonadaceae	NA	0	27	7	k__Bacteria; p__Proteobacteria; c__Gammaproteobacteria; o__Xanthomonadales; f__Xanthomonadaceae
153	0	21	5	3e9b5b41d6fd62ca505a02a4a6485a2f	k__Bacteria; p__OD1; c__ZB2; o__; f__;	_; s__	0	21	5	k__Bacteria; p__OD1; c__ZB2; o__; f__; g__; s__
154	15	19	0	45c8f979e3f6558d4779548fbd2df8e4	k__Bacteria; p__Proteobacteria; c__Betaproteobacteria; o__Burkholderiales; f__Comamonadaceae	NA	15	19	0	k__Bacteria; p__Proteobacteria; c__Betaproteobacteria; o__Burkholderiales; f__Comamonadaceae
155	0	9	9	e10653ea5ec5e9ea7af5328d8e1569cf	k__Bacteria	NA	0	9	9	k__Bacteria
156	7	8	5	39ebe771a02ede84eb605d3289238607	k__Bacteria	NA	7	8	5	k__Bacteria
157	24	16	0	60d1e5535a13d55425f2afad7fc2d471	k__Bacteria; p__Actinobacteria; c__Actinobacteria; o__Actinomycetales; f__Micromonosporaceae	NA	24	16	0	k__Bacteria; p__Actinobacteria; c__Actinobacteria; o__Actinomycetales; f__Micromonosporaceae
158	0	25	15	e97fd9246209e14148e49b57fac551a9	k__Bacteria; p__Bacteroidetes; c__[Saprospirae]; o__[Saprospirales]; f__Chitinophagaceae	NA	0	25	15	k__Bacteria; p__Bacteroidetes; c__[Saprospirae]; o__[Saprospirales]; f__Chitinophagaceae
159	0	17	16	7f8f70910c332add69008b565737c00f	k__Bacteria; p__; c__; o__; f__;	_; s__	0	17	16	k__Bacteria; p__; c__; o__; f__; g__; s__
160	0	21	18	b9546f2de70069071bf657095f65cee6	k__Bacteria; p__Bacteroidetes; c__[Saprospirae]; o__[Saprospirales]; f__Chitinophagaceae;	_Ferruginibacter; s__alkalilentus	0	21	18	k__Bacteria; p__Bacteroidetes; c__[Saprospirae]; o__[Saprospirales]; f__Chitinophagaceae; g__Ferruginibacter; s__alkalilentus
161	0	16	11	6411dd68601f923d170dd0c0927178b7	k__Bacteria; p__Proteobacteria; c__Betaproteobacteria; o__Burkholderiales; f__Oxalobacteraceae	NA	0	16	11	k__Bacteria; p__Proteobacteria; c__Betaproteobacteria; o__Burkholderiales; f__Oxalobacteraceae
162	32	6	0	db77368ae796088576fcd4a1287da72e	k__Bacteria; p__Planctomycetes; c__Planctomycetia; o__Gemmatales; f__Gemmataceae;	_; s__	32	6	0	k__Bacteria; p__Planctomycetes; c__Planctomycetia; o__Gemmatales; f__Gemmataceae; g__; s__
163	0	30	8	8dda855d1e70ae53e5069fc75091703c	k__Bacteria; p__Planctomycetes; c__Planctomycetia; o__Gemmatales; f__Gemmataceae;	_Gemmata; s__	0	30	8	k__Bacteria; p__Planctomycetes; c__Planctomycetia; o__Gemmatales; f__Gemmataceae; g__Gemmata; s__
164	10	8	0	6f434bde986dcad11ccc776b27171c8f	k__Bacteria; p__Actinobacteria; c__Thermoleophilia; o__Solirubrobacterales; f__;	_; s__	10	8	0	k__Bacteria; p__Actinobacteria; c__Thermoleophilia; o__Solirubrobacterales; f__; g__; s__
165	8	12	7	54cb2377e9ef136fce126270a2b9624c	k__Bacteria; p__Planctomycetes; c__Planctomycetia; o__Gemmatales; f__Gemmataceae;	_; s__	8	12	7	k__Bacteria; p__Planctomycetes; c__Planctomycetia; o__Gemmatales; f__Gemmataceae; g__; s__
166	2	35	0	5f7400641c837ce3daed29607c2a5bf4	k__Bacteria; p__Bacteroidetes	NA	2	35	0	k__Bacteria; p__Bacteroidetes
167	0	27	10	88bcc8e1c22a9713f17222aa2cd14862	k__Bacteria; p__Bacteroidetes; c__[Saprospirae]; o__[Saprospirales]; f__Chitinophagaceae	NA	0	27	10	k__Bacteria; p__Bacteroidetes; c__[Saprospirae]; o__[Saprospirales]; f__Chitinophagaceae
168	0	14	23	9f8a2da9e34047d4f71221164dee0b64	k__Bacteria; p__Proteobacteria; c__Deltaproteobacteria; o__Myxococcales; f__Cystobacteraceae	NA	0	14	23	k__Bacteria; p__Proteobacteria; c__Deltaproteobacteria; o__Myxococcales; f__Cystobacteraceae
169	0	17	5	30ce214c87079cd0226fab59bbbd37fd	k__Bacteria; p__Acidobacteria; c__Acidobacteria-6	NA	0	17	5	k__Bacteria; p__Acidobacteria; c__Acidobacteria-6
170	15	7	0	21c24fb9b9716f8cc1661776ee8994d5	k__Bacteria; p__Proteobacteria; c__Alphaproteobacteria; o__Sphingomonadales; f__Sphingomonadaceae;	_Sphingomonas	15	7	0	k__Bacteria; p__Proteobacteria; c__Alphaproteobacteria; o__Sphingomonadales; f__Sphingomonadaceae; g__Sphingomonas
171	22	0	14	ef4419e59c235a5571daa8937e2ffb55	k__Bacteria; p__Acidobacteria; c__Solibacteres; o__Solibacterales	NA	22	0	14	k__Bacteria; p__Acidobacteria; c__Solibacteres; o__Solibacterales
172	0	31	5	b0f1850852b2f23213c21c2be1e564d3	k__Bacteria; p__Proteobacteria; c__Betaproteobacteria; o__Burkholderiales; f__Comamonadaceae	NA	0	31	5	k__Bacteria; p__Proteobacteria; c__Betaproteobacteria; o__Burkholderiales; f__Comamonadaceae
173	0	27	9	d88d2f6a3147822a239247219858641e	k__Bacteria; p__Proteobacteria; c__Deltaproteobacteria; o__Bdellovibrionales; f__Bdellovibrionaceae;	_Bdellovibrio; s__	0	27	9	k__Bacteria; p__Proteobacteria; c__Deltaproteobacteria; o__Bdellovibrionales; f__Bdellovibrionaceae; g__Bdellovibrio; s__
174	0	13	23	97fc128adda81aaa9571de3d36df2337	k__Bacteria; p__Planctomycetes; c__Planctomycetia; o__Pirellulales; f__Pirellulaceae;	_planctomycete	0	13	23	k__Bacteria; p__Planctomycetes; c__Planctomycetia; o__Pirellulales; f__Pirellulaceae; g__planctomycete
175	15	13	0	9afbdab044db74b5b44302b492e34a7b	k__Bacteria	NA	15	13	0	k__Bacteria
176	7	0	14	a5139ba5ba27baf2e265885c77ea3f38	k__Bacteria; p__; c__; o__; f__;	_; s__	7	0	14	k__Bacteria; p__; c__; o__; f__; g__; s__
177	18	17	0	874ef52e9fbc5b31f95eed1a4cc6e594	k__Bacteria; p__Planctomycetes; c__Planctomycetia; o__Gemmatales; f__Gemmataceae;	_; s__	18	17	0	k__Bacteria; p__Planctomycetes; c__Planctomycetia; o__Gemmatales; f__Gemmataceae; g__; s__
178	0	7	13	9dd54fcecacaff91956a65f6952e97fb	k__Bacteria; p__Bacteroidetes; c__[Saprospirae]; o__[Saprospirales]; f__Chitinophagaceae	NA	0	7	13	k__Bacteria; p__Bacteroidetes; c__[Saprospirae]; o__[Saprospirales]; f__Chitinophagaceae
179	9	11	0	2738b771e2574f6bcd0f2491c9cdb65b	k__Bacteria; p__Gemmatimonadetes; c__Gemmatimonadetes; o__Gemmatimonadales; f__;	_; s__	9	11	0	k__Bacteria; p__Gemmatimonadetes; c__Gemmatimonadetes; o__Gemmatimonadales; f__; g__; s__
180	0	9	9	9000668eacc1ef54994f22c649438496	k__Bacteria; p__Proteobacteria; c__Alphaproteobacteria; o__Rhodospirillales; f__Rhodospirillaceae	NA	0	9	9	k__Bacteria; p__Proteobacteria; c__Alphaproteobacteria; o__Rhodospirillales; f__Rhodospirillaceae
181	11	23	0	5b40ae593bc474cebeb3eed389398fe8	k__Bacteria; p__Actinobacteria; c__Actinobacteria; o__Actinomycetales; f__Nocardioidaceae;	_Marmoricola; s__aurantiacus	11	23	0	k__Bacteria; p__Actinobacteria; c__Actinobacteria; o__Actinomycetales; f__Nocardioidaceae; g__Marmoricola; s__aurantiacus
182	16	17	0	4e0889c159b8910da8ad4e424460b0b0	k__Bacteria; p__Proteobacteria; c__Deltaproteobacteria	NA	16	17	0	k__Bacteria; p__Proteobacteria; c__Deltaproteobacteria
183	5	0	8	55b998184d2619eb838d3cd1535f954a	k__Bacteria; p__Firmicutes; c__Bacilli; o__Bacillales; f__Bacillaceae	NA	5	0	8	k__Bacteria; p__Firmicutes; c__Bacilli; o__Bacillales; f__Bacillaceae
184	0	7	9	b1521f3e2d8ca1f76bdd9ee11cef5731	k__Bacteria	NA	0	7	9	k__Bacteria
185	8	0	7	d10a5e03054bde97dbdadb84ec32984d	k__Bacteria; p__Actinobacteria; c__Actinobacteria; o__Actinomycetales; f__Micromonosporaceae	NA	8	0	7	k__Bacteria; p__Actinobacteria; c__Actinobacteria; o__Actinomycetales; f__Micromonosporaceae
186	0	15	6	64198a9bea101af681ffd5c4abf4582d	k__Bacteria; p__Proteobacteria; c__Alphaproteobacteria	NA	0	15	6	k__Bacteria; p__Proteobacteria; c__Alphaproteobacteria
187	9	10	0	3a6b28fabd07bcccfe1fcd88761a618d	k__Bacteria; p__Bacteroidetes; c__[Saprospirae]; o__[Saprospirales]; f__Chitinophagaceae;	_Trachelomonas; s__volvocinopsis	9	10	0	k__Bacteria; p__Bacteroidetes; c__[Saprospirae]; o__[Saprospirales]; f__Chitinophagaceae; g__Trachelomonas; s__volvocinopsis
188	15	0	7	e45afb42eed7485580cebccc17b5a09f	k__Bacteria	NA	15	0	7	k__Bacteria
189	2	8	0	6ab691f40b0ae79002f4d2dba838864e	k__Bacteria	NA	2	8	0	k__Bacteria
190	9	18	0	a6dfaa33bae4a4a5a2222b531d0251e7	k__Bacteria; p__Acidobacteria; c__Acidobacteria-6; o__; f__;	_; s__	9	18	0	k__Bacteria; p__Acidobacteria; c__Acidobacteria-6; o__; f__; g__; s__
191	5	5	15	eec809f7c5151b0b3b22993ef6ebfcd2	k__Bacteria; p__Chlorobi; c__; o__; f__;	_; s__	5	5	15	k__Bacteria; p__Chlorobi; c__; o__; f__; g__; s__
192	6	19	0	88c06170f8c3104837ccc1e4827e6114	k__Bacteria; p__Proteobacteria; c__Gammaproteobacteria; o__Xanthomonadales; f__Sinobacteraceae;	_Alkanibacter; s__difficilis	6	19	0	k__Bacteria; p__Proteobacteria; c__Gammaproteobacteria; o__Xanthomonadales; f__Sinobacteraceae; g__Alkanibacter; s__difficilis
193	10	7	0	28f87e55d312e499cf50b0d9ee5ec4a7	k__Bacteria; p__TM7; c__TM7-1; o__; f__;	_; s__	10	7	0	k__Bacteria; p__TM7; c__TM7-1; o__; f__; g__; s__
194	0	19	11	e0220d58d34de7eee22aaa838c9c9c7e	k__Bacteria; p__Proteobacteria; c__Betaproteobacteria; o__Burkholderiales; f__Comamonadaceae	NA	0	19	11	k__Bacteria; p__Proteobacteria; c__Betaproteobacteria; o__Burkholderiales; f__Comamonadaceae
195	0	16	14	a2d814d3b421e517982d6a2ee992db88	k__Bacteria; p__Gemmatimonadetes; c__Gemmatimonadetes; o__Ellin5290; f__;	_; s__	0	16	14	k__Bacteria; p__Gemmatimonadetes; c__Gemmatimonadetes; o__Ellin5290; f__; g__; s__
196	0	11	9	ec724db26be2ec2eb901525eee2e57c8	k__Bacteria; p__Bacteroidetes; c__[Saprospirae]; o__[Saprospirales]; f__Chitinophagaceae	NA	0	11	9	k__Bacteria; p__Bacteroidetes; c__[Saprospirae]; o__[Saprospirales]; f__Chitinophagaceae
197	0	10	7	9d9e8c055a70211480022d1692cf08f5	k__Bacteria; p__Proteobacteria; c__Alphaproteobacteria; o__Rhodospirillales; f__Rhodospirillaceae	NA	0	10	7	k__Bacteria; p__Proteobacteria; c__Alphaproteobacteria; o__Rhodospirillales; f__Rhodospirillaceae
198	0	9	6	fec6d996e3c693eb338aa11729311f01	k__Bacteria	NA	0	9	6	k__Bacteria
199	5	10	0	19fef1993a600131e82a2a936e5e17db	k__Bacteria; p__Planctomycetes; c__Phycisphaerae; o__WD2101; f__;	_; s__	5	10	0	k__Bacteria; p__Planctomycetes; c__Phycisphaerae; o__WD2101; f__; g__; s__
200	8	15	0	e79bcf9d1f06e43b9d5b2190461b5deb	k__Bacteria; p__Bacteroidetes; c__[Saprospirae]; o__[Saprospirales]; f__Chitinophagaceae	NA	8	15	0	k__Bacteria; p__Bacteroidetes; c__[Saprospirae]; o__[Saprospirales]; f__Chitinophagaceae
201	5	8	0	f9ba07a61fc7b0961b3b71f92678f960	k__Bacteria	NA	5	8	0	k__Bacteria
202	12	16	0	ad190f7c8ccd2b5b5b06e02acff552a0	k__Bacteria; p__Proteobacteria; c__Betaproteobacteria; o__Burkholderiales; f__Comamonadaceae	NA	12	16	0	k__Bacteria; p__Proteobacteria; c__Betaproteobacteria; o__Burkholderiales; f__Comamonadaceae
203	0	12	8	edb09e272dfdbc29a1305fe74c3abe3c	k__Bacteria; p__Verrucomicrobia; c__[Spartobacteria]; o__[Chthoniobacterales]; f__[Chthoniobacteraceae];	_Chthoniobacter; s__	0	12	8	k__Bacteria; p__Verrucomicrobia; c__[Spartobacteria]; o__[Chthoniobacterales]; f__[Chthoniobacteraceae]; g__Chthoniobacter; s__
204	0	4	11	1339991c27c8860074f99e42eafa95d6	k__Bacteria; p__Proteobacteria; c__Alphaproteobacteria; o__Sphingomonadales; f__Sphingomonadaceae;	_Sphingomonas; s__changbaiensis	0	4	11	k__Bacteria; p__Proteobacteria; c__Alphaproteobacteria; o__Sphingomonadales; f__Sphingomonadaceae; g__Sphingomonas; s__changbaiensis
205	5	4	13	b5001867373f6c3ca74e1433eb7d5e1f	k__Bacteria; p__Acidobacteria; c__Solibacteres; o__Solibacterales; f__MVS-65;	_; s__	5	4	13	k__Bacteria; p__Acidobacteria; c__Solibacteres; o__Solibacterales; f__MVS-65; g__; s__
206	0	14	13	7a1da8003126129ba0637b45a0da7c2b	k__Bacteria	NA	0	14	13	k__Bacteria
207	6	0	8	e1c70d28be6825d81b3ba8c285177699	k__Bacteria; p__Proteobacteria; c__Betaproteobacteria; o__Burkholderiales; f__Oxalobacteraceae	NA	6	0	8	k__Bacteria; p__Proteobacteria; c__Betaproteobacteria; o__Burkholderiales; f__Oxalobacteraceae
208	6	8	0	e7f5cc14f2ea12b002765aca2c285e76	k__Bacteria; p__Verrucomicrobia; c__[Pedosphaerae]; o__[Pedosphaerales]; f__[Pedosphaeraceae];	_; s__	6	8	0	k__Bacteria; p__Verrucomicrobia; c__[Pedosphaerae]; o__[Pedosphaerales]; f__[Pedosphaeraceae]; g__; s__
209	7	5	7	c733ca6619755b12644b3735fa2a919f	k__Bacteria; p__Bacteroidetes; c__[Saprospirae]; o__[Saprospirales]; f__Chitinophagaceae	NA	7	5	7	k__Bacteria; p__Bacteroidetes; c__[Saprospirae]; o__[Saprospirales]; f__Chitinophagaceae
210	6	6	0	de950a592d8174e36eac5d4871679289	k__Bacteria; p__Verrucomicrobia; c__[Pedosphaerae]; o__[Pedosphaerales]; f__OPB35;	_; s__	6	6	0	k__Bacteria; p__Verrucomicrobia; c__[Pedosphaerae]; o__[Pedosphaerales]; f__OPB35; g__; s__
211	6	6	5	9213d3b9e2cd4871500f2d306ab7a929	k__Bacteria; p__Proteobacteria; c__Alphaproteobacteria; o__Rhodospirillales; f__Acetobacteraceae	NA	6	6	5	k__Bacteria; p__Proteobacteria; c__Alphaproteobacteria; o__Rhodospirillales; f__Acetobacteraceae
212	7	18	0	014df801acdda2b208c86022cb8d25bf	k__Bacteria; p__TM7; c__TM7-1; o__; f__;	_; s__	7	18	0	k__Bacteria; p__TM7; c__TM7-1; o__; f__; g__; s__
213	0	13	12	553e7680401ca358f6f328868fd48c54	k__Bacteria; p__Planctomycetes; c__Planctomycetia; o__Gemmatales; f__Gemmataceae;	_; s__	0	13	12	k__Bacteria; p__Planctomycetes; c__Planctomycetia; o__Gemmatales; f__Gemmataceae; g__; s__
214	0	7	8	648e0881e9d56bc0bb1c03d8fd76fdba	k__Bacteria; p__Proteobacteria; c__Betaproteobacteria; o__Burkholderiales; f__Oxalobacteraceae	NA	0	7	8	k__Bacteria; p__Proteobacteria; c__Betaproteobacteria; o__Burkholderiales; f__Oxalobacteraceae
215	9	7	0	c7694a53dc28f8df3dc362293ceaad99	k__Bacteria	NA	9	7	0	k__Bacteria
216	6	0	11	56be64ffc11678069d0fd9acad34d0ad	k__Bacteria; p__Planctomycetes; c__Phycisphaerae; o__CPla-3; f__;	_; s__	6	0	11	k__Bacteria; p__Planctomycetes; c__Phycisphaerae; o__CPla-3; f__; g__; s__
217	0	12	12	9b03a5309b97bd1d0a7260debd6a3478	k__Bacteria; p__Actinobacteria; c__Actinobacteria; o__Actinomycetales; f__Thermomonosporaceae;	_Actinomadura	0	12	12	k__Bacteria; p__Actinobacteria; c__Actinobacteria; o__Actinomycetales; f__Thermomonosporaceae; g__Actinomadura
218	4	6	6	b3d926f6780943c589f19cb724208388	k__Bacteria; p__Actinobacteria	NA	4	6	6	k__Bacteria; p__Actinobacteria
219	18	5	0	f3cf603e19c5c1fa8fdb3feff8835b9c	k__Bacteria; p__Nitrospirae; c__Nitrospira; o__Nitrospirales; f__FW;	_4-29; s__	18	5	0	k__Bacteria; p__Nitrospirae; c__Nitrospira; o__Nitrospirales; f__FW; g__4-29; s__
220	0	11	11	ec9358ee8f59274ba0fcbd23753dedf2	k__Bacteria; p__Bacteroidetes	NA	0	11	11	k__Bacteria; p__Bacteroidetes
221	7	6	0	ddb68b60345a97cfe72022010f1f455c	k__Bacteria; p__Verrucomicrobia; c__[Spartobacteria]; o__[Chthoniobacterales]; f__[Chthoniobacteraceae];	_Chthoniobacter; s__	7	6	0	k__Bacteria; p__Verrucomicrobia; c__[Spartobacteria]; o__[Chthoniobacterales]; f__[Chthoniobacteraceae]; g__Chthoniobacter; s__
222	10	11	0	14cd4ad7244ecadac7be8a17f8eda595	k__Bacteria; p__Proteobacteria; c__Betaproteobacteria; o__Rhodocyclales; f__Rhodocyclaceae;	_Azoarcus; s__indigens	10	11	0	k__Bacteria; p__Proteobacteria; c__Betaproteobacteria; o__Rhodocyclales; f__Rhodocyclaceae; g__Azoarcus; s__indigens
223	0	4	7	ca80655cd148a1b994ccb54c9e441558	k__Bacteria; p__Bacteroidetes; c__[Saprospirae]; o__[Saprospirales]; f__Chitinophagaceae	NA	0	4	7	k__Bacteria; p__Bacteroidetes; c__[Saprospirae]; o__[Saprospirales]; f__Chitinophagaceae
224	0	6	5	7868a1dcb38eae1d7c37e4fc538e95b0	k__Bacteria; p__Bacteroidetes; c__[Saprospirae]; o__[Saprospirales]; f__Chitinophagaceae	NA	0	6	5	k__Bacteria; p__Bacteroidetes; c__[Saprospirae]; o__[Saprospirales]; f__Chitinophagaceae
225	13	7	0	23513f3fab6049751e32e62bc8beac93	k__Bacteria; p__Armatimonadetes; c__Chthonomonadetes; o__SJA-22; f__;	_; s__	13	7	0	k__Bacteria; p__Armatimonadetes; c__Chthonomonadetes; o__SJA-22; f__; g__; s__
226	6	0	13	a3679dfe71caadec0ddc1931630d93ea	k__Bacteria; p__WPS-2; c__; o__; f__;	_; s__	6	0	13	k__Bacteria; p__WPS-2; c__; o__; f__; g__; s__
227	6	4	0	284bc45fde6c312bdb95c727b05ce92c	k__Bacteria; p__Cyanobacteria; c__Oscillatoriophycideae	NA	6	4	0	k__Bacteria; p__Cyanobacteria; c__Oscillatoriophycideae
228	11	7	0	baf02591c2e0b568745551c711689c51	k__Bacteria; p__Nitrospirae; c__Nitrospira; o__Nitrospirales; f__Nitrospiraceae;	_Nitrospira; s__calida	11	7	0	k__Bacteria; p__Nitrospirae; c__Nitrospira; o__Nitrospirales; f__Nitrospiraceae; g__Nitrospira; s__calida
229	9	9	0	fbd975bf444b7fdf215c651981442de5	k__Bacteria; p__Armatimonadetes; c__[Fimbriimonadia]; o__[Fimbriimonadales]; f__[Fimbriimonadaceae];	_Fimbriimonas; s__	9	9	0	k__Bacteria; p__Armatimonadetes; c__[Fimbriimonadia]; o__[Fimbriimonadales]; f__[Fimbriimonadaceae]; g__Fimbriimonas; s__
230	12	4	0	2449e24f17adcd236d415a320f0f1d28	k__Bacteria; p__Proteobacteria; c__Alphaproteobacteria; o__Rhodospirillales	NA	12	4	0	k__Bacteria; p__Proteobacteria; c__Alphaproteobacteria; o__Rhodospirillales
231	8	0	8	cbef8bea38b2ecd4a87f023d5c51fe7b	k__Bacteria; p__Planctomycetes	NA	8	0	8	k__Bacteria; p__Planctomycetes
232	7	0	9	70a0161649e37fd27df6503afc1d5f29	k__Bacteria; p__WPS-2; c__; o__; f__;	_; s__	7	0	9	k__Bacteria; p__WPS-2; c__; o__; f__; g__; s__
233	2	1	0	fe4a8ca1e89e9ab3d70aef111f38586d	k__Bacteria	NA	2	1	0	k__Bacteria
234	9	0	6	58ee6b50eb34f355d2805c9a23384708	k__Bacteria; p__Actinobacteria; c__Thermoleophilia; o__Gaiellales; f__Gaiellaceae;	_Gaiella; s__occulta	9	0	6	k__Bacteria; p__Actinobacteria; c__Thermoleophilia; o__Gaiellales; f__Gaiellaceae; g__Gaiella; s__occulta
235	7	8	0	6723aec59cd4c2ae63a1198ee29cc79c	k__Bacteria; p__Planctomycetes; c__Planctomycetia; o__Gemmatales; f__Gemmataceae;	_; s__	7	8	0	k__Bacteria; p__Planctomycetes; c__Planctomycetia; o__Gemmatales; f__Gemmataceae; g__; s__
236	6	0	9	2dedb8c4aa420edc687628e60fe5bb4f	k__Bacteria; p__Cyanobacteria	NA	6	0	9	k__Bacteria; p__Cyanobacteria
237	9	5	0	df81436003db8ad47bbf32b1226a883b	k__Bacteria; p__Firmicutes; c__Bacilli; o__Bacillales; f__Bacillaceae;	_Terribacillus	9	5	0	k__Bacteria; p__Firmicutes; c__Bacilli; o__Bacillales; f__Bacillaceae; g__Terribacillus
238	0	11	3	b03cb1563ebccb36cbce89b7bff2bfd4	k__Bacteria; p__Proteobacteria; c__Alphaproteobacteria	NA	0	11	3	k__Bacteria; p__Proteobacteria; c__Alphaproteobacteria
239	0	8	6	d7b39d17d84a8c38e76fe7279565c994	k__Bacteria; p__Planctomycetes; c__Phycisphaerae; o__CPla-3; f__;	_; s__	0	8	6	k__Bacteria; p__Planctomycetes; c__Phycisphaerae; o__CPla-3; f__; g__; s__
240	0	4	10	6ce02d6f3f6137ee7ca83cddddd9a489	k__Bacteria	NA	0	4	10	k__Bacteria
241	0	2	6	d70d0e5697fab5fa56a940885570993c	k__Bacteria; p__; c__; o__; f__;	_; s__	0	2	6	k__Bacteria; p__; c__; o__; f__; g__; s__
242	6	0	7	ed6f632a29a988a6069200c07774ca4d	k__Bacteria; p__Planctomycetes; c__Phycisphaerae; o__WD2101; f__;	_; s__	6	0	7	k__Bacteria; p__Planctomycetes; c__Phycisphaerae; o__WD2101; f__; g__; s__
243	0	9	4	12b4c05ff36b00e00a8a3121be4ce787	k__Bacteria	NA	0	9	4	k__Bacteria
244	5	2	0	c3304bf79df29df523f53cb9fd3a5a4c	k__Bacteria; p__Planctomycetes; c__Planctomycetia; o__Pirellulales; f__Pirellulaceae;	_Pirellula; s__	5	2	0	k__Bacteria; p__Planctomycetes; c__Planctomycetia; o__Pirellulales; f__Pirellulaceae; g__Pirellula; s__
245	6	6	0	f801c4125530c47faf2a9390c5a7d145	k__Bacteria; p__OP3; c__koll11; o__; f__;	_; s__	6	6	0	k__Bacteria; p__OP3; c__koll11; o__; f__; g__; s__
246	4	0	8	326101d8f657dd73a284089e3ae288c8	k__Bacteria	NA	4	0	8	k__Bacteria
247	0	4	8	893fe81ac6e29e49791acd0966cc8ef3	k__Bacteria; p__Planctomycetes; c__Planctomycetia; o__Gemmatales; f__Gemmataceae;	_; s__	0	4	8	k__Bacteria; p__Planctomycetes; c__Planctomycetia; o__Gemmatales; f__Gemmataceae; g__; s__
248	5	6	0	56f75f865b69e50a749d746acad1a63b	k__Bacteria	NA	5	6	0	k__Bacteria
249	5	0	6	993da711e6de71b6bffdae9032dd4f86	k__Bacteria; p__OD1; c__; o__; f__;	_; s__	5	0	6	k__Bacteria; p__OD1; c__; o__; f__; g__; s__
250	2	0	2	9ccbf4abcdea511e83acc92953ca73d8	k__Bacteria; p__Bacteroidetes	NA	2	0	2	k__Bacteria; p__Bacteroidetes
251	4	4	0	36de72bd7d0c0d081fdac546c8988668	k__Bacteria; p__Acidobacteria; c__Holophagae; o__Holophagales; f__Holophagaceae;	_Holophaga; s__foetida	4	4	0	k__Bacteria; p__Acidobacteria; c__Holophagae; o__Holophagales; f__Holophagaceae; g__Holophaga; s__foetida
252	5	4	0	e4956fcb71f6f0a4fff713b861505756	k__Bacteria; p__Proteobacteria; c__Alphaproteobacteria	NA	5	4	0	k__Bacteria; p__Proteobacteria; c__Alphaproteobacteria
253	5	2	0	679540dfd08838cbbaf343c1e156da07	k__Bacteria; p__Armatimonadetes; c__0319-6E2; o__; f__;	_; s__	5	2	0	k__Bacteria; p__Armatimonadetes; c__0319-6E2; o__; f__; g__; s__
254	4	3	0	47a61f95c7172aa4fd6b89a5cbb34edf	k__Bacteria; p__Proteobacteria	NA	4	3	0	k__Bacteria; p__Proteobacteria
255	3	4	0	e6f9d75063708c74897adedfb3cbbd6b	k__Bacteria	NA	3	4	0	k__Bacteria
