# Supplementary material for: Characterizing changes in soil microbiome abundance and diversity due to different cover crop techniques
Source: PLoS One. 2020 May 5;15(5):e0232453. doi: 10.1371/journal.pone.0232453 (PMC7199946; doi:10.1371/journal.pone.0232453)
Supplement: S7 File — For every time point, there was a full list of all the bacterial types that were unique to each treatment summarized in a csv file (ex. “S7 File -> tp1 -> C_unique.csv” was the list of unique bacterial types for the control treatment at time point 1) including the identifier code, taxonomy code, ASV count for each bacterial type. Relatively unique populations were also listed for future references. (ZIP) [file pone.0232453.s011.zip › S7_File/tp2/C_unique.csv]

	C1.1.x	C1.2.x	C1.3.x	C2.1.x	C2.2.x	C2.3.x	C3.2.x	C3.3.x	#OTU ID	phylum	genus	C1.1.y	C1.2.y	C1.3.y	C2.1.y	C2.2.y	C2.3.y	C3.2.y	C3.3.y	Taxon.y
1	132	151	202	109	110	195	0	0	e4fd726727d7a8376b7581d746606b0a	k__Bacteria; p__Acidobacteria; c__Solibacteres; o__Solibacterales	NA	132	151	202	109	110	195	0	0	k__Bacteria; p__Acidobacteria; c__Solibacteres; o__Solibacterales
2	41	0	127	0	0	37	57	49	31be0ee90a957aee97643f50c3f7f9c1	k__Bacteria; p__Verrucomicrobia; c__[Spartobacteria]; o__[Chthoniobacterales]; f__[Chthoniobacteraceae];	_DA101; s__	41	0	127	0	0	37	57	49	k__Bacteria; p__Verrucomicrobia; c__[Spartobacteria]; o__[Chthoniobacterales]; f__[Chthoniobacteraceae]; g__DA101; s__
3	33	31	115	43	11	31	0	0	25dfc8eff699a41d9e0a5560f2756c96	k__Bacteria; p__Proteobacteria; c__Gammaproteobacteria; o__Xanthomonadales; f__Xanthomonadaceae	NA	33	31	115	43	11	31	0	0	k__Bacteria; p__Proteobacteria; c__Gammaproteobacteria; o__Xanthomonadales; f__Xanthomonadaceae
4	100	12	20	0	29	65	45	0	3c7177930043ce422f796356d3c200b7	k__Bacteria; p__Planctomycetes; c__Phycisphaerae; o__WD2101; f__;	_; s__	100	12	20	0	29	65	45	0	k__Bacteria; p__Planctomycetes; c__Phycisphaerae; o__WD2101; f__; g__; s__
5	0	40	29	0	30	11	0	123	43dab556a8f7f705214b727402b29186	k__Bacteria; p__Chloroflexi; c__Ktedonobacteria; o__Ktedonobacterales; f__Ktedonobacteraceae;	_FFCH10602; s__	0	40	29	0	30	11	0	123	k__Bacteria; p__Chloroflexi; c__Ktedonobacteria; o__Ktedonobacterales; f__Ktedonobacteraceae; g__FFCH10602; s__
6	7	534	184	9	50	33	0	0	97c0d5025f1279379dce3230e898c10e	k__Bacteria; p__AD3; c__JG37-AG-4; o__; f__;	_; s__	7	534	184	9	50	33	0	0	k__Bacteria; p__AD3; c__JG37-AG-4; o__; f__; g__; s__
7	30	47	67	46	0	49	0	0	812563410beb8117e07cd8d5299d025f	k__Bacteria; p__Proteobacteria; c__Betaproteobacteria; o__Burkholderiales	NA	30	47	67	46	0	49	0	0	k__Bacteria; p__Proteobacteria; c__Betaproteobacteria; o__Burkholderiales
8	0	65	95	0	27	39	0	58	7e203b3043786360d711c177aaf34e72	k__Bacteria; p__Verrucomicrobia; c__[Spartobacteria]; o__[Chthoniobacterales]; f__[Chthoniobacteraceae];	_DA101; s__	0	65	95	0	27	39	0	58	k__Bacteria; p__Verrucomicrobia; c__[Spartobacteria]; o__[Chthoniobacterales]; f__[Chthoniobacteraceae]; g__DA101; s__
9	68	118	58	49	12	0	0	0	407531afdebfe6d2e72bef7db994f259	k__Bacteria; p__Acidobacteria; c__Acidobacteriia; o__Acidobacteriales	NA	68	118	58	49	12	0	0	0	k__Bacteria; p__Acidobacteria; c__Acidobacteriia; o__Acidobacteriales
10	0	0	28	0	23	28	71	69	4cc269c66a823ed62180e372ccbf37c9	k__Bacteria; p__Gemmatimonadetes; c__Gemm-1; o__; f__;	_; s__	0	0	28	0	23	28	71	69	k__Bacteria; p__Gemmatimonadetes; c__Gemm-1; o__; f__; g__; s__
11	19	61	131	0	26	73	39	57	0870487b2b6b9198114dc255fa90cb24	k__Bacteria; p__Acidobacteria; c__DA052; o__Ellin6513; f__;	_; s__	19	61	131	0	26	73	39	57	k__Bacteria; p__Acidobacteria; c__DA052; o__Ellin6513; f__; g__; s__
12	12	21	34	0	0	62	0	18	9bdb5b0ca8997e713761ca4f6b7428dd	k__Bacteria; p__Acidobacteria; c__Acidobacteriia; o__Acidobacteriales; f__Koribacteraceae;	_; s__	12	21	34	0	0	62	0	18	k__Bacteria; p__Acidobacteria; c__Acidobacteriia; o__Acidobacteriales; f__Koribacteraceae; g__; s__
13	34	0	45	0	31	28	32	22	bf477cb6be32989921ad47fc9898a3f4	k__Bacteria; p__Actinobacteria; c__Actinobacteria; o__Actinomycetales; f__Streptomycetaceae;	_Streptomyces	34	0	45	0	31	28	32	22	k__Bacteria; p__Actinobacteria; c__Actinobacteria; o__Actinomycetales; f__Streptomycetaceae; g__Streptomyces
14	33	31	15	0	0	19	78	52	7f244b3cf477b2a843436bf08a74a28f	k__Bacteria; p__Elusimicrobia; c__Elusimicrobia; o__FAC88; f__;	_; s__	33	31	15	0	0	19	78	52	k__Bacteria; p__Elusimicrobia; c__Elusimicrobia; o__FAC88; f__; g__; s__
15	0	47	43	77	0	29	22	0	3b3a8f5aa27b51d9834bdb47fdef67a7	k__Bacteria; p__Chloroflexi; c__Ktedonobacteria; o__Ktedonobacterales; f__Ktedonobacteraceae;	_Ktedonobacter; s__racemifer	0	47	43	77	0	29	22	0	k__Bacteria; p__Chloroflexi; c__Ktedonobacteria; o__Ktedonobacterales; f__Ktedonobacteraceae; g__Ktedonobacter; s__racemifer
16	19	47	82	0	20	18	0	0	8ee448da1d2b73aa7011d062d81299dc	k__Bacteria; p__Chloroflexi; c__Ktedonobacteria; o__Thermogemmatisporales; f__Thermogemmatisporaceae;	_; s__	19	47	82	0	20	18	0	0	k__Bacteria; p__Chloroflexi; c__Ktedonobacteria; o__Thermogemmatisporales; f__Thermogemmatisporaceae; g__; s__
17	38	93	31	0	24	32	0	13	fa637087ce861a75aa5eb1f11222874a	k__Bacteria; p__Proteobacteria; c__Alphaproteobacteria; o__Rhodospirillales	NA	38	93	31	0	24	32	0	13	k__Bacteria; p__Proteobacteria; c__Alphaproteobacteria; o__Rhodospirillales
18	37	44	34	14	4	28	28	0	099a48aed2e4f6457213d01dad01be1a	k__Bacteria; p__Actinobacteria; c__Actinobacteria; o__Actinomycetales; f__Thermomonosporaceae;	_Actinomadura	37	44	34	14	4	28	28	0	k__Bacteria; p__Actinobacteria; c__Actinobacteria; o__Actinomycetales; f__Thermomonosporaceae; g__Actinomadura
19	38	0	39	0	26	44	36	0	47d096a2a063f1b85937b28761d829c2	k__Bacteria; p__Planctomycetes; c__Planctomycetia; o__Gemmatales; f__Isosphaeraceae;	_Nostocoida	38	0	39	0	26	44	36	0	k__Bacteria; p__Planctomycetes; c__Planctomycetia; o__Gemmatales; f__Isosphaeraceae; g__Nostocoida
20	38	0	14	0	0	19	23	26	0d07d2f789e54cad85269fd9d82b8238	k__Bacteria; p__Actinobacteria; c__Thermoleophilia; o__Solirubrobacterales; f__Patulibacteraceae;	_; s__	38	0	14	0	0	19	23	26	k__Bacteria; p__Actinobacteria; c__Thermoleophilia; o__Solirubrobacterales; f__Patulibacteraceae; g__; s__
21	18	17	13	0	0	14	0	35	64c32f87e28941fc6dc27d868e911273	k__Bacteria; p__Verrucomicrobia; c__[Pedosphaerae]; o__[Pedosphaerales]; f__[Pedosphaeraceae];	_; s__	18	17	13	0	0	14	0	35	k__Bacteria; p__Verrucomicrobia; c__[Pedosphaerae]; o__[Pedosphaerales]; f__[Pedosphaeraceae]; g__; s__
22	44	57	25	21	0	0	0	45	2d096d20e1d33da4b47f29a572e0dac2	k__Bacteria; p__Actinobacteria; c__Thermoleophilia; o__Gaiellales; f__Gaiellaceae;	_Gaiella; s__occulta	44	57	25	21	0	0	0	45	k__Bacteria; p__Actinobacteria; c__Thermoleophilia; o__Gaiellales; f__Gaiellaceae; g__Gaiella; s__occulta
23	25	21	43	0	16	61	0	0	3c4f01c6f3cbb3f613c237c9954b4476	k__Bacteria; p__Verrucomicrobia; c__[Pedosphaerae]; o__[Pedosphaerales]; f__[Pedosphaeraceae];	_; s__	25	21	43	0	16	61	0	0	k__Bacteria; p__Verrucomicrobia; c__[Pedosphaerae]; o__[Pedosphaerales]; f__[Pedosphaeraceae]; g__; s__
24	19	30	44	0	13	33	0	0	c8eebf31783aabdca09670c8f0b183e4	k__Bacteria; p__Proteobacteria; c__Betaproteobacteria	NA	19	30	44	0	13	33	0	0	k__Bacteria; p__Proteobacteria; c__Betaproteobacteria
25	8	100	82	17	49	11	0	0	90514c4adb3825cd2efa82fa1239e1dd	k__Bacteria; p__Chloroflexi; c__Ktedonobacteria; o__Thermogemmatisporales; f__Thermogemmatisporaceae;	_; s__	8	100	82	17	49	11	0	0	k__Bacteria; p__Chloroflexi; c__Ktedonobacteria; o__Thermogemmatisporales; f__Thermogemmatisporaceae; g__; s__
26	18	70	123	21	0	39	0	0	1be822f54439e26833844d64f21a0cc0	k__Bacteria; p__AD3; c__; o__; f__;	_; s__	18	70	123	21	0	39	0	0	k__Bacteria; p__AD3; c__; o__; f__; g__; s__
27	14	13	30	0	12	31	0	0	385c11d36769b5bb121eddcd16817d69	k__Bacteria; p__Acidobacteria; c__Acidobacteriia; o__Acidobacteriales; f__Koribacteraceae;	_; s__	14	13	30	0	12	31	0	0	k__Bacteria; p__Acidobacteria; c__Acidobacteriia; o__Acidobacteriales; f__Koribacteraceae; g__; s__
28	0	0	20	17	0	50	30	23	5840985754f57fe7fc04b08b1d420431	k__Bacteria; p__Acidobacteria; c__Solibacteres; o__Solibacterales; f__PK34;	_; s__	0	0	20	17	0	50	30	23	k__Bacteria; p__Acidobacteria; c__Solibacteres; o__Solibacterales; f__PK34; g__; s__
29	92	0	4	48	17	8	4	0	a754a678b7c2ce346d6ef9da0379351f	k__Bacteria; p__Chloroflexi; c__Ktedonobacteria; o__Ktedonobacterales; f__Ktedonobacteraceae;	_; s__	92	0	4	48	17	8	4	0	k__Bacteria; p__Chloroflexi; c__Ktedonobacteria; o__Ktedonobacterales; f__Ktedonobacteraceae; g__; s__
30	23	20	38	16	0	24	15	0	a5f5bbfd2690a4ea3dc387cc1f0e881e	k__Bacteria; p__Proteobacteria; c__Alphaproteobacteria; o__Rhodospirillales; f__Rhodospirillaceae;	_Stella	23	20	38	16	0	24	15	0	k__Bacteria; p__Proteobacteria; c__Alphaproteobacteria; o__Rhodospirillales; f__Rhodospirillaceae; g__Stella
31	39	0	6	0	0	24	26	22	f7ba9d888c96ba62a83cb9f94eda07b4	k__Bacteria; p__Planctomycetes; c__Planctomycetia; o__Gemmatales; f__Gemmataceae;	_Gemmata; s__	39	0	6	0	0	24	26	22	k__Bacteria; p__Planctomycetes; c__Planctomycetia; o__Gemmatales; f__Gemmataceae; g__Gemmata; s__
32	20	139	63	0	41	0	15	0	75ec36784d634391fee7877d520bbcf2	k__Bacteria	NA	20	139	63	0	41	0	15	0	k__Bacteria
33	27	10	25	0	0	8	28	0	4c709c119239cf0827f256a6f30a2591	k__Bacteria; p__Planctomycetes; c__Phycisphaerae; o__WD2101; f__;	_; s__	27	10	25	0	0	8	28	0	k__Bacteria; p__Planctomycetes; c__Phycisphaerae; o__WD2101; f__; g__; s__
34	19	47	47	0	13	15	0	41	5d6c1688baabc19bffecc4475449855d	k__Bacteria; p__Chloroflexi; c__Ktedonobacteria; o__Thermogemmatisporales; f__Thermogemmatisporaceae;	_; s__	19	47	47	0	13	15	0	41	k__Bacteria; p__Chloroflexi; c__Ktedonobacteria; o__Thermogemmatisporales; f__Thermogemmatisporaceae; g__; s__
35	11	16	42	0	0	15	60	39	3bafef6386d1f27daab6f1aa1a6c320b	k__Bacteria; p__Planctomycetes; c__Planctomycetia; o__Gemmatales; f__Gemmataceae;	_; s__	11	16	42	0	0	15	60	39	k__Bacteria; p__Planctomycetes; c__Planctomycetia; o__Gemmatales; f__Gemmataceae; g__; s__
36	24	24	0	0	0	38	8	25	13a9ee8877547280018a26c06ca9f7ce	k__Bacteria; p__Acidobacteria; c__Acidobacteriia; o__Acidobacteriales; f__Acidobacteriaceae;	_Telmatobacter; s__bradus	24	24	0	0	0	38	8	25	k__Bacteria; p__Acidobacteria; c__Acidobacteriia; o__Acidobacteriales; f__Acidobacteriaceae; g__Telmatobacter; s__bradus
37	29	52	33	0	0	30	23	41	085fd1133946fc3dd58ddf56f8b01cfc	k__Bacteria; p__Proteobacteria; c__Betaproteobacteria	NA	29	52	33	0	0	30	23	41	k__Bacteria; p__Proteobacteria; c__Betaproteobacteria
38	46	13	8	0	0	22	25	56	3d6ebf4e954346346aa1fa5df42f13ad	k__Bacteria	NA	46	13	8	0	0	22	25	56	k__Bacteria
39	21	19	18	0	0	12	19	28	c5c2fa5d11e0afaaeedca8e0c37a5782	k__Bacteria; p__Planctomycetes; c__Planctomycetia; o__Gemmatales; f__Gemmataceae;	_; s__	21	19	18	0	0	12	19	28	k__Bacteria; p__Planctomycetes; c__Planctomycetia; o__Gemmatales; f__Gemmataceae; g__; s__
40	9	24	17	0	0	7	44	102	97b536e131d8dabe1f75a9646ed6274c	k__Bacteria; p__; c__; o__; f__;	_; s__	9	24	17	0	0	7	44	102	k__Bacteria; p__; c__; o__; f__; g__; s__
41	0	21	16	0	0	7	24	35	739f0be2d04525e0751948f897005a99	k__Bacteria; p__Actinobacteria; c__Actinobacteria; o__Actinomycetales	NA	0	21	16	0	0	7	24	35	k__Bacteria; p__Actinobacteria; c__Actinobacteria; o__Actinomycetales
42	46	36	34	0	0	0	48	50	356aee05b8e8186a8806bb1ecfe56f7e	k__Bacteria; p__AD3; c__; o__; f__;	_; s__	46	36	34	0	0	0	48	50	k__Bacteria; p__AD3; c__; o__; f__; g__; s__
43	24	27	56	19	0	29	0	0	8e2cb58db489309f025f5b16c268b640	k__Bacteria; p__Acidobacteria; c__Acidobacteriia; o__Acidobacteriales	NA	24	27	56	19	0	29	0	0	k__Bacteria; p__Acidobacteria; c__Acidobacteriia; o__Acidobacteriales
44	0	11	12	0	20	17	0	36	b2b2cf644955a947d579a61446ae5870	k__Bacteria; p__Chloroflexi; c__Ktedonobacteria; o__Thermogemmatisporales; f__Thermogemmatisporaceae;	_; s__	0	11	12	0	20	17	0	36	k__Bacteria; p__Chloroflexi; c__Ktedonobacteria; o__Thermogemmatisporales; f__Thermogemmatisporaceae; g__; s__
45	28	14	95	57	0	46	0	0	d87c1ec62e108c1a901562fd1205f1c9	k__Bacteria; p__Chloroflexi; c__Ktedonobacteria; o__Ktedonobacterales; f__Ktedonobacteraceae;	_Ktedonobacter; s__racemifer	28	14	95	57	0	46	0	0	k__Bacteria; p__Chloroflexi; c__Ktedonobacteria; o__Ktedonobacterales; f__Ktedonobacteraceae; g__Ktedonobacter; s__racemifer
46	15	34	31	0	14	34	24	0	58217b86eadc386025a869b18fee0f25	k__Bacteria	NA	15	34	31	0	14	34	24	0	k__Bacteria
47	23	34	21	19	24	0	17	0	76460e5e45936618fcd645657c743b0d	k__Bacteria; p__Firmicutes; c__Clostridia; o__Clostridiales; f__Clostridiaceae;	_Clostridium	23	34	21	19	24	0	17	0	k__Bacteria; p__Firmicutes; c__Clostridia; o__Clostridiales; f__Clostridiaceae; g__Clostridium
48	2	61	65	11	13	7	0	0	2bf27b5dc27bc63cc0035c2fda37d5a1	k__Bacteria; p__Chloroflexi; c__Ktedonobacteria; o__Thermogemmatisporales; f__Thermogemmatisporaceae;	_; s__	2	61	65	11	13	7	0	0	k__Bacteria; p__Chloroflexi; c__Ktedonobacteria; o__Thermogemmatisporales; f__Thermogemmatisporaceae; g__; s__
49	12	62	21	16	11	39	0	0	8a1ee3a717a8875e2c19d2e90c608d04	k__Bacteria; p__Chloroflexi; c__Ktedonobacteria; o__Ktedonobacterales; f__Ktedonobacteraceae;	_Ktedonobacter; s__racemifer	12	62	21	16	11	39	0	0	k__Bacteria; p__Chloroflexi; c__Ktedonobacteria; o__Ktedonobacterales; f__Ktedonobacteraceae; g__Ktedonobacter; s__racemifer
50	32	16	21	0	0	13	26	0	7f8b9740e08633dd5dde45e4abb402ce	k__Bacteria; p__Planctomycetes; c__Planctomycetia; o__Gemmatales; f__Gemmataceae;	_; s__	32	16	21	0	0	13	26	0	k__Bacteria; p__Planctomycetes; c__Planctomycetia; o__Gemmatales; f__Gemmataceae; g__; s__
51	22	28	23	30	16	16	0	0	6240a93aa0cb5c588fb37df1c7254f0d	k__Bacteria; p__Chloroflexi; c__Ktedonobacteria; o__JG30-KF-AS9; f__;	_; s__	22	28	23	30	16	16	0	0	k__Bacteria; p__Chloroflexi; c__Ktedonobacteria; o__JG30-KF-AS9; f__; g__; s__
52	24	0	0	0	14	13	18	42	f070481454ad7e74e5acd1496a7c8c3e	k__Bacteria; p__Acidobacteria; c__Solibacteres; o__Solibacterales	NA	24	0	0	0	14	13	18	42	k__Bacteria; p__Acidobacteria; c__Solibacteres; o__Solibacterales
53	0	22	32	0	0	19	24	23	e75c90119fb4fd31cf11be0d36b1fda6	k__Bacteria; p__Chloroflexi; c__Ktedonobacteria	NA	0	22	32	0	0	19	24	23	k__Bacteria; p__Chloroflexi; c__Ktedonobacteria
54	0	95	20	0	12	47	0	13	ed6815ee3c7ca79f525aae89b9cbb414	k__Bacteria; p__Chloroflexi; c__Ktedonobacteria; o__Ktedonobacterales; f__Ktedonobacteraceae;	_FFCH10602; s__	0	95	20	0	12	47	0	13	k__Bacteria; p__Chloroflexi; c__Ktedonobacteria; o__Ktedonobacterales; f__Ktedonobacteraceae; g__FFCH10602; s__
55	0	26	28	0	0	29	13	26	d92dda0d3273b7d3746385c90b3cd92a	k__Bacteria; p__Proteobacteria; c__Alphaproteobacteria; o__Rhodospirillales; f__Rhodospirillaceae	NA	0	26	28	0	0	29	13	26	k__Bacteria; p__Proteobacteria; c__Alphaproteobacteria; o__Rhodospirillales; f__Rhodospirillaceae
56	21	18	25	11	0	23	0	0	80ddcc524a42872852978d60d50054a0	k__Bacteria; p__Proteobacteria; c__Alphaproteobacteria; o__Rhodospirillales; f__Rhodospirillaceae	NA	21	18	25	11	0	23	0	0	k__Bacteria; p__Proteobacteria; c__Alphaproteobacteria; o__Rhodospirillales; f__Rhodospirillaceae
57	36	0	14	0	12	22	15	0	36496a6c8998be66ae59f9c9e1998bfb	k__Bacteria; p__Actinobacteria; c__Actinobacteria; o__Actinomycetales; f__Mycobacteriaceae;	_Mycobacterium; s__gordonae	36	0	14	0	12	22	15	0	k__Bacteria; p__Actinobacteria; c__Actinobacteria; o__Actinomycetales; f__Mycobacteriaceae; g__Mycobacterium; s__gordonae
58	15	14	10	0	0	0	17	28	6621d3eaac4aba39e47e4a391d2a701f	k__Bacteria; p__Planctomycetes; c__Planctomycetia; o__Gemmatales; f__Gemmataceae;	_; s__	15	14	10	0	0	0	17	28	k__Bacteria; p__Planctomycetes; c__Planctomycetia; o__Gemmatales; f__Gemmataceae; g__; s__
59	9	33	11	0	0	0	8	33	955ba08489ec8096c85daa7d888c3bae	k__Bacteria; p__Chloroflexi; c__Anaerolineae; o__Anaerolineales; f__Anaerolinaceae;	_Anaerolinea; s__	9	33	11	0	0	0	8	33	k__Bacteria; p__Chloroflexi; c__Anaerolineae; o__Anaerolineales; f__Anaerolinaceae; g__Anaerolinea; s__
60	0	16	31	11	0	21	17	0	f0451c10ed1ed48cf84dfaab1511ceee	k__Bacteria; p__Acidobacteria; c__Acidobacteriia; o__Acidobacteriales; f__Acidobacteriaceae;	_Acidopila; s__rosea	0	16	31	11	0	21	17	0	k__Bacteria; p__Acidobacteria; c__Acidobacteriia; o__Acidobacteriales; f__Acidobacteriaceae; g__Acidopila; s__rosea
61	13	12	12	0	0	34	19	18	1ccaf58a31f0abd6d297c931a85b02a3	k__Bacteria; p__Proteobacteria; c__Betaproteobacteria	NA	13	12	12	0	0	34	19	18	k__Bacteria; p__Proteobacteria; c__Betaproteobacteria
62	28	0	19	7	0	16	28	13	fb59c6bf1c568760316cb8235837ef81	k__Bacteria; p__Planctomycetes; c__Planctomycetia; o__Gemmatales; f__Gemmataceae;	_; s__	28	0	19	7	0	16	28	13	k__Bacteria; p__Planctomycetes; c__Planctomycetia; o__Gemmatales; f__Gemmataceae; g__; s__
63	10	48	38	7	17	15	0	0	2f41722ec18bc01ab61cb0641a299785	k__Bacteria; p__Chloroflexi; c__Ktedonobacteria; o__Thermogemmatisporales; f__Thermogemmatisporaceae;	_; s__	10	48	38	7	17	15	0	0	k__Bacteria; p__Chloroflexi; c__Ktedonobacteria; o__Thermogemmatisporales; f__Thermogemmatisporaceae; g__; s__
64	14	48	32	0	12	8	0	13	92068f4182ade61686515a9203a8d667	k__Bacteria	NA	14	48	32	0	12	8	0	13	k__Bacteria
65	11	30	14	0	14	21	24	9	02fe1a97635d3151850ff8c2329d78ff	k__Bacteria; p__Chloroflexi; c__Ktedonobacteria; o__Ktedonobacterales; f__Ktedonobacteraceae	NA	11	30	14	0	14	21	24	9	k__Bacteria; p__Chloroflexi; c__Ktedonobacteria; o__Ktedonobacterales; f__Ktedonobacteraceae
66	0	22	4	0	0	9	7	51	641911452cb6373b0d21e3c705e31522	k__Bacteria; p__Actinobacteria; c__Actinobacteria; o__Actinomycetales	NA	0	22	4	0	0	9	7	51	k__Bacteria; p__Actinobacteria; c__Actinobacteria; o__Actinomycetales
67	9	21	40	0	0	53	0	11	7e54321fe4d5891b6ec027cc10f91bdf	k__Bacteria; p__Acidobacteria; c__Acidobacteriia; o__Acidobacteriales; f__Acidobacteriaceae	NA	9	21	40	0	0	53	0	11	k__Bacteria; p__Acidobacteria; c__Acidobacteriia; o__Acidobacteriales; f__Acidobacteriaceae
68	28	0	0	0	14	24	33	20	c52dcc7a7bfc385401fd6c930c0bdcbb	k__Bacteria; p__Proteobacteria; c__Betaproteobacteria; o__Burkholderiales; f__Comamonadaceae	NA	28	0	0	0	14	24	33	20	k__Bacteria; p__Proteobacteria; c__Betaproteobacteria; o__Burkholderiales; f__Comamonadaceae
69	8	12	0	0	0	15	14	33	a5859bad2f0ffdb5c3b24692068adbf4	k__Bacteria	NA	8	12	0	0	0	15	14	33	k__Bacteria
70	16	17	8	0	0	0	9	11	7945da3f4f8c547580f750b6f0385c8c	k__Bacteria; p__Planctomycetes; c__Planctomycetia; o__Gemmatales; f__Gemmataceae;	_; s__	16	17	8	0	0	0	9	11	k__Bacteria; p__Planctomycetes; c__Planctomycetia; o__Gemmatales; f__Gemmataceae; g__; s__
71	10	61	10	7	0	18	0	0	b1982c82cccafcecedf14958ff3df987	k__Bacteria; p__Chloroflexi; c__Anaerolineae; o__Anaerolineales; f__Anaerolinaceae;	_Leptolinea; s__tardivitalis	10	61	10	7	0	18	0	0	k__Bacteria; p__Chloroflexi; c__Anaerolineae; o__Anaerolineales; f__Anaerolinaceae; g__Leptolinea; s__tardivitalis
72	12	9	9	0	0	0	13	13	cf6f65ef8f96fde8e0aaf495786ecacf	k__Bacteria; p__Planctomycetes; c__Planctomycetia; o__Gemmatales; f__Gemmataceae;	_; s__	12	9	9	0	0	0	13	13	k__Bacteria; p__Planctomycetes; c__Planctomycetia; o__Gemmatales; f__Gemmataceae; g__; s__
73	11	6	20	0	3	10	0	0	536fa66a484d76b95618d1e33fb2efbc	k__Bacteria; p__Proteobacteria; c__Alphaproteobacteria; o__Rhodospirillales; f__Acetobacteraceae	NA	11	6	20	0	3	10	0	0	k__Bacteria; p__Proteobacteria; c__Alphaproteobacteria; o__Rhodospirillales; f__Acetobacteraceae
74	16	8	0	0	0	10	10	6	ec9dc76958713cbf6de618ed046371de	k__Bacteria; p__Planctomycetes; c__Planctomycetia; o__Gemmatales; f__Gemmataceae;	_; s__	16	8	0	0	0	10	10	6	k__Bacteria; p__Planctomycetes; c__Planctomycetia; o__Gemmatales; f__Gemmataceae; g__; s__
75	16	8	8	0	0	0	10	21	45f0e18f80650543c9ccc5f88cdb2bf8	k__Bacteria	NA	16	8	8	0	0	0	10	21	k__Bacteria
76	45	13	13	0	0	0	11	17	271c997620f49a3f2d87209965ccc4a5	k__Bacteria; p__Acidobacteria; c__Solibacteres; o__Solibacterales; f__AKIW659;	_; s__	45	13	13	0	0	0	11	17	k__Bacteria; p__Acidobacteria; c__Solibacteres; o__Solibacterales; f__AKIW659; g__; s__
77	5	24	9	0	9	7	0	23	49ff2cbd88dc6d64919262f8142864ad	k__Bacteria; p__Chloroflexi; c__Ktedonobacteria; o__Ktedonobacterales; f__Ktedonobacteraceae;	_FFCH10602; s__	5	24	9	0	9	7	0	23	k__Bacteria; p__Chloroflexi; c__Ktedonobacteria; o__Ktedonobacterales; f__Ktedonobacteraceae; g__FFCH10602; s__
78	17	10	0	0	0	11	12	26	68dda2e1a37ed9a8343f2d34bcf90406	k__Bacteria; p__Proteobacteria; c__Deltaproteobacteria; o__; f__;	_; s__	17	10	0	0	0	11	12	26	k__Bacteria; p__Proteobacteria; c__Deltaproteobacteria; o__; f__; g__; s__
79	9	21	10	3	4	6	0	0	43d6dd6fa08553ad385ed6aaf8d9dc8d	k__Bacteria; p__Chloroflexi; c__Ktedonobacteria; o__Thermogemmatisporales; f__Thermogemmatisporaceae;	_; s__	9	21	10	3	4	6	0	0	k__Bacteria; p__Chloroflexi; c__Ktedonobacteria; o__Thermogemmatisporales; f__Thermogemmatisporaceae; g__; s__
80	5	0	5	0	0	8	6	13	ab7721390f250aab5082ceb40b7effb7	k__Bacteria; p__Acidobacteria; c__[Chloracidobacteria]; o__DS-100; f__;	_; s__	5	0	5	0	0	8	6	13	k__Bacteria; p__Acidobacteria; c__[Chloracidobacteria]; o__DS-100; f__; g__; s__
