# Supplementary material for: Characterizing changes in soil microbiome abundance and diversity due to different cover crop techniques
Source: PLoS One. 2020 May 5;15(5):e0232453. doi: 10.1371/journal.pone.0232453 (PMC7199946; doi:10.1371/journal.pone.0232453)
Supplement: S7 File — For every time point, there was a full list of all the bacterial types that were unique to each treatment summarized in a csv file (ex. “S7 File -> tp1 -> C_unique.csv” was the list of unique bacterial types for the control treatment at time point 1) including the identifier code, taxonomy code, ASV count for each bacterial type. Relatively unique populations were also listed for future references. (ZIP) [file pone.0232453.s011.zip › S7_File/tp2/MM_unique.csv]

	MM1.1.x	MM1.2.x	MM1.3.x	MM2.1.x	MM2.2.x	MM2.3.x	MM3.1.x	MM3.2.x	MM3.3.x	#OTU ID	phylum	genus	MM1.1.y	MM1.2.y	MM1.3.y	MM2.1.y	MM2.2.y	MM2.3.y	MM3.1.y	MM3.2.y	MM3.3.y	Taxon.y
1	0	0	21	85	0	37	287	123	72	6556559262bf08f921930c64553741a0	k__Bacteria; p__Planctomycetes; c__Phycisphaerae; o__WD2101; f__;	_; s__	0	0	21	85	0	37	287	123	72	k__Bacteria; p__Planctomycetes; c__Phycisphaerae; o__WD2101; f__; g__; s__
2	34	27	133	111	0	0	20	74	0	2b0643859582f4e01004a3470668a8f3	k__Bacteria; p__Nitrospirae; c__Nitrospira; o__Nitrospirales; f__0319-6A21;	_; s__	34	27	133	111	0	0	20	74	0	k__Bacteria; p__Nitrospirae; c__Nitrospira; o__Nitrospirales; f__0319-6A21; g__; s__
3	0	0	41	46	0	24	126	128	142	15b2d51bfa45e5c8f726237e4ac4e096	k__Bacteria; p__Acidobacteria; c__Acidobacteriia; o__Acidobacteriales; f__Koribacteraceae;	_Candidatus Koribacter; s__versatilis	0	0	41	46	0	24	126	128	142	k__Bacteria; p__Acidobacteria; c__Acidobacteriia; o__Acidobacteriales; f__Koribacteraceae; g__Candidatus Koribacter; s__versatilis
4	0	0	23	47	0	32	73	95	60	4254f525efce107ef93626aa1ab68ae6	k__Bacteria; p__Proteobacteria; c__Alphaproteobacteria; o__Rhizobiales	NA	0	0	23	47	0	32	73	95	60	k__Bacteria; p__Proteobacteria; c__Alphaproteobacteria; o__Rhizobiales
5	0	0	14	52	26	20	55	43	15	ba04a6cfe05d081bd384d813bec438d0	k__Bacteria; p__Acidobacteria; c__[Chloracidobacteria]; o__11-24; f__;	_; s__	0	0	14	52	26	20	55	43	15	k__Bacteria; p__Acidobacteria; c__[Chloracidobacteria]; o__11-24; f__; g__; s__
6	69	10	0	14	16	0	22	30	0	44abd39d3cf2e8f0b06ed0628bd70631	k__Bacteria; p__Verrucomicrobia; c__[Pedosphaerae]; o__[Pedosphaerales]; f__[Pedosphaeraceae];	_; s__	69	10	0	14	16	0	22	30	0	k__Bacteria; p__Verrucomicrobia; c__[Pedosphaerae]; o__[Pedosphaerales]; f__[Pedosphaeraceae]; g__; s__
7	0	0	11	0	196	11	17	32	65	5a13608cdbea8e43341a2d89e622b844	k__Bacteria; p__Proteobacteria; c__Alphaproteobacteria; o__Rhodospirillales; f__Rhodospirillaceae;	_Dongia; s__mobilis	0	0	11	0	196	11	17	32	65	k__Bacteria; p__Proteobacteria; c__Alphaproteobacteria; o__Rhodospirillales; f__Rhodospirillaceae; g__Dongia; s__mobilis
8	0	0	29	22	17	11	26	39	38	592ae66147e30fd1c8291fcc0b9f91ff	k__Bacteria; p__Proteobacteria; c__Alphaproteobacteria; o__Rhizobiales	NA	0	0	29	22	17	11	26	39	38	k__Bacteria; p__Proteobacteria; c__Alphaproteobacteria; o__Rhizobiales
9	0	0	0	25	10	15	59	92	42	3d78c73da8528182d577e4c3cbdca91f	k__Bacteria; p__Acidobacteria; c__DA052; o__Ellin6513; f__;	_; s__	0	0	0	25	10	15	59	92	42	k__Bacteria; p__Acidobacteria; c__DA052; o__Ellin6513; f__; g__; s__
10	0	0	0	13	5	9	79	77	22	8c5f5b63686cb4f3d496e85aa42a19ef	k__Bacteria; p__Planctomycetes; c__Phycisphaerae; o__WD2101; f__;	_; s__	0	0	0	13	5	9	79	77	22	k__Bacteria; p__Planctomycetes; c__Phycisphaerae; o__WD2101; f__; g__; s__
11	8	8	0	0	13	0	49	44	46	2eb6121676c6f11729642d89b5675efe	k__Bacteria; p__Actinobacteria	NA	8	8	0	0	13	0	49	44	46	k__Bacteria; p__Actinobacteria
12	0	0	25	92	0	14	21	46	23	3e17c32596a962b791547b3cfb2e96c5	k__Bacteria; p__Actinobacteria	NA	0	0	25	92	0	14	21	46	23	k__Bacteria; p__Actinobacteria
13	0	0	0	32	11	10	46	32	9	8b0024daf013d5ea74e370c21cfea327	k__Bacteria; p__Chloroflexi; c__Anaerolineae; o__GCA004; f__;	_; s__	0	0	0	32	11	10	46	32	9	k__Bacteria; p__Chloroflexi; c__Anaerolineae; o__GCA004; f__; g__; s__
14	0	0	25	6	23	0	30	31	28	9e2f0884378dd1f1f94ca62640055fda	k__Bacteria; p__Proteobacteria; c__Alphaproteobacteria; o__Rhizobiales; f__Beijerinckiaceae	NA	0	0	25	6	23	0	30	31	28	k__Bacteria; p__Proteobacteria; c__Alphaproteobacteria; o__Rhizobiales; f__Beijerinckiaceae
15	24	11	16	42	0	12	0	36	0	51b7bb05e03537357395b3e1b37459e7	k__Bacteria; p__Proteobacteria; c__Alphaproteobacteria; o__Rhodospirillales; f__Rhodospirillaceae;	_Skermanella; s__xinjiangensis	24	11	16	42	0	12	0	36	0	k__Bacteria; p__Proteobacteria; c__Alphaproteobacteria; o__Rhodospirillales; f__Rhodospirillaceae; g__Skermanella; s__xinjiangensis
16	0	0	11	0	27	13	16	25	52	506fd1a7b88567f6fb55f872b5ebf2d9	k__Bacteria; p__Proteobacteria; c__Gammaproteobacteria	NA	0	0	11	0	27	13	16	25	52	k__Bacteria; p__Proteobacteria; c__Gammaproteobacteria
17	21	0	26	21	0	11	0	16	13	c9b68d6279b3e58f8c5c826f693587b4	k__Bacteria; p__Verrucomicrobia; c__[Spartobacteria]; o__[Chthoniobacterales]; f__[Chthoniobacteraceae];	_Candidatus Xiphinematobacter; s__	21	0	26	21	0	11	0	16	13	k__Bacteria; p__Verrucomicrobia; c__[Spartobacteria]; o__[Chthoniobacterales]; f__[Chthoniobacteraceae]; g__Candidatus Xiphinematobacter; s__
18	0	0	21	25	0	10	34	17	10	432fcaf8dbb0e79c9c6bcbba3bcff378	k__Bacteria; p__Actinobacteria; c__MB-A2-108; o__0319-7L14; f__;	_; s__	0	0	21	25	0	10	34	17	10	k__Bacteria; p__Actinobacteria; c__MB-A2-108; o__0319-7L14; f__; g__; s__
19	0	0	11	6	15	0	34	42	36	baf96dfb171173316817bbca12e57548	k__Bacteria; p__Acidobacteria; c__[Chloracidobacteria]; o__Ellin7246; f__;	_; s__	0	0	11	6	15	0	34	42	36	k__Bacteria; p__Acidobacteria; c__[Chloracidobacteria]; o__Ellin7246; f__; g__; s__
20	4	0	6	4	4	0	30	19	7	8f0f136542044568ec5b9ae6d756e61b	k__Bacteria; p__Verrucomicrobia; c__[Spartobacteria]; o__[Chthoniobacterales]; f__[Chthoniobacteraceae];	_DA101; s__	4	0	6	4	4	0	30	19	7	k__Bacteria; p__Verrucomicrobia; c__[Spartobacteria]; o__[Chthoniobacterales]; f__[Chthoniobacteraceae]; g__DA101; s__
