# Supplementary material for: Characterizing changes in soil microbiome abundance and diversity due to different cover crop techniques
Source: PLoS One. 2020 May 5;15(5):e0232453. doi: 10.1371/journal.pone.0232453 (PMC7199946; doi:10.1371/journal.pone.0232453)
Supplement: S7 File — For every time point, there was a full list of all the bacterial types that were unique to each treatment summarized in a csv file (ex. “S7 File -> tp1 -> C_unique.csv” was the list of unique bacterial types for the control treatment at time point 1) including the identifier code, taxonomy code, ASV count for each bacterial type. Relatively unique populations were also listed for future references. (ZIP) [file pone.0232453.s011.zip › S7_File/tp2/SM_unique.csv]

	SM1.1.x	SM1.2.x	SM1.3.x	SM2.1.x	SM2.2.x	SM2.3.x	SM3.1.x	SM3.2.x	SM3.3.x	#OTU ID	phylum	genus	SM1.1.y	SM1.2.y	SM1.3.y	SM2.1.y	SM2.2.y	SM2.3.y	SM3.1.y	SM3.2.y	SM3.3.y	Taxon.y
1	47	92	0	104	118	172	0	399	0	4b3e81c017c2786371321a1dce5953f5	k__Bacteria; p__Acidobacteria; c__DA052; o__Ellin6513; f__;	_; s__	47	92	0	104	118	172	0	399	0	k__Bacteria; p__Acidobacteria; c__DA052; o__Ellin6513; f__; g__; s__
2	95	35	24	58	104	0	408	0	625	8116d056eb6931814df1c93d1e8c162a	k__Bacteria; p__Proteobacteria; c__Betaproteobacteria; o__Burkholderiales; f__Comamonadaceae	NA	95	35	24	58	104	0	408	0	625	k__Bacteria; p__Proteobacteria; c__Betaproteobacteria; o__Burkholderiales; f__Comamonadaceae
3	0	58	0	87	200	180	28	588	0	02023aa33bd966ea4520ce8f6ab366d3	k__Bacteria; p__Acidobacteria; c__Acidobacteriia; o__Acidobacteriales; f__Koribacteraceae;	_; s__	0	58	0	87	200	180	28	588	0	k__Bacteria; p__Acidobacteria; c__Acidobacteriia; o__Acidobacteriales; f__Koribacteraceae; g__; s__
4	64	0	30	51	134	53	25	0	22	af702890975e7584df798cfc30b68f3c	k__Bacteria; p__Gemmatimonadetes; c__Gemm-1; o__; f__;	_; s__	64	0	30	51	134	53	25	0	22	k__Bacteria; p__Gemmatimonadetes; c__Gemm-1; o__; f__; g__; s__
5	256	53	107	30	280	0	109	0	172	b4317d1a81330d63671c701ceb35e8f7	k__Bacteria; p__Actinobacteria; c__Actinobacteria; o__Actinomycetales; f__Streptomycetaceae;	_Streptomyces	256	53	107	30	280	0	109	0	172	k__Bacteria; p__Actinobacteria; c__Actinobacteria; o__Actinomycetales; f__Streptomycetaceae; g__Streptomyces
6	80	72	149	42	0	0	42	0	69	b0526e8ba356dace759c325f347877c2	k__Bacteria; p__Verrucomicrobia; c__[Spartobacteria]; o__[Chthoniobacterales]; f__[Chthoniobacteraceae];	_DA101; s__	80	72	149	42	0	0	42	0	69	k__Bacteria; p__Verrucomicrobia; c__[Spartobacteria]; o__[Chthoniobacterales]; f__[Chthoniobacteraceae]; g__DA101; s__
7	0	30	219	132	259	351	56	0	37	d30f014f3e1eb5a7d25daa52bd12662c	k__Bacteria; p__Chloroflexi; c__Ktedonobacteria; o__Thermogemmatisporales; f__Thermogemmatisporaceae;	_; s__	0	30	219	132	259	351	56	0	37	k__Bacteria; p__Chloroflexi; c__Ktedonobacteria; o__Thermogemmatisporales; f__Thermogemmatisporaceae; g__; s__
8	131	20	50	48	68	0	142	0	362	2f5a779f84c0af4ae83f8e606f169db5	k__Bacteria; p__Proteobacteria; c__Alphaproteobacteria; o__Sphingomonadales; f__Sphingomonadaceae	NA	131	20	50	48	68	0	142	0	362	k__Bacteria; p__Proteobacteria; c__Alphaproteobacteria; o__Sphingomonadales; f__Sphingomonadaceae
9	50	58	195	37	81	0	88	52	53	91327752c59286b46cb23a6282247f78	k__Bacteria; p__Proteobacteria; c__Alphaproteobacteria; o__Rhizobiales	NA	50	58	195	37	81	0	88	52	53	k__Bacteria; p__Proteobacteria; c__Alphaproteobacteria; o__Rhizobiales
10	20	17	34	35	57	0	310	0	203	c3894722c344e8836500e6c6919257fa	k__Bacteria; p__Proteobacteria	NA	20	17	34	35	57	0	310	0	203	k__Bacteria; p__Proteobacteria
11	67	52	87	112	138	0	71	0	73	5b59c7fa7dce1447c8208ef7438093b7	k__Bacteria; p__Planctomycetes; c__Phycisphaerae; o__WD2101; f__;	_; s__	67	52	87	112	138	0	71	0	73	k__Bacteria; p__Planctomycetes; c__Phycisphaerae; o__WD2101; f__; g__; s__
12	65	48	32	73	109	5	39	0	58	b9df101ad0655dadd7bb2cbff759049b	k__Bacteria; p__Planctomycetes; c__Phycisphaerae; o__WD2101; f__;	_; s__	65	48	32	73	109	5	39	0	58	k__Bacteria; p__Planctomycetes; c__Phycisphaerae; o__WD2101; f__; g__; s__
13	27	55	246	84	72	0	85	0	74	30317551a8b7c9d645564dbf62004b6a	k__Bacteria; p__Gemmatimonadetes; c__Gemmatimonadetes; o__; f__;	_; s__	27	55	246	84	72	0	85	0	74	k__Bacteria; p__Gemmatimonadetes; c__Gemmatimonadetes; o__; f__; g__; s__
14	41	43	43	59	60	66	42	35	54	3d69a039b0272bc83b9a90c53e811f89	k__Bacteria; p__Chloroflexi; c__Ktedonobacteria; o__Ktedonobacterales; f__Ktedonobacteraceae;	_; s__	41	43	43	59	60	66	42	35	54	k__Bacteria; p__Chloroflexi; c__Ktedonobacteria; o__Ktedonobacterales; f__Ktedonobacteraceae; g__; s__
15	41	45	98	56	110	98	94	51	0	dfec4b8ce8a2b55bf2df192b4884f284	k__Bacteria; p__Acidobacteria; c__Solibacteres; o__Solibacterales; f__PK34;	_; s__	41	45	98	56	110	98	94	51	0	k__Bacteria; p__Acidobacteria; c__Solibacteres; o__Solibacterales; f__PK34; g__; s__
16	69	49	87	50	97	16	0	0	67	f0fa9e52c108ba7c581ebc6e4425b013	k__Bacteria; p__Actinobacteria; c__Thermoleophilia; o__Gaiellales; f__Gaiellaceae;	_Gaiella; s__occulta	69	49	87	50	97	16	0	0	67	k__Bacteria; p__Actinobacteria; c__Thermoleophilia; o__Gaiellales; f__Gaiellaceae; g__Gaiella; s__occulta
17	74	60	119	0	50	0	86	0	74	744cd61ad7df12982b40f67722075e4e	k__Bacteria; p__Verrucomicrobia; c__[Pedosphaerae]; o__[Pedosphaerales]; f__[Pedosphaeraceae];	_; s__	74	60	119	0	50	0	86	0	74	k__Bacteria; p__Verrucomicrobia; c__[Pedosphaerae]; o__[Pedosphaerales]; f__[Pedosphaeraceae]; g__; s__
18	24	54	59	54	126	0	43	78	26	f759ebd6d8f231a49040072773f89ac1	k__Bacteria; p__; c__; o__; f__;	_; s__	24	54	59	54	126	0	43	78	26	k__Bacteria; p__; c__; o__; f__; g__; s__
19	0	114	0	45	219	61	53	77	0	73488392fd72a6df0ff09b4e57c44522	k__Bacteria; p__Acidobacteria; c__Acidobacteriia; o__Acidobacteriales; f__Koribacteraceae;	_; s__	0	114	0	45	219	61	53	77	0	k__Bacteria; p__Acidobacteria; c__Acidobacteriia; o__Acidobacteriales; f__Koribacteraceae; g__; s__
20	26	65	42	0	95	232	0	0	16	a2c8d910ea73ce33e11302ecdc0c56bb	k__Bacteria; p__Firmicutes; c__Bacilli; o__Bacillales	NA	26	65	42	0	95	232	0	0	16	k__Bacteria; p__Firmicutes; c__Bacilli; o__Bacillales
21	23	51	34	34	80	0	42	0	53	7be9b09c2b47a340fd3d174d50a53ba6	k__Bacteria; p__Acidobacteria; c__iii1-8; o__32-20; f__;	_; s__	23	51	34	34	80	0	42	0	53	k__Bacteria; p__Acidobacteria; c__iii1-8; o__32-20; f__; g__; s__
22	22	21	93	38	57	0	37	0	48	83b7a64c8f986dc8c284d2e94e54f9f5	k__Bacteria; p__Actinobacteria; c__Thermoleophilia; o__Solirubrobacterales; f__;	_; s__	22	21	93	38	57	0	37	0	48	k__Bacteria; p__Actinobacteria; c__Thermoleophilia; o__Solirubrobacterales; f__; g__; s__
23	19	83	62	18	28	265	0	0	0	1a091226aff57ee744fa2e1c407b1ecf	k__Bacteria; p__Acidobacteria; c__Acidobacteriia; o__Acidobacteriales; f__Acidobacteriaceae	NA	19	83	62	18	28	265	0	0	0	k__Bacteria; p__Acidobacteria; c__Acidobacteriia; o__Acidobacteriales; f__Acidobacteriaceae
24	33	34	11	20	80	67	5	0	26	f724442d412cdfdc4243ca3a923ffc6f	k__Bacteria; p__Proteobacteria; c__Betaproteobacteria	NA	33	34	11	20	80	67	5	0	26	k__Bacteria; p__Proteobacteria; c__Betaproteobacteria
25	34	0	38	17	9	0	76	0	111	1eb8094d29a7b659d05f82c080c13b55	k__Bacteria; p__Proteobacteria; c__Alphaproteobacteria; o__Sphingomonadales; f__Sphingomonadaceae;	_Sphingosinicella; s__microcystinivorans	34	0	38	17	9	0	76	0	111	k__Bacteria; p__Proteobacteria; c__Alphaproteobacteria; o__Sphingomonadales; f__Sphingomonadaceae; g__Sphingosinicella; s__microcystinivorans
26	27	19	29	35	21	0	107	0	141	ca73d33fc13181f3bd32e068e9db4dc9	k__Bacteria; p__Acidobacteria; c__Acidobacteriia; o__Acidobacteriales; f__Koribacteraceae;	_Candidatus Koribacter; s__versatilis	27	19	29	35	21	0	107	0	141	k__Bacteria; p__Acidobacteria; c__Acidobacteriia; o__Acidobacteriales; f__Koribacteraceae; g__Candidatus Koribacter; s__versatilis
27	0	51	42	89	130	94	32	0	0	ab440ba93da05733c7ac3ab7cedca049	k__Bacteria; p__Acidobacteria; c__Acidobacteriia; o__Acidobacteriales; f__Acidobacteriaceae	NA	0	51	42	89	130	94	32	0	0	k__Bacteria; p__Acidobacteria; c__Acidobacteriia; o__Acidobacteriales; f__Acidobacteriaceae
28	45	77	90	48	39	0	74	0	90	04312dd4456d470bd8dd48d3698dc2ae	k__Bacteria; p__Actinobacteria; c__Thermoleophilia; o__Gaiellales; f__Gaiellaceae;	_Gaiella; s__occulta	45	77	90	48	39	0	74	0	90	k__Bacteria; p__Actinobacteria; c__Thermoleophilia; o__Gaiellales; f__Gaiellaceae; g__Gaiella; s__occulta
29	0	71	41	23	90	0	0	39	18	f333cdeb46cda82e1fa6c78d5c9bccfe	k__Bacteria; p__Proteobacteria; c__Betaproteobacteria; o__Burkholderiales	NA	0	71	41	23	90	0	0	39	18	k__Bacteria; p__Proteobacteria; c__Betaproteobacteria; o__Burkholderiales
30	0	21	37	37	60	0	71	0	64	9d0b5d38071fe158d34593d2c5c8dee7	k__Bacteria; p__Proteobacteria; c__Gammaproteobacteria; o__Xanthomonadales; f__Xanthomonadaceae;	_Lysobacter	0	21	37	37	60	0	71	0	64	k__Bacteria; p__Proteobacteria; c__Gammaproteobacteria; o__Xanthomonadales; f__Xanthomonadaceae; g__Lysobacter
31	41	25	81	0	67	0	34	0	52	f2999ac926ad3fd40434b4aaf13b9736	k__Bacteria; p__Proteobacteria; c__Alphaproteobacteria; o__Rhizobiales; f__Xanthobacteraceae	NA	41	25	81	0	67	0	34	0	52	k__Bacteria; p__Proteobacteria; c__Alphaproteobacteria; o__Rhizobiales; f__Xanthobacteraceae
32	33	45	30	76	125	10	34	0	36	0c19b43ec0caaf2046ba68caa0919ecf	k__Bacteria; p__Planctomycetes; c__Phycisphaerae; o__WD2101; f__;	_; s__	33	45	30	76	125	10	34	0	36	k__Bacteria; p__Planctomycetes; c__Phycisphaerae; o__WD2101; f__; g__; s__
33	18	23	73	23	116	0	99	0	67	68bd15a611f42b09804a5101556986dc	k__Bacteria; p__Verrucomicrobia; c__[Pedosphaerae]; o__[Pedosphaerales]; f__[Pedosphaeraceae];	_; s__	18	23	73	23	116	0	99	0	67	k__Bacteria; p__Verrucomicrobia; c__[Pedosphaerae]; o__[Pedosphaerales]; f__[Pedosphaeraceae]; g__; s__
34	33	0	0	55	124	16	87	0	82	ebf3ec328c036e69448837131efb1a25	k__Bacteria	NA	33	0	0	55	124	16	87	0	82	k__Bacteria
35	48	19	61	0	17	0	122	30	47	a80d8f0a548f2587ab735d274b4f3239	k__Bacteria; p__Chloroflexi; c__Ktedonobacteria	NA	48	19	61	0	17	0	122	30	47	k__Bacteria; p__Chloroflexi; c__Ktedonobacteria
36	57	0	75	43	35	0	40	0	63	56298125ebaefaeab34bf8222bbcbf4d	k__Bacteria; p__Actinobacteria; c__Thermoleophilia; o__Solirubrobacterales; f__Solirubrobacteraceae;	_Solirubrobacter; s__	57	0	75	43	35	0	40	0	63	k__Bacteria; p__Actinobacteria; c__Thermoleophilia; o__Solirubrobacterales; f__Solirubrobacteraceae; g__Solirubrobacter; s__
37	37	0	15	23	24	0	91	0	116	00d41cb6733a7a8a4858b688b4839949	k__Bacteria; p__Proteobacteria; c__Betaproteobacteria	NA	37	0	15	23	24	0	91	0	116	k__Bacteria; p__Proteobacteria; c__Betaproteobacteria
38	66	44	61	38	0	0	59	0	75	9df0cb28cc8ab6a7a54b161f6f6cd5c7	k__Bacteria; p__Planctomycetes; c__Phycisphaerae; o__WD2101; f__;	_; s__	66	44	61	38	0	0	59	0	75	k__Bacteria; p__Planctomycetes; c__Phycisphaerae; o__WD2101; f__; g__; s__
39	43	54	69	0	0	0	51	46	48	a4a79ea450bbb9be50eb40249cfd66aa	k__Bacteria; p__Actinobacteria; c__Thermoleophilia; o__Solirubrobacterales; f__Conexibacteraceae	NA	43	54	69	0	0	0	51	46	48	k__Bacteria; p__Actinobacteria; c__Thermoleophilia; o__Solirubrobacterales; f__Conexibacteraceae
40	25	43	45	0	61	86	30	0	0	ac79a9522470d7b8d5dd08728191e34c	k__Bacteria; p__Firmicutes; c__Bacilli; o__Bacillales; f__Planococcaceae	NA	25	43	45	0	61	86	30	0	0	k__Bacteria; p__Firmicutes; c__Bacilli; o__Bacillales; f__Planococcaceae
41	55	61	97	22	0	0	32	0	21	f8c390ac5ca7a4395e5395a97ecf8c27	k__Bacteria; p__Proteobacteria; c__Alphaproteobacteria; o__Rhodospirillales; f__Rhodospirillaceae	NA	55	61	97	22	0	0	32	0	21	k__Bacteria; p__Proteobacteria; c__Alphaproteobacteria; o__Rhodospirillales; f__Rhodospirillaceae
42	0	0	25	36	156	188	12	17	0	d5cd64ffe05a84f042b9dded361253f6	k__Bacteria; p__Chloroflexi; c__Ktedonobacteria; o__Thermogemmatisporales; f__Thermogemmatisporaceae;	_; s__	0	0	25	36	156	188	12	17	0	k__Bacteria; p__Chloroflexi; c__Ktedonobacteria; o__Thermogemmatisporales; f__Thermogemmatisporaceae; g__; s__
43	49	66	35	47	101	51	0	0	0	caf2555a534c57f6908ef4fa5346bbac	k__Bacteria; p__Planctomycetes; c__Planctomycetia; o__Planctomycetales; f__Planctomycetaceae;	_Planctomyces; s__	49	66	35	47	101	51	0	0	0	k__Bacteria; p__Planctomycetes; c__Planctomycetia; o__Planctomycetales; f__Planctomycetaceae; g__Planctomyces; s__
44	31	63	68	0	0	0	36	52	61	abd55ba7cd8f09d41192cf216961b244	k__Bacteria; p__Actinobacteria; c__Actinobacteria; o__Actinomycetales	NA	31	63	68	0	0	0	36	52	61	k__Bacteria; p__Actinobacteria; c__Actinobacteria; o__Actinomycetales
45	0	0	162	41	101	108	41	19	0	7f056e65362dcce5699f171548830799	k__Bacteria; p__Chloroflexi; c__Ktedonobacteria; o__Thermogemmatisporales; f__Thermogemmatisporaceae;	_; s__	0	0	162	41	101	108	41	19	0	k__Bacteria; p__Chloroflexi; c__Ktedonobacteria; o__Thermogemmatisporales; f__Thermogemmatisporaceae; g__; s__
46	32	69	45	0	76	0	0	34	6	128aeb503a3a0d35efb19c606bf1db3e	k__Bacteria; p__Verrucomicrobia; c__[Spartobacteria]; o__[Chthoniobacterales]; f__[Chthoniobacteraceae];	_DA101; s__	32	69	45	0	76	0	0	34	6	k__Bacteria; p__Verrucomicrobia; c__[Spartobacteria]; o__[Chthoniobacterales]; f__[Chthoniobacteraceae]; g__DA101; s__
47	22	27	49	59	106	16	37	0	27	6e8823b71be03709d7b28b3f485d4bae	k__Bacteria; p__Verrucomicrobia; c__[Spartobacteria]; o__[Chthoniobacterales]; f__[Chthoniobacteraceae];	_DA101; s__	22	27	49	59	106	16	37	0	27	k__Bacteria; p__Verrucomicrobia; c__[Spartobacteria]; o__[Chthoniobacterales]; f__[Chthoniobacteraceae]; g__DA101; s__
48	0	12	33	51	75	0	62	0	93	c42ec2132f877ec5012a7b1c3580a4a9	k__Bacteria; p__Actinobacteria; c__Actinobacteria; o__Actinomycetales; f__Nocardioidaceae;	_Nocardioides	0	12	33	51	75	0	62	0	93	k__Bacteria; p__Actinobacteria; c__Actinobacteria; o__Actinomycetales; f__Nocardioidaceae; g__Nocardioides
49	28	23	65	35	55	0	29	0	67	6f66e03532d4332a5311965055eb154b	k__Bacteria; p__Actinobacteria; c__Thermoleophilia; o__Gaiellales; f__Gaiellaceae;	_Gaiella; s__occulta	28	23	65	35	55	0	29	0	67	k__Bacteria; p__Actinobacteria; c__Thermoleophilia; o__Gaiellales; f__Gaiellaceae; g__Gaiella; s__occulta
50	0	0	26	76	56	12	56	24	57	841bf03fc4fa303c5f976a64a370c8f4	k__Bacteria; p__Firmicutes; c__Bacilli; o__Bacillales; f__Planococcaceae	NA	0	0	26	76	56	12	56	24	57	k__Bacteria; p__Firmicutes; c__Bacilli; o__Bacillales; f__Planococcaceae
51	25	82	45	0	0	0	32	32	13	1f16970eab1a807b4d9dfe98c4f26895	k__Bacteria	NA	25	82	45	0	0	0	32	32	13	k__Bacteria
52	6	17	15	31	70	0	46	0	67	a332d59316a5f0fd8c7b09e7259c0c78	k__Bacteria; p__Acidobacteria; c__Solibacteres; o__Solibacterales	NA	6	17	15	31	70	0	46	0	67	k__Bacteria; p__Acidobacteria; c__Solibacteres; o__Solibacterales
53	29	35	0	54	73	63	0	17	38	b60b06d28dfd1fdee3dba1e03991c84d	k__Bacteria; p__Acidobacteria; c__Solibacteres; o__Solibacterales; f__MVS-65;	_; s__	29	35	0	54	73	63	0	17	38	k__Bacteria; p__Acidobacteria; c__Solibacteres; o__Solibacterales; f__MVS-65; g__; s__
54	0	37	23	56	155	34	0	103	0	7aae72cf2540badada288f489128f3a2	k__Bacteria; p__Proteobacteria; c__Alphaproteobacteria; o__Rhizobiales; f__Xanthobacteraceae;	_Xanthobacter; s__flavus	0	37	23	56	155	34	0	103	0	k__Bacteria; p__Proteobacteria; c__Alphaproteobacteria; o__Rhizobiales; f__Xanthobacteraceae; g__Xanthobacter; s__flavus
55	33	14	29	0	29	44	0	0	28	372c511c84649885114f1846c763bda9	k__Bacteria; p__Proteobacteria; c__Deltaproteobacteria; o__Myxococcales; f__Polyangiaceae	NA	33	14	29	0	29	44	0	0	28	k__Bacteria; p__Proteobacteria; c__Deltaproteobacteria; o__Myxococcales; f__Polyangiaceae
56	51	37	0	28	38	0	0	19	29	07d17c1193b3f5aaf0bffe2350e88e23	k__Bacteria	NA	51	37	0	28	38	0	0	19	29	k__Bacteria
57	23	0	28	16	71	63	0	23	33	18671f2c5ab742d29dcefefbf919b6cf	k__Bacteria; p__Chloroflexi; c__TK10; o__B07_WMSP1	NA	23	0	28	16	71	63	0	23	33	k__Bacteria; p__Chloroflexi; c__TK10; o__B07_WMSP1
58	16	16	69	15	34	16	23	27	22	34eaef8fe0b1a6fc1ef121fb61257967	k__Bacteria; p__Proteobacteria; c__Alphaproteobacteria; o__Rhizobiales; f__Bradyrhizobiaceae	NA	16	16	69	15	34	16	23	27	22	k__Bacteria; p__Proteobacteria; c__Alphaproteobacteria; o__Rhizobiales; f__Bradyrhizobiaceae
59	10	28	19	59	110	47	40	25	0	006d6c8fe3287b1e5c008347adb26f56	k__Bacteria; p__Acidobacteria; c__Acidobacteriia; o__Acidobacteriales; f__Koribacteraceae;	_Candidatus Koribacter; s__versatilis	10	28	19	59	110	47	40	25	0	k__Bacteria; p__Acidobacteria; c__Acidobacteriia; o__Acidobacteriales; f__Koribacteraceae; g__Candidatus Koribacter; s__versatilis
60	0	16	18	37	110	131	23	25	19	7789005a1ca204b5c9a62c2dfb3d5a7c	k__Bacteria; p__Acidobacteria; c__Acidobacteriia; o__Acidobacteriales; f__Koribacteraceae;	_Candidatus Koribacter; s__versatilis	0	16	18	37	110	131	23	25	19	k__Bacteria; p__Acidobacteria; c__Acidobacteriia; o__Acidobacteriales; f__Koribacteraceae; g__Candidatus Koribacter; s__versatilis
61	0	14	36	47	36	111	48	36	0	ea26a3f0484b6b600ac587de7f9aa7a5	k__Bacteria; p__Proteobacteria; c__Alphaproteobacteria; o__Rhodospirillales; f__Rhodospirillaceae	NA	0	14	36	47	36	111	48	36	0	k__Bacteria; p__Proteobacteria; c__Alphaproteobacteria; o__Rhodospirillales; f__Rhodospirillaceae
62	0	21	62	0	29	16	11	12	0	846c23e61a236dfa0b01eb04de4fce9c	k__Bacteria	NA	0	21	62	0	29	16	11	12	0	k__Bacteria
63	22	35	0	39	28	96	0	36	0	488b6d688c525cc75cb548fc11955a5f	k__Bacteria	NA	22	35	0	39	28	96	0	36	0	k__Bacteria
64	14	0	38	47	54	58	22	70	0	2285cfa117424ae3df198675daf4fcb6	k__Bacteria; p__Verrucomicrobia; c__[Spartobacteria]; o__[Chthoniobacterales]; f__[Chthoniobacteraceae];	_DA101; s__	14	0	38	47	54	58	22	70	0	k__Bacteria; p__Verrucomicrobia; c__[Spartobacteria]; o__[Chthoniobacterales]; f__[Chthoniobacteraceae]; g__DA101; s__
65	55	9	0	30	91	59	42	0	0	3aadbfa6ecf0bb8acbe23882e8727246	k__Bacteria; p__Proteobacteria; c__Betaproteobacteria; o__Burkholderiales; f__Oxalobacteraceae;	_Duganella; s__nigrescens	55	9	0	30	91	59	42	0	0	k__Bacteria; p__Proteobacteria; c__Betaproteobacteria; o__Burkholderiales; f__Oxalobacteraceae; g__Duganella; s__nigrescens
66	24	51	62	11	20	0	49	0	32	f2a44e4d60016a4a21a92cc8b62f6eb4	k__Bacteria; p__Chloroflexi; c__Ktedonobacteria; o__Ktedonobacterales; f__Ktedonobacteraceae;	_Ktedonobacter; s__racemifer	24	51	62	11	20	0	49	0	32	k__Bacteria; p__Chloroflexi; c__Ktedonobacteria; o__Ktedonobacterales; f__Ktedonobacteraceae; g__Ktedonobacter; s__racemifer
67	32	10	0	11	82	11	63	15	17	b0849124cc55c8fc6ddf42dec012712f	k__Bacteria; p__Acidobacteria; c__Acidobacteria-6; o__; f__;	_; s__	32	10	0	11	82	11	63	15	17	k__Bacteria; p__Acidobacteria; c__Acidobacteria-6; o__; f__; g__; s__
68	0	27	28	38	57	0	45	0	64	583a718107646cd608fe6c8e731280c1	k__Bacteria; p__Proteobacteria; c__Deltaproteobacteria; o__Myxococcales; f__Cystobacteraceae	NA	0	27	28	38	57	0	45	0	64	k__Bacteria; p__Proteobacteria; c__Deltaproteobacteria; o__Myxococcales; f__Cystobacteraceae
69	0	39	0	19	71	55	31	26	0	e486bdc8ccc8eab541f672df95e14fcb	k__Bacteria; p__Acidobacteria; c__Solibacteres; o__Solibacterales; f__PK34;	_; s__	0	39	0	19	71	55	31	26	0	k__Bacteria; p__Acidobacteria; c__Solibacteres; o__Solibacterales; f__PK34; g__; s__
70	9	34	60	59	32	45	58	9	21	7363d107b2a0b5720c66bca295adaa0f	k__Bacteria; p__Chloroflexi; c__Ktedonobacteria; o__Ktedonobacterales; f__Ktedonobacteraceae;	_; s__	9	34	60	59	32	45	58	9	21	k__Bacteria; p__Chloroflexi; c__Ktedonobacteria; o__Ktedonobacterales; f__Ktedonobacteraceae; g__; s__
71	26	16	23	26	81	50	17	0	10	1a348d727fe6eb060e26d5cc4284756b	k__Bacteria; p__; c__; o__; f__;	_; s__	26	16	23	26	81	50	17	0	10	k__Bacteria; p__; c__; o__; f__; g__; s__
72	0	0	70	38	65	23	29	0	28	fd2d6d21a3251759d88a5cb942fd64d7	k__Bacteria; p__Actinobacteria; c__Thermoleophilia; o__Gaiellales; f__Gaiellaceae;	_Gaiella; s__occulta	0	0	70	38	65	23	29	0	28	k__Bacteria; p__Actinobacteria; c__Thermoleophilia; o__Gaiellales; f__Gaiellaceae; g__Gaiella; s__occulta
73	34	0	34	41	28	0	23	0	73	51df733299b12785dbcdf113bcb9e69c	k__Bacteria; p__Proteobacteria; c__Alphaproteobacteria; o__Rhizobiales	NA	34	0	34	41	28	0	23	0	73	k__Bacteria; p__Proteobacteria; c__Alphaproteobacteria; o__Rhizobiales
74	0	13	21	61	117	53	42	0	0	b16e52d79797797e86ccd846da14043f	k__Bacteria	NA	0	13	21	61	117	53	42	0	0	k__Bacteria
75	49	0	54	29	24	0	35	0	26	7b43e97752503f2945d6f8f2dd274a42	k__Bacteria; p__Planctomycetes; c__Phycisphaerae; o__WD2101; f__;	_; s__	49	0	54	29	24	0	35	0	26	k__Bacteria; p__Planctomycetes; c__Phycisphaerae; o__WD2101; f__; g__; s__
76	0	77	30	29	69	24	0	0	21	5858baa82b8ca2fdbc7a8be4f913349a	k__Bacteria; p__Acidobacteria; c__Solibacteres; o__Solibacterales; f__MVS-65;	_; s__	0	77	30	29	69	24	0	0	21	k__Bacteria; p__Acidobacteria; c__Solibacteres; o__Solibacterales; f__MVS-65; g__; s__
77	19	16	14	18	45	0	28	0	12	b52eda2d32edb71813c97feaa6e6967d	k__Bacteria; p__Planctomycetes; c__Phycisphaerae; o__WD2101; f__;	_; s__	19	16	14	18	45	0	28	0	12	k__Bacteria; p__Planctomycetes; c__Phycisphaerae; o__WD2101; f__; g__; s__
78	0	31	19	16	78	0	82	0	41	773d1b5d0e790c7d6d6af90f2daa46c8	k__Bacteria; p__Verrucomicrobia; c__[Pedosphaerae]; o__[Pedosphaerales]; f__[Pedosphaeraceae];	_; s__	0	31	19	16	78	0	82	0	41	k__Bacteria; p__Verrucomicrobia; c__[Pedosphaerae]; o__[Pedosphaerales]; f__[Pedosphaeraceae]; g__; s__
79	12	57	22	53	62	44	0	9	0	4bc89e068f541fbb67ae346551b7226e	k__Bacteria; p__Proteobacteria; c__Gammaproteobacteria; o__Xanthomonadales; f__Xanthomonadaceae	NA	12	57	22	53	62	44	0	9	0	k__Bacteria; p__Proteobacteria; c__Gammaproteobacteria; o__Xanthomonadales; f__Xanthomonadaceae
80	0	33	30	0	37	19	59	65	0	ee688cd93b3bb4cc4a1272c0d3cb0db7	k__Bacteria; p__Acidobacteria; c__Acidobacteriia; o__Acidobacteriales; f__Koribacteraceae;	_Candidatus Koribacter; s__versatilis	0	33	30	0	37	19	59	65	0	k__Bacteria; p__Acidobacteria; c__Acidobacteriia; o__Acidobacteriales; f__Koribacteraceae; g__Candidatus Koribacter; s__versatilis
81	0	50	29	0	57	31	17	30	0	74c5cab836953874521c1e2be84bc4d0	k__Bacteria; p__Acidobacteria; c__Acidobacteriia; o__Acidobacteriales; f__Acidobacteriaceae	NA	0	50	29	0	57	31	17	30	0	k__Bacteria; p__Acidobacteria; c__Acidobacteriia; o__Acidobacteriales; f__Acidobacteriaceae
82	26	21	12	27	28	16	13	0	10	071a01da70f987c078b72093e99e9375	k__Bacteria; p__Proteobacteria; c__Betaproteobacteria	NA	26	21	12	27	28	16	13	0	10	k__Bacteria; p__Proteobacteria; c__Betaproteobacteria
83	32	40	49	0	104	40	25	0	0	5037b3978b967a7888ee2bfc55b93c5c	k__Bacteria; p__Firmicutes; c__Bacilli; o__Bacillales; f__Bacillaceae;	_Bacillus	32	40	49	0	104	40	25	0	0	k__Bacteria; p__Firmicutes; c__Bacilli; o__Bacillales; f__Bacillaceae; g__Bacillus
84	42	28	18	5	7	0	63	0	46	24857ec6e9e8f998287f0e7fbfc3e2f7	k__Bacteria; p__Proteobacteria; c__Gammaproteobacteria	NA	42	28	18	5	7	0	63	0	46	k__Bacteria; p__Proteobacteria; c__Gammaproteobacteria
85	35	40	19	21	19	0	38	0	41	17a6300be7c48065c835d4293a3fa5e6	k__Bacteria; p__Bacteroidetes; c__[Saprospirae]; o__[Saprospirales]; f__Chitinophagaceae;	_Parasegitibacter; s__luojiensis	35	40	19	21	19	0	38	0	41	k__Bacteria; p__Bacteroidetes; c__[Saprospirae]; o__[Saprospirales]; f__Chitinophagaceae; g__Parasegitibacter; s__luojiensis
86	25	25	33	0	30	22	13	0	0	c646629a03c5740dab598fac32bbdcc6	k__Bacteria; p__Planctomycetes; c__Planctomycetia; o__Pirellulales; f__Pirellulaceae	NA	25	25	33	0	30	22	13	0	0	k__Bacteria; p__Planctomycetes; c__Planctomycetia; o__Pirellulales; f__Pirellulaceae
87	22	25	24	11	19	9	52	0	52	f34d727f894afa34de43142e31369c39	k__Bacteria; p__Proteobacteria; c__Alphaproteobacteria; o__Rhizobiales	NA	22	25	24	11	19	9	52	0	52	k__Bacteria; p__Proteobacteria; c__Alphaproteobacteria; o__Rhizobiales
88	40	0	22	13	39	0	19	0	35	592a1032f4f4c5b88520bc375ea3b774	k__Bacteria; p__Verrucomicrobia; c__[Spartobacteria]; o__[Chthoniobacterales]; f__[Chthoniobacteraceae];	_DA101; s__	40	0	22	13	39	0	19	0	35	k__Bacteria; p__Verrucomicrobia; c__[Spartobacteria]; o__[Chthoniobacterales]; f__[Chthoniobacteraceae]; g__DA101; s__
89	11	74	13	23	0	0	113	3	41	9582987f6da801888e028d0abecb6808	k__Bacteria; p__Proteobacteria; c__Gammaproteobacteria; o__Alteromonadales	NA	11	74	13	23	0	0	113	3	41	k__Bacteria; p__Proteobacteria; c__Gammaproteobacteria; o__Alteromonadales
90	30	12	14	16	34	0	46	0	31	e886c5c23ae7a5420e36b09360f76042	k__Bacteria; p__Proteobacteria; c__Alphaproteobacteria; o__Rhizobiales	NA	30	12	14	16	34	0	46	0	31	k__Bacteria; p__Proteobacteria; c__Alphaproteobacteria; o__Rhizobiales
91	0	38	44	32	32	0	33	0	47	0a6ed66e507b3c77e3cb858e923a7e9d	k__Bacteria; p__Acidobacteria; c__Acidobacteriia; o__Acidobacteriales; f__Acidobacteriaceae	NA	0	38	44	32	32	0	33	0	47	k__Bacteria; p__Acidobacteria; c__Acidobacteriia; o__Acidobacteriales; f__Acidobacteriaceae
92	38	0	15	30	25	0	61	0	64	3c06058c000abc0d6472ea7856797ccf	k__Bacteria	NA	38	0	15	30	25	0	61	0	64	k__Bacteria
93	9	26	17	15	0	11	45	0	22	136421f45ebe129bb39fea519935d1ec	k__Bacteria; p__Proteobacteria; c__Gammaproteobacteria	NA	9	26	17	15	0	11	45	0	22	k__Bacteria; p__Proteobacteria; c__Gammaproteobacteria
94	27	34	0	26	25	50	0	82	0	051cef7c6c80c5f2dd02a8b64f93ea6a	k__Bacteria; p__Acidobacteria; c__Solibacteres; o__Solibacterales	NA	27	34	0	26	25	50	0	82	0	k__Bacteria; p__Acidobacteria; c__Solibacteres; o__Solibacterales
95	0	22	59	22	27	13	32	15	33	dd2d4209c68778ee700088371c7d6b75	k__Bacteria; p__Proteobacteria; c__Alphaproteobacteria; o__Rhizobiales; f__Beijerinckiaceae;	_Methylocapsa	0	22	59	22	27	13	32	15	33	k__Bacteria; p__Proteobacteria; c__Alphaproteobacteria; o__Rhizobiales; f__Beijerinckiaceae; g__Methylocapsa
96	0	31	30	0	83	29	35	0	23	3019bebd78cde7dd6d8ca354bdeb0920	k__Bacteria; p__Actinobacteria; c__Actinobacteria; o__Actinomycetales; f__Thermomonosporaceae;	_Actinomadura	0	31	30	0	83	29	35	0	23	k__Bacteria; p__Actinobacteria; c__Actinobacteria; o__Actinomycetales; f__Thermomonosporaceae; g__Actinomadura
97	0	18	44	28	37	0	22	0	48	5e177d5d24a073e906739aa889524ae4	k__Bacteria; p__Firmicutes; c__Bacilli; o__Bacillales	NA	0	18	44	28	37	0	22	0	48	k__Bacteria; p__Firmicutes; c__Bacilli; o__Bacillales
98	0	0	17	36	80	52	42	0	9	25a47de35bd6a7a99906502e741d29ec	k__Bacteria; p__Proteobacteria; c__Gammaproteobacteria	NA	0	0	17	36	80	52	42	0	9	k__Bacteria; p__Proteobacteria; c__Gammaproteobacteria
99	26	25	14	23	28	0	59	0	37	a42e150fc7a8c40ef014d5b66a2ef8c4	k__Bacteria; p__Planctomycetes; c__Phycisphaerae; o__WD2101; f__;	_; s__	26	25	14	23	28	0	59	0	37	k__Bacteria; p__Planctomycetes; c__Phycisphaerae; o__WD2101; f__; g__; s__
100	52	0	54	43	35	0	40	0	37	3e0d1121f965d075fd4453e3075d6227	k__Bacteria; p__Actinobacteria; c__Thermoleophilia; o__Gaiellales; f__Gaiellaceae;	_Gaiella; s__occulta	52	0	54	43	35	0	40	0	37	k__Bacteria; p__Actinobacteria; c__Thermoleophilia; o__Gaiellales; f__Gaiellaceae; g__Gaiella; s__occulta
101	0	48	37	35	62	0	57	0	17	f143e01460178d10a43d1de5e9a7c83e	k__Bacteria; p__Acidobacteria; c__Acidobacteriia; o__Acidobacteriales; f__Acidobacteriaceae;	_Telmatobacter; s__bradus	0	48	37	35	62	0	57	0	17	k__Bacteria; p__Acidobacteria; c__Acidobacteriia; o__Acidobacteriales; f__Acidobacteriaceae; g__Telmatobacter; s__bradus
102	0	22	18	19	34	0	21	0	19	abbccb6a89e6b2d9efb0eb9bbf2f806e	k__Bacteria; p__Firmicutes; c__Clostridia; o__Clostridiales; f__Clostridiaceae;	_Clostridium; s__disporicum	0	22	18	19	34	0	21	0	19	k__Bacteria; p__Firmicutes; c__Clostridia; o__Clostridiales; f__Clostridiaceae; g__Clostridium; s__disporicum
103	16	11	46	15	25	0	21	0	36	a296f96cd7283ce60d764259a4e0400f	k__Bacteria; p__Actinobacteria; c__Thermoleophilia; o__Gaiellales; f__Gaiellaceae;	_Gaiella; s__occulta	16	11	46	15	25	0	21	0	36	k__Bacteria; p__Actinobacteria; c__Thermoleophilia; o__Gaiellales; f__Gaiellaceae; g__Gaiella; s__occulta
104	17	28	0	0	11	52	7	80	0	a7cc76a1cbe3974f4c194a415a4432e0	k__Bacteria; p__; c__; o__; f__;	_; s__	17	28	0	0	11	52	7	80	0	k__Bacteria; p__; c__; o__; f__; g__; s__
105	24	29	0	15	20	0	61	0	22	d6605e87ecfa56f64e3c75b1213e121a	k__Bacteria; p__Proteobacteria	NA	24	29	0	15	20	0	61	0	22	k__Bacteria; p__Proteobacteria
106	39	13	13	41	55	0	35	0	0	2e696b5c38cafa1c45aff5d8cdc04f00	k__Bacteria; p__Planctomycetes; c__Planctomycetia; o__Pirellulales; f__Pirellulaceae;	_Pirellula; s__	39	13	13	41	55	0	35	0	0	k__Bacteria; p__Planctomycetes; c__Planctomycetia; o__Pirellulales; f__Pirellulaceae; g__Pirellula; s__
107	24	16	32	13	17	0	20	0	20	bdfcd365f11a73a28c512806b6b3aa43	k__Bacteria; p__Actinobacteria; c__Thermoleophilia; o__Gaiellales; f__Gaiellaceae;	_Gaiella; s__occulta	24	16	32	13	17	0	20	0	20	k__Bacteria; p__Actinobacteria; c__Thermoleophilia; o__Gaiellales; f__Gaiellaceae; g__Gaiella; s__occulta
108	25	37	41	46	31	0	14	0	0	d2b0de38ef351fb69cc4f8abadf71761	k__Bacteria; p__Actinobacteria; c__Thermoleophilia; o__Gaiellales; f__Gaiellaceae;	_Gaiella; s__occulta	25	37	41	46	31	0	14	0	0	k__Bacteria; p__Actinobacteria; c__Thermoleophilia; o__Gaiellales; f__Gaiellaceae; g__Gaiella; s__occulta
109	0	12	18	42	76	14	13	0	30	baa0f125e5ee734b8f7ff26011c2de36	k__Bacteria; p__Proteobacteria; c__Deltaproteobacteria; o__Myxococcales; f__Myxococcaceae;	_; s__	0	12	18	42	76	14	13	0	30	k__Bacteria; p__Proteobacteria; c__Deltaproteobacteria; o__Myxococcales; f__Myxococcaceae; g__; s__
110	12	21	0	36	71	39	0	24	0	1960808e1192c50712502d2de7ff0a5d	k__Bacteria; p__; c__; o__; f__;	_; s__	12	21	0	36	71	39	0	24	0	k__Bacteria; p__; c__; o__; f__; g__; s__
111	15	21	29	0	35	0	18	0	23	140fa15704cc488f10465358596080c9	k__Bacteria	NA	15	21	29	0	35	0	18	0	23	k__Bacteria
112	0	34	17	61	63	0	9	0	6	389bb4bce8306f3e501c496dbf17e9a1	k__Bacteria; p__Proteobacteria; c__Gammaproteobacteria	NA	0	34	17	61	63	0	9	0	6	k__Bacteria; p__Proteobacteria; c__Gammaproteobacteria
113	0	10	8	22	93	44	20	0	8	2700d62f8ca6b900cdcb7e3f878825e0	k__Bacteria	NA	0	10	8	22	93	44	20	0	8	k__Bacteria
114	0	43	34	19	18	0	22	18	0	81d282f65c7b084c2111656fa82f05d1	k__Bacteria; p__Proteobacteria; c__Alphaproteobacteria; o__Rhodospirillales; f__Rhodospirillaceae	NA	0	43	34	19	18	0	22	18	0	k__Bacteria; p__Proteobacteria; c__Alphaproteobacteria; o__Rhodospirillales; f__Rhodospirillaceae
115	19	13	125	0	16	0	23	0	20	2584f09db0fcc492924fc784a8116611	k__Bacteria; p__Acidobacteria; c__Solibacteres; o__Solibacterales; f__MVS-65;	_; s__	19	13	125	0	16	0	23	0	20	k__Bacteria; p__Acidobacteria; c__Solibacteres; o__Solibacterales; f__MVS-65; g__; s__
116	17	13	0	21	12	0	43	0	34	0e977a3cbf5a0a9daf5c7955233d746b	k__Bacteria; p__Proteobacteria; c__Alphaproteobacteria; o__Caulobacterales; f__Caulobacteraceae	NA	17	13	0	21	12	0	43	0	34	k__Bacteria; p__Proteobacteria; c__Alphaproteobacteria; o__Caulobacterales; f__Caulobacteraceae
117	26	47	8	14	15	0	38	0	9	f4df1965cfa868787c703404652b696e	k__Bacteria; p__Planctomycetes; c__Planctomycetia; o__Gemmatales; f__Gemmataceae	NA	26	47	8	14	15	0	38	0	9	k__Bacteria; p__Planctomycetes; c__Planctomycetia; o__Gemmatales; f__Gemmataceae
118	21	11	17	0	17	0	12	0	13	5d4a7b3d096f96b3800a4bf0afe432cd	k__Bacteria; p__Proteobacteria; c__Alphaproteobacteria; o__Rhizobiales; f__Rhizobiaceae	NA	21	11	17	0	17	0	12	0	13	k__Bacteria; p__Proteobacteria; c__Alphaproteobacteria; o__Rhizobiales; f__Rhizobiaceae
119	23	30	0	32	25	15	21	0	24	3b4abb7fea4a72c071a2e32e2ffa4d2d	k__Bacteria; p__Proteobacteria; c__Deltaproteobacteria; o__Myxococcales; f__;	_; s__	23	30	0	32	25	15	21	0	24	k__Bacteria; p__Proteobacteria; c__Deltaproteobacteria; o__Myxococcales; f__; g__; s__
120	8	25	26	28	61	25	0	0	20	ef3acfb4ef15a6f0bddcde7e6454d575	k__Bacteria; p__Actinobacteria	NA	8	25	26	28	61	25	0	0	20	k__Bacteria; p__Actinobacteria
121	23	28	0	11	64	0	56	0	20	a604485f26493aaf20e3467c1bb91ca2	k__Bacteria; p__Proteobacteria; c__Deltaproteobacteria; o__Myxococcales; f__Polyangiaceae;	_Aetherobacter; s__fasciculatus	23	28	0	11	64	0	56	0	20	k__Bacteria; p__Proteobacteria; c__Deltaproteobacteria; o__Myxococcales; f__Polyangiaceae; g__Aetherobacter; s__fasciculatus
122	0	0	28	23	57	54	29	0	34	4b3ed75d4385a57bc3066b12ed62abd4	k__Bacteria; p__Chloroflexi; c__Ktedonobacteria; o__JG30-KF-AS9; f__;	_; s__	0	0	28	23	57	54	29	0	34	k__Bacteria; p__Chloroflexi; c__Ktedonobacteria; o__JG30-KF-AS9; f__; g__; s__
123	5	5	5	11	28	4	11	0	20	200e417ca3138b23ec65bb2deec58c40	k__Bacteria; p__Chloroflexi; c__Chloroflexi; o__[Roseiflexales]; f__;	_; s__	5	5	5	11	28	4	11	0	20	k__Bacteria; p__Chloroflexi; c__Chloroflexi; o__[Roseiflexales]; f__; g__; s__
124	21	70	0	0	18	0	26	47	22	ce1dac0c2fff943b236b604a292f19fc	k__Bacteria; p__Chloroflexi; c__TK10; o__B07_WMSP1; f__;	_; s__	21	70	0	0	18	0	26	47	22	k__Bacteria; p__Chloroflexi; c__TK10; o__B07_WMSP1; f__; g__; s__
125	19	13	15	29	53	8	55	0	37	ffcfa9355bf0ef0b2a5f36d3d6828a46	k__Bacteria; p__Acidobacteria; c__Solibacteres; o__Solibacterales; f__;	_; s__	19	13	15	29	53	8	55	0	37	k__Bacteria; p__Acidobacteria; c__Solibacteres; o__Solibacterales; f__; g__; s__
126	15	29	0	23	35	16	36	0	0	7863fc5502eb72a15bbbc5d6a93d4c00	k__Bacteria; p__Firmicutes; c__Clostridia; o__Clostridiales; f__Clostridiaceae;	_Clostridium	15	29	0	23	35	16	36	0	0	k__Bacteria; p__Firmicutes; c__Clostridia; o__Clostridiales; f__Clostridiaceae; g__Clostridium
127	17	20	24	0	9	0	31	0	61	f74bb8653565d68e8bf602d62e7e4620	k__Bacteria; p__Acidobacteria; c__Acidobacteriia; o__Acidobacteriales; f__Koribacteraceae;	_Candidatus Koribacter; s__versatilis	17	20	24	0	9	0	31	0	61	k__Bacteria; p__Acidobacteria; c__Acidobacteriia; o__Acidobacteriales; f__Koribacteraceae; g__Candidatus Koribacter; s__versatilis
128	0	35	24	0	25	33	24	12	14	1aacd99dea0c7e9f494bc44287658546	k__Bacteria; p__Actinobacteria; c__Actinobacteria; o__Actinomycetales; f__Micromonosporaceae	NA	0	35	24	0	25	33	24	12	14	k__Bacteria; p__Actinobacteria; c__Actinobacteria; o__Actinomycetales; f__Micromonosporaceae
129	27	53	13	0	16	5	19	15	0	87b0e2081f548bf9c0380eca0752bd19	k__Bacteria; p__Proteobacteria	NA	27	53	13	0	16	5	19	15	0	k__Bacteria; p__Proteobacteria
130	0	25	0	24	73	23	19	60	0	f503d170d56ea56cc11f3c6e53db29fb	k__Bacteria; p__; c__; o__; f__;	_; s__	0	25	0	24	73	23	19	60	0	k__Bacteria; p__; c__; o__; f__; g__; s__
131	21	22	18	7	24	14	17	5	0	552b1c35dd7f533ecc7d86a0c76b96f9	k__Bacteria; p__Proteobacteria; c__Betaproteobacteria	NA	21	22	18	7	24	14	17	5	0	k__Bacteria; p__Proteobacteria; c__Betaproteobacteria
132	0	18	29	17	13	0	29	0	33	fcbe7ec9b2cd95f46204075252412076	k__Bacteria; p__Acidobacteria; c__Acidobacteriia; o__Acidobacteriales	NA	0	18	29	17	13	0	29	0	33	k__Bacteria; p__Acidobacteria; c__Acidobacteriia; o__Acidobacteriales
133	9	14	38	17	17	19	19	0	29	7d2011e27a3fc3a02002623ee93bee0d	k__Bacteria; p__Chloroflexi; c__C0119; o__; f__;	_; s__	9	14	38	17	17	19	19	0	29	k__Bacteria; p__Chloroflexi; c__C0119; o__; f__; g__; s__
134	16	23	29	24	42	0	9	9	13	10b36dad7303dd6bc1ffb49577aaab11	k__Bacteria; p__Verrucomicrobia; c__[Spartobacteria]; o__[Chthoniobacterales]; f__[Chthoniobacteraceae];	_DA101; s__	16	23	29	24	42	0	9	9	13	k__Bacteria; p__Verrucomicrobia; c__[Spartobacteria]; o__[Chthoniobacterales]; f__[Chthoniobacteraceae]; g__DA101; s__
135	24	18	39	0	23	0	28	0	24	27c06221ec3d7462979ce1829c72070c	k__Bacteria; p__Proteobacteria; c__Betaproteobacteria	NA	24	18	39	0	23	0	28	0	24	k__Bacteria; p__Proteobacteria; c__Betaproteobacteria
136	0	0	14	14	37	22	14	4	14	83c78345602c3182223241ab151ab525	k__Bacteria; p__; c__; o__; f__;	_; s__	0	0	14	14	37	22	14	4	14	k__Bacteria; p__; c__; o__; f__; g__; s__
137	17	13	23	13	16	0	45	0	0	1d45cfa3868d919b960e3146e151652e	k__Bacteria; p__Proteobacteria; c__Gammaproteobacteria; o__Xanthomonadales; f__Xanthomonadaceae	NA	17	13	23	13	16	0	45	0	0	k__Bacteria; p__Proteobacteria; c__Gammaproteobacteria; o__Xanthomonadales; f__Xanthomonadaceae
138	9	32	14	24	0	8	48	0	37	5c64c75fe5829042b1b889868979d03d	k__Bacteria; p__Proteobacteria; c__Gammaproteobacteria	NA	9	32	14	24	0	8	48	0	37	k__Bacteria; p__Proteobacteria; c__Gammaproteobacteria
139	10	26	39	18	15	4	13	3	7	9d2cb68862abb100469c4c916871af10	k__Bacteria	NA	10	26	39	18	15	4	13	3	7	k__Bacteria
140	12	0	31	0	33	21	0	9	17	1bd727d2b7d7aa37a85c48e3ac438391	k__Bacteria; p__Actinobacteria	NA	12	0	31	0	33	21	0	9	17	k__Bacteria; p__Actinobacteria
141	0	14	23	15	36	19	17	8	0	fecf54a746cb1f24eaed044930ad4603	k__Bacteria; p__Proteobacteria; c__Alphaproteobacteria; o__Rhizobiales	NA	0	14	23	15	36	19	17	8	0	k__Bacteria; p__Proteobacteria; c__Alphaproteobacteria; o__Rhizobiales
142	21	20	28	7	19	0	15	0	11	c66a5a3e89a0979b1d437d1b9b7a5893	k__Bacteria; p__Gemmatimonadetes; c__Gemmatimonadetes; o__; f__;	_; s__	21	20	28	7	19	0	15	0	11	k__Bacteria; p__Gemmatimonadetes; c__Gemmatimonadetes; o__; f__; g__; s__
143	0	10	40	20	54	14	0	6	6	2bd7c17a3415e00962816eece98c5540	k__Bacteria; p__Proteobacteria; c__Alphaproteobacteria; o__Rhodospirillales; f__Rhodospirillaceae;	_Defluviicoccus; s__vanus	0	10	40	20	54	14	0	6	6	k__Bacteria; p__Proteobacteria; c__Alphaproteobacteria; o__Rhodospirillales; f__Rhodospirillaceae; g__Defluviicoccus; s__vanus
144	16	18	28	47	0	0	14	0	13	11a0a9af464c88fad8b09f37f0c048cd	k__Bacteria; p__TM7; c__TM7-1; o__; f__;	_; s__	16	18	28	47	0	0	14	0	13	k__Bacteria; p__TM7; c__TM7-1; o__; f__; g__; s__
145	14	15	20	15	6	0	41	0	0	8f7284484455434ab565c6cb2d2c48c1	k__Bacteria; p__Proteobacteria; c__Alphaproteobacteria; o__Rhodospirillales; f__Rhodospirillaceae	NA	14	15	20	15	6	0	41	0	0	k__Bacteria; p__Proteobacteria; c__Alphaproteobacteria; o__Rhodospirillales; f__Rhodospirillaceae
146	4	7	4	17	0	0	25	0	15	fdacd6be73386e5a13e3345f33026e3b	k__Bacteria; p__Proteobacteria; c__Alphaproteobacteria; o__Rhodospirillales; f__Rhodospirillaceae;	_Telmatospirillum; s__	4	7	4	17	0	0	25	0	15	k__Bacteria; p__Proteobacteria; c__Alphaproteobacteria; o__Rhodospirillales; f__Rhodospirillaceae; g__Telmatospirillum; s__
147	11	6	31	12	16	0	10	0	0	a1dd0dbe114e5973d9656135165101e3	k__Bacteria; p__Proteobacteria; c__Alphaproteobacteria; o__Rhizobiales	NA	11	6	31	12	16	0	10	0	0	k__Bacteria; p__Proteobacteria; c__Alphaproteobacteria; o__Rhizobiales
148	0	35	18	0	0	21	18	14	12	3065b3fc19a4c9eca5706cac1e5b494d	k__Bacteria; p__Actinobacteria; c__Actinobacteria; o__Actinomycetales; f__Micromonosporaceae	NA	0	35	18	0	0	21	18	14	12	k__Bacteria; p__Actinobacteria; c__Actinobacteria; o__Actinomycetales; f__Micromonosporaceae
149	0	11	15	8	7	0	14	0	20	65ef89b5982c1d60ac145edf906a46d8	k__Bacteria; p__Proteobacteria; c__Alphaproteobacteria; o__Rhizobiales	NA	0	11	15	8	7	0	14	0	20	k__Bacteria; p__Proteobacteria; c__Alphaproteobacteria; o__Rhizobiales
150	6	8	27	18	35	0	9	16	0	500415187dd5f673bb92f116d5cfb113	k__Bacteria	NA	6	8	27	18	35	0	9	16	0	k__Bacteria
151	13	0	0	18	59	0	18	11	8	e08cc2c80d59a3b4e0beac1dd63de1eb	k__Bacteria; p__Proteobacteria	NA	13	0	0	18	59	0	18	11	8	k__Bacteria; p__Proteobacteria
152	8	35	16	12	0	0	36	0	16	3d7b1d8162e7a9ff2f47f554f4ab4a82	k__Bacteria; p__Acidobacteria; c__Acidobacteriia; o__Acidobacteriales; f__Acidobacteriaceae	NA	8	35	16	12	0	0	36	0	16	k__Bacteria; p__Acidobacteria; c__Acidobacteriia; o__Acidobacteriales; f__Acidobacteriaceae
153	0	18	14	16	31	16	0	11	0	2ca5066b3eb90d9673850e814a53b7c0	k__Bacteria; p__Planctomycetes; c__Planctomycetia; o__Gemmatales; f__Gemmataceae;	_; s__	0	18	14	16	31	16	0	11	0	k__Bacteria; p__Planctomycetes; c__Planctomycetia; o__Gemmatales; f__Gemmataceae; g__; s__
154	9	14	13	6	11	0	10	0	8	ca88b440bdf857022dd5da8ad652a7b2	k__Bacteria; p__Planctomycetes; c__Planctomycetia; o__Pirellulales; f__Pirellulaceae;	_planctomycete	9	14	13	6	11	0	10	0	8	k__Bacteria; p__Planctomycetes; c__Planctomycetia; o__Pirellulales; f__Pirellulaceae; g__planctomycete
155	15	0	7	15	36	0	13	0	18	48c4cd04cb11f4e17caa4ac71f4afb17	k__Bacteria; p__Actinobacteria; c__Thermoleophilia; o__Gaiellales; f__Gaiellaceae;	_Gaiella; s__occulta	15	0	7	15	36	0	13	0	18	k__Bacteria; p__Actinobacteria; c__Thermoleophilia; o__Gaiellales; f__Gaiellaceae; g__Gaiella; s__occulta
156	13	10	21	14	0	0	18	0	14	d225342ab69d6027acf78fb03f44be4a	k__Bacteria; p__Planctomycetes; c__Planctomycetia	NA	13	10	21	14	0	0	18	0	14	k__Bacteria; p__Planctomycetes; c__Planctomycetia
157	0	5	9	7	9	0	16	0	10	d2f10ed7d1acd1aa2d7977ad730d887b	k__Bacteria; p__Proteobacteria; c__Alphaproteobacteria; o__Rhodobacterales; f__Hyphomonadaceae;	_Woodsholea; s__maritima	0	5	9	7	9	0	16	0	10	k__Bacteria; p__Proteobacteria; c__Alphaproteobacteria; o__Rhodobacterales; f__Hyphomonadaceae; g__Woodsholea; s__maritima
158	9	0	9	18	43	9	0	0	21	1cce4171fab1f40cc7fa490e3883f6a5	k__Bacteria; p__Acidobacteria; c__Solibacteres; o__Solibacterales; f__MVS-65;	_; s__	9	0	9	18	43	9	0	0	21	k__Bacteria; p__Acidobacteria; c__Solibacteres; o__Solibacterales; f__MVS-65; g__; s__
159	9	7	21	22	0	0	11	0	17	1264fd13d230168742c893fba373a438	k__Bacteria; p__Proteobacteria; c__Alphaproteobacteria; o__Rhodospirillales; f__Acetobacteraceae	NA	9	7	21	22	0	0	11	0	17	k__Bacteria; p__Proteobacteria; c__Alphaproteobacteria; o__Rhodospirillales; f__Acetobacteraceae
160	10	11	25	22	0	0	15	0	12	897a54f31995b5a9058c49b2771f55c0	k__Bacteria	NA	10	11	25	22	0	0	15	0	12	k__Bacteria
161	15	25	17	0	2	0	10	9	0	8306fbb9f874970969594fbb9ac272f9	k__Bacteria; p__Proteobacteria; c__Betaproteobacteria	NA	15	25	17	0	2	0	10	9	0	k__Bacteria; p__Proteobacteria; c__Betaproteobacteria
162	26	25	17	2	4	0	0	1	0	3e49b37a66e480043872bd9d6ad39882	k__Bacteria; p__Nitrospirae; c__Nitrospira; o__Nitrospirales; f__0319-6A21;	_; s__	26	25	17	2	4	0	0	1	0	k__Bacteria; p__Nitrospirae; c__Nitrospira; o__Nitrospirales; f__0319-6A21; g__; s__
163	2	0	0	2	0	8	11	7	8	b5f4ca58337c2c0ed1f2df1f695d8ed5	k__Bacteria; p__Proteobacteria; c__Alphaproteobacteria; o__Rhodospirillales; f__Rhodospirillaceae;	_Stella	2	0	0	2	0	8	11	7	8	k__Bacteria; p__Proteobacteria; c__Alphaproteobacteria; o__Rhodospirillales; f__Rhodospirillaceae; g__Stella
164	6	7	9	5	26	0	0	0	7	378f4d7dc8c60cac957a68adeda0fafb	k__Bacteria; p__Firmicutes; c__Clostridia; o__Clostridiales; f__Clostridiaceae;	_Clostridium; s__cellulovorans	6	7	9	5	26	0	0	0	7	k__Bacteria; p__Firmicutes; c__Clostridia; o__Clostridiales; f__Clostridiaceae; g__Clostridium; s__cellulovorans
165	5	5	13	0	6	0	15	0	10	fb43329e127875619b3ed25401028411	k__Bacteria; p__Armatimonadetes; c__Chthonomonadetes; o__Chthonomonadales	NA	5	5	13	0	6	0	15	0	10	k__Bacteria; p__Armatimonadetes; c__Chthonomonadetes; o__Chthonomonadales
166	0	13	13	16	11	0	6	0	8	47dd3c021e33e658f8cb1cc13c27bd0e	k__Bacteria; p__Gemmatimonadetes; c__Gemmatimonadetes; o__; f__;	_; s__	0	13	13	16	11	0	6	0	8	k__Bacteria; p__Gemmatimonadetes; c__Gemmatimonadetes; o__; f__; g__; s__
