# Supplementary material for: Characterizing changes in soil microbiome abundance and diversity due to different cover crop techniques
Source: PLoS One. 2020 May 5;15(5):e0232453. doi: 10.1371/journal.pone.0232453 (PMC7199946; doi:10.1371/journal.pone.0232453)
Supplement: S7 File — For every time point, there was a full list of all the bacterial types that were unique to each treatment summarized in a csv file (ex. “S7 File -> tp1 -> C_unique.csv” was the list of unique bacterial types for the control treatment at time point 1) including the identifier code, taxonomy code, ASV count for each bacterial type. Relatively unique populations were also listed for future references. (ZIP) [file pone.0232453.s011.zip › S7_File/tp3/SM_unique.csv]

	SM1.1.x	SM1.2.x	SM1.3.x	SM2.1.x	SM2.2.x	SM2.3.x	SM3.1.x	SM3.2.x	SM3.3.x	#OTU ID	phylum	genus	SM1.1.y	SM1.2.y	SM1.3.y	SM2.1.y	SM2.2.y	SM2.3.y	SM3.1.y	SM3.2.y	SM3.3.y	Taxon.y
1	18	0	134	0	67	218	0	16	61	d987cb457e57bf624147323e25289073	k__Bacteria; p__Proteobacteria; c__Alphaproteobacteria; o__Sphingomonadales; f__Sphingomonadaceae	NA	18	0	134	0	67	218	0	16	61	k__Bacteria; p__Proteobacteria; c__Alphaproteobacteria; o__Sphingomonadales; f__Sphingomonadaceae
2	29	0	12	10	35	37	6	8	48	f3e80189cba71bc2e375fd0f6561c0dd	k__Bacteria; p__; c__; o__; f__;	_; s__	29	0	12	10	35	37	6	8	48	k__Bacteria; p__; c__; o__; f__; g__; s__
3	8	0	11	4	47	10	0	18	0	5c84799ef14a52b128d95914306a648b	k__Bacteria; p__Proteobacteria; c__Betaproteobacteria	NA	8	0	11	4	47	10	0	18	0	k__Bacteria; p__Proteobacteria; c__Betaproteobacteria
4	43	0	38	11	0	60	0	6	35	5858baa82b8ca2fdbc7a8be4f913349a	k__Bacteria; p__Acidobacteria; c__Solibacteres; o__Solibacterales; f__MVS-65;	_; s__	43	0	38	11	0	60	0	6	35	k__Bacteria; p__Acidobacteria; c__Solibacteres; o__Solibacterales; f__MVS-65; g__; s__
5	13	69	43	18	154	57	0	0	0	ffcfa9355bf0ef0b2a5f36d3d6828a46	k__Bacteria; p__Acidobacteria; c__Solibacteres; o__Solibacterales; f__;	_; s__	13	69	43	18	154	57	0	0	0	k__Bacteria; p__Acidobacteria; c__Solibacteres; o__Solibacterales; f__; g__; s__
6	0	0	4	8	6	31	0	8	6	976a0032ffab7cc5efe980a6697492a5	k__Bacteria; p__Planctomycetes; c__Planctomycetia; o__Gemmatales; f__Gemmataceae;	_; s__	0	0	4	8	6	31	0	8	6	k__Bacteria; p__Planctomycetes; c__Planctomycetia; o__Gemmatales; f__Gemmataceae; g__; s__
7	0	8	5	7	17	9	0	0	10	897a54f31995b5a9058c49b2771f55c0	k__Bacteria	NA	0	8	5	7	17	9	0	0	10	k__Bacteria
