# Supplementary material for: Characterizing changes in soil microbiome abundance and diversity due to different cover crop techniques
Source: PLoS One. 2020 May 5;15(5):e0232453. doi: 10.1371/journal.pone.0232453 (PMC7199946; doi:10.1371/journal.pone.0232453)
Supplement: S7 File — For every time point, there was a full list of all the bacterial types that were unique to each treatment summarized in a csv file (ex. “S7 File -> tp1 -> C_unique.csv” was the list of unique bacterial types for the control treatment at time point 1) including the identifier code, taxonomy code, ASV count for each bacterial type. Relatively unique populations were also listed for future references. (ZIP) [file pone.0232453.s011.zip › S7_File/tp3/MM_unique.csv]

	MM1.1.x	MM1.2.x	MM1.3.x	MM2.1.x	MM2.2.x	MM2.3.x	MM3.1.x	MM3.2.x	MM3.3.x	#OTU ID	phylum	genus	MM1.1.y	MM1.2.y	MM1.3.y	MM2.1.y	MM2.2.y	MM2.3.y	MM3.1.y	MM3.2.y	MM3.3.y	Taxon.y
1	101	55	70	108	303	1333	17	69	59	3c1f9df3c443a06395ffcc3deded404a	k__Bacteria; p__Gemmatimonadetes; c__Gemmatimonadetes; o__; f__;	_; s__	101	55	70	108	303	1333	17	69	59	k__Bacteria; p__Gemmatimonadetes; c__Gemmatimonadetes; o__; f__; g__; s__
2	81	10	41	112	200	1027	0	66	0	2b0643859582f4e01004a3470668a8f3	k__Bacteria; p__Nitrospirae; c__Nitrospira; o__Nitrospirales; f__0319-6A21;	_; s__	81	10	41	112	200	1027	0	66	0	k__Bacteria; p__Nitrospirae; c__Nitrospira; o__Nitrospirales; f__0319-6A21; g__; s__
3	28	44	0	21	121	422	11	18	24	3e85f790655f5a97a1eb7321c5dfd2d0	k__Bacteria; p__Chloroflexi; c__Ktedonobacteria; o__Thermogemmatisporales; f__Thermogemmatisporaceae;	_; s__	28	44	0	21	121	422	11	18	24	k__Bacteria; p__Chloroflexi; c__Ktedonobacteria; o__Thermogemmatisporales; f__Thermogemmatisporaceae; g__; s__
4	40	0	39	49	34	60	73	127	166	6e3dca0fa278ab17f6a184fe8b546d0e	k__Bacteria; p__Acidobacteria; c__Acidobacteria-6	NA	40	0	39	49	34	60	73	127	166	k__Bacteria; p__Acidobacteria; c__Acidobacteria-6
5	166	0	0	168	138	222	0	269	193	6556559262bf08f921930c64553741a0	k__Bacteria; p__Planctomycetes; c__Phycisphaerae; o__WD2101; f__;	_; s__	166	0	0	168	138	222	0	269	193	k__Bacteria; p__Planctomycetes; c__Phycisphaerae; o__WD2101; f__; g__; s__
6	28	0	0	48	89	477	26	49	15	9196f6034cc959aa1da65d4bed96bddb	k__Bacteria; p__Proteobacteria; c__Deltaproteobacteria; o__Myxococcales; f__Cystobacteraceae	NA	28	0	0	48	89	477	26	49	15	k__Bacteria; p__Proteobacteria; c__Deltaproteobacteria; o__Myxococcales; f__Cystobacteraceae
7	232	0	0	203	36	107	51	309	58	f39ae4f16b1309b77799a3028f736740	k__Bacteria; p__Acidobacteria; c__iii1-8; o__32-20; f__;	_; s__	232	0	0	203	36	107	51	309	58	k__Bacteria; p__Acidobacteria; c__iii1-8; o__32-20; f__; g__; s__
8	100	0	0	62	48	44	46	111	50	bec4e95dece9520d84a12ebe79700161	k__Bacteria; p__Verrucomicrobia; c__[Spartobacteria]; o__[Chthoniobacterales]; f__[Chthoniobacteraceae];	_Candidatus Xiphinematobacter; s__	100	0	0	62	48	44	46	111	50	k__Bacteria; p__Verrucomicrobia; c__[Spartobacteria]; o__[Chthoniobacterales]; f__[Chthoniobacteraceae]; g__Candidatus Xiphinematobacter; s__
9	54	0	0	23	23	307	0	13	10	cb48bae09f2228a159e7a22d1f122c27	k__Bacteria; p__Chloroflexi; c__Ktedonobacteria; o__Thermogemmatisporales; f__Thermogemmatisporaceae;	_; s__	54	0	0	23	23	307	0	13	10	k__Bacteria; p__Chloroflexi; c__Ktedonobacteria; o__Thermogemmatisporales; f__Thermogemmatisporaceae; g__; s__
10	42	0	0	78	39	108	29	31	30	8e35ddfddaaec3f372a9a90bc4928983	k__Bacteria; p__Acidobacteria; c__Solibacteres; o__Solibacterales; f__;	_; s__	42	0	0	78	39	108	29	31	30	k__Bacteria; p__Acidobacteria; c__Solibacteres; o__Solibacterales; f__; g__; s__
11	23	18	0	23	70	274	13	0	0	0d17953be002054f130970458d7ab3f8	k__Bacteria; p__Nitrospirae; c__Nitrospira; o__Nitrospirales; f__0319-6A21;	_; s__	23	18	0	23	70	274	13	0	0	k__Bacteria; p__Nitrospirae; c__Nitrospira; o__Nitrospirales; f__0319-6A21; g__; s__
12	38	0	0	46	0	98	94	92	149	15b2d51bfa45e5c8f726237e4ac4e096	k__Bacteria; p__Acidobacteria; c__Acidobacteriia; o__Acidobacteriales; f__Koribacteraceae;	_Candidatus Koribacter; s__versatilis	38	0	0	46	0	98	94	92	149	k__Bacteria; p__Acidobacteria; c__Acidobacteriia; o__Acidobacteriales; f__Koribacteraceae; g__Candidatus Koribacter; s__versatilis
13	50	0	0	43	0	71	79	49	175	180089ab14ecee0eddbb54cc42850704	k__Bacteria	NA	50	0	0	43	0	71	79	49	175	k__Bacteria
14	27	36	23	22	53	179	0	0	0	8ee448da1d2b73aa7011d062d81299dc	k__Bacteria; p__Chloroflexi; c__Ktedonobacteria; o__Thermogemmatisporales; f__Thermogemmatisporaceae;	_; s__	27	36	23	22	53	179	0	0	0	k__Bacteria; p__Chloroflexi; c__Ktedonobacteria; o__Thermogemmatisporales; f__Thermogemmatisporaceae; g__; s__
15	42	0	0	91	68	158	41	75	52	c196f35591c9656d91a8e1bf852f99c5	k__Bacteria; p__Proteobacteria; c__Betaproteobacteria	NA	42	0	0	91	68	158	41	75	52	k__Bacteria; p__Proteobacteria; c__Betaproteobacteria
16	37	0	34	37	35	159	33	37	15	84675aad371eddd7888a44c76f49ee43	k__Bacteria; p__Actinobacteria; c__Actinobacteria; o__Actinomycetales; f__Thermomonosporaceae;	_Actinomadura	37	0	34	37	35	159	33	37	15	k__Bacteria; p__Actinobacteria; c__Actinobacteria; o__Actinomycetales; f__Thermomonosporaceae; g__Actinomadura
17	0	17	20	17	60	223	16	0	0	9de609c89a84276c4029ed3b5319eac9	k__Bacteria; p__Actinobacteria; c__Thermoleophilia; o__Gaiellales; f__Gaiellaceae;	_Gaiella; s__occulta	0	17	20	17	60	223	16	0	0	k__Bacteria; p__Actinobacteria; c__Thermoleophilia; o__Gaiellales; f__Gaiellaceae; g__Gaiella; s__occulta
18	45	28	31	35	102	75	0	6	0	d9fe0643df944635bbe76fb6b7d3bf92	k__Bacteria; p__Acidobacteria; c__Acidobacteriia; o__Acidobacteriales	NA	45	28	31	35	102	75	0	6	0	k__Bacteria; p__Acidobacteria; c__Acidobacteriia; o__Acidobacteriales
19	33	39	0	42	62	57	49	87	59	4e96f3dddba1ffc84f49eac0aae42474	k__Bacteria; p__Verrucomicrobia; c__[Pedosphaerae]; o__[Pedosphaerales]; f__[Pedosphaeraceae];	_; s__	33	39	0	42	62	57	49	87	59	k__Bacteria; p__Verrucomicrobia; c__[Pedosphaerae]; o__[Pedosphaerales]; f__[Pedosphaeraceae]; g__; s__
20	29	0	8	16	0	0	24	20	17	6ec18263b979f34109a2363646332035	k__Bacteria; p__Proteobacteria; c__Alphaproteobacteria; o__Rhodospirillales; f__Rhodospirillaceae;	_Dongia; s__mobilis	29	0	8	16	0	0	24	20	17	k__Bacteria; p__Proteobacteria; c__Alphaproteobacteria; o__Rhodospirillales; f__Rhodospirillaceae; g__Dongia; s__mobilis
21	19	0	0	15	25	28	88	137	132	6c90ee5189952fcd63336118d2495b0b	k__Bacteria; p__Verrucomicrobia; c__[Spartobacteria]; o__[Chthoniobacterales]; f__[Chthoniobacteraceae];	_Candidatus Xiphinematobacter; s__	19	0	0	15	25	28	88	137	132	k__Bacteria; p__Verrucomicrobia; c__[Spartobacteria]; o__[Chthoniobacterales]; f__[Chthoniobacteraceae]; g__Candidatus Xiphinematobacter; s__
22	68	0	0	67	0	47	46	243	114	8af2f411b7f20b3edee97c024cad428e	k__Bacteria; p__Acidobacteria; c__Acidobacteria-6; o__; f__;	_; s__	68	0	0	67	0	47	46	243	114	k__Bacteria; p__Acidobacteria; c__Acidobacteria-6; o__; f__; g__; s__
23	43	35	37	41	30	0	0	56	18	7f244b3cf477b2a843436bf08a74a28f	k__Bacteria; p__Elusimicrobia; c__Elusimicrobia; o__FAC88; f__;	_; s__	43	35	37	41	30	0	0	56	18	k__Bacteria; p__Elusimicrobia; c__Elusimicrobia; o__FAC88; f__; g__; s__
24	56	0	25	39	52	141	22	32	42	1f426981adaa1d30cd9ccc5250bb1f16	k__Bacteria; p__Actinobacteria; c__Thermoleophilia; o__Gaiellales; f__Gaiellaceae;	_Gaiella; s__occulta	56	0	25	39	52	141	22	32	42	k__Bacteria; p__Actinobacteria; c__Thermoleophilia; o__Gaiellales; f__Gaiellaceae; g__Gaiella; s__occulta
25	46	21	0	0	32	74	68	21	60	d932d75080939ddf3f34529014bda9af	k__Bacteria; p__Actinobacteria; c__Thermoleophilia; o__Gaiellales; f__Gaiellaceae;	_Gaiella; s__occulta	46	21	0	0	32	74	68	21	60	k__Bacteria; p__Actinobacteria; c__Thermoleophilia; o__Gaiellales; f__Gaiellaceae; g__Gaiella; s__occulta
26	0	26	107	0	94	83	0	67	24	c89e7eb437753447f877d58fb06e9917	k__Bacteria; p__Nitrospirae; c__Nitrospira; o__Nitrospirales; f__Nitrospiraceae;	_Nitrospira; s__calida	0	26	107	0	94	83	0	67	24	k__Bacteria; p__Nitrospirae; c__Nitrospira; o__Nitrospirales; f__Nitrospiraceae; g__Nitrospira; s__calida
27	56	47	0	57	37	59	0	46	37	d3dd25f9539ce90cbbe56fc748ad5090	k__Bacteria; p__Actinobacteria	NA	56	47	0	57	37	59	0	46	37	k__Bacteria; p__Actinobacteria
28	58	0	0	79	32	34	23	94	54	98b206481819963406b22001dbd35653	k__Bacteria; p__Acidobacteria; c__Acidobacteria-6; o__; f__;	_; s__	58	0	0	79	32	34	23	94	54	k__Bacteria; p__Acidobacteria; c__Acidobacteria-6; o__; f__; g__; s__
29	35	0	0	83	39	111	72	62	72	544b7201876d87c5fc85cd4f48be3977	k__Bacteria; p__Actinobacteria	NA	35	0	0	83	39	111	72	62	72	k__Bacteria; p__Actinobacteria
30	61	0	0	43	49	339	33	112	0	260fbbc2bb706d80f01a00d44627bdfc	k__Bacteria; p__Chloroflexi; c__Ktedonobacteria; o__Ktedonobacterales; f__Ktedonobacteraceae;	_FFCH10602; s__	61	0	0	43	49	339	33	112	0	k__Bacteria; p__Chloroflexi; c__Ktedonobacteria; o__Ktedonobacterales; f__Ktedonobacteraceae; g__FFCH10602; s__
31	32	19	40	12	0	105	17	0	0	5d6c1688baabc19bffecc4475449855d	k__Bacteria; p__Chloroflexi; c__Ktedonobacteria; o__Thermogemmatisporales; f__Thermogemmatisporaceae;	_; s__	32	19	40	12	0	105	17	0	0	k__Bacteria; p__Chloroflexi; c__Ktedonobacteria; o__Thermogemmatisporales; f__Thermogemmatisporaceae; g__; s__
32	26	33	18	17	25	67	0	0	0	b0c09327f078d7685eb26f5a409bb411	k__Bacteria; p__Planctomycetes; c__Planctomycetia; o__Planctomycetales; f__Planctomycetaceae;	_Planctomyces; s__	26	33	18	17	25	67	0	0	0	k__Bacteria; p__Planctomycetes; c__Planctomycetia; o__Planctomycetales; f__Planctomycetaceae; g__Planctomyces; s__
33	101	0	0	107	30	177	26	86	32	3e17c32596a962b791547b3cfb2e96c5	k__Bacteria; p__Actinobacteria	NA	101	0	0	107	30	177	26	86	32	k__Bacteria; p__Actinobacteria
34	56	0	23	82	96	86	0	69	0	301341886c76b2d016d900f212e65f44	k__Bacteria; p__Nitrospirae; c__Nitrospira; o__Nitrospirales; f__0319-6A21;	_; s__	56	0	23	82	96	86	0	69	0	k__Bacteria; p__Nitrospirae; c__Nitrospira; o__Nitrospirales; f__0319-6A21; g__; s__
35	0	0	12	12	69	42	0	60	85	6a398bc7c29a64f27a4649dea3500875	k__Bacteria; p__Gemmatimonadetes; c__Gemm-1; o__; f__;	_; s__	0	0	12	12	69	42	0	60	85	k__Bacteria; p__Gemmatimonadetes; c__Gemm-1; o__; f__; g__; s__
36	24	17	18	19	21	0	18	0	35	34aae49fef8f45786b015e5240f26db2	k__Bacteria; p__Chloroflexi; c__Ktedonobacteria; o__Ktedonobacterales; f__Ktedonobacteraceae;	_Ktedonobacter; s__racemifer	24	17	18	19	21	0	18	0	35	k__Bacteria; p__Chloroflexi; c__Ktedonobacteria; o__Ktedonobacterales; f__Ktedonobacteraceae; g__Ktedonobacter; s__racemifer
37	22	0	0	27	0	104	56	85	144	28bb7f23e6779d98ec5f4cb65f190825	k__Bacteria; p__Acidobacteria; c__[Chloracidobacteria]; o__PK29; f__;	_; s__	22	0	0	27	0	104	56	85	144	k__Bacteria; p__Acidobacteria; c__[Chloracidobacteria]; o__PK29; f__; g__; s__
38	23	68	59	0	38	50	31	0	0	98c8a26123a90e8d8bca5ece06b6c27e	k__Bacteria; p__Acidobacteria; c__Solibacteres; o__Solibacterales; f__PK34;	_; s__	23	68	59	0	38	50	31	0	0	k__Bacteria; p__Acidobacteria; c__Solibacteres; o__Solibacterales; f__PK34; g__; s__
39	43	0	32	58	74	123	0	31	0	b1a42450b7687f118f11d08ab63388eb	k__Bacteria; p__Actinobacteria; c__Thermoleophilia; o__Gaiellales; f__Gaiellaceae;	_Gaiella; s__occulta	43	0	32	58	74	123	0	31	0	k__Bacteria; p__Actinobacteria; c__Thermoleophilia; o__Gaiellales; f__Gaiellaceae; g__Gaiella; s__occulta
40	19	0	0	29	4	25	47	106	127	de950a592d8174e36eac5d4871679289	k__Bacteria; p__Verrucomicrobia; c__[Pedosphaerae]; o__[Pedosphaerales]; f__OPB35;	_; s__	19	0	0	29	4	25	47	106	127	k__Bacteria; p__Verrucomicrobia; c__[Pedosphaerae]; o__[Pedosphaerales]; f__OPB35; g__; s__
41	18	43	29	0	16	27	0	33	0	5840985754f57fe7fc04b08b1d420431	k__Bacteria; p__Acidobacteria; c__Solibacteres; o__Solibacterales; f__PK34;	_; s__	18	43	29	0	16	27	0	33	0	k__Bacteria; p__Acidobacteria; c__Solibacteres; o__Solibacterales; f__PK34; g__; s__
42	21	21	0	9	0	245	19	12	0	7b7bb175390c3bcc63908434a51efccf	k__Bacteria; p__Chloroflexi; c__Ktedonobacteria; o__Ktedonobacterales; f__Ktedonobacteraceae	NA	21	21	0	9	0	245	19	12	0	k__Bacteria; p__Chloroflexi; c__Ktedonobacteria; o__Ktedonobacterales; f__Ktedonobacteraceae
43	40	43	0	61	0	0	25	42	30	5e0697a12b8eac62e54aa4b25901ff02	k__Bacteria; p__Acidobacteria; c__Solibacteres; o__Solibacterales	NA	40	43	0	61	0	0	25	42	30	k__Bacteria; p__Acidobacteria; c__Solibacteres; o__Solibacterales
44	60	0	0	52	29	79	39	26	52	8564d57cd0de31c8b45a428565659a88	k__Bacteria; p__Actinobacteria; c__Thermoleophilia; o__Gaiellales; f__Gaiellaceae;	_Gaiella; s__occulta	60	0	0	52	29	79	39	26	52	k__Bacteria; p__Actinobacteria; c__Thermoleophilia; o__Gaiellales; f__Gaiellaceae; g__Gaiella; s__occulta
45	18	0	0	51	0	37	68	41	58	530044fc86a1fef54b6172b9cf5958ab	k__Bacteria; p__Actinobacteria; c__Thermoleophilia; o__Gaiellales; f__Gaiellaceae;	_Gaiella; s__occulta	18	0	0	51	0	37	68	41	58	k__Bacteria; p__Actinobacteria; c__Thermoleophilia; o__Gaiellales; f__Gaiellaceae; g__Gaiella; s__occulta
46	28	0	0	25	13	51	13	25	14	a3c70c070fe9bb4d01fb2ad7bf890f80	k__Bacteria; p__Proteobacteria; c__Alphaproteobacteria; o__Rhodospirillales; f__Rhodospirillaceae	NA	28	0	0	25	13	51	13	25	14	k__Bacteria; p__Proteobacteria; c__Alphaproteobacteria; o__Rhodospirillales; f__Rhodospirillaceae
47	75	0	0	80	32	71	35	138	0	19d581f97ddb454d133a1b936c3c3a18	k__Bacteria; p__Nitrospirae; c__Nitrospira; o__Nitrospirales; f__0319-6A21;	_; s__	75	0	0	80	32	71	35	138	0	k__Bacteria; p__Nitrospirae; c__Nitrospira; o__Nitrospirales; f__0319-6A21; g__; s__
48	0	23	0	29	0	28	38	33	44	b8c4f918ff16ee4f045518446f8d725d	k__Bacteria; p__Proteobacteria; c__Alphaproteobacteria; o__Rhizobiales	NA	0	23	0	29	0	28	38	33	44	k__Bacteria; p__Proteobacteria; c__Alphaproteobacteria; o__Rhizobiales
49	42	0	0	31	36	21	53	89	62	7d68f1ade436594c0dd2c28195861f94	k__Bacteria; p__Planctomycetes; c__Planctomycetia; o__Gemmatales; f__Gemmataceae;	_; s__	42	0	0	31	36	21	53	89	62	k__Bacteria; p__Planctomycetes; c__Planctomycetia; o__Gemmatales; f__Gemmataceae; g__; s__
50	0	0	12	0	16	24	76	58	76	015852b0cb74c1ceda31488407a41386	k__Bacteria	NA	0	0	12	0	16	24	76	58	76	k__Bacteria
51	32	0	0	41	28	48	51	46	48	c232a81c127da64605ae4d100b9ddf96	k__Bacteria; p__Actinobacteria; c__Thermoleophilia; o__Gaiellales; f__Gaiellaceae;	_Gaiella; s__occulta	32	0	0	41	28	48	51	46	48	k__Bacteria; p__Actinobacteria; c__Thermoleophilia; o__Gaiellales; f__Gaiellaceae; g__Gaiella; s__occulta
52	20	37	0	43	0	57	33	0	34	46829a8fac9f362e0cd9a04f03d18a95	k__Bacteria; p__Acidobacteria; c__Acidobacteriia; o__Acidobacteriales	NA	20	37	0	43	0	57	33	0	34	k__Bacteria; p__Acidobacteria; c__Acidobacteriia; o__Acidobacteriales
53	38	0	0	27	37	140	53	54	35	c31e149d3d06a1e82883a6183d164517	k__Bacteria; p__Chloroflexi; c__Ellin6529; o__; f__;	_; s__	38	0	0	27	37	140	53	54	35	k__Bacteria; p__Chloroflexi; c__Ellin6529; o__; f__; g__; s__
54	35	0	0	25	37	113	13	49	15	085fd1133946fc3dd58ddf56f8b01cfc	k__Bacteria; p__Proteobacteria; c__Betaproteobacteria	NA	35	0	0	25	37	113	13	49	15	k__Bacteria; p__Proteobacteria; c__Betaproteobacteria
55	72	0	0	22	25	75	0	62	39	84b670c9661f9b75d1516c90580fa617	k__Bacteria; p__; c__; o__; f__;	_; s__	72	0	0	22	25	75	0	62	39	k__Bacteria; p__; c__; o__; f__; g__; s__
56	15	17	0	28	37	105	0	25	0	50345c59d8b9acbd3b11b022bf93f558	k__Bacteria; p__Acidobacteria; c__Solibacteres; o__Solibacterales	NA	15	17	0	28	37	105	0	25	0	k__Bacteria; p__Acidobacteria; c__Solibacteres; o__Solibacterales
57	0	0	0	13	23	28	52	41	54	015f33c73befd16b5c5c2e8c67d2db41	k__Bacteria; p__Acidobacteria; c__Acidobacteria-6	NA	0	0	0	13	23	28	52	41	54	k__Bacteria; p__Acidobacteria; c__Acidobacteria-6
58	24	0	0	54	17	87	7	53	32	de452175bc844d22a88d893b6bd2bbd3	k__Bacteria; p__Acidobacteria; c__Acidobacteriia; o__Acidobacteriales	NA	24	0	0	54	17	87	7	53	32	k__Bacteria; p__Acidobacteria; c__Acidobacteriia; o__Acidobacteriales
59	29	0	0	22	0	40	26	196	120	51f27cc82aa4f8d6d742b03ecf1445fc	k__Bacteria; p__Acidobacteria	NA	29	0	0	22	0	40	26	196	120	k__Bacteria; p__Acidobacteria
60	19	0	0	25	0	27	27	78	22	9943cbe0e144aba99a52c851cbfeadfc	k__Bacteria; p__Acidobacteria; c__DA052; o__Ellin6513; f__;	_; s__	19	0	0	25	0	27	27	78	22	k__Bacteria; p__Acidobacteria; c__DA052; o__Ellin6513; f__; g__; s__
61	40	0	0	47	48	92	0	66	43	6747ca4c9ec4ae9295aefd24b5534519	k__Bacteria; p__Acidobacteria; c__Acidobacteriia; o__Acidobacteriales	NA	40	0	0	47	48	92	0	66	43	k__Bacteria; p__Acidobacteria; c__Acidobacteriia; o__Acidobacteriales
62	21	13	19	27	0	31	28	24	46	372c511c84649885114f1846c763bda9	k__Bacteria; p__Proteobacteria; c__Deltaproteobacteria; o__Myxococcales; f__Polyangiaceae	NA	21	13	19	27	0	31	28	24	46	k__Bacteria; p__Proteobacteria; c__Deltaproteobacteria; o__Myxococcales; f__Polyangiaceae
63	28	0	0	22	16	0	33	21	108	c5008d3f1bd5dafdc8f381035033bb39	k__Bacteria; p__Planctomycetes; c__Planctomycetia; o__Gemmatales; f__Gemmataceae;	_Gemmata; s__	28	0	0	22	16	0	33	21	108	k__Bacteria; p__Planctomycetes; c__Planctomycetia; o__Gemmatales; f__Gemmataceae; g__Gemmata; s__
64	36	0	0	24	11	23	63	44	68	ca577566be2e2ddf96d6830466093995	k__Bacteria; p__; c__; o__; f__;	_; s__	36	0	0	24	11	23	63	44	68	k__Bacteria; p__; c__; o__; f__; g__; s__
65	15	0	0	10	0	20	91	61	102	9bfb921481d15acfeff6ca5b71e02d5b	k__Bacteria; p__Verrucomicrobia; c__[Spartobacteria]; o__[Chthoniobacterales]; f__[Chthoniobacteraceae];	_Candidatus Xiphinematobacter; s__	15	0	0	10	0	20	91	61	102	k__Bacteria; p__Verrucomicrobia; c__[Spartobacteria]; o__[Chthoniobacterales]; f__[Chthoniobacteraceae]; g__Candidatus Xiphinematobacter; s__
66	53	34	9	28	29	22	31	46	24	81a990720c74f55233c740441bec21a8	k__Bacteria; p__Proteobacteria; c__Deltaproteobacteria; o__Myxococcales; f__;	_; s__	53	34	9	28	29	22	31	46	24	k__Bacteria; p__Proteobacteria; c__Deltaproteobacteria; o__Myxococcales; f__; g__; s__
67	25	0	0	35	0	40	49	24	66	cd1dd5afc8132a5731c658f6b3c091c2	k__Bacteria; p__Proteobacteria; c__Betaproteobacteria	NA	25	0	0	35	0	40	49	24	66	k__Bacteria; p__Proteobacteria; c__Betaproteobacteria
68	17	0	0	15	22	56	12	19	20	6621d3eaac4aba39e47e4a391d2a701f	k__Bacteria; p__Planctomycetes; c__Planctomycetia; o__Gemmatales; f__Gemmataceae;	_; s__	17	0	0	15	22	56	12	19	20	k__Bacteria; p__Planctomycetes; c__Planctomycetia; o__Gemmatales; f__Gemmataceae; g__; s__
69	15	0	15	11	45	53	0	6	0	d92dda0d3273b7d3746385c90b3cd92a	k__Bacteria; p__Proteobacteria; c__Alphaproteobacteria; o__Rhodospirillales; f__Rhodospirillaceae	NA	15	0	15	11	45	53	0	6	0	k__Bacteria; p__Proteobacteria; c__Alphaproteobacteria; o__Rhodospirillales; f__Rhodospirillaceae
70	25	0	0	0	16	31	52	23	18	d6b9fe7ccd74be1aa7bcd825824df3a7	k__Bacteria; p__Actinobacteria; c__Thermoleophilia; o__Solirubrobacterales; f__Patulibacteraceae;	_; s__	25	0	0	0	16	31	52	23	18	k__Bacteria; p__Actinobacteria; c__Thermoleophilia; o__Solirubrobacterales; f__Patulibacteraceae; g__; s__
71	28	21	0	24	25	0	32	0	33	9e2f0884378dd1f1f94ca62640055fda	k__Bacteria; p__Proteobacteria; c__Alphaproteobacteria; o__Rhizobiales; f__Beijerinckiaceae	NA	28	21	0	24	25	0	32	0	33	k__Bacteria; p__Proteobacteria; c__Alphaproteobacteria; o__Rhizobiales; f__Beijerinckiaceae
72	44	0	0	42	31	83	0	56	30	f97bd20dbbd022073b13e09b71e86f6c	k__Bacteria; p__Acidobacteria; c__Solibacteres; o__Solibacterales; f__;	_; s__	44	0	0	42	31	83	0	56	30	k__Bacteria; p__Acidobacteria; c__Solibacteres; o__Solibacterales; f__; g__; s__
73	43	0	0	51	15	48	32	113	51	ed1c780398da3dc0344992c1398e9634	k__Bacteria; p__Bacteroidetes; c__[Saprospirae]; o__[Saprospirales]; f__Chitinophagaceae;	_Trachelomonas; s__volvocinopsis	43	0	0	51	15	48	32	113	51	k__Bacteria; p__Bacteroidetes; c__[Saprospirae]; o__[Saprospirales]; f__Chitinophagaceae; g__Trachelomonas; s__volvocinopsis
74	17	0	0	38	24	30	37	54	65	2f8194afc596980e371cfc92fa91afcb	k__Bacteria; p__Proteobacteria; c__Deltaproteobacteria; o__[Entotheonellales]; f__[Entotheonellaceae];	_; s__	17	0	0	38	24	30	37	54	65	k__Bacteria; p__Proteobacteria; c__Deltaproteobacteria; o__[Entotheonellales]; f__[Entotheonellaceae]; g__; s__
75	0	55	12	31	0	77	27	0	34	49ca6728c629d5fc1f0dda2d26f21369	k__Bacteria; p__Actinobacteria; c__Thermoleophilia; o__Gaiellales; f__Gaiellaceae;	_Gaiella; s__occulta	0	55	12	31	0	77	27	0	34	k__Bacteria; p__Actinobacteria; c__Thermoleophilia; o__Gaiellales; f__Gaiellaceae; g__Gaiella; s__occulta
76	16	31	24	0	0	0	27	41	36	f295e3bf3b64f184b85a06f904317fd2	k__Bacteria; p__Acidobacteria; c__Solibacteres; o__Solibacterales	NA	16	31	24	0	0	0	27	41	36	k__Bacteria; p__Acidobacteria; c__Solibacteres; o__Solibacterales
77	16	6	0	28	0	123	27	42	41	749d9ba9669d880eac084b039112c4cc	k__Bacteria; p__Acidobacteria; c__Solibacteres; o__Solibacterales	NA	16	6	0	28	0	123	27	42	41	k__Bacteria; p__Acidobacteria; c__Solibacteres; o__Solibacterales
78	39	9	0	36	11	32	28	62	36	19a369a1b1915d028ecddbe8f3a087c2	k__Bacteria; p__Planctomycetes; c__Phycisphaerae; o__WD2101; f__;	_; s__	39	9	0	36	11	32	28	62	36	k__Bacteria; p__Planctomycetes; c__Phycisphaerae; o__WD2101; f__; g__; s__
79	14	0	28	20	7	10	15	17	55	497e2d352d8ededd674ea1b819f8f8d5	k__Bacteria; p__; c__; o__; f__;	_; s__	14	0	28	20	7	10	15	17	55	k__Bacteria; p__; c__; o__; f__; g__; s__
80	10	10	29	9	11	0	0	0	21	4a9e83b19cced647b2afc4bd9c47bc74	k__Bacteria; p__Planctomycetes; c__Phycisphaerae; o__WD2101; f__;	_; s__	10	10	29	9	11	0	0	0	21	k__Bacteria; p__Planctomycetes; c__Phycisphaerae; o__WD2101; f__; g__; s__
81	0	0	0	4	9	14	17	10	79	720b4bbcda2176bc6139f29f985692a9	k__Bacteria; p__Proteobacteria; c__Betaproteobacteria	NA	0	0	0	4	9	14	17	10	79	k__Bacteria; p__Proteobacteria; c__Betaproteobacteria
82	77	0	0	89	16	22	26	52	58	31dcb2e23ded4aee7195535ea3c509f7	k__Bacteria; p__Actinobacteria; c__Thermoleophilia; o__Gaiellales; f__Gaiellaceae;	_Gaiella; s__occulta	77	0	0	89	16	22	26	52	58	k__Bacteria; p__Actinobacteria; c__Thermoleophilia; o__Gaiellales; f__Gaiellaceae; g__Gaiella; s__occulta
83	63	0	34	34	21	61	25	85	24	903ee1592ae56edbe9905a4301262ad3	k__Bacteria; p__Acidobacteria; c__Acidobacteriia; o__Acidobacteriales; f__Koribacteraceae;	_Candidatus Koribacter; s__versatilis	63	0	34	34	21	61	25	85	24	k__Bacteria; p__Acidobacteria; c__Acidobacteriia; o__Acidobacteriales; f__Koribacteraceae; g__Candidatus Koribacter; s__versatilis
84	17	65	29	11	10	22	0	21	0	59bfbebf353bd9219840bf20a3ce770f	k__Bacteria; p__Verrucomicrobia; c__[Pedosphaerae]; o__[Pedosphaerales]; f__[Pedosphaeraceae];	_; s__	17	65	29	11	10	22	0	21	0	k__Bacteria; p__Verrucomicrobia; c__[Pedosphaerae]; o__[Pedosphaerales]; f__[Pedosphaeraceae]; g__; s__
85	6	0	0	11	64	34	0	38	31	97b536e131d8dabe1f75a9646ed6274c	k__Bacteria; p__; c__; o__; f__;	_; s__	6	0	0	11	64	34	0	38	31	k__Bacteria; p__; c__; o__; f__; g__; s__
86	40	0	0	45	19	49	28	37	50	258d3c2655a9bb937af04396a869501c	k__Bacteria; p__Actinobacteria; c__Thermoleophilia; o__Gaiellales; f__Gaiellaceae;	_Gaiella; s__occulta	40	0	0	45	19	49	28	37	50	k__Bacteria; p__Actinobacteria; c__Thermoleophilia; o__Gaiellales; f__Gaiellaceae; g__Gaiella; s__occulta
87	66	0	0	57	0	40	12	176	24	8d88c50755671f0e5e2a47ae413ad702	k__Bacteria; p__Gemmatimonadetes; c__Gemm-1; o__; f__;	_; s__	66	0	0	57	0	40	12	176	24	k__Bacteria; p__Gemmatimonadetes; c__Gemm-1; o__; f__; g__; s__
88	26	14	20	16	17	0	14	51	19	7f67a151c60795758d223db5d3a107a2	k__Bacteria; p__; c__; o__; f__;	_; s__	26	14	20	16	17	0	14	51	19	k__Bacteria; p__; c__; o__; f__; g__; s__
89	0	0	23	0	10	11	15	14	104	fb4c5531a80318ad77e0e4e58b32d15a	k__Bacteria	NA	0	0	23	0	10	11	15	14	104	k__Bacteria
90	14	0	6	8	0	0	44	39	36	109cf81c0c119590bd2abee400977f8f	k__Bacteria	NA	14	0	6	8	0	0	44	39	36	k__Bacteria
91	0	16	0	21	0	16	19	14	23	efa1a44bf635323f279d4b66c7479234	k__Bacteria; p__Verrucomicrobia; c__[Pedosphaerae]; o__[Pedosphaerales]; f__[Pedosphaeraceae];	_; s__	0	16	0	21	0	16	19	14	23	k__Bacteria; p__Verrucomicrobia; c__[Pedosphaerae]; o__[Pedosphaerales]; f__[Pedosphaeraceae]; g__; s__
92	12	28	29	16	0	12	0	25	14	bb1e4a596243f8f1e705fe2ccec78f70	k__Bacteria; p__Proteobacteria; c__Deltaproteobacteria; o__Myxococcales; f__;	_; s__	12	28	29	16	0	12	0	25	14	k__Bacteria; p__Proteobacteria; c__Deltaproteobacteria; o__Myxococcales; f__; g__; s__
93	0	0	0	14	14	33	47	61	77	303f5b91750c15fcac00dbee2feed23a	k__Bacteria; p__Acidobacteria; c__Acidobacteria-6	NA	0	0	0	14	14	33	47	61	77	k__Bacteria; p__Acidobacteria; c__Acidobacteria-6
94	36	0	10	26	11	33	41	0	0	19e51f5033899b186c6c20ec19621e65	k__Bacteria; p__Proteobacteria; c__Betaproteobacteria; o__Burkholderiales; f__Comamonadaceae	NA	36	0	10	26	11	33	41	0	0	k__Bacteria; p__Proteobacteria; c__Betaproteobacteria; o__Burkholderiales; f__Comamonadaceae
95	19	0	0	25	19	29	32	43	41	308cfa2331da7c3d2717662dc167e0ad	k__Bacteria; p__Verrucomicrobia; c__[Pedosphaerae]; o__[Pedosphaerales]; f__[Pedosphaeraceae];	_; s__	19	0	0	25	19	29	32	43	41	k__Bacteria; p__Verrucomicrobia; c__[Pedosphaerae]; o__[Pedosphaerales]; f__[Pedosphaeraceae]; g__; s__
96	14	0	0	23	19	55	34	17	26	9b03a5309b97bd1d0a7260debd6a3478	k__Bacteria; p__Actinobacteria; c__Actinobacteria; o__Actinomycetales; f__Thermomonosporaceae;	_Actinomadura	14	0	0	23	19	55	34	17	26	k__Bacteria; p__Actinobacteria; c__Actinobacteria; o__Actinomycetales; f__Thermomonosporaceae; g__Actinomadura
97	14	0	0	5	0	19	55	76	41	76cec6b2fec71e66c1a34df989f59491	k__Bacteria; p__Planctomycetes; c__Phycisphaerae; o__WD2101; f__;	_; s__	14	0	0	5	0	19	55	76	41	k__Bacteria; p__Planctomycetes; c__Phycisphaerae; o__WD2101; f__; g__; s__
98	25	9	9	38	14	19	0	43	0	51b7bb05e03537357395b3e1b37459e7	k__Bacteria; p__Proteobacteria; c__Alphaproteobacteria; o__Rhodospirillales; f__Rhodospirillaceae;	_Skermanella; s__xinjiangensis	25	9	9	38	14	19	0	43	0	k__Bacteria; p__Proteobacteria; c__Alphaproteobacteria; o__Rhodospirillales; f__Rhodospirillaceae; g__Skermanella; s__xinjiangensis
99	11	0	0	14	33	54	9	29	0	babdafed5aa5f5bd675d5b799c1bc264	k__Bacteria; p__Actinobacteria	NA	11	0	0	14	33	54	9	29	0	k__Bacteria; p__Actinobacteria
100	22	0	0	30	0	41	13	59	30	432fcaf8dbb0e79c9c6bcbba3bcff378	k__Bacteria; p__Actinobacteria; c__MB-A2-108; o__0319-7L14; f__;	_; s__	22	0	0	30	0	41	13	59	30	k__Bacteria; p__Actinobacteria; c__MB-A2-108; o__0319-7L14; f__; g__; s__
101	7	0	0	8	0	19	34	30	21	f2398ff1f8ca36c35a31e78cb2eacc0f	k__Bacteria; p__Proteobacteria; c__Betaproteobacteria; o__Burkholderiales; f__Comamonadaceae	NA	7	0	0	8	0	19	34	30	21	k__Bacteria; p__Proteobacteria; c__Betaproteobacteria; o__Burkholderiales; f__Comamonadaceae
102	15	0	0	17	30	57	0	26	35	28601aea8b826866940d75bc9fca5da6	k__Bacteria; p__Verrucomicrobia; c__[Pedosphaerae]; o__[Pedosphaerales]; f__[Pedosphaeraceae];	_; s__	15	0	0	17	30	57	0	26	35	k__Bacteria; p__Verrucomicrobia; c__[Pedosphaerae]; o__[Pedosphaerales]; f__[Pedosphaeraceae]; g__; s__
103	0	0	0	14	14	35	17	32	75	c5196532f0630e6a16bba1ad2f160e63	k__Bacteria; p__; c__; o__; f__;	_; s__	0	0	0	14	14	35	17	32	75	k__Bacteria; p__; c__; o__; f__; g__; s__
104	11	0	0	9	0	17	39	28	40	5f12defad0fa52e92f54ae199fad035f	k__Bacteria; p__Chloroflexi; c__Anaerolineae; o__Caldilineales; f__Caldilineaceae;	_Litorilinea; s__aerophila	11	0	0	9	0	17	39	28	40	k__Bacteria; p__Chloroflexi; c__Anaerolineae; o__Caldilineales; f__Caldilineaceae; g__Litorilinea; s__aerophila
105	14	0	13	12	19	20	0	0	35	5a23feb38aa28ed4a65cf0ade5440a97	k__Bacteria; p__Actinobacteria; c__Actinobacteria; o__Actinomycetales	NA	14	0	13	12	19	20	0	0	35	k__Bacteria; p__Actinobacteria; c__Actinobacteria; o__Actinomycetales
106	15	2	0	33	0	17	6	0	22	527f56b775f4bd772dae427e0685f75b	k__Bacteria; p__Proteobacteria; c__Betaproteobacteria	NA	15	2	0	33	0	17	6	0	22	k__Bacteria; p__Proteobacteria; c__Betaproteobacteria
107	24	0	0	18	0	23	40	25	44	2bbf366e0cc45f81980e04a36a13f451	k__Bacteria; p__Actinobacteria	NA	24	0	0	18	0	23	40	25	44	k__Bacteria; p__Actinobacteria
108	10	15	8	12	8	8	0	10	23	f886cf00eb85c7993ac284ffa9c6d26b	k__Bacteria; p__Planctomycetes; c__Planctomycetia; o__Gemmatales; f__Gemmataceae;	_; s__	10	15	8	12	8	8	0	10	23	k__Bacteria; p__Planctomycetes; c__Planctomycetia; o__Gemmatales; f__Gemmataceae; g__; s__
109	27	0	0	26	29	19	32	0	27	9cda132bee276fc81276a6fe550d08f7	k__Bacteria; p__Actinobacteria; c__Thermoleophilia; o__Gaiellales; f__Gaiellaceae;	_Gaiella; s__occulta	27	0	0	26	29	19	32	0	27	k__Bacteria; p__Actinobacteria; c__Thermoleophilia; o__Gaiellales; f__Gaiellaceae; g__Gaiella; s__occulta
110	18	0	0	12	9	39	27	27	26	dee63cb71785ae3266fdfe30899dc1d0	k__Bacteria; p__Chloroflexi; c__Chloroflexi; o__[Roseiflexales]; f__;	_; s__	18	0	0	12	9	39	27	27	26	k__Bacteria; p__Chloroflexi; c__Chloroflexi; o__[Roseiflexales]; f__; g__; s__
111	17	0	0	22	13	23	0	8	26	bf583c13dda266999e0eb629e0f1a114	k__Bacteria; p__Proteobacteria; c__Betaproteobacteria	NA	17	0	0	22	13	23	0	8	26	k__Bacteria; p__Proteobacteria; c__Betaproteobacteria
112	0	30	26	0	10	11	0	16	39	3d0513af3310a8eabcf3ca5cff7c84b1	k__Bacteria; p__Proteobacteria; c__Alphaproteobacteria; o__Rhizobiales	NA	0	30	26	0	10	11	0	16	39	k__Bacteria; p__Proteobacteria; c__Alphaproteobacteria; o__Rhizobiales
113	19	10	0	12	14	31	0	18	26	ade10d470bbe47290c9d10507ba737ad	k__Bacteria; p__Actinobacteria; c__Thermoleophilia; o__Gaiellales; f__Gaiellaceae;	_Gaiella; s__occulta	19	10	0	12	14	31	0	18	26	k__Bacteria; p__Actinobacteria; c__Thermoleophilia; o__Gaiellales; f__Gaiellaceae; g__Gaiella; s__occulta
114	13	0	0	17	16	34	25	77	0	6a56644fe5b19d18803cfde28c781245	k__Bacteria; p__Chloroflexi; c__Ktedonobacteria; o__Ktedonobacterales; f__Ktedonobacteraceae;	_FFCH10602; s__	13	0	0	17	16	34	25	77	0	k__Bacteria; p__Chloroflexi; c__Ktedonobacteria; o__Ktedonobacterales; f__Ktedonobacteraceae; g__FFCH10602; s__
115	8	0	0	22	14	25	18	41	53	6a829e4028842111d860486fed9ca4be	k__Bacteria; p__; c__; o__; f__;	_; s__	8	0	0	22	14	25	18	41	53	k__Bacteria; p__; c__; o__; f__; g__; s__
116	38	0	0	35	10	53	24	0	42	17e4ef4b24b0c192521e511408fd0801	k__Bacteria; p__Actinobacteria	NA	38	0	0	35	10	53	24	0	42	k__Bacteria; p__Actinobacteria
117	27	0	0	26	9	20	36	26	51	f19b4f6fa43ae71b58338542eb7ce654	k__Bacteria; p__Proteobacteria; c__Deltaproteobacteria; o__Myxococcales; f__;	_; s__	27	0	0	26	9	20	36	26	51	k__Bacteria; p__Proteobacteria; c__Deltaproteobacteria; o__Myxococcales; f__; g__; s__
118	11	11	0	14	0	21	14	13	20	e3bb12d627da2ad14077617fab340a34	k__Bacteria; p__Actinobacteria; c__Thermoleophilia; o__Gaiellales; f__Gaiellaceae;	_Gaiella; s__occulta	11	11	0	14	0	21	14	13	20	k__Bacteria; p__Actinobacteria; c__Thermoleophilia; o__Gaiellales; f__Gaiellaceae; g__Gaiella; s__occulta
119	0	15	0	16	0	20	5	19	13	141b5bc5c976ec797c514c6cb4b8b94a	k__Bacteria; p__Proteobacteria; c__Deltaproteobacteria; o__Myxococcales; f__Myxococcaceae;	_; s__	0	15	0	16	0	20	5	19	13	k__Bacteria; p__Proteobacteria; c__Deltaproteobacteria; o__Myxococcales; f__Myxococcaceae; g__; s__
120	9	0	0	11	10	65	3	15	34	993e86ff82f220a72cf4bf8e95fcb4ad	k__Bacteria; p__Bacteroidetes; c__[Saprospirae]; o__[Saprospirales]; f__Chitinophagaceae	NA	9	0	0	11	10	65	3	15	34	k__Bacteria; p__Bacteroidetes; c__[Saprospirae]; o__[Saprospirales]; f__Chitinophagaceae
121	11	0	0	21	4	12	35	41	30	31cb04ff06f0891925778c1b86d1554d	k__Bacteria; p__Verrucomicrobia; c__[Pedosphaerae]; o__[Pedosphaerales]; f__[Pedosphaeraceae];	_; s__	11	0	0	21	4	12	35	41	30	k__Bacteria; p__Verrucomicrobia; c__[Pedosphaerae]; o__[Pedosphaerales]; f__[Pedosphaeraceae]; g__; s__
122	14	16	28	9	0	7	0	20	0	44abd39d3cf2e8f0b06ed0628bd70631	k__Bacteria; p__Verrucomicrobia; c__[Pedosphaerae]; o__[Pedosphaerales]; f__[Pedosphaeraceae];	_; s__	14	16	28	9	0	7	0	20	0	k__Bacteria; p__Verrucomicrobia; c__[Pedosphaerae]; o__[Pedosphaerales]; f__[Pedosphaeraceae]; g__; s__
123	10	17	0	0	10	12	0	11	21	13ca649df98ca2a642d728d4f8e2076c	k__Bacteria; p__Proteobacteria; c__Alphaproteobacteria; o__Rhodospirillales; f__Rhodospirillaceae	NA	10	17	0	0	10	12	0	11	21	k__Bacteria; p__Proteobacteria; c__Alphaproteobacteria; o__Rhodospirillales; f__Rhodospirillaceae
124	13	0	0	8	17	16	13	14	16	2e19c8de365ddb828ac7877fd4863010	k__Bacteria; p__Chloroflexi; c__TK10; o__B07_WMSP1; f__FFCH4570;	_; s__	13	0	0	8	17	16	13	14	16	k__Bacteria; p__Chloroflexi; c__TK10; o__B07_WMSP1; f__FFCH4570; g__; s__
125	0	8	8	0	11	12	17	9	15	33a98c4052b211bfb355e00333697314	k__Bacteria; p__Actinobacteria; c__Actinobacteria; o__Actinomycetales	NA	0	8	8	0	11	12	17	9	15	k__Bacteria; p__Actinobacteria; c__Actinobacteria; o__Actinomycetales
126	18	0	0	9	20	31	0	16	12	4662c9b93d02310f7d5aa3c42788f689	k__Bacteria; p__Planctomycetes; c__Planctomycetia; o__Gemmatales; f__Gemmataceae;	_; s__	18	0	0	9	20	31	0	16	12	k__Bacteria; p__Planctomycetes; c__Planctomycetia; o__Gemmatales; f__Gemmataceae; g__; s__
127	18	0	0	9	14	16	22	48	18	1366dfa85296e1a6230d5b76b7095d5c	k__Bacteria	NA	18	0	0	9	14	16	22	48	18	k__Bacteria
128	17	6	5	0	0	27	0	14	20	af2fc4c549dd849af84dda7bee21102a	k__Bacteria; p__Proteobacteria; c__Gammaproteobacteria	NA	17	6	5	0	0	27	0	14	20	k__Bacteria; p__Proteobacteria; c__Gammaproteobacteria
129	12	0	0	9	0	16	17	26	24	18ace0601bf34fb31cba143575dc594e	k__Bacteria; p__Proteobacteria	NA	12	0	0	9	0	16	17	26	24	k__Bacteria; p__Proteobacteria
130	11	0	0	19	10	32	14	8	14	955ba08489ec8096c85daa7d888c3bae	k__Bacteria; p__Chloroflexi; c__Anaerolineae; o__Anaerolineales; f__Anaerolinaceae;	_Anaerolinea; s__	11	0	0	19	10	32	14	8	14	k__Bacteria; p__Chloroflexi; c__Anaerolineae; o__Anaerolineales; f__Anaerolinaceae; g__Anaerolinea; s__
131	17	0	0	13	0	9	21	16	37	8420bbd27ed0f17794ef5a5e17986ba1	k__Bacteria; p__Verrucomicrobia; c__[Pedosphaerae]; o__[Pedosphaerales]; f__[Pedosphaeraceae];	_; s__	17	0	0	13	0	9	21	16	37	k__Bacteria; p__Verrucomicrobia; c__[Pedosphaerae]; o__[Pedosphaerales]; f__[Pedosphaeraceae]; g__; s__
132	18	0	0	17	0	24	29	17	12	1fda9f63851b2ab3734c77ac67b83a07	k__Bacteria; p__Verrucomicrobia; c__[Spartobacteria]; o__[Chthoniobacterales]; f__[Chthoniobacteraceae];	_DA101; s__	18	0	0	17	0	24	29	17	12	k__Bacteria; p__Verrucomicrobia; c__[Spartobacteria]; o__[Chthoniobacterales]; f__[Chthoniobacteraceae]; g__DA101; s__
133	9	0	0	10	16	22	0	15	24	a5859bad2f0ffdb5c3b24692068adbf4	k__Bacteria	NA	9	0	0	10	16	22	0	15	24	k__Bacteria
134	6	0	8	8	0	15	27	0	19	297a82aea6f66a03cc175e3eba3fe8a4	k__Bacteria	NA	6	0	8	8	0	15	27	0	19	k__Bacteria
135	8	0	0	7	0	15	8	23	15	5119ed34676d91a1003d52a7cad2ec07	k__Bacteria; p__Planctomycetes; c__Phycisphaerae; o__WD2101; f__;	_; s__	8	0	0	7	0	15	8	23	15	k__Bacteria; p__Planctomycetes; c__Phycisphaerae; o__WD2101; f__; g__; s__
136	10	0	0	0	10	18	26	15	13	75816667cf66ee1be420dd11244136d3	k__Bacteria; p__Planctomycetes; c__Phycisphaerae; o__WD2101; f__;	_; s__	10	0	0	0	10	18	26	15	13	k__Bacteria; p__Planctomycetes; c__Phycisphaerae; o__WD2101; f__; g__; s__
137	0	6	3	0	14	10	0	15	7	a590d6b43ac7ede68e95903742969297	k__Bacteria; p__Spirochaetes; c__Spirochaetes; o__Spirochaetales; f__Spirochaetaceae;	_Spirochaeta	0	6	3	0	14	10	0	15	7	k__Bacteria; p__Spirochaetes; c__Spirochaetes; o__Spirochaetales; f__Spirochaetaceae; g__Spirochaeta
138	7	9	0	5	12	7	4	0	0	fec6d996e3c693eb338aa11729311f01	k__Bacteria	NA	7	9	0	5	12	7	4	0	0	k__Bacteria
139	14	0	0	0	10	7	20	16	8	29f024f3cf9bb83e7a39834d87f9877d	k__Bacteria; p__Chloroflexi; c__Ktedonobacteria; o__Thermogemmatisporales; f__Thermogemmatisporaceae;	_; s__	14	0	0	0	10	7	20	16	8	k__Bacteria; p__Chloroflexi; c__Ktedonobacteria; o__Thermogemmatisporales; f__Thermogemmatisporaceae; g__; s__
140	25	0	0	31	35	25	0	7	8	6a65aaaeb4984cd92230803cffcb077d	k__Bacteria; p__Acidobacteria; c__Acidobacteriia; o__Acidobacteriales	NA	25	0	0	31	35	25	0	7	8	k__Bacteria; p__Acidobacteria; c__Acidobacteriia; o__Acidobacteriales
141	0	0	16	0	17	14	10	12	17	25791a4a3e099105de17ef7026d12970	k__Bacteria; p__Planctomycetes; c__Planctomycetia; o__Gemmatales; f__Gemmataceae;	_; s__	0	0	16	0	17	14	10	12	17	k__Bacteria; p__Planctomycetes; c__Planctomycetia; o__Gemmatales; f__Gemmataceae; g__; s__
142	12	0	0	10	0	28	9	5	11	5f7a8dfd8bc376b60b4e75fd698497eb	k__Bacteria; p__Actinobacteria; c__Actinobacteria; o__Actinomycetales	NA	12	0	0	10	0	28	9	5	11	k__Bacteria; p__Actinobacteria; c__Actinobacteria; o__Actinomycetales
143	18	7	3	22	15	18	0	0	0	e28f95f1380e9aae85ecd5e38b2ea20e	k__Bacteria; p__Proteobacteria; c__Gammaproteobacteria	NA	18	7	3	22	15	18	0	0	0	k__Bacteria; p__Proteobacteria; c__Gammaproteobacteria
144	0	0	5	8	4	7	13	18	0	a586ec7f4d04709d086b8c5490ca1b88	k__Bacteria; p__Proteobacteria; c__Alphaproteobacteria; o__Rhodospirillales; f__Rhodospirillaceae	NA	0	0	5	8	4	7	13	18	0	k__Bacteria; p__Proteobacteria; c__Alphaproteobacteria; o__Rhodospirillales; f__Rhodospirillaceae
145	14	0	0	1	2	17	13	10	27	cb043e0df2cf99950a9233580083a26c	k__Bacteria; p__Proteobacteria; c__Betaproteobacteria; o__Burkholderiales; f__Comamonadaceae	NA	14	0	0	1	2	17	13	10	27	k__Bacteria; p__Proteobacteria; c__Betaproteobacteria; o__Burkholderiales; f__Comamonadaceae
146	6	6	0	0	0	5	12	5	8	8ebfccb8956443a01de48bc177222742	k__Bacteria; p__Actinobacteria	NA	6	6	0	0	0	5	12	5	8	k__Bacteria; p__Actinobacteria
147	11	0	0	15	6	11	7	8	11	eea189e50bfb486f8d959aab6291e675	k__Bacteria; p__Actinobacteria	NA	11	0	0	15	6	11	7	8	11	k__Bacteria; p__Actinobacteria
