# Supplementary material for: Characterizing changes in soil microbiome abundance and diversity due to different cover crop techniques
Source: PLoS One. 2020 May 5;15(5):e0232453. doi: 10.1371/journal.pone.0232453 (PMC7199946; doi:10.1371/journal.pone.0232453)
Supplement: S7 File — For every time point, there was a full list of all the bacterial types that were unique to each treatment summarized in a csv file (ex. “S7 File -> tp1 -> C_unique.csv” was the list of unique bacterial types for the control treatment at time point 1) including the identifier code, taxonomy code, ASV count for each bacterial type. Relatively unique populations were also listed for future references. (ZIP) [file pone.0232453.s011.zip › S7_File/tp3/C_unique.csv]

	C1.1.x	C1.2.x	C1.3.x	C2.1.x	C2.2.x	C2.3.x	C3.1.x	C3.2.x	C3.3.x	#OTU ID	phylum	genus	C1.1.y	C1.2.y	C1.3.y	C2.1.y	C2.2.y	C2.3.y	C3.1.y	C3.2.y	C3.3.y	Taxon.y
1	119	67	562	0	238	410	48	0	0	f666eb2a23cb00c02f54ba8e707f184c	k__Bacteria; p__Acidobacteria; c__Acidobacteriia; o__Acidobacteriales	NA	119	67	562	0	238	410	48	0	0	k__Bacteria; p__Acidobacteria; c__Acidobacteriia; o__Acidobacteriales
2	245	73	135	20	119	201	34	0	36	c1611f8ea7ccf315f0015543ab9ac687	k__Bacteria; p__Chloroflexi; c__Ktedonobacteria; o__JG30-KF-AS9; f__;	_; s__	245	73	135	20	119	201	34	0	36	k__Bacteria; p__Chloroflexi; c__Ktedonobacteria; o__JG30-KF-AS9; f__; g__; s__
3	83	102	115	175	117	152	106	60	89	91327752c59286b46cb23a6282247f78	k__Bacteria; p__Proteobacteria; c__Alphaproteobacteria; o__Rhizobiales	NA	83	102	115	175	117	152	106	60	89	k__Bacteria; p__Proteobacteria; c__Alphaproteobacteria; o__Rhizobiales
4	135	18	202	12	126	257	34	12	28	bbecfbd5803bae6741041c2f18706bff	k__Bacteria; p__Proteobacteria; c__Betaproteobacteria	NA	135	18	202	12	126	257	34	12	28	k__Bacteria; p__Proteobacteria; c__Betaproteobacteria
5	0	0	74	225	122	106	119	0	128	73f6bde9f0ad07cf7db05ba3357ac7ed	k__Bacteria; p__Actinobacteria; c__Actinobacteria; o__Actinomycetales; f__Thermomonosporaceae;	_Actinomadura; s__alba	0	0	74	225	122	106	119	0	128	k__Bacteria; p__Actinobacteria; c__Actinobacteria; o__Actinomycetales; f__Thermomonosporaceae; g__Actinomadura; s__alba
6	37	49	37	191	158	216	90	41	76	04312dd4456d470bd8dd48d3698dc2ae	k__Bacteria; p__Actinobacteria; c__Thermoleophilia; o__Gaiellales; f__Gaiellaceae;	_Gaiella; s__occulta	37	49	37	191	158	216	90	41	76	k__Bacteria; p__Actinobacteria; c__Thermoleophilia; o__Gaiellales; f__Gaiellaceae; g__Gaiella; s__occulta
7	15	0	25	22	79	906	0	0	63	8c81bbf843316b5d249c8ae3bac7110f	k__Bacteria; p__Proteobacteria; c__Alphaproteobacteria; o__Rhizobiales; f__Beijerinckiaceae;	_Methylocapsa	15	0	25	22	79	906	0	0	63	k__Bacteria; p__Proteobacteria; c__Alphaproteobacteria; o__Rhizobiales; f__Beijerinckiaceae; g__Methylocapsa
8	71	70	60	74	78	108	70	55	113	c4dba81598014e1fde1f10eb1dd44907	k__Bacteria	NA	71	70	60	74	78	108	70	55	113	k__Bacteria
9	122	0	154	24	160	275	27	0	20	22db17b872653c53f4153d9ebf58d6e1	k__Bacteria; p__Acidobacteria; c__Acidobacteriia; o__Acidobacteriales; f__Acidobacteriaceae	NA	122	0	154	24	160	275	27	0	20	k__Bacteria; p__Acidobacteria; c__Acidobacteriia; o__Acidobacteriales; f__Acidobacteriaceae
10	149	128	154	97	106	188	102	5	0	075012ede6d6c8204aa825f2fdb90d3d	k__Bacteria; p__Chloroflexi; c__Ktedonobacteria	NA	149	128	154	97	106	188	102	5	0	k__Bacteria; p__Chloroflexi; c__Ktedonobacteria
11	173	51	84	102	132	277	52	0	0	ed4646ce24abee39d6672518adcd2940	k__Bacteria; p__Acidobacteria; c__Acidobacteriia; o__Acidobacteriales	NA	173	51	84	102	132	277	52	0	0	k__Bacteria; p__Acidobacteria; c__Acidobacteriia; o__Acidobacteriales
12	48	74	43	525	118	120	86	0	36	e45eef5db8f229c1bb6965ac23081585	k__Bacteria; p__Proteobacteria; c__Alphaproteobacteria; o__Rhizobiales	NA	48	74	43	525	118	120	86	0	36	k__Bacteria; p__Proteobacteria; c__Alphaproteobacteria; o__Rhizobiales
13	33	0	35	11	9	341	43	0	0	69d30d236fb0f41b9447b17dbd18ee9f	k__Bacteria; p__Chloroflexi; c__Ktedonobacteria; o__Ktedonobacterales; f__Ktedonobacteraceae;	_FFCH10602; s__	33	0	35	11	9	341	43	0	0	k__Bacteria; p__Chloroflexi; c__Ktedonobacteria; o__Ktedonobacterales; f__Ktedonobacteraceae; g__FFCH10602; s__
14	101	57	113	287	90	84	77	13	26	3b575adbd4609151e0ae26a96eed6035	k__Bacteria; p__Acidobacteria; c__Acidobacteriia; o__Acidobacteriales; f__Acidobacteriaceae	NA	101	57	113	287	90	84	77	13	26	k__Bacteria; p__Acidobacteria; c__Acidobacteriia; o__Acidobacteriales; f__Acidobacteriaceae
15	55	91	60	263	76	82	44	0	24	6e349e12397b6a502b56e60cf5d8c84f	k__Bacteria; p__Acidobacteria; c__Acidobacteriia; o__Acidobacteriales; f__Acidobacteriaceae;	_Telmatobacter; s__bradus	55	91	60	263	76	82	44	0	24	k__Bacteria; p__Acidobacteria; c__Acidobacteriia; o__Acidobacteriales; f__Acidobacteriaceae; g__Telmatobacter; s__bradus
16	0	65	30	30	66	96	103	16	34	d30f014f3e1eb5a7d25daa52bd12662c	k__Bacteria; p__Chloroflexi; c__Ktedonobacteria; o__Thermogemmatisporales; f__Thermogemmatisporaceae;	_; s__	0	65	30	30	66	96	103	16	34	k__Bacteria; p__Chloroflexi; c__Ktedonobacteria; o__Thermogemmatisporales; f__Thermogemmatisporaceae; g__; s__
17	98	153	119	62	80	154	91	0	0	d61f02273f74ebfd82007be99d73167a	k__Bacteria; p__Planctomycetes; c__Phycisphaerae; o__WD2101; f__;	_; s__	98	153	119	62	80	154	91	0	0	k__Bacteria; p__Planctomycetes; c__Phycisphaerae; o__WD2101; f__; g__; s__
18	131	99	101	53	138	112	0	0	0	407531afdebfe6d2e72bef7db994f259	k__Bacteria; p__Acidobacteria; c__Acidobacteriia; o__Acidobacteriales	NA	131	99	101	53	138	112	0	0	0	k__Bacteria; p__Acidobacteria; c__Acidobacteriia; o__Acidobacteriales
19	117	49	202	0	12	283	94	0	0	97c0d5025f1279379dce3230e898c10e	k__Bacteria; p__AD3; c__JG37-AG-4; o__; f__;	_; s__	117	49	202	0	12	283	94	0	0	k__Bacteria; p__AD3; c__JG37-AG-4; o__; f__; g__; s__
20	53	85	142	71	119	126	48	0	0	30317551a8b7c9d645564dbf62004b6a	k__Bacteria; p__Gemmatimonadetes; c__Gemmatimonadetes; o__; f__;	_; s__	53	85	142	71	119	126	48	0	0	k__Bacteria; p__Gemmatimonadetes; c__Gemmatimonadetes; o__; f__; g__; s__
21	159	63	84	52	53	164	23	0	0	d6f58081ff44c7454c4b8af4c423c0b2	k__Bacteria; p__Verrucomicrobia; c__[Spartobacteria]; o__[Chthoniobacterales]; f__[Chthoniobacteraceae];	_Candidatus Xiphinematobacter; s__	159	63	84	52	53	164	23	0	0	k__Bacteria; p__Verrucomicrobia; c__[Spartobacteria]; o__[Chthoniobacterales]; f__[Chthoniobacteraceae]; g__Candidatus Xiphinematobacter; s__
22	65	24	50	86	138	179	41	0	22	ce17d7637ddb120eb937351686b80679	k__Bacteria; p__Acidobacteria; c__Acidobacteriia; o__Acidobacteriales; f__Acidobacteriaceae	NA	65	24	50	86	138	179	41	0	22	k__Bacteria; p__Acidobacteria; c__Acidobacteriia; o__Acidobacteriales; f__Acidobacteriaceae
23	96	0	73	97	74	222	44	0	0	ab440ba93da05733c7ac3ab7cedca049	k__Bacteria; p__Acidobacteria; c__Acidobacteriia; o__Acidobacteriales; f__Acidobacteriaceae	NA	96	0	73	97	74	222	44	0	0	k__Bacteria; p__Acidobacteria; c__Acidobacteriia; o__Acidobacteriales; f__Acidobacteriaceae
24	23	80	17	0	0	24	29	102	133	82ad4b540ef90310191016c0066ec0e9	k__Bacteria; p__Proteobacteria; c__Alphaproteobacteria; o__Rhizobiales	NA	23	80	17	0	0	24	29	102	133	k__Bacteria; p__Proteobacteria; c__Alphaproteobacteria; o__Rhizobiales
25	63	76	80	85	90	149	48	0	0	f306fdcb1a620b8625b250c3ecbc800d	k__Bacteria; p__Acidobacteria; c__Acidobacteriia; o__Acidobacteriales	NA	63	76	80	85	90	149	48	0	0	k__Bacteria; p__Acidobacteria; c__Acidobacteriia; o__Acidobacteriales
26	72	57	126	0	42	170	20	0	0	7bbfa19e25fa1bace5d8eca7b0edd69b	k__Bacteria; p__Verrucomicrobia; c__[Spartobacteria]; o__[Chthoniobacterales]; f__[Chthoniobacteraceae];	_DA101; s__	72	57	126	0	42	170	20	0	0	k__Bacteria; p__Verrucomicrobia; c__[Spartobacteria]; o__[Chthoniobacterales]; f__[Chthoniobacteraceae]; g__DA101; s__
27	103	40	72	187	35	78	42	0	0	e731dc76cf14fd7e4295261a4a0cb4ba	k__Bacteria; p__Proteobacteria; c__Alphaproteobacteria; o__Rhizobiales	NA	103	40	72	187	35	78	42	0	0	k__Bacteria; p__Proteobacteria; c__Alphaproteobacteria; o__Rhizobiales
28	30	59	32	91	70	84	63	31	50	744cd61ad7df12982b40f67722075e4e	k__Bacteria; p__Verrucomicrobia; c__[Pedosphaerae]; o__[Pedosphaerales]; f__[Pedosphaeraceae];	_; s__	30	59	32	91	70	84	63	31	50	k__Bacteria; p__Verrucomicrobia; c__[Pedosphaerae]; o__[Pedosphaerales]; f__[Pedosphaeraceae]; g__; s__
29	31	30	30	270	44	116	32	0	0	ca73d33fc13181f3bd32e068e9db4dc9	k__Bacteria; p__Acidobacteria; c__Acidobacteriia; o__Acidobacteriales; f__Koribacteraceae;	_Candidatus Koribacter; s__versatilis	31	30	30	270	44	116	32	0	0	k__Bacteria; p__Acidobacteria; c__Acidobacteriia; o__Acidobacteriales; f__Koribacteraceae; g__Candidatus Koribacter; s__versatilis
30	0	61	0	80	22	73	73	22	40	9d0b5d38071fe158d34593d2c5c8dee7	k__Bacteria; p__Proteobacteria; c__Gammaproteobacteria; o__Xanthomonadales; f__Xanthomonadaceae;	_Lysobacter	0	61	0	80	22	73	73	22	40	k__Bacteria; p__Proteobacteria; c__Gammaproteobacteria; o__Xanthomonadales; f__Xanthomonadaceae; g__Lysobacter
31	4	38	15	77	344	153	44	0	11	a754a678b7c2ce346d6ef9da0379351f	k__Bacteria; p__Chloroflexi; c__Ktedonobacteria; o__Ktedonobacterales; f__Ktedonobacteraceae;	_; s__	4	38	15	77	344	153	44	0	11	k__Bacteria; p__Chloroflexi; c__Ktedonobacteria; o__Ktedonobacterales; f__Ktedonobacteraceae; g__; s__
32	74	40	35	32	37	85	69	0	70	47d096a2a063f1b85937b28761d829c2	k__Bacteria; p__Planctomycetes; c__Planctomycetia; o__Gemmatales; f__Isosphaeraceae;	_Nostocoida	74	40	35	32	37	85	69	0	70	k__Bacteria; p__Planctomycetes; c__Planctomycetia; o__Gemmatales; f__Isosphaeraceae; g__Nostocoida
33	0	0	45	418	65	28	16	47	31	dfd27f2aa98bbd1158c47aede23f96c3	k__Bacteria; p__Verrucomicrobia; c__[Spartobacteria]; o__[Chthoniobacterales]; f__[Chthoniobacteraceae];	_DA101; s__	0	0	45	418	65	28	16	47	31	k__Bacteria; p__Verrucomicrobia; c__[Spartobacteria]; o__[Chthoniobacterales]; f__[Chthoniobacteraceae]; g__DA101; s__
34	50	71	67	31	34	91	0	31	54	47be19416ed7499b8cd4eeb7207744b7	k__Bacteria; p__Verrucomicrobia; c__[Spartobacteria]; o__[Chthoniobacterales]; f__[Chthoniobacteraceae];	_DA101; s__	50	71	67	31	34	91	0	31	54	k__Bacteria; p__Verrucomicrobia; c__[Spartobacteria]; o__[Chthoniobacterales]; f__[Chthoniobacteraceae]; g__DA101; s__
35	0	84	41	0	21	0	39	75	106	091fb6de6ffbfbbab24d680d9b2f0067	k__Bacteria; p__Planctomycetes; c__Planctomycetia; o__Pirellulales; f__Pirellulaceae;	_planctomycete; s__MS1399	0	84	41	0	21	0	39	75	106	k__Bacteria; p__Planctomycetes; c__Planctomycetia; o__Pirellulales; f__Pirellulaceae; g__planctomycete; s__MS1399
36	21	52	30	156	42	156	24	0	25	bfa041548145fd9baa8baa67b50f8695	k__Bacteria; p__Proteobacteria; c__Alphaproteobacteria; o__Rhodospirillales; f__Rhodospirillaceae;	_Dongia; s__mobilis	21	52	30	156	42	156	24	0	25	k__Bacteria; p__Proteobacteria; c__Alphaproteobacteria; o__Rhodospirillales; f__Rhodospirillaceae; g__Dongia; s__mobilis
37	287	41	14	0	14	69	40	0	0	9f2b5a6a05b82007355fe18572f8772b	k__Bacteria; p__Chloroflexi; c__Ktedonobacteria; o__Thermogemmatisporales; f__Thermogemmatisporaceae;	_; s__	287	41	14	0	14	69	40	0	0	k__Bacteria; p__Chloroflexi; c__Ktedonobacteria; o__Thermogemmatisporales; f__Thermogemmatisporaceae; g__; s__
38	46	42	58	20	107	81	47	0	0	493c305e89d2d4e8093e334ab45bd860	k__Bacteria; p__Bacteroidetes; c__[Saprospirae]; o__[Saprospirales]; f__Chitinophagaceae;	_Trachelomonas; s__volvocinopsis	46	42	58	20	107	81	47	0	0	k__Bacteria; p__Bacteroidetes; c__[Saprospirae]; o__[Saprospirales]; f__Chitinophagaceae; g__Trachelomonas; s__volvocinopsis
39	122	0	74	22	23	86	37	0	0	ac79a9522470d7b8d5dd08728191e34c	k__Bacteria; p__Firmicutes; c__Bacilli; o__Bacillales; f__Planococcaceae	NA	122	0	74	22	23	86	37	0	0	k__Bacteria; p__Firmicutes; c__Bacilli; o__Bacillales; f__Planococcaceae
40	0	73	40	0	13	69	54	40	108	afb76bd5f8393213672b4928a57ca555	k__Bacteria	NA	0	73	40	0	13	69	54	40	108	k__Bacteria
41	69	0	38	35	25	69	87	0	0	841bf03fc4fa303c5f976a64a370c8f4	k__Bacteria; p__Firmicutes; c__Bacilli; o__Bacillales; f__Planococcaceae	NA	69	0	38	35	25	69	87	0	0	k__Bacteria; p__Firmicutes; c__Bacilli; o__Bacillales; f__Planococcaceae
42	64	78	93	0	0	88	72	0	89	5893b521b9b64ffcab5b4a103e6d0052	k__Bacteria; p__Proteobacteria; c__Alphaproteobacteria; o__Rhizobiales; f__Hyphomicrobiaceae;	_Rhodomicrobium; s__vannielii	64	78	93	0	0	88	72	0	89	k__Bacteria; p__Proteobacteria; c__Alphaproteobacteria; o__Rhizobiales; f__Hyphomicrobiaceae; g__Rhodomicrobium; s__vannielii
43	112	0	65	71	66	166	54	11	0	099a48aed2e4f6457213d01dad01be1a	k__Bacteria; p__Actinobacteria; c__Actinobacteria; o__Actinomycetales; f__Thermomonosporaceae;	_Actinomadura	112	0	65	71	66	166	54	11	0	k__Bacteria; p__Actinobacteria; c__Actinobacteria; o__Actinomycetales; f__Thermomonosporaceae; g__Actinomadura
44	29	71	0	0	33	43	39	59	78	29fae9cc96d99412d89f0d7a1327c2da	k__Bacteria; p__Actinobacteria; c__Thermoleophilia; o__Gaiellales; f__Gaiellaceae;	_Gaiella; s__occulta	29	71	0	0	33	43	39	59	78	k__Bacteria; p__Actinobacteria; c__Thermoleophilia; o__Gaiellales; f__Gaiellaceae; g__Gaiella; s__occulta
45	0	63	20	84	20	48	32	0	30	76f446e1b5c988690a4a074514a256dc	k__Bacteria; p__Actinobacteria; c__Actinobacteria; o__Actinomycetales; f__Actinosynnemataceae	NA	0	63	20	84	20	48	32	0	30	k__Bacteria; p__Actinobacteria; c__Actinobacteria; o__Actinomycetales; f__Actinosynnemataceae
46	93	79	63	0	26	213	31	0	0	597e10e09f07767c07f8983402e8fb59	k__Bacteria; p__Planctomycetes; c__Phycisphaerae; o__WD2101; f__;	_; s__	93	79	63	0	26	213	31	0	0	k__Bacteria; p__Planctomycetes; c__Phycisphaerae; o__WD2101; f__; g__; s__
47	22	43	45	213	66	47	61	0	0	fe39cd58b5fc3ca1815e95af9a01acf9	k__Bacteria; p__Proteobacteria; c__Alphaproteobacteria; o__Rhodospirillales	NA	22	43	45	213	66	47	61	0	0	k__Bacteria; p__Proteobacteria; c__Alphaproteobacteria; o__Rhodospirillales
48	26	32	36	32	19	80	75	21	53	d61da19c964366caa4e27c24cc104f2d	k__Bacteria; p__Actinobacteria; c__Thermoleophilia; o__Solirubrobacterales; f__;	_; s__	26	32	36	32	19	80	75	21	53	k__Bacteria; p__Actinobacteria; c__Thermoleophilia; o__Solirubrobacterales; f__; g__; s__
49	83	39	96	0	12	111	10	0	0	90514c4adb3825cd2efa82fa1239e1dd	k__Bacteria; p__Chloroflexi; c__Ktedonobacteria; o__Thermogemmatisporales; f__Thermogemmatisporaceae;	_; s__	83	39	96	0	12	111	10	0	0	k__Bacteria; p__Chloroflexi; c__Ktedonobacteria; o__Thermogemmatisporales; f__Thermogemmatisporaceae; g__; s__
50	28	44	100	35	80	71	71	17	38	63a1064ce1fdba56c0255b98b187db8d	k__Bacteria; p__Chloroflexi; c__Ktedonobacteria; o__Ktedonobacterales; f__Ktedonobacteraceae	NA	28	44	100	35	80	71	71	17	38	k__Bacteria; p__Chloroflexi; c__Ktedonobacteria; o__Ktedonobacterales; f__Ktedonobacteraceae
51	38	0	25	85	55	71	46	51	44	72bd37d7b04b99c6f952d8d0600a984f	k__Bacteria; p__Acidobacteria; c__Solibacteres; o__Solibacterales	NA	38	0	25	85	55	71	46	51	44	k__Bacteria; p__Acidobacteria; c__Solibacteres; o__Solibacterales
52	40	0	31	35	57	106	71	0	0	3d69a039b0272bc83b9a90c53e811f89	k__Bacteria; p__Chloroflexi; c__Ktedonobacteria; o__Ktedonobacterales; f__Ktedonobacteraceae;	_; s__	40	0	31	35	57	106	71	0	0	k__Bacteria; p__Chloroflexi; c__Ktedonobacteria; o__Ktedonobacterales; f__Ktedonobacteraceae; g__; s__
53	119	0	96	0	52	89	59	0	11	f78b26da8b2fd2aec78b59f446d89956	k__Bacteria; p__Chloroflexi; c__Ktedonobacteria	NA	119	0	96	0	52	89	59	0	11	k__Bacteria; p__Chloroflexi; c__Ktedonobacteria
54	27	38	22	98	61	67	38	0	27	4cdf15bb4a03f871c6c49c61aecbe275	k__Bacteria	NA	27	38	22	98	61	67	38	0	27	k__Bacteria
55	39	47	102	41	65	100	46	0	0	445dacd5c4768b1f925cca1082313fe6	k__Bacteria; p__Proteobacteria; c__Gammaproteobacteria	NA	39	47	102	41	65	100	46	0	0	k__Bacteria; p__Proteobacteria; c__Gammaproteobacteria
56	0	37	0	43	35	72	0	73	90	07d17c1193b3f5aaf0bffe2350e88e23	k__Bacteria	NA	0	37	0	43	35	72	0	73	90	k__Bacteria
57	75	0	67	14	53	86	17	0	0	6240a93aa0cb5c588fb37df1c7254f0d	k__Bacteria; p__Chloroflexi; c__Ktedonobacteria; o__JG30-KF-AS9; f__;	_; s__	75	0	67	14	53	86	17	0	0	k__Bacteria; p__Chloroflexi; c__Ktedonobacteria; o__JG30-KF-AS9; f__; g__; s__
58	57	19	24	30	0	127	45	0	0	3b4abb7fea4a72c071a2e32e2ffa4d2d	k__Bacteria; p__Proteobacteria; c__Deltaproteobacteria; o__Myxococcales; f__;	_; s__	57	19	24	30	0	127	45	0	0	k__Bacteria; p__Proteobacteria; c__Deltaproteobacteria; o__Myxococcales; f__; g__; s__
59	68	46	39	0	28	75	0	0	46	caf2555a534c57f6908ef4fa5346bbac	k__Bacteria; p__Planctomycetes; c__Planctomycetia; o__Planctomycetales; f__Planctomycetaceae;	_Planctomyces; s__	68	46	39	0	28	75	0	0	46	k__Bacteria; p__Planctomycetes; c__Planctomycetia; o__Planctomycetales; f__Planctomycetaceae; g__Planctomyces; s__
60	54	47	26	0	64	55	38	0	69	eb67a49cc4a1dd5964ea338853960fd1	k__Bacteria; p__Chloroflexi; c__TK10; o__B07_WMSP1	NA	54	47	26	0	64	55	38	0	69	k__Bacteria; p__Chloroflexi; c__TK10; o__B07_WMSP1
61	14	11	19	369	40	43	9	0	12	044cbf42344876169d9a3cd10df9109e	k__Bacteria; p__Proteobacteria; c__Deltaproteobacteria; o__Myxococcales; f__;	_; s__	14	11	19	369	40	43	9	0	12	k__Bacteria; p__Proteobacteria; c__Deltaproteobacteria; o__Myxococcales; f__; g__; s__
62	43	42	46	141	28	29	74	0	0	1236624b03dbcddd6f33236c559d0b82	k__Bacteria; p__Planctomycetes; c__Planctomycetia; o__Pirellulales; f__Pirellulaceae;	_Pirellula; s__	43	42	46	141	28	29	74	0	0	k__Bacteria; p__Planctomycetes; c__Planctomycetia; o__Pirellulales; f__Pirellulaceae; g__Pirellula; s__
63	39	68	34	0	45	93	0	0	26	9c9920e761415f16e131faf9837ecf49	k__Bacteria; p__Actinobacteria; c__Actinobacteria; o__Actinomycetales; f__Thermomonosporaceae;	_Actinoallomurus; s__	39	68	34	0	45	93	0	0	26	k__Bacteria; p__Actinobacteria; c__Actinobacteria; o__Actinomycetales; f__Thermomonosporaceae; g__Actinoallomurus; s__
64	0	0	47	54	0	98	41	38	45	05002e5eec0b17478c69888c4ff1281c	k__Bacteria; p__Chloroflexi; c__Ktedonobacteria; o__Ktedonobacterales; f__Ktedonobacteraceae;	_Ktedonobacter; s__racemifer	0	0	47	54	0	98	41	38	45	k__Bacteria; p__Chloroflexi; c__Ktedonobacteria; o__Ktedonobacterales; f__Ktedonobacteraceae; g__Ktedonobacter; s__racemifer
65	34	48	26	36	55	56	0	0	0	8e0420f5c2f1a46e58fa74a3323726e6	k__Bacteria; p__Planctomycetes; c__Phycisphaerae; o__WD2101; f__;	_; s__	34	48	26	36	55	56	0	0	0	k__Bacteria; p__Planctomycetes; c__Phycisphaerae; o__WD2101; f__; g__; s__
66	13	60	154	19	53	36	38	0	0	25a75471044bde55871406551a84a64b	k__Bacteria; p__Chloroflexi; c__Ktedonobacteria; o__Ktedonobacterales; f__Ktedonobacteraceae;	_Ktedonobacter; s__racemifer	13	60	154	19	53	36	38	0	0	k__Bacteria; p__Chloroflexi; c__Ktedonobacteria; o__Ktedonobacterales; f__Ktedonobacteraceae; g__Ktedonobacter; s__racemifer
67	19	10	31	0	0	135	19	0	26	356aee05b8e8186a8806bb1ecfe56f7e	k__Bacteria; p__AD3; c__; o__; f__;	_; s__	19	10	31	0	0	135	19	0	26	k__Bacteria; p__AD3; c__; o__; f__; g__; s__
68	10	75	19	59	16	23	46	21	27	e886c5c23ae7a5420e36b09360f76042	k__Bacteria; p__Proteobacteria; c__Alphaproteobacteria; o__Rhizobiales	NA	10	75	19	59	16	23	46	21	27	k__Bacteria; p__Proteobacteria; c__Alphaproteobacteria; o__Rhizobiales
69	30	33	46	0	30	82	9	0	0	7e54321fe4d5891b6ec027cc10f91bdf	k__Bacteria; p__Acidobacteria; c__Acidobacteriia; o__Acidobacteriales; f__Acidobacteriaceae	NA	30	33	46	0	30	82	9	0	0	k__Bacteria; p__Acidobacteria; c__Acidobacteriia; o__Acidobacteriales; f__Acidobacteriaceae
70	39	59	56	0	49	62	41	0	0	80ddcc524a42872852978d60d50054a0	k__Bacteria; p__Proteobacteria; c__Alphaproteobacteria; o__Rhodospirillales; f__Rhodospirillaceae	NA	39	59	56	0	49	62	41	0	0	k__Bacteria; p__Proteobacteria; c__Alphaproteobacteria; o__Rhodospirillales; f__Rhodospirillaceae
71	15	57	31	0	9	28	33	0	0	56a9134c223ad46aed1efc3d5fd1ce05	k__Bacteria; p__Proteobacteria; c__Betaproteobacteria	NA	15	57	31	0	9	28	33	0	0	k__Bacteria; p__Proteobacteria; c__Betaproteobacteria
72	0	16	30	44	42	42	37	28	0	e87622120792b72d6372a65035ffcb00	k__Bacteria; p__Actinobacteria; c__Thermoleophilia; o__Gaiellales; f__Gaiellaceae;	_Gaiella; s__occulta	0	16	30	44	42	42	37	28	0	k__Bacteria; p__Actinobacteria; c__Thermoleophilia; o__Gaiellales; f__Gaiellaceae; g__Gaiella; s__occulta
73	121	6	25	0	4	115	21	0	0	2bf27b5dc27bc63cc0035c2fda37d5a1	k__Bacteria; p__Chloroflexi; c__Ktedonobacteria; o__Thermogemmatisporales; f__Thermogemmatisporaceae;	_; s__	121	6	25	0	4	115	21	0	0	k__Bacteria; p__Chloroflexi; c__Ktedonobacteria; o__Thermogemmatisporales; f__Thermogemmatisporaceae; g__; s__
74	116	28	28	28	42	58	36	0	0	73016ea31267e3022ac2ab1f08434281	k__Bacteria; p__Actinobacteria; c__Actinobacteria; o__Actinomycetales; f__Micromonosporaceae;	_Rugosimonospora; s__acidiphila	116	28	28	28	42	58	36	0	0	k__Bacteria; p__Actinobacteria; c__Actinobacteria; o__Actinomycetales; f__Micromonosporaceae; g__Rugosimonospora; s__acidiphila
75	150	20	175	0	27	48	35	0	0	b36f8916e63fd037c0fecf66fdbd08d4	k__Bacteria; p__Planctomycetes; c__Planctomycetia; o__Pirellulales; f__Pirellulaceae;	_; s__	150	20	175	0	27	48	35	0	0	k__Bacteria; p__Planctomycetes; c__Planctomycetia; o__Pirellulales; f__Pirellulaceae; g__; s__
76	17	80	105	0	40	127	20	0	0	8e2cb58db489309f025f5b16c268b640	k__Bacteria; p__Acidobacteria; c__Acidobacteriia; o__Acidobacteriales	NA	17	80	105	0	40	127	20	0	0	k__Bacteria; p__Acidobacteria; c__Acidobacteriia; o__Acidobacteriales
77	10	26	0	91	0	0	33	22	32	24857ec6e9e8f998287f0e7fbfc3e2f7	k__Bacteria; p__Proteobacteria; c__Gammaproteobacteria	NA	10	26	0	91	0	0	33	22	32	k__Bacteria; p__Proteobacteria; c__Gammaproteobacteria
78	20	0	41	61	65	73	0	52	31	a916e7b4de03493f08693b3961710614	k__Bacteria; p__Acidobacteria; c__Solibacteres; o__Solibacterales	NA	20	0	41	61	65	73	0	52	31	k__Bacteria; p__Acidobacteria; c__Solibacteres; o__Solibacterales
79	48	13	45	36	52	152	14	0	0	136421f45ebe129bb39fea519935d1ec	k__Bacteria; p__Proteobacteria; c__Gammaproteobacteria	NA	48	13	45	36	52	152	14	0	0	k__Bacteria; p__Proteobacteria; c__Gammaproteobacteria
80	0	91	39	51	42	35	28	17	24	fcbe7ec9b2cd95f46204075252412076	k__Bacteria; p__Acidobacteria; c__Acidobacteriia; o__Acidobacteriales	NA	0	91	39	51	42	35	28	17	24	k__Bacteria; p__Acidobacteria; c__Acidobacteriia; o__Acidobacteriales
81	82	0	40	12	19	97	24	0	0	d2b0de38ef351fb69cc4f8abadf71761	k__Bacteria; p__Actinobacteria; c__Thermoleophilia; o__Gaiellales; f__Gaiellaceae;	_Gaiella; s__occulta	82	0	40	12	19	97	24	0	0	k__Bacteria; p__Actinobacteria; c__Thermoleophilia; o__Gaiellales; f__Gaiellaceae; g__Gaiella; s__occulta
82	57	21	75	18	19	40	29	0	17	5e177d5d24a073e906739aa889524ae4	k__Bacteria; p__Firmicutes; c__Bacilli; o__Bacillales	NA	57	21	75	18	19	40	29	0	17	k__Bacteria; p__Firmicutes; c__Bacilli; o__Bacillales
83	27	29	0	42	24	63	0	0	28	35322d47e11d968636957846abd7bd19	k__Bacteria; p__Actinobacteria; c__Actinobacteria; o__Actinomycetales	NA	27	29	0	42	24	63	0	0	28	k__Bacteria; p__Actinobacteria; c__Actinobacteria; o__Actinomycetales
84	79	7	55	5	14	74	15	0	0	2789b5fd901917bf65f9c6475235a426	k__Bacteria	NA	79	7	55	5	14	74	15	0	0	k__Bacteria
85	42	16	42	61	50	69	33	17	28	dd2d4209c68778ee700088371c7d6b75	k__Bacteria; p__Proteobacteria; c__Alphaproteobacteria; o__Rhizobiales; f__Beijerinckiaceae;	_Methylocapsa	42	16	42	61	50	69	33	17	28	k__Bacteria; p__Proteobacteria; c__Alphaproteobacteria; o__Rhizobiales; f__Beijerinckiaceae; g__Methylocapsa
86	52	0	105	32	100	93	23	0	0	6224c9b437a8885bbccee59b1a0cea13	k__Bacteria; p__Acidobacteria; c__DA052; o__Ellin6513; f__;	_; s__	52	0	105	32	100	93	23	0	0	k__Bacteria; p__Acidobacteria; c__DA052; o__Ellin6513; f__; g__; s__
87	18	38	30	42	31	37	30	20	33	140fa15704cc488f10465358596080c9	k__Bacteria	NA	18	38	30	42	31	37	30	20	33	k__Bacteria
88	100	18	32	8	0	83	32	0	0	8a1ee3a717a8875e2c19d2e90c608d04	k__Bacteria; p__Chloroflexi; c__Ktedonobacteria; o__Ktedonobacterales; f__Ktedonobacteraceae;	_Ktedonobacter; s__racemifer	100	18	32	8	0	83	32	0	0	k__Bacteria; p__Chloroflexi; c__Ktedonobacteria; o__Ktedonobacterales; f__Ktedonobacteraceae; g__Ktedonobacter; s__racemifer
89	31	0	25	59	68	96	14	0	0	ea26a3f0484b6b600ac587de7f9aa7a5	k__Bacteria; p__Proteobacteria; c__Alphaproteobacteria; o__Rhodospirillales; f__Rhodospirillaceae	NA	31	0	25	59	68	96	14	0	0	k__Bacteria; p__Proteobacteria; c__Alphaproteobacteria; o__Rhodospirillales; f__Rhodospirillaceae
90	19	30	55	0	0	45	51	0	56	f7ba9d888c96ba62a83cb9f94eda07b4	k__Bacteria; p__Planctomycetes; c__Planctomycetia; o__Gemmatales; f__Gemmataceae;	_Gemmata; s__	19	30	55	0	0	45	51	0	56	k__Bacteria; p__Planctomycetes; c__Planctomycetia; o__Gemmatales; f__Gemmataceae; g__Gemmata; s__
91	0	37	0	59	8	19	46	29	41	572277dfa87addd9bb8d4ed9c1d50cee	k__Bacteria; p__Proteobacteria; c__Alphaproteobacteria; o__Rhizobiales; f__Xanthobacteraceae	NA	0	37	0	59	8	19	46	29	41	k__Bacteria; p__Proteobacteria; c__Alphaproteobacteria; o__Rhizobiales; f__Xanthobacteraceae
92	0	50	30	0	20	54	0	27	34	583a718107646cd608fe6c8e731280c1	k__Bacteria; p__Proteobacteria; c__Deltaproteobacteria; o__Myxococcales; f__Cystobacteraceae	NA	0	50	30	0	20	54	0	27	34	k__Bacteria; p__Proteobacteria; c__Deltaproteobacteria; o__Myxococcales; f__Cystobacteraceae
93	85	57	44	24	45	68	30	0	0	527d78e560fafed4b606bda237c480e2	k__Bacteria; p__Chloroflexi; c__Ktedonobacteria; o__Ktedonobacterales; f__Ktedonobacteraceae;	_Ktedonobacter; s__racemifer	85	57	44	24	45	68	30	0	0	k__Bacteria; p__Chloroflexi; c__Ktedonobacteria; o__Ktedonobacterales; f__Ktedonobacteraceae; g__Ktedonobacter; s__racemifer
94	31	62	17	53	105	41	0	0	0	5406f72be44a1fd5f480305d6f19ab68	k__Bacteria; p__Planctomycetes; c__Phycisphaerae; o__WD2101; f__;	_; s__	31	62	17	53	105	41	0	0	0	k__Bacteria; p__Planctomycetes; c__Phycisphaerae; o__WD2101; f__; g__; s__
95	53	27	46	25	37	38	19	24	0	76460e5e45936618fcd645657c743b0d	k__Bacteria; p__Firmicutes; c__Clostridia; o__Clostridiales; f__Clostridiaceae;	_Clostridium	53	27	46	25	37	38	19	24	0	k__Bacteria; p__Firmicutes; c__Clostridia; o__Clostridiales; f__Clostridiaceae; g__Clostridium
96	0	28	0	0	39	40	68	25	30	ef6ab6d401d2953afb3a64bc44e6e390	k__Bacteria; p__Actinobacteria; c__Actinobacteria; o__Actinomycetales; f__Streptomycetaceae;	_Streptomyces	0	28	0	0	39	40	68	25	30	k__Bacteria; p__Actinobacteria; c__Actinobacteria; o__Actinomycetales; f__Streptomycetaceae; g__Streptomyces
97	17	34	139	0	77	78	4	0	0	5b9ff1bfbaf09862aea4207f25dce42d	k__Bacteria; p__Verrucomicrobia; c__[Pedosphaerae]; o__[Pedosphaerales]	NA	17	34	139	0	77	78	4	0	0	k__Bacteria; p__Verrucomicrobia; c__[Pedosphaerae]; o__[Pedosphaerales]
98	0	39	0	0	32	31	43	20	40	37fa06b2eca56fa963a1bcf0fa6e2913	k__Bacteria	NA	0	39	0	0	32	31	43	20	40	k__Bacteria
99	37	24	34	46	28	54	53	0	18	36496a6c8998be66ae59f9c9e1998bfb	k__Bacteria; p__Actinobacteria; c__Actinobacteria; o__Actinomycetales; f__Mycobacteriaceae;	_Mycobacterium; s__gordonae	37	24	34	46	28	54	53	0	18	k__Bacteria; p__Actinobacteria; c__Actinobacteria; o__Actinomycetales; f__Mycobacteriaceae; g__Mycobacterium; s__gordonae
100	77	0	31	43	55	49	33	0	0	b02209373619cffdda8b6f8eda05bd9e	k__Bacteria; p__Planctomycetes; c__Planctomycetia; o__Gemmatales; f__Gemmataceae;	_; s__	77	0	31	43	55	49	33	0	0	k__Bacteria; p__Planctomycetes; c__Planctomycetia; o__Gemmatales; f__Gemmataceae; g__; s__
101	27	49	15	14	8	19	33	29	40	5d4a7b3d096f96b3800a4bf0afe432cd	k__Bacteria; p__Proteobacteria; c__Alphaproteobacteria; o__Rhizobiales; f__Rhizobiaceae	NA	27	49	15	14	8	19	33	29	40	k__Bacteria; p__Proteobacteria; c__Alphaproteobacteria; o__Rhizobiales; f__Rhizobiaceae
102	55	56	0	47	47	41	67	0	0	14e62501422ce1c5e91dbb4fcb82398b	k__Bacteria	NA	55	56	0	47	47	41	67	0	0	k__Bacteria
103	0	44	34	0	0	56	64	22	35	5750e2a614e981ba4b07411bb362a75e	k__Bacteria; p__Chloroflexi; c__Ktedonobacteria	NA	0	44	34	0	0	56	64	22	35	k__Bacteria; p__Chloroflexi; c__Ktedonobacteria
104	56	0	52	11	37	58	31	0	0	36848b4a92ff212c0595a72111996bf4	k__Bacteria; p__Proteobacteria; c__Deltaproteobacteria; o__Syntrophobacterales; f__Syntrophobacteraceae;	_; s__	56	0	52	11	37	58	31	0	0	k__Bacteria; p__Proteobacteria; c__Deltaproteobacteria; o__Syntrophobacterales; f__Syntrophobacteraceae; g__; s__
105	54	32	24	25	18	31	21	14	30	5b1ce0c75ece73ed0321b01a79b7efb0	k__Bacteria; p__Proteobacteria; c__Alphaproteobacteria; o__Rhodospirillales; f__Rhodospirillaceae	NA	54	32	24	25	18	31	21	14	30	k__Bacteria; p__Proteobacteria; c__Alphaproteobacteria; o__Rhodospirillales; f__Rhodospirillaceae
106	0	33	17	14	71	43	31	0	19	68bd15a611f42b09804a5101556986dc	k__Bacteria; p__Verrucomicrobia; c__[Pedosphaerae]; o__[Pedosphaerales]; f__[Pedosphaeraceae];	_; s__	0	33	17	14	71	43	31	0	19	k__Bacteria; p__Verrucomicrobia; c__[Pedosphaerae]; o__[Pedosphaerales]; f__[Pedosphaeraceae]; g__; s__
107	33	38	41	58	17	52	59	0	0	7363d107b2a0b5720c66bca295adaa0f	k__Bacteria; p__Chloroflexi; c__Ktedonobacteria; o__Ktedonobacterales; f__Ktedonobacteraceae;	_; s__	33	38	41	58	17	52	59	0	0	k__Bacteria; p__Chloroflexi; c__Ktedonobacteria; o__Ktedonobacterales; f__Ktedonobacteraceae; g__; s__
108	0	0	35	39	75	57	36	0	15	c92e8bb59fe69576797e4984f284870f	k__Bacteria; p__Actinobacteria; c__Thermoleophilia; o__Gaiellales; f__Gaiellaceae;	_Gaiella; s__occulta	0	0	35	39	75	57	36	0	15	k__Bacteria; p__Actinobacteria; c__Thermoleophilia; o__Gaiellales; f__Gaiellaceae; g__Gaiella; s__occulta
109	13	0	18	23	27	65	28	24	34	ef3acfb4ef15a6f0bddcde7e6454d575	k__Bacteria; p__Actinobacteria	NA	13	0	18	23	27	65	28	24	34	k__Bacteria; p__Actinobacteria
110	59	0	43	0	53	71	29	0	17	b2d5b5ae5e35bc307183fd0d9a79988e	k__Bacteria; p__Planctomycetes; c__Planctomycetia; o__Gemmatales; f__Gemmataceae;	_; s__	59	0	43	0	53	71	29	0	17	k__Bacteria; p__Planctomycetes; c__Planctomycetia; o__Gemmatales; f__Gemmataceae; g__; s__
111	19	27	35	0	27	65	0	23	29	6fc574891b1f9ac31407ff51b3a45db3	k__Bacteria; p__Proteobacteria; c__Alphaproteobacteria; o__Rhizobiales	NA	19	27	35	0	27	65	0	23	29	k__Bacteria; p__Proteobacteria; c__Alphaproteobacteria; o__Rhizobiales
112	0	55	0	31	33	0	36	24	36	6dd4e5bfa637514e733e7ee7947ec8c0	k__Bacteria; p__Acidobacteria; c__Acidobacteriia; o__Acidobacteriales; f__Acidobacteriaceae;	_Acidopila; s__rosea	0	55	0	31	33	0	36	24	36	k__Bacteria; p__Acidobacteria; c__Acidobacteriia; o__Acidobacteriales; f__Acidobacteriaceae; g__Acidopila; s__rosea
113	0	32	7	0	7	0	33	25	46	178bced0ac8da49cc31ededf4682690d	k__Bacteria; p__Planctomycetes; c__Phycisphaerae; o__WD2101; f__;	_; s__	0	32	7	0	7	0	33	25	46	k__Bacteria; p__Planctomycetes; c__Phycisphaerae; o__WD2101; f__; g__; s__
114	46	0	42	34	0	46	32	0	41	b60b06d28dfd1fdee3dba1e03991c84d	k__Bacteria; p__Acidobacteria; c__Solibacteres; o__Solibacterales; f__MVS-65;	_; s__	46	0	42	34	0	46	32	0	41	k__Bacteria; p__Acidobacteria; c__Solibacteres; o__Solibacterales; f__MVS-65; g__; s__
115	32	37	33	78	44	72	0	0	0	216142e4d5670abee599651974597cee	k__Bacteria; p__Acidobacteria; c__Solibacteres; o__Solibacterales	NA	32	37	33	78	44	72	0	0	0	k__Bacteria; p__Acidobacteria; c__Solibacteres; o__Solibacterales
116	0	0	44	25	59	66	33	0	19	7d2011e27a3fc3a02002623ee93bee0d	k__Bacteria; p__Chloroflexi; c__C0119; o__; f__;	_; s__	0	0	44	25	59	66	33	0	19	k__Bacteria; p__Chloroflexi; c__C0119; o__; f__; g__; s__
117	0	50	13	0	19	30	36	25	43	7a4ac122671951d7fb7f55997ecd53a2	k__Bacteria; p__Firmicutes; c__Bacilli; o__Bacillales; f__Bacillaceae;	_Bacillus	0	50	13	0	19	30	36	25	43	k__Bacteria; p__Firmicutes; c__Bacilli; o__Bacillales; f__Bacillaceae; g__Bacillus
118	25	0	0	18	32	54	22	38	43	d512b2c092243724207269198ef33c61	k__Bacteria; p__Acidobacteria; c__Solibacteres; o__Solibacterales	NA	25	0	0	18	32	54	22	38	43	k__Bacteria; p__Acidobacteria; c__Solibacteres; o__Solibacterales
119	16	41	36	45	0	40	0	16	0	0a6ed66e507b3c77e3cb858e923a7e9d	k__Bacteria; p__Acidobacteria; c__Acidobacteriia; o__Acidobacteriales; f__Acidobacteriaceae	NA	16	41	36	45	0	40	0	16	0	k__Bacteria; p__Acidobacteria; c__Acidobacteriia; o__Acidobacteriales; f__Acidobacteriaceae
120	22	0	24	29	34	33	36	12	0	c305319a0aff2a189d050ec1e0ad14b8	k__Bacteria; p__Chloroflexi; c__Thermomicrobia; o__Ellin6537; f__;	_; s__	22	0	24	29	34	33	36	12	0	k__Bacteria; p__Chloroflexi; c__Thermomicrobia; o__Ellin6537; f__; g__; s__
121	42	39	29	0	21	39	22	0	0	abbccb6a89e6b2d9efb0eb9bbf2f806e	k__Bacteria; p__Firmicutes; c__Clostridia; o__Clostridiales; f__Clostridiaceae;	_Clostridium; s__disporicum	42	39	29	0	21	39	22	0	0	k__Bacteria; p__Firmicutes; c__Clostridia; o__Clostridiales; f__Clostridiaceae; g__Clostridium; s__disporicum
122	29	16	0	35	44	32	25	0	0	a42e150fc7a8c40ef014d5b66a2ef8c4	k__Bacteria; p__Planctomycetes; c__Phycisphaerae; o__WD2101; f__;	_; s__	29	16	0	35	44	32	25	0	0	k__Bacteria; p__Planctomycetes; c__Phycisphaerae; o__WD2101; f__; g__; s__
123	81	60	35	0	11	41	22	0	6	2a185bd2a837ce08e8619de0a8e25cdb	k__Bacteria; p__Firmicutes; c__Bacilli; o__Bacillales; f__Planococcaceae	NA	81	60	35	0	11	41	22	0	6	k__Bacteria; p__Firmicutes; c__Bacilli; o__Bacillales; f__Planococcaceae
124	17	0	32	35	24	49	57	9	17	4773c03407e2bff19b6a306759f267da	k__Bacteria; p__Actinobacteria; c__Actinobacteria; o__Actinomycetales	NA	17	0	32	35	24	49	57	9	17	k__Bacteria; p__Actinobacteria; c__Actinobacteria; o__Actinomycetales
125	23	27	34	0	30	54	0	33	57	2b14062bcdc044ee7ad787b0a3b38046	k__Bacteria; p__Proteobacteria; c__Alphaproteobacteria; o__Rhizobiales; f__Bradyrhizobiaceae	NA	23	27	34	0	30	54	0	33	57	k__Bacteria; p__Proteobacteria; c__Alphaproteobacteria; o__Rhizobiales; f__Bradyrhizobiaceae
126	16	0	0	32	35	29	26	0	16	feeb10eeae16261d3736e57e6154b90a	k__Bacteria; p__Actinobacteria; c__Actinobacteria; o__Actinomycetales; f__Geodermatophilaceae;	_Blastococcus; s__jejuensis	16	0	0	32	35	29	26	0	16	k__Bacteria; p__Actinobacteria; c__Actinobacteria; o__Actinomycetales; f__Geodermatophilaceae; g__Blastococcus; s__jejuensis
127	44	0	11	16	8	36	46	0	0	c268c6fe39df6b8653094be133a4ad3e	k__Bacteria; p__Actinobacteria; c__Thermoleophilia; o__Gaiellales; f__Gaiellaceae;	_Gaiella; s__occulta	44	0	11	16	8	36	46	0	0	k__Bacteria; p__Actinobacteria; c__Thermoleophilia; o__Gaiellales; f__Gaiellaceae; g__Gaiella; s__occulta
128	36	10	49	0	15	62	20	0	0	2f54fd565c82839f538a2e97271dbacb	k__Bacteria; p__Planctomycetes; c__Planctomycetia; o__Gemmatales; f__Gemmataceae;	_; s__	36	10	49	0	15	62	20	0	0	k__Bacteria; p__Planctomycetes; c__Planctomycetia; o__Gemmatales; f__Gemmataceae; g__; s__
129	26	14	17	26	24	53	22	10	0	1aacd99dea0c7e9f494bc44287658546	k__Bacteria; p__Actinobacteria; c__Actinobacteria; o__Actinomycetales; f__Micromonosporaceae	NA	26	14	17	26	24	53	22	10	0	k__Bacteria; p__Actinobacteria; c__Actinobacteria; o__Actinomycetales; f__Micromonosporaceae
130	0	36	36	82	34	52	29	0	0	dc631f39fac3b466879a8c139f06b402	k__Bacteria; p__Planctomycetes; c__Planctomycetia; o__Pirellulales; f__Pirellulaceae;	_; s__	0	36	36	82	34	52	29	0	0	k__Bacteria; p__Planctomycetes; c__Planctomycetia; o__Pirellulales; f__Pirellulaceae; g__; s__
131	27	36	0	0	0	49	23	15	30	6e2b15e0566db136abb00e7f8fac8554	k__Bacteria; p__Actinobacteria; c__Actinobacteria; o__Actinomycetales; f__Streptomycetaceae	NA	27	36	0	0	0	49	23	15	30	k__Bacteria; p__Actinobacteria; c__Actinobacteria; o__Actinomycetales; f__Streptomycetaceae
132	31	0	54	29	76	52	22	0	0	a59b02eaa97d876bfa90a09fb9ee8cd1	k__Bacteria; p__Chloroflexi; c__Ktedonobacteria; o__Ktedonobacterales; f__Ktedonobacteraceae	NA	31	0	54	29	76	52	22	0	0	k__Bacteria; p__Chloroflexi; c__Ktedonobacteria; o__Ktedonobacterales; f__Ktedonobacteraceae
133	25	0	0	17	21	29	55	37	44	24c36caa63cc22648cd8c70ed56b2cdc	k__Bacteria; p__Actinobacteria; c__Thermoleophilia; o__Gaiellales; f__Gaiellaceae;	_Gaiella; s__occulta	25	0	0	17	21	29	55	37	44	k__Bacteria; p__Actinobacteria; c__Thermoleophilia; o__Gaiellales; f__Gaiellaceae; g__Gaiella; s__occulta
134	32	48	17	0	27	29	11	0	0	552b1c35dd7f533ecc7d86a0c76b96f9	k__Bacteria; p__Proteobacteria; c__Betaproteobacteria	NA	32	48	17	0	27	29	11	0	0	k__Bacteria; p__Proteobacteria; c__Betaproteobacteria
135	25	32	0	0	15	48	51	0	40	d23d1bdbcef6bb4cab4f5000fb0532e4	k__Bacteria; p__Actinobacteria; c__Thermoleophilia; o__Gaiellales; f__Gaiellaceae;	_Gaiella; s__occulta	25	32	0	0	15	48	51	0	40	k__Bacteria; p__Actinobacteria; c__Thermoleophilia; o__Gaiellales; f__Gaiellaceae; g__Gaiella; s__occulta
136	49	30	46	87	59	42	0	0	0	d3ab5858e40a7538c98d8ea3d3e26743	k__Bacteria; p__Verrucomicrobia; c__[Spartobacteria]; o__[Chthoniobacterales]; f__[Chthoniobacteraceae];	_DA101; s__	49	30	46	87	59	42	0	0	0	k__Bacteria; p__Verrucomicrobia; c__[Spartobacteria]; o__[Chthoniobacterales]; f__[Chthoniobacteraceae]; g__DA101; s__
137	20	17	0	5	7	24	17	25	33	64324dfc7ed5ba9f592477dbcdc0b308	k__Bacteria	NA	20	17	0	5	7	24	17	25	33	k__Bacteria
138	0	17	0	0	16	62	19	31	25	f25dda175780a543f62e87f2a1399b36	k__Bacteria; p__Planctomycetes; c__Planctomycetia; o__Gemmatales; f__Gemmataceae;	_; s__	0	17	0	0	16	62	19	31	25	k__Bacteria; p__Planctomycetes; c__Planctomycetia; o__Gemmatales; f__Gemmataceae; g__; s__
139	30	9	14	0	10	43	9	0	0	169455a0ec83fc7b5f956209d5bc4a7e	k__Bacteria; p__Proteobacteria; c__Betaproteobacteria; o__Burkholderiales	NA	30	9	14	0	10	43	9	0	0	k__Bacteria; p__Proteobacteria; c__Betaproteobacteria; o__Burkholderiales
140	23	16	48	0	38	58	9	0	0	e0c645943f1aa642b338afb5a57739f4	k__Bacteria; p__Planctomycetes; c__Phycisphaerae; o__WD2101; f__;	_; s__	23	16	48	0	38	58	9	0	0	k__Bacteria; p__Planctomycetes; c__Phycisphaerae; o__WD2101; f__; g__; s__
141	72	15	26	0	35	40	7	3	0	d578a7fe945e4b70b632f698a872c933	k__Bacteria; p__TM7; c__TM7-1; o__; f__;	_; s__	72	15	26	0	35	40	7	3	0	k__Bacteria; p__TM7; c__TM7-1; o__; f__; g__; s__
142	26	59	18	0	30	19	0	11	15	2584f09db0fcc492924fc784a8116611	k__Bacteria; p__Acidobacteria; c__Solibacteres; o__Solibacterales; f__MVS-65;	_; s__	26	59	18	0	30	19	0	11	15	k__Bacteria; p__Acidobacteria; c__Solibacteres; o__Solibacterales; f__MVS-65; g__; s__
143	0	35	0	16	0	25	42	25	21	3e0d1121f965d075fd4453e3075d6227	k__Bacteria; p__Actinobacteria; c__Thermoleophilia; o__Gaiellales; f__Gaiellaceae;	_Gaiella; s__occulta	0	35	0	16	0	25	42	25	21	k__Bacteria; p__Actinobacteria; c__Thermoleophilia; o__Gaiellales; f__Gaiellaceae; g__Gaiella; s__occulta
144	10	74	34	7	29	7	7	0	0	9d2cb68862abb100469c4c916871af10	k__Bacteria	NA	10	74	34	7	29	7	7	0	0	k__Bacteria
145	0	17	8	48	13	25	41	12	23	5b3c4bf35886fd5e7b9468365e86caf8	k__Bacteria; p__Actinobacteria; c__Thermoleophilia; o__Gaiellales; f__Gaiellaceae;	_Gaiella; s__occulta	0	17	8	48	13	25	41	12	23	k__Bacteria; p__Actinobacteria; c__Thermoleophilia; o__Gaiellales; f__Gaiellaceae; g__Gaiella; s__occulta
146	0	0	0	35	16	29	38	16	19	6cd079329e40e6b0c51b5e9b51dfe582	k__Bacteria; p__Proteobacteria; c__Gammaproteobacteria	NA	0	0	0	35	16	29	38	16	19	k__Bacteria; p__Proteobacteria; c__Gammaproteobacteria
147	12	40	8	55	0	19	15	0	0	1640d3576c0ab79b83a707bdf9b059f8	k__Bacteria; p__Planctomycetes; c__Planctomycetia; o__Pirellulales; f__Pirellulaceae	NA	12	40	8	55	0	19	15	0	0	k__Bacteria; p__Planctomycetes; c__Planctomycetia; o__Pirellulales; f__Pirellulaceae
148	0	29	0	59	12	38	19	10	16	afd9a49dd137b2b38736cd06c94b509c	k__Bacteria; p__Proteobacteria; c__Alphaproteobacteria; o__Rhodospirillales; f__Rhodospirillaceae;	_Skermanella; s__xinjiangensis	0	29	0	59	12	38	19	10	16	k__Bacteria; p__Proteobacteria; c__Alphaproteobacteria; o__Rhodospirillales; f__Rhodospirillaceae; g__Skermanella; s__xinjiangensis
149	35	0	66	18	13	74	17	0	0	ed3005ef4093de0841a0e5f0a47075eb	k__Bacteria; p__Proteobacteria; c__Alphaproteobacteria; o__Rhodospirillales; f__Rhodospirillaceae	NA	35	0	66	18	13	74	17	0	0	k__Bacteria; p__Proteobacteria; c__Alphaproteobacteria; o__Rhodospirillales; f__Rhodospirillaceae
150	18	38	14	29	45	34	0	0	0	e29359cedfb1379f5ea5f5766151a80f	k__Bacteria; p__Planctomycetes; c__Phycisphaerae; o__WD2101; f__;	_; s__	18	38	14	29	45	34	0	0	0	k__Bacteria; p__Planctomycetes; c__Phycisphaerae; o__WD2101; f__; g__; s__
151	14	30	0	0	0	54	18	21	18	2ffa25bdaa99ad8379470f16109726bf	k__Bacteria; p__Chloroflexi; c__Ktedonobacteria; o__Ktedonobacterales; f__Ktedonobacteraceae;	_Ktedonobacter; s__racemifer	14	30	0	0	0	54	18	21	18	k__Bacteria; p__Chloroflexi; c__Ktedonobacteria; o__Ktedonobacterales; f__Ktedonobacteraceae; g__Ktedonobacter; s__racemifer
152	0	28	18	74	33	20	15	12	0	f74bb8653565d68e8bf602d62e7e4620	k__Bacteria; p__Acidobacteria; c__Acidobacteriia; o__Acidobacteriales; f__Koribacteraceae;	_Candidatus Koribacter; s__versatilis	0	28	18	74	33	20	15	12	0	k__Bacteria; p__Acidobacteria; c__Acidobacteriia; o__Acidobacteriales; f__Koribacteraceae; g__Candidatus Koribacter; s__versatilis
153	13	0	31	34	49	35	23	0	0	16f18ea4dc8b5e8c79ed472843e67019	k__Bacteria; p__Acidobacteria; c__Solibacteres; o__Solibacterales	NA	13	0	31	34	49	35	23	0	0	k__Bacteria; p__Acidobacteria; c__Solibacteres; o__Solibacterales
154	46	15	28	0	23	37	19	0	0	e6bdb632a037774f472b903935f7a405	k__Bacteria; p__Acidobacteria; c__Solibacteres; o__Solibacterales; f__PK34;	_; s__	46	15	28	0	23	37	19	0	0	k__Bacteria; p__Acidobacteria; c__Solibacteres; o__Solibacterales; f__PK34; g__; s__
155	17	33	29	41	25	0	12	0	24	6bfda7761d49d52e7754de1748e811e6	k__Bacteria; p__Proteobacteria; c__Alphaproteobacteria; o__Rhizobiales	NA	17	33	29	41	25	0	12	0	24	k__Bacteria; p__Proteobacteria; c__Alphaproteobacteria; o__Rhizobiales
156	14	14	0	42	22	44	18	10	23	ca88b440bdf857022dd5da8ad652a7b2	k__Bacteria; p__Planctomycetes; c__Planctomycetia; o__Pirellulales; f__Pirellulaceae;	_planctomycete	14	14	0	42	22	44	18	10	23	k__Bacteria; p__Planctomycetes; c__Planctomycetia; o__Pirellulales; f__Pirellulaceae; g__planctomycete
157	30	20	45	0	37	70	19	0	0	9c30b8f211544924f7dfb24e3c8903ec	k__Bacteria; p__Proteobacteria; c__Alphaproteobacteria; o__Sphingomonadales; f__Sphingomonadaceae	NA	30	20	45	0	37	70	19	0	0	k__Bacteria; p__Proteobacteria; c__Alphaproteobacteria; o__Sphingomonadales; f__Sphingomonadaceae
158	0	19	20	24	45	27	0	22	29	1d4ff51011b1cc58bf391f07656fec9c	k__Bacteria; p__Acidobacteria; c__Acidobacteriia; o__Acidobacteriales; f__Acidobacteriaceae	NA	0	19	20	24	45	27	0	22	29	k__Bacteria; p__Acidobacteria; c__Acidobacteriia; o__Acidobacteriales; f__Acidobacteriaceae
159	40	0	37	30	40	63	23	0	0	0dbf8e0cfb06054784041cf147ae08df	k__Bacteria; p__Planctomycetes; c__Planctomycetia; o__Planctomycetales; f__Planctomycetaceae;	_Planctomyces; s__	40	0	37	30	40	63	23	0	0	k__Bacteria; p__Planctomycetes; c__Planctomycetia; o__Planctomycetales; f__Planctomycetaceae; g__Planctomyces; s__
160	18	23	24	18	0	27	23	0	0	388ff83d18c6ad86686caf7294cbb65e	k__Bacteria; p__Proteobacteria; c__Deltaproteobacteria; o__Myxococcales; f__Cystobacteraceae	NA	18	23	24	18	0	27	23	0	0	k__Bacteria; p__Proteobacteria; c__Deltaproteobacteria; o__Myxococcales; f__Cystobacteraceae
161	0	0	0	27	31	37	24	11	27	92f7b2ca7e1e0eafe251336615eb2a05	k__Bacteria; p__Actinobacteria; c__Actinobacteria; o__Actinomycetales; f__Streptomycetaceae	NA	0	0	0	27	31	37	24	11	27	k__Bacteria; p__Actinobacteria; c__Actinobacteria; o__Actinomycetales; f__Streptomycetaceae
162	23	0	28	29	25	36	29	0	0	682a9ee256c94b0e1dc6e8081087b9d7	k__Bacteria; p__Proteobacteria; c__Alphaproteobacteria; o__Rhodospirillales; f__Rhodospirillaceae;	_Reyranella; s__massiliensis	23	0	28	29	25	36	29	0	0	k__Bacteria; p__Proteobacteria; c__Alphaproteobacteria; o__Rhodospirillales; f__Rhodospirillaceae; g__Reyranella; s__massiliensis
163	0	0	17	0	3	29	22	11	33	2c6fbc1b23580355fcd5bbd0de3ca49a	k__Bacteria; p__Acidobacteria; c__PAUC37f; o__; f__;	_; s__	0	0	17	0	3	29	22	11	33	k__Bacteria; p__Acidobacteria; c__PAUC37f; o__; f__; g__; s__
164	19	15	27	0	8	56	14	0	0	46dee91aaff18a72387b8d3e41fc3bc5	k__Bacteria; p__Proteobacteria; c__Betaproteobacteria	NA	19	15	27	0	8	56	14	0	0	k__Bacteria; p__Proteobacteria; c__Betaproteobacteria
165	0	24	14	14	25	19	18	7	0	27c06221ec3d7462979ce1829c72070c	k__Bacteria; p__Proteobacteria; c__Betaproteobacteria	NA	0	24	14	14	25	19	18	7	0	k__Bacteria; p__Proteobacteria; c__Betaproteobacteria
166	17	25	24	0	10	19	19	16	40	5bcb2ed63d43ee574283c9e003e8c5c0	k__Bacteria; p__Verrucomicrobia; c__[Pedosphaerae]; o__[Pedosphaerales]; f__[Pedosphaeraceae];	_; s__	17	25	24	0	10	19	19	16	40	k__Bacteria; p__Verrucomicrobia; c__[Pedosphaerae]; o__[Pedosphaerales]; f__[Pedosphaeraceae]; g__; s__
167	4	9	0	0	0	17	17	15	51	6474d4cc53c536034379ead79f38fc59	k__Bacteria; p__Planctomycetes; c__Planctomycetia; o__Gemmatales; f__Gemmataceae;	_Gemmata; s__	4	9	0	0	0	17	17	15	51	k__Bacteria; p__Planctomycetes; c__Planctomycetia; o__Gemmatales; f__Gemmataceae; g__Gemmata; s__
168	30	64	32	0	8	42	19	0	0	96593c87ac47c24eda5b2b723b0fa5f7	k__Bacteria; p__Planctomycetes; c__Phycisphaerae; o__WD2101; f__;	_; s__	30	64	32	0	8	42	19	0	0	k__Bacteria; p__Planctomycetes; c__Phycisphaerae; o__WD2101; f__; g__; s__
169	57	14	21	38	0	0	43	0	12	8e1a399b144835506b34cf138c912e70	k__Bacteria; p__Actinobacteria; c__Thermoleophilia	NA	57	14	21	38	0	0	43	0	12	k__Bacteria; p__Actinobacteria; c__Thermoleophilia
170	32	0	29	15	30	37	13	0	0	e822e13347dcef143d681dea374b15fe	k__Bacteria	NA	32	0	29	15	30	37	13	0	0	k__Bacteria
171	33	24	14	0	30	46	18	13	20	f6e1fc960b0285ec0411ea07249c06a6	k__Bacteria; p__Planctomycetes; c__Phycisphaerae; o__WD2101; f__;	_; s__	33	24	14	0	30	46	18	13	20	k__Bacteria; p__Planctomycetes; c__Phycisphaerae; o__WD2101; f__; g__; s__
172	0	23	11	16	14	12	15	17	38	65ef89b5982c1d60ac145edf906a46d8	k__Bacteria; p__Proteobacteria; c__Alphaproteobacteria; o__Rhizobiales	NA	0	23	11	16	14	12	15	17	38	k__Bacteria; p__Proteobacteria; c__Alphaproteobacteria; o__Rhizobiales
173	7	0	20	113	14	18	23	8	0	bc994f83d570347e003846e01dcf82f6	k__Bacteria; p__Chloroflexi; c__Ktedonobacteria; o__Ktedonobacterales; f__Ktedonobacteraceae	NA	7	0	20	113	14	18	23	8	0	k__Bacteria; p__Chloroflexi; c__Ktedonobacteria; o__Ktedonobacterales; f__Ktedonobacteraceae
174	43	23	0	64	26	31	15	0	0	957a2f2067c48fcf37043d3261e76acc	k__Bacteria; p__Acidobacteria; c__Acidobacteriia; o__Acidobacteriales; f__Koribacteraceae;	_Candidatus Koribacter; s__versatilis	43	23	0	64	26	31	15	0	0	k__Bacteria; p__Acidobacteria; c__Acidobacteriia; o__Acidobacteriales; f__Koribacteraceae; g__Candidatus Koribacter; s__versatilis
175	0	9	12	0	11	30	19	0	18	7f8d92f6c2b48620e18864be2d10773d	k__Bacteria; p__Actinobacteria; c__Thermoleophilia; o__Solirubrobacterales; f__;	_; s__	0	9	12	0	11	30	19	0	18	k__Bacteria; p__Actinobacteria; c__Thermoleophilia; o__Solirubrobacterales; f__; g__; s__
176	42	7	0	0	26	32	48	0	15	d2f10ed7d1acd1aa2d7977ad730d887b	k__Bacteria; p__Proteobacteria; c__Alphaproteobacteria; o__Rhodobacterales; f__Hyphomonadaceae;	_Woodsholea; s__maritima	42	7	0	0	26	32	48	0	15	k__Bacteria; p__Proteobacteria; c__Alphaproteobacteria; o__Rhodobacterales; f__Hyphomonadaceae; g__Woodsholea; s__maritima
177	30	6	9	8	15	47	22	0	0	500415187dd5f673bb92f116d5cfb113	k__Bacteria	NA	30	6	9	8	15	47	22	0	0	k__Bacteria
178	18	15	8	0	0	30	0	13	44	864f01597d760ef190617eac18f32612	k__Bacteria; p__Acidobacteria; c__Solibacteres; o__Solibacterales; f__AKIW659;	_; s__	18	15	8	0	0	30	0	13	44	k__Bacteria; p__Acidobacteria; c__Solibacteres; o__Solibacterales; f__AKIW659; g__; s__
179	28	0	20	23	21	43	26	0	0	fecf54a746cb1f24eaed044930ad4603	k__Bacteria; p__Proteobacteria; c__Alphaproteobacteria; o__Rhizobiales	NA	28	0	20	23	21	43	26	0	0	k__Bacteria; p__Proteobacteria; c__Alphaproteobacteria; o__Rhizobiales
180	0	22	0	29	18	14	20	9	19	b6824641c54048da998c637900693adb	k__Bacteria; p__Proteobacteria; c__Alphaproteobacteria; o__Rhodospirillales	NA	0	22	0	29	18	14	20	9	19	k__Bacteria; p__Proteobacteria; c__Alphaproteobacteria; o__Rhodospirillales
181	12	4	0	15	11	26	3	11	1	77607b2d393fb51a43441c159dec5e67	k__Bacteria	NA	12	4	0	15	11	26	3	11	1	k__Bacteria
182	11	20	0	64	10	24	0	0	16	c2d858a33f963fe9b69a0ea139a3542c	k__Bacteria; p__Proteobacteria; c__Deltaproteobacteria; o__Myxococcales; f__;	_; s__	11	20	0	64	10	24	0	0	16	k__Bacteria; p__Proteobacteria; c__Deltaproteobacteria; o__Myxococcales; f__; g__; s__
183	19	12	13	0	16	47	16	18	0	4e3b9c3f3f00899e1bf3973f53ff5307	k__Bacteria; p__Planctomycetes; c__Planctomycetia; o__Planctomycetales; f__Planctomycetaceae;	_Planctomyces; s__	19	12	13	0	16	47	16	18	0	k__Bacteria; p__Planctomycetes; c__Planctomycetia; o__Planctomycetales; f__Planctomycetaceae; g__Planctomyces; s__
184	15	8	16	0	19	34	21	0	25	87023fc2c7cd9b93a4883de339ab5a69	k__Bacteria; p__Planctomycetes; c__Planctomycetia; o__Gemmatales; f__Gemmataceae;	_; s__	15	8	16	0	19	34	21	0	25	k__Bacteria; p__Planctomycetes; c__Planctomycetia; o__Gemmatales; f__Gemmataceae; g__; s__
185	10	0	9	11	21	20	13	0	40	6c0422c90b6705db8202be6b9771d005	k__Bacteria; p__Verrucomicrobia; c__[Pedosphaerae]; o__[Pedosphaerales]; f__[Pedosphaeraceae];	_; s__	10	0	9	11	21	20	13	0	40	k__Bacteria; p__Verrucomicrobia; c__[Pedosphaerae]; o__[Pedosphaerales]; f__[Pedosphaeraceae]; g__; s__
186	27	13	30	0	12	30	29	0	0	5d7813a44f9951208e65f3878b726025	k__Bacteria; p__Planctomycetes; c__Planctomycetia; o__Gemmatales; f__Gemmataceae;	_; s__	27	13	30	0	12	30	29	0	0	k__Bacteria; p__Planctomycetes; c__Planctomycetia; o__Gemmatales; f__Gemmataceae; g__; s__
187	0	52	0	12	17	18	30	14	24	ee9bafc3ce6b6c47a791a85bb78bea66	k__Bacteria; p__Acidobacteria; c__[Chloracidobacteria]	NA	0	52	0	12	17	18	30	14	24	k__Bacteria; p__Acidobacteria; c__[Chloracidobacteria]
188	17	13	7	43	9	0	18	5	19	e171b5d82bb89a7297b33eaa0cf3d80e	k__Bacteria; p__Planctomycetes; c__Planctomycetia; o__Gemmatales; f__Gemmataceae;	_; s__	17	13	7	43	9	0	18	5	19	k__Bacteria; p__Planctomycetes; c__Planctomycetia; o__Gemmatales; f__Gemmataceae; g__; s__
189	24	22	0	0	24	13	22	0	10	ba38577d996715a5ef55eda8a9085124	k__Bacteria; p__Proteobacteria; c__Betaproteobacteria; o__Nitrosomonadales; f__Nitrosomonadaceae;	_Nitrosospira	24	22	0	0	24	13	22	0	10	k__Bacteria; p__Proteobacteria; c__Betaproteobacteria; o__Nitrosomonadales; f__Nitrosomonadaceae; g__Nitrosospira
190	30	0	14	17	17	44	31	0	0	57bc218f4e1b63138a4557212180f7cf	k__Bacteria; p__Chloroflexi; c__Ktedonobacteria; o__; f__;	_; s__	30	0	14	17	17	44	31	0	0	k__Bacteria; p__Chloroflexi; c__Ktedonobacteria; o__; f__; g__; s__
191	14	10	10	28	15	48	18	0	0	127f57fdbb6ae30b886a501516a5b535	k__Bacteria; p__Proteobacteria; c__Alphaproteobacteria	NA	14	10	10	28	15	48	18	0	0	k__Bacteria; p__Proteobacteria; c__Alphaproteobacteria
192	9	12	31	22	11	22	12	0	0	a0160e431fa207b2728eb4da4940c40d	k__Bacteria; p__Chloroflexi; c__Ktedonobacteria; o__Ktedonobacterales; f__Ktedonobacteraceae;	_; s__	9	12	31	22	11	22	12	0	0	k__Bacteria; p__Chloroflexi; c__Ktedonobacteria; o__Ktedonobacterales; f__Ktedonobacteraceae; g__; s__
193	46	0	13	0	12	6	15	0	12	b84caa3fc8758efb19e03b5529470350	k__Bacteria; p__Chloroflexi; c__Ktedonobacteria; o__Thermogemmatisporales; f__Thermogemmatisporaceae;	_; s__	46	0	13	0	12	6	15	0	12	k__Bacteria; p__Chloroflexi; c__Ktedonobacteria; o__Thermogemmatisporales; f__Thermogemmatisporaceae; g__; s__
194	4	19	11	0	0	12	23	15	36	757dcf7ab0e06233c7e291bc80d537a2	k__Bacteria; p__Actinobacteria; c__Actinobacteria; o__Actinomycetales; f__Propionibacteriaceae;	_Microlunatus; s__panaciterrae	4	19	11	0	0	12	23	15	36	k__Bacteria; p__Actinobacteria; c__Actinobacteria; o__Actinomycetales; f__Propionibacteriaceae; g__Microlunatus; s__panaciterrae
195	27	0	14	40	6	14	31	0	0	ac383a11bcbb0ad1cfdc01717b011466	k__Bacteria; p__Planctomycetes; c__Phycisphaerae; o__WD2101; f__;	_; s__	27	0	14	40	6	14	31	0	0	k__Bacteria; p__Planctomycetes; c__Phycisphaerae; o__WD2101; f__; g__; s__
196	15	28	4	21	0	18	41	0	9	83baedb274bf0339f80c621522064acf	k__Bacteria; p__Gemmatimonadetes; c__Gemmatimonadetes; o__Gemmatimonadales; f__Ellin5301;	_; s__	15	28	4	21	0	18	41	0	9	k__Bacteria; p__Gemmatimonadetes; c__Gemmatimonadetes; o__Gemmatimonadales; f__Ellin5301; g__; s__
197	0	37	9	0	9	27	0	33	29	4fb6e04ec79c1ad56e05668e38945675	k__Bacteria; p__Proteobacteria; c__Betaproteobacteria	NA	0	37	9	0	9	27	0	33	29	k__Bacteria; p__Proteobacteria; c__Betaproteobacteria
198	39	0	16	25	27	31	16	0	0	a7cf570d5e40973cad530c20b4b64770	k__Bacteria; p__; c__; o__; f__;	_; s__	39	0	16	25	27	31	16	0	0	k__Bacteria; p__; c__; o__; f__; g__; s__
199	0	26	15	28	20	21	10	0	0	5c64c75fe5829042b1b889868979d03d	k__Bacteria; p__Proteobacteria; c__Gammaproteobacteria	NA	0	26	15	28	20	21	10	0	0	k__Bacteria; p__Proteobacteria; c__Gammaproteobacteria
200	18	0	0	25	14	0	13	14	26	39ea22cb4be91c4c5db60dc1983df976	k__Bacteria; p__Proteobacteria	NA	18	0	0	25	14	0	13	14	26	k__Bacteria; p__Proteobacteria
201	0	13	20	0	12	9	11	15	33	fd579fcc0c9c19a1d0c5a076050fd5ba	k__Bacteria; p__Proteobacteria	NA	0	13	20	0	12	9	11	15	33	k__Bacteria; p__Proteobacteria
202	26	6	11	18	18	14	16	6	10	39b5f3e9b549f32a8e66a8e0315f2dd8	k__Bacteria; p__Proteobacteria; c__Deltaproteobacteria; o__Myxococcales; f__Polyangiaceae	NA	26	6	11	18	18	14	16	6	10	k__Bacteria; p__Proteobacteria; c__Deltaproteobacteria; o__Myxococcales; f__Polyangiaceae
203	16	0	25	31	0	32	18	0	22	e93639084a92b0d5ee89940020b11575	k__Bacteria; p__Chloroflexi; c__Ktedonobacteria; o__Ktedonobacterales; f__Ktedonobacteraceae;	_Ktedonobacter; s__racemifer	16	0	25	31	0	32	18	0	22	k__Bacteria; p__Chloroflexi; c__Ktedonobacteria; o__Ktedonobacterales; f__Ktedonobacteraceae; g__Ktedonobacter; s__racemifer
204	9	26	6	9	8	0	20	21	17	3aee46ed4fed68f8667bbaa4c7e140bf	k__Bacteria; p__Proteobacteria; c__Betaproteobacteria	NA	9	26	6	9	8	0	20	21	17	k__Bacteria; p__Proteobacteria; c__Betaproteobacteria
205	0	29	7	7	8	12	0	8	50	6b9fcb9ba16ba2eeb6da88944f220821	k__Bacteria; p__Acidobacteria; c__Acidobacteriia; o__Acidobacteriales; f__Acidobacteriaceae;	_Telmatobacter; s__bradus	0	29	7	7	8	12	0	8	50	k__Bacteria; p__Acidobacteria; c__Acidobacteriia; o__Acidobacteriales; f__Acidobacteriaceae; g__Telmatobacter; s__bradus
206	32	11	25	27	9	29	0	0	0	ea0b4b4d646d08f911f8325d421b63cc	k__Bacteria; p__Actinobacteria; c__Actinobacteria; o__Actinomycetales; f__Micromonosporaceae	NA	32	11	25	27	9	29	0	0	0	k__Bacteria; p__Actinobacteria; c__Actinobacteria; o__Actinomycetales; f__Micromonosporaceae
207	0	11	6	33	6	67	5	0	0	9068eefd13db2ab20601637a2aa93254	k__Bacteria; p__Chloroflexi; c__Ktedonobacteria; o__Ktedonobacterales; f__Ktedonobacteraceae;	_; s__	0	11	6	33	6	67	5	0	0	k__Bacteria; p__Chloroflexi; c__Ktedonobacteria; o__Ktedonobacterales; f__Ktedonobacteraceae; g__; s__
208	0	0	7	16	10	40	13	0	11	1264fd13d230168742c893fba373a438	k__Bacteria; p__Proteobacteria; c__Alphaproteobacteria; o__Rhodospirillales; f__Acetobacteraceae	NA	0	0	7	16	10	40	13	0	11	k__Bacteria; p__Proteobacteria; c__Alphaproteobacteria; o__Rhodospirillales; f__Acetobacteraceae
209	14	9	0	21	12	30	16	0	0	d225342ab69d6027acf78fb03f44be4a	k__Bacteria; p__Planctomycetes; c__Planctomycetia	NA	14	9	0	21	12	30	16	0	0	k__Bacteria; p__Planctomycetes; c__Planctomycetia
210	0	14	25	18	0	13	16	0	10	52092b098081ec6a2cb2743c2a7b1dfd	k__Bacteria; p__Chloroflexi; c__Ktedonobacteria; o__Ktedonobacterales; f__Ktedonobacteraceae;	_; s__	0	14	25	18	0	13	16	0	10	k__Bacteria; p__Chloroflexi; c__Ktedonobacteria; o__Ktedonobacterales; f__Ktedonobacteraceae; g__; s__
211	0	10	0	14	10	17	16	0	18	5645f041f7e5eeae44372bfb9d0b02ab	k__Bacteria; p__Planctomycetes; c__Phycisphaerae; o__CPla-3; f__;	_; s__	0	10	0	14	10	17	16	0	18	k__Bacteria; p__Planctomycetes; c__Phycisphaerae; o__CPla-3; f__; g__; s__
212	12	15	0	18	0	24	14	0	13	234a835dbb04e32cd862b9b7694970d2	k__Bacteria; p__Proteobacteria; c__Alphaproteobacteria; o__Rhizobiales; f__Hyphomicrobiaceae;	_Hyphomicrobium; s__sulfonivorans	12	15	0	18	0	24	14	0	13	k__Bacteria; p__Proteobacteria; c__Alphaproteobacteria; o__Rhizobiales; f__Hyphomicrobiaceae; g__Hyphomicrobium; s__sulfonivorans
213	0	21	9	0	20	0	20	8	20	428a2dd2a74cd1c1e864cb6e9010f801	k__Bacteria; p__Actinobacteria; c__Thermoleophilia; o__Gaiellales; f__Gaiellaceae;	_Gaiella; s__occulta	0	21	9	0	20	0	20	8	20	k__Bacteria; p__Actinobacteria; c__Thermoleophilia; o__Gaiellales; f__Gaiellaceae; g__Gaiella; s__occulta
214	0	6	6	0	0	9	11	20	33	610089a069647bd347967115a0158478	k__Bacteria; p__Proteobacteria; c__Alphaproteobacteria; o__Rhodospirillales	NA	0	6	6	0	0	9	11	20	33	k__Bacteria; p__Proteobacteria; c__Alphaproteobacteria; o__Rhodospirillales
215	15	8	4	14	0	14	11	0	11	efcba4039f0a33e5c434a73612594e4b	k__Bacteria; p__Actinobacteria; c__Thermoleophilia; o__Gaiellales; f__Gaiellaceae;	_Gaiella; s__occulta	15	8	4	14	0	14	11	0	11	k__Bacteria; p__Actinobacteria; c__Thermoleophilia; o__Gaiellales; f__Gaiellaceae; g__Gaiella; s__occulta
216	12	21	0	0	0	18	11	15	18	85a340c85784554f8fc106e601095a54	k__Bacteria; p__Proteobacteria; c__Betaproteobacteria; o__Nitrosomonadales; f__Nitrosomonadaceae;	_Nitrosospira; s__multiformis	12	21	0	0	0	18	11	15	18	k__Bacteria; p__Proteobacteria; c__Betaproteobacteria; o__Nitrosomonadales; f__Nitrosomonadaceae; g__Nitrosospira; s__multiformis
217	8	0	7	34	0	29	37	13	0	5c45bd12cd1624aafd1ecd68ba5a0083	k__Bacteria; p__Acidobacteria; c__Acidobacteria-6; o__; f__;	_; s__	8	0	7	34	0	29	37	13	0	k__Bacteria; p__Acidobacteria; c__Acidobacteria-6; o__; f__; g__; s__
218	16	0	17	3	13	17	11	0	0	b0562f49062aecfcdc637469f62851e7	k__Bacteria; p__Planctomycetes; c__Planctomycetia; o__Gemmatales; f__Gemmataceae;	_; s__	16	0	17	3	13	17	11	0	0	k__Bacteria; p__Planctomycetes; c__Planctomycetia; o__Gemmatales; f__Gemmataceae; g__; s__
219	0	13	12	19	0	0	11	16	15	6a53de8551014300ba762c37895efaf7	k__Bacteria; p__Actinobacteria	NA	0	13	12	19	0	0	11	16	15	k__Bacteria; p__Actinobacteria
220	11	29	0	13	10	14	30	0	0	866a4438c9f4de9499d891325272795c	k__Bacteria; p__Actinobacteria; c__Actinobacteria; o__Actinomycetales; f__Thermomonosporaceae	NA	11	29	0	13	10	14	30	0	0	k__Bacteria; p__Actinobacteria; c__Actinobacteria; o__Actinomycetales; f__Thermomonosporaceae
221	0	0	5	9	6	11	0	7	9	c26dc0d6b295248756ee3890f0e6ff23	k__Bacteria	NA	0	0	5	9	6	11	0	7	9	k__Bacteria
222	0	27	0	6	0	8	22	19	17	78deb3d713b4b54aca1761f2dbbe5e17	k__Bacteria; p__Planctomycetes; c__Phycisphaerae; o__WD2101; f__;	_; s__	0	27	0	6	0	8	22	19	17	k__Bacteria; p__Planctomycetes; c__Phycisphaerae; o__WD2101; f__; g__; s__
223	0	0	12	10	6	24	14	0	4	64c93165046e4f59d27e6616e769f492	k__Bacteria; p__Chloroflexi; c__Ktedonobacteria; o__JG30-KF-AS9; f__;	_; s__	0	0	12	10	6	24	14	0	4	k__Bacteria; p__Chloroflexi; c__Ktedonobacteria; o__JG30-KF-AS9; f__; g__; s__
224	0	25	0	0	16	23	10	13	4	212427ca884507232a1aba5e0442b1c3	k__Bacteria; p__Bacteroidetes; c__[Saprospirae]; o__[Saprospirales]; f__Chitinophagaceae;	_Ferruginibacter; s__lapsinanis	0	25	0	0	16	23	10	13	4	k__Bacteria; p__Bacteroidetes; c__[Saprospirae]; o__[Saprospirales]; f__Chitinophagaceae; g__Ferruginibacter; s__lapsinanis
225	6	11	0	0	7	12	12	0	16	9923a9f29530886f152b845c179ad814	k__Bacteria; p__; c__; o__; f__;	_; s__	6	11	0	0	7	12	12	0	16	k__Bacteria; p__; c__; o__; f__; g__; s__
226	0	0	12	12	10	30	21	0	16	772cda128368939d49ac4db4adf77472	k__Bacteria; p__Actinobacteria; c__Actinobacteria; o__Actinomycetales; f__Micromonosporaceae	NA	0	0	12	12	10	30	21	0	16	k__Bacteria; p__Actinobacteria; c__Actinobacteria; o__Actinomycetales; f__Micromonosporaceae
227	17	9	0	4	15	7	0	10	11	9afbdab044db74b5b44302b492e34a7b	k__Bacteria	NA	17	9	0	4	15	7	0	10	11	k__Bacteria
228	8	15	0	0	0	22	8	10	15	6d0cb245ab034e43f802c8f432c10d05	k__Bacteria; p__Planctomycetes; c__Planctomycetia; o__Gemmatales; f__Gemmataceae;	_; s__	8	15	0	0	0	22	8	10	15	k__Bacteria; p__Planctomycetes; c__Planctomycetia; o__Gemmatales; f__Gemmataceae; g__; s__
229	35	0	6	8	6	26	17	0	0	828d9f90398a0da45ccbd3c556549648	k__Bacteria; p__Planctomycetes; c__Planctomycetia; o__Pirellulales; f__Pirellulaceae;	_planctomycete	35	0	6	8	6	26	17	0	0	k__Bacteria; p__Planctomycetes; c__Planctomycetia; o__Pirellulales; f__Pirellulaceae; g__planctomycete
230	10	5	10	13	9	0	0	10	1	d5823490b3ba93c9fb85f30587ed54c6	k__Bacteria; p__Proteobacteria; c__Alphaproteobacteria; o__Rhizobiales	NA	10	5	10	13	9	0	0	10	1	k__Bacteria; p__Proteobacteria; c__Alphaproteobacteria; o__Rhizobiales
231	0	14	15	3	14	16	0	12	0	fd43d40602ef8904cc682682a1967e95	k__Bacteria; p__; c__; o__; f__;	_; s__	0	14	15	3	14	16	0	12	0	k__Bacteria; p__; c__; o__; f__; g__; s__
232	0	4	8	0	14	0	14	5	13	40321af86475a2381c314448b00e8a75	k__Bacteria; p__Verrucomicrobia; c__[Spartobacteria]; o__[Chthoniobacterales]; f__[Chthoniobacteraceae];	_DA101; s__	0	4	8	0	14	0	14	5	13	k__Bacteria; p__Verrucomicrobia; c__[Spartobacteria]; o__[Chthoniobacterales]; f__[Chthoniobacteraceae]; g__DA101; s__
233	0	4	6	0	0	10	5	5	9	5af5ce354f8be23a5829bdd40779ed9d	k__Bacteria; p__Chloroflexi; c__C0119; o__; f__;	_; s__	0	4	6	0	0	10	5	5	9	k__Bacteria; p__Chloroflexi; c__C0119; o__; f__; g__; s__
234	10	7	0	13	3	13	5	0	14	e4a87da5f203d703fd237c68646e4922	k__Bacteria; p__Bacteroidetes; c__Flavobacteriia; o__Flavobacteriales; f__[Weeksellaceae];	_Bergeyella; s__zoohelcum	10	7	0	13	3	13	5	0	14	k__Bacteria; p__Bacteroidetes; c__Flavobacteriia; o__Flavobacteriales; f__[Weeksellaceae]; g__Bergeyella; s__zoohelcum
235	0	12	0	4	5	8	4	6	0	fb43329e127875619b3ed25401028411	k__Bacteria; p__Armatimonadetes; c__Chthonomonadetes; o__Chthonomonadales	NA	0	12	0	4	5	8	4	6	0	k__Bacteria; p__Armatimonadetes; c__Chthonomonadetes; o__Chthonomonadales
236	2	0	2	21	3	4	18	0	0	f8cbb1cac4b184c2b6509feb345ed501	k__Bacteria; p__Planctomycetes; c__Planctomycetia; o__Pirellulales; f__Pirellulaceae;	_; s__	2	0	2	21	3	4	18	0	0	k__Bacteria; p__Planctomycetes; c__Planctomycetia; o__Pirellulales; f__Pirellulaceae; g__; s__
